# Supplementary material for: Analyses of African common bean (Phaseolus vulgaris L.) germplasm using a SNP fingerprinting platform: diversity, quality control and molecular breeding
Source: Genet Resour Crop Evol. 2019 Feb 19;66(3):707–22. doi: 10.1007/s10722-019-00746-0 (PMC6424151; doi:10.1007/s10722-019-00746-0)
Supplement: Supplementary file 1 — Information on evaluated germplasm. Available data on all lines investigated in this study, mostly provided by partners that shared germplasm (XLSX 71 kb) [file 10722_2019_746_MOESM1_ESM.xlsx]

## Sheet: caption
Suppl Tab 1. Information on evaluated germplasm.
Available data on all lines investigated in this study, mostly provided by partners that shared germplasm.

## Sheet: germplasm information
#	sample ID from combined sheet		germplasm set	DNA \ Assay ID (as received by partners)	alternative name	Pedigree	Seed Source	country code	Gerplasm Origin	TRAITS	Uses	Countries where released	Growth habit	Size	major seed color	color according to CIAT information (1 white, 2 cream, 5 pink, 6 red, 7 purple) primary and secondary color comma separated
1	A222_set2		set2	A 222			CIAT-Uganda	UG	CIAT	ALS, LSF	food/market	Mozambique	Bush	Small	Brown
2	A286_set2		set2	A 286	MKHUZI, KAMBIDZI		CIAT-Uganda	UG	CIAT	ALS, LSF, Rust	food/market	SOUTHAFRICA, LESOTHO, Malawi, ANGOLA	Bush	Medium	Brown/Maroon
3	AB136_set2		set2	AB 136			CIAT-Uganda	UG	CIAT	anthracnose	food/market		Climber	Small	Red
4	AB136_set3		set3	AB136			CIAT-Uganda	UG	CIAT	anthracnose	Breeding line		Climber	Small	Red
5	ACOS16_set2		set2	ACOS 16			EIAR-Ethiopia	ET	Ethiopia	canning	food/market		bush	small	white
6	ACOS_Red_set3		set3	ACOSRED	MONTCALM		EIAR-Ethiopia	ET	Ethiopia	canning, CBB, Rust	food/market	Ethiopia	Bush	Large	Red
7	AFR298_set1		set1	AFR298	ICA Quimbaya		CIAT-Colombia	CO	CIAT
8	AFR619_set1		set1	AFR619			CIAT-Colombia	CO	CIAT					medium	calima
9	AFR708_set2		set2	AFR 708			Malawi	MW	CIAT	LSF	food/Market	DRC	Bush	Large	Red
10	AFR708-1_set3		set3	AFR7081			CIAT-Uganda	UG	CIAT	LSF	food/Market	DRC	Bush	Large	Red
11	AFR708-2_set3		set3	AFR7082			EIAR-Ethiopia	ET	CIAT	LSF	food/Market	DRC	Bush	Large	Red
12	AFR731_set1		set1	AFR731			CIAT-Colombia	CO	CIAT
13	AFR702_r2_set3		set3	AFRI702					CIAT					Large	Red
14	Akaryose_set3		set3	AKARYOSE	MOORE 88002		Rwanda	RW	RWANDA	Landrace	food/market	Burundi	Bush	Medium	Cream
15	ALB213_set1		set1	ALB 213			CIAT-Colombia	CO	CIAT	Aluminum tolerance	Breeding line		Bush	Small	Red
16	ALB67_set1		set1	ALB 67			CIAT-Colombia	CO	CIAT	Aluminum tolerance	Breeding line		Bush	Small	Red
17	ALB123_set4		set4	ALB123_30ciat			CIAT-Colombia	CO	CIAT	Aluminum tolerance	Breeding line		Bush	Small	Red
18	ALB21_set4		set4	ALB21_30ciat			CIAT-Colombia	CO	CIAT	Root rot resistance	Breeding line		Bush	Small	Red
19	Amahunja_set3		set3	AMAHUNJA	VCB81012		Burundi	BI	BURUNDI	Landrace	food/market	Burundi	Climber	Medium	Yellow
20	Amarelo_set3		set3	AMARELO	ADP-522		Angola	AO	Angola				Bush		Yellow
21	Amendoin_set3		set3	AMENDOIN			CIAT-Uganda	UG	CIAT	ALS	Breeding line		Bush	Large	Red
22	AND10_set2		set2	AND 10	ITANGAZO, BISAHZA		Burundi	BI	CIAT	LAS	food/market	DRC, Burundi	Climber	Large	white
23	AND101_set3		set3	AND101	ITANGAZO, BISAHZA		CIAT-Uganda	UG	CIAT	LSF	food/market	DRC, Burundi	Climber	Large	white
24	AND102_set3		set3	AND102	ITANGAZO, BISAHZA				CIAT	LSF	food/market	DRC, Burundi	Climber	Large	white
25	AND277_set2		set2	AND 277			CIAT-Uganda	UG	CIAT	ALS	Breeding line
26	AND620_set2		set2	AND 620	MUDUKU		CIAT-Uganda	UG	CIAT	CBB, ALS	food/market	DRC	Bush	Large	Purple
27	AND620_set3		set3	AND620	MUDUKU		CIAT-Uganda	UG	CIAT	CBB, ALS	food/market	DRC	Bush	Large	Purple
28	Awash_Melka_set2		set2	AWASH MELKA			EIAR-Ethiopia	ET	Ethiopia		market	Ethiopia	Bush	small	white
29	Awash1_set2		set2	AWASH-1	G445		CIAT-Uganda	UG	Ethiopia	canning	market	Ethiopia	Bush	large	white
30	Awash1_set3		set3	AWASH-1	G445		EIAR-Ethiopia	ET	Ethiopia	canning	market	Ethiopia	Bush	large	white
31	Ayenew1_set3		set3	AYENEW1	GLPX92		EIAR-Ethiopia	ET	Ethiopia	Rust, Anthrancnose		Ethiopia	Bush	Large	Pinto
32	Ayenew2_set3		set3	AYENEW2	GLPX92		EIAR-Ethiopia	ET	Ethiopia	Rust, Anthrancnose		Ethiopia	Bush	Large	Pinto
33	Ayenew3_set3		set3	Ayenew3	GLPX92		EIAR-Ethiopia	ET	Ethiopia	Rust, Anthrancnose		Ethiopia	Bush	Large	Pinto
34	Balon_Bayo_set3		set3	BALONBAYO			CIAT-Uganda	UG	CIAT	ALS	Breeding line			Medium	Cream
35	BAT332_set2		set2	BAT 332			CIAT-Uganda	UG	CIAT	ALS	Breeding line		Bush	Small	Cream
36	BAT332_set3		set3	BAT332			CIAT-Uganda	UG	CIAT	AlS	Breeding line		Bush	Small	Cream
37	BAT477_set1		set1	BAT477			CIAT-Colombia	CO	CIAT	N2	Breeding line		Bush	Small	Cream
38	BAT881_set1		set1	BAT881			CIAT-Colombia	CO	CIAT	BSM	Breeding line
39	BAT93_set1		set1	BAT93			CIAT-Colombia	CO	CIAT		Breeding line
40	BFS10_set1		set1	BFS 10			CIAT-Colombia	CO	CIAT	Drought and LSF	Breeding line		Bush	Small	Red
41	BFS32_set1		set1	BFS 32			CIAT-Colombia	CO	CIAT	Drought and LSF	Breeding line		Bush	Small	Red
42	BFS39_set1		set1	BFS 39			CIAT-Colombia	CO	CIAT	Drought and LSF	Breeding line		Bush	Small	Red
43	Bihongo_set3		set3	BIHONGO	MLV206/96B		Burundi	BI	BURUNDI	Landrace, Bruchids	food/market	Burundi	Climber	Large	Yellow
44	Bilfa4_r1_set3		set3	BILFA4			ECABREN		CIAT	LSF	Breeding line			Small	Red
45	Bilfa4_r2_set3		set3	Bilfa4			ECABREN		CIAT	LSF	Breeding line
46	Bisera_set3		set3	BISERA	LM92220492		Burundi	BI	BURUNDI	Landrace	food/market	Burundi	Bush	Large	Red
47	Black_Wonder_set3		set3	BLACKWONDER	ADP-26		Tanzania	TZ	Tanzania		food		Bush	Small	Red
48	Bolivar_set4		set4	Bolivar_30ciat			CIAT-Colombia	CO	CIAT		Breeding line
49	BRB191_set4		set4	BRB191_30ciat			CIAT-Colombia	CO	CIAT	BCMV (bc-3)	Breeding line
50	BRB194_set2		set2	BRB 194			CIAT-Colombia	CO	CIAT	BCMV (bc-3)	Breeding line	DRC	Bush	Large	Red
51	BRB203_set4		set4	BRB203_30ciat			CIAT-Colombia	CO	CIAT	BCMV (bc-3)	Breeding line
52	BRB211_set4		set4	BRB211_30ciat			CIAT-Colombia	CO	CIAT	BCMV (bc-3)	Breeding line
53	BRB214-A_set4		set4	BRB214_A_30_19			Zimbabwe	ZW	CIAT	BCMV (bc-3)	Breeding line
54	BRB214-B_set4		set4	BRB214_B_30_19			Zimbabwe	ZW	CIAT	BCMV (bc-3)	Breeding line
55	BRB215_r2_set4		set4	BRB215_30ciat			CIAT-Colombia	CO	CIAT	BCMV (bc-3)	Breeding line
56	BRB215_r1_set4		set4	BRB215_30_19			Zimbabwe	ZW	CIAT	BCMV (bc-3)	Breeding line
57	BRB217_set4		set4	BRB217_30ciat			CIAT-Colombia	CO	CIAT	BCMV (bc-3)	Breeding line
58	BRB263_set4		set4	BRB263_30ciat			CIAT-Colombia	CO	CIAT	BCMV (bc-3)	Breeding line					6
59	BRB264_r2_set4		set4	BRB264_30ciat			CIAT-Colombia	CO	CIAT	BCMV (bc-3)	Breeding line					6
60	BRB264_r1_set4		set4	BRB264_30_19			Zimbabwe	ZW	CIAT	BCMV (bc-3)	Breeding line					6
61	BRB265-A_set4		set4	BRB265_A_30_19			Zimbabwe	ZW	CIAT	BCMV (bc-3)	Breeding line					6
62	BRB265-B_set4		set4	BRB265_B_30_19			Zimbabwe	ZW	CIAT	BCMV (bc-3)	Breeding line					6
63	BRB265_set4		set4	BRB265_30ciat			CIAT-Colombia	CO	CIAT	BCMV (bc-3)	Breeding line					6
64	BRB266_r2_set4		set4	BRB266_30ciat			CIAT-Colombia	CO	CIAT	BCMV (bc-3)	Breeding line					6
65	BRB266_r1_set4		set4	BRB266_30_19			Zimbabwe	ZW	CIAT	BCMV (bc-3)	Breeding line					6
66	BRB267-A_set4		set4	BRB267_A_30_19			Zimbabwe	ZW	CIAT	BCMV (bc-3)	Breeding line					6
67	BRB267-B_set4		set4	BRB267_B_30_19			Zimbabwe	ZW	CIAT	BCMV (bc-3)	Breeding line					6
68	BRB267_set4		set4	BRB267_30_19			Zimbabwe	ZW	CIAT	BCMV (bc-3)	Breeding line					6
69	BRB268_set4		set4	BRB268_30ciat			CIAT-Colombia	CO	CIAT	BCMV (bc-3)	Breeding line					6
70	BFS471_set3		set3	BSF471			CIAT-Colombia	CO	CIAT	Drought and LSF	Breeding line		Bush	Small	Red
71	BFS472_set3		set3	BSF472			CIAT-Colombia	CO	CIAT	Drought and LSF	Breeding line		Bush	Small	Red
72	Bukoba_set3		set3	BUKOBA	ADP-7		Tanzania	TZ	CIAT		food		Climber	Large	Red
73	Bwshamba1_set3		set3	BWSHAMBA1	ADP-43		Tanzania	TZ	Tanzania		food		Bush	Small	Red
74	Bwshamba2_set3		set3	BWSHAMBA2	ADP-99		Tanzania	TZ	Tanzania		food
75	CAB2_set2		set2	CAB 2	NYIRAMATA		CIAT-Uganda	UG	CIAT	High Fe, Anthracnose	food/breeding line	Rwanda	Climber	Medium	White
76	CAB2_set3		set3	CAB2	NYIRAMATA		SARI-Tanzania	TZ	CIAT	High Fe, Anthracnose	food/breeding line	Rwanda	Climber	Medium	White
77	CAL123_set2		set2	CAL 123			CIAT-Uganda	UG	CIAT	ALS
78	CAL143_set1		set1	CAL143	LYAMBAI, NAPIRILA		CIAT-Colombia	CO	CIAT	ALS, HB, PM, Anth, Rust, BCMV, LSF	food/market	Zambia, DRC, Swaziland, Lesotho, Mozambique	Bush	Medium	Red	6, 2
79	CAL143_set2		set2	CAL 143	LYAMBAI, NAPIRILA		Malawi	MW	CIAT	ALS, HB, PM, Anth, Rust, BCMV, LSF	food/market	Zambia, DRC, Swaziland, Lesotho, Mozambique	Bush	Medium	Red
80	CAL143_set3		set3	CAL143	LYAMBAI, NAPIRILA		CIAT-Uganda	UG	CIAT	ALS, HB, PM, Anth, Rust, BCMV, LSF	food/market	Zambia, DRC, Swaziland, Lesotho, Mozambique	Bush	Medium	Red	6, 2
81	CAL96_set1		set1	CAL96			CIAT-Colombia	CO	CIAT	Universal Susceptible	food/breeding line	Uganda, Ethiopia, DRC, Cameroon	Bush	Large	Red	6, 2
82	CAL96_set2		set2	CAL 96			CIAT-Uganda	UG	CIAT	Universal Susceptible	food/breeding line	Uganda, Ethiopia, DRC, Cameroon	Bush	Large	Red	6, 2
83	CAL96_set3		set3	CAL96	ADP-536		E.AFRICA GENERAL		CIAT		food/breeding line	Uganda, Ethiopia, DRC, Cameroon	Bush	Large	Red
84	Canada1_set3		set3	CANADA1	ADP-10		Tanzania	TZ			food		Bush	Medium	Red
85	Canada2_set3		set3	CANADA2	ADP-58		Tanzania	TZ			food		Bush		Cream
86	Canada3_set3		set3	CANADA3	ADP-60		Tanzania	TZ			food		Bush	Medium	Cream
87	Canario1_set3		set3	CANARIO1	ADP-513		Angola	AO			food		Bush	Medium	yellow
88	Canario2_set3		set3	CANARIO2	ADP-523		Angola	AO			food		Bush		Yellow
89	Canpsula_set2		set2	CANPSULA			CIAT-Uganda	UG		Canning, Seed type	food/market		Bush	Large	White
90	Canpsula_set3		set3	CANPSULA						Canning, Seed type	food/market		Bush	Large	White
91	Carioca_Kibala_set3		set3	CARIOCA_KIBALA	ADP517		Angola	AO			food		Bush	Large	yellow
92	Cebo_set3		set3	CEBO	ADP-521		Angola	AO			food		Bush		Yellow
93	Chambeshi_set3		set3	Chambeshi	A197		Zambia	ZM	CIAT	ALS, CBB, yield	food/market	Zambia	Bush	Large	Cream
94	Cherry_set4		set4	CHERRY_30_TS	MG38		Zimbabwe	ZW	CIAT	Drought, high Fe & Zn	food/market	Zimbabwe	Bush	Small	Red
95	Cheupe_r2_set3		set3	CHEUPE	CAB19, ADP-125		Tanzania	TZ	CIAT			Tanzania, Rwanda	Bush	Medium	Red
96	Cheupe_r1_set3		set3	Cheupe	CAB19		SARI-Tanzania	TZ	CIAT			Rwanda, Tanzania	Climber		white
97	Chumbocela_set3		set3	CHUMBOCELA	ADP-520		Angola	AO	CIAT			Angola	Bush		Yellow
98	CIM9314-36_set3		set3	CIM9314_36			CIAT-Uganda	UG	CIAT	LSF	food	Malawi	Bush	Small	Grey
99	CIM9314-37_set3		set3	CIM9314_37			CIAT-Uganda	UG	CIAT	LSF	food	Malawi	Bush	Small	Grey
100	CIM9314_set1		set1	CIM9314-36			CIAT-Colombia	CO	CIAT	LSF	food	Malawi	Bush	Small	Grey
101	CIM9314-36_set2		set2	CIM 9314-36			CIAT-Malawi	MW	CIAT	LSF	food	Malawi	Bush	Small	Grey
102	Cornell49-2421_set3		set3	CORNEL492421			CIAT-Uganda	UG	CIAT	ALS	Breeding line		Bush	Small	Black
103	Cornell49-2422_set3		set3	CORNEL492422			CIAT-Uganda	UG	CIAT	ALS	Breeding line		Bush	Small	Black
104	Cornell49-242_set2		set2	CORNELL 49242			CIAT-Uganda	UG	CIAT	ALS	Breeding line		Bush	Small	Black
105	COS16_set1		set1	COS 16			CIAT-Colombia	CO	CIAT	Drought	Market	Ethiopia	Bush	Medium	Cream
106	DAB230_set1		set1	DAB 230			CIAT-Colombia	CO	CIAT	Drought	Breeding line		Bush			6~, 2
107	DAB246_set1		set1	DAB 246			CIAT-Colombia	CO	CIAT	Drought	Breeding line		Bush	medium	Cream	6~, 2
108	DAB387_set1		set1	DAB 387			CIAT-Colombia	CO	CIAT	Drought	Breeding line		Bush	Large	Cream	2, 6
109	DAB194_set4		set4	DAB194_30_19			Zimbabwe	ZW	CIAT	Drought	Breeding line		Bush			2, 6
110	DAB250_set4		set4	DAB250_30_19			Zimbabwe	ZW	CIAT	Drought	Breeding line		Bush	Large		6, 2
111	DAB252_set4		set4	DAB252_30_19			Zimbabwe	ZW	CIAT	Drought	Breeding line		Bush			6, 5
112	DAB262_set4		set4	DAB262_30_19			Zimbabwe	ZW	CIAT	Drought	Breeding line		Bush			6, 2
113	DAB295_set4		set4	DAB295_30ciat			CIAT-Colombia	CO	CIAT	Drought	Breeding line		Bush			6, 2
114	DAB302_set4		set4	DAB302_30ciat			CIAT-Colombia	CO	CIAT	Drought	Breeding line		Bush	Large	red	6, 2
115	DAB317_set4		set4	DAB317_30ciat			CIAT-Colombia	CO	CIAT	Drought	Breeding line		Bush	Large	red	6, 2
116	DAB338_set4		set4	DAB338_30_19			Zimbabwe	ZW	CIAT	Drought	Breeding line		Bush			2, 6
117	DAB355_set4		set4	DAB355_30_19			Zimbabwe	ZW	CIAT	Drought	Breeding line		Bush	large	Cream	2, 6
118	DAB41_set4		set4	DAB41_30_19			Zimbabwe	ZW	CIAT	Drought	Breeding line		Bush			6
119	DAB494_set4		set4	DAB494_30ciat			CIAT-Colombia	CO	CIAT	Drought	Breeding line		Bush	Large	red	6
120	DAB525_set4		set4	DAB525_30ciat			CIAT-Colombia	CO	CIAT	Drought	Breeding line		Bush	Large	red	6
121	DAB528_set4		set4	DAB528_30ciat			CIAT-Colombia	CO	CIAT	Drought	Breeding line		Bush	Large	red	6
122	DAB53_set4		set4	DAB53_30_19			Zimbabwe	ZW	CIAT	Drought	Breeding line		Bush			6, 2
123	DAB60_set4		set4	DAB60_30_19			Zimbabwe	ZW	CIAT	Drought	Breeding line		Bush			6
124	DAB62_set4		set4	DAB62_30_19			Zimbabwe	ZW	CIAT	Drought	Breeding line		Bush
125	DAB63_set4		set4	DAB63_30_19			Zimbabwe	ZW	CIAT	Drought	Breeding line		Bush			6
126	DAB74_set4		set4	DAB74_30ciat			CIAT-Colombia	CO	CIAT	Drought	Breeding line		Bush			6
127	Decelaya_set2		set2	DECELAYA			CIAT-Uganda	UG		Low Fe Check	Breeding line		Climber	Large	Red
128	Dintu_set3		set3	Dintu			EIAR-Ethiopia	ET		Drought, CBB	Released variety, food/market	Ethiopia	Bush	Small	Red
129	Don_Timeteo_set2		set2	DONTIMETEO			CIAT-Uganda	UG	CIAT	ALS	Breeding line			Small	Red
130	Don_Timoteo_set3		set3	DONTIMOTEO			CIAT-Uganda	UG	CIAT	ALS	Breeding line			Small	Red
131	DOR364_set1		set1	DOR364			CIAT-Colombia	CO	CIAT		Breeding line
132	DOR476_set4		set4	DOR476_30ciat			CIAT-Colombia	CO	CIAT		Breeding line
133	DOR554-1_set3		set3	DOR5541	Dimtu		EIAR-Ethiopia	ET	CIAT		Breeding line
134	DOR554-5_set3		set3	DOR5545	Dimtu		EIAR-Ethiopia	ET	CIAT	Drought	food, Released variety	Ethiopia
135	DOR811_set3		set3	DOR811	Dursitu		EIAR-Ethiopia	ET	CIAT	high yield, CBB	Released Variety, food	Ethiopia
136	DRK149_set4		set4	DRK149_30ciat			CIAT-Colombia	CO	CIAT		Breeding line
137	EAP9510_set1		set1	EAP9510-77			CIAT-Colombia	CO	CIAT
138	EG21_set3		set3	EG21	ADP-100		Tanzania	TZ	CIAT				Bush		Cream
139	ETAW206K_set3		set3	ETAW206K					CIAT
140	Ethiopia_JESCA_set3		set3	Ethiopiajesca			EIAR-Ethiopia	ET				Ethiopia
141	ETOW20I6F_set3		set3	ETOW20I6F					CIAT
142	FEB192_set2		set2	FEB 192					CIAT	LSF				Small	Cream
143	Flor_de_Junio_Victoria_set1		set1	Flor J Victoria			CIAT-Colombia	CO	CIAT
144	Flor_De_Mayo_set2		set2	FLOR DE MAYO			CIAT-Uganda	UG	CIAT	ALS, Aschochyta	Released Variety	Rwanda	Climber	Medium	Pink
145	Flor_de_Mayo_set3		set3	FLORDEMAYO			CIAT-Uganda	UG	CIAT	ALS, Aschochyta	Released Variety	Rwanda	Climber	Medium	Pink
146	G10474_set2		set2	G 10474			CIAT-Uganda	UG	CIAT	ALS
147	G11270_set1		set1	G11270			CIAT-Colombia	CO	CIAT
148	G11360_set1		set1	G11360			CIAT-Colombia	CO	CIAT
149	G122_set1		set1	G122			CIAT-Colombia	CO	CIAT
150	G12796_set3		set3	G12796					CIAT
151	G1375_set3		set3	G1375	ADP-188		Kenya	KE	CIAT				Bush	medium	Red
152	G1378_set3		set3	G1378	ADP-277		ZAMBIA	ZM	CIAT				Bush	Medium	Purple
153	G14519_set1		set1	G14519			CIAT-Colombia	CO	CIAT
154	G19833_set1		set1	G19833			CIAT-Colombia	CO	CIAT
155	G19839_set1		set1	G19839			CIAT-Colombia	CO	CIAT
156	G21212_set1		set1	G21212			CIAT-Colombia	CO	CIAT	BSM
157	G21212_set2		set2	G 21212			CIAT-Uganda	UG	CIAT	BSM
158	G22501_set3		set3	G22501	ADP-354		Burundi	BI	CIAT				Bush	large	Purple
159	G2252_set3		set3	G2252			CIAT-Colombia	CO	CIAT
160	G2333_set4		set4	G2333_30ciat	ALIYA, UMUBANO, LYAMUNGU 85		CIAT-Colombia	CO	CIAT	Anthracnose		DRC, Rwanda, Kenya	Climber	Small	Red
161	G2333_set1		set1	G2333	ALIYA, UMUBANO, LYAMUNGU 85		CIAT-Colombia	CO	CIAT	Anthracnose		DRC, Rwanda, Kenya	Climber	Small	Red
162	G2333_set3		set3	G2333	ALIYA, UMUBANO, LYAMUNGU 85		CIAT-Uganda	UG	CIAT	Anthracnose		DRC, Rwanda, Kenya	Climber	Small	Red
163	G23823-E_set1		set1	G23823E			CIAT-Colombia	CO	CIAT
164	G2402_set1		set1	G2402			CIAT-Colombia	CO	CIAT
165	G2858_set2		set2	G 2858	MAHARAGI SOJA		CIAT-Colombia	CO	CIAT	BLB, Rust, WB, BCMV		DRC	Bush	Small	Cream
166	G35346-3Q_set1		set1	G35346-3Q			CIAT-Colombia	CO	CIAT
167	G35375-2P_set1		set1	G35375-2P			CIAT-Colombia	CO	CIAT
168	G40001_set1		set1	G40001			CIAT-Colombia	CO	CIAT				Climber	Small	white
169	G4494_set1		set1	G4494	CALIMA		CIAT-Colombia	CO	CIAT		Released Variety	Burundi	Bush
170	G4523_set1		set1	G4523			CIAT-Colombia	CO	CIAT
171	G4825_set1		set1	G4825			CIAT-Colombia	CO	CIAT
172	G5686_set2		set2	G 5686			CIAT-Uganda	UG	CIAT	ALS
173	G5686_set3		set3	G5686			CIAT-Uganda	UG	CIAT	ALS
174	G685_set3		set3	G685	UMUBANO, VUNIKINGI		CIAT-Uganda	UG	CIAT	Root Rot, Anthrancnose		Kenya, Burundi, DRC	Climber	Small	Red
175	Gasirida_set3		set3	GASIRIDA			CIAT-Uganda	UG	CIAT	Yield		Burundi, Rwanda	Climber	Small	Red
176	Gitanga_set3		set3	GITANGA			CIAT-Uganda	UG	CIAT	high Fe
177	Gloria30TS_set4		set4	GLORIA_30_TS	PC652-SS3		Zimbabwe	ZW	CIAT	Bruchids	Market	ZIMBABWE	Bush	Large	Cream
178	GLP2_set2		set2	GLP 2	MIRUNDI				CIAT		Released Variety	DRC, Burundi	Bush	Large	Red
179	GLP2_set3		set3	GLP2	MIRUNDI		CIAT-Uganda	UG	CIAT	ROOT ROT	Released Variety	DRC, Burundi	Bush	Large	Red
180	GLP585_set2		set2	GLP 585			CIAT-Uganda	UG	CIAT	ROOT ROT	Released Variety	Kenya	Climber	Large	Red
181	Gofta_set3		set3	GOFTA	EX-AFBYAN		EIAR-Ethiopia	ET	CIAT	high Fe	Released Variety	Ethiopia	Climber	medium	Cream
182	Gololi_set3		set3	GOLOLI	ADP-16		Tanzania	TZ	CIAT				Bush	Medium	Red
183	Hawasa_Dume_set3		set3	HAWASADUME	SNNP-120		EIAR-Ethiopia	ET	CIAT		Released Variety	Ethiopia
184	Hesca_set3		set3	HESCA					CIAT
185	HM21-71_set3		set3	HM21_71	SEPE		CIAT-Uganda	UG	CIAT	MCR, High Fe	Released Variety	DRC	Bush	Large	Red
186	HM21-72_set3		set3	HM21_72	SEPE		CIAT-Uganda	UG	CIAT	MCR, High Fe	Released Variety	DRC	Bush	Large	Red
187	HM21-7_set2		set2	HM 21-7	SEPE				CIAT	MCR, High Fe	Released Variety	DRC	Bush	Medium	Brown
188	Ibado1_set3		set3	IBADO1					CIAT		Released Variety	Ethiopia
189	Ibado2_set3		set3	IBADO2					CIAT		Released Variety	Ethiopia
190	Ibado3_set3		set3	Ibado3			EIAR-Ethiopia	ET	CIAT		Released Variety	Ethiopia
191	Ibihororo_set3		set3	IBIHORORO	ADP-355		Burundi	BI	CIAT				Bush	large	Purple
192	ICA_BUNSI_set1		set1	ICA BUNSI			CIAT-Colombia	CO	CIAT
193	ICA_Quimbaya_set3		set3	ICA_QUIMBAYA			EIAR-Ethiopia	ET	CIAT							6
194	ICA_Tundama_set4		set4	ICA TUNDAMA_30ciat			CIAT-Colombia	CO	CIAT
195	Ikinimba_set3		set3	IKINIMBA			CIAT-Uganda	UG			Released Variety	Mozambique, Rwanda, Madagascar	Semi-Climber	medium	Black
196	Il553_set3		set3	Il553					CIAT
197	Inamaruhire_set3		set3	INAMARUHIRE			Burundi	BI	CIAT	ALS	Released Variety	Burundi	Bush		Beige cream
198	INB827_set1		set1	INB 827			CIAT-Colombia	CO	CIAT
199	INB841_set1		set1	INB 841			CIAT-Colombia	CO	CIAT
200	INB870_set1		set1	INB 870			CIAT-Colombia	CO	CIAT
201	Incomparatable_set3		set3	INCOMPARATABLE	ADP-27		Tanzania	TZ	CIAT				Bush	Medium	Red
202	Jalo_EEP_558_set1		set1	JaloEEP558			CIAT-Colombia	CO	CIAT
203	JESCA_set2		set2	JESCA	SOYA NDEFU		CIAT-Uganda	UG	CIAT	high Fe	Released Variety	Tanzania, DRC	Bush	Large	Purple
204	JESCA_set3		set3	JESCA	SOYA NDEFU, G14370, ADP-102		Tanzania	TZ	CIAT		Released Variety	Tanzania, DRC	Bush	large	Purple
205	JESCA_Ethiopia_set3		set3	JESCAETHIOPIA			EIAR-Ethiopia	ET	CIAT
206	K131_set3		set3	K131	KABALIBA		CIAT-Uganda	UG	CIAT	LSF	Released Variety	Uganda	Bush	Small	maroon
207	K132-3_set3		set3	K132_3	NAMBALE, HUNDANE, CAL 96				CIAT	Universal Susceptible	Released Variety	Uganda, Ethiopia, DRC, Cameroon	Bush	Large	Red
208	K132-4_set3		set3	K132_4	NAMBALE, CAL 96				CIAT	Universal Susceptible	Released Variety	Uganda, Ethiopia, DRC, Cameroon	Bush	Large	Red
209	K132_set3		set3	K132	NAMBALE, CAL 96, ADP-167		Uganda	UG	CIAT		Released Variety	Uganda, Ethiopia, DRC, Cameroon	Bush	Large	Red
210	K20_set3		set3	K20	KAMENYAMIGO		CIAT-Uganda	UG	CIAT			Uganda	Bush	Large	Red
211	Kabale_set3		set3	Kabale	KID 31		Zambia	ZM		CBB		ZAMBIA	Bush	Medium	Red
212	Kablanket9_set3		set3	KABLANKET9	ADP-74		Tanzania	TZ		Drought, ALS, CBB	Released Variety	Tanzania, DRC, Zambia	Climber	Medium	Purple
213	Kablanketi1_set3		set3	KABLANKETI1	ADP-74		Tanzania	TZ		Drought, ALS, CBB	Released Variety	Tanzania, DRC, Zambia	Climber	Medium	Purple
214	Kablanketi10_set3		set3	KABLANKETI10	ADP-74		Tanzania	TZ		Drought, ALS, CBB	Released Variety	Tanzania, DRC, Zambia	Climber	Medium	Purple
215	Kablanketi11_set3		set3	KABLANKETI11	ADP-74		Tanzania	TZ		Drought, ALS, CBB	Released Variety	Tanzania, DRC, Zambia	Climber	Medium	Purple
216	Kablanketi2_set3		set3	KABLANKETI2	ADP-74		Tanzania	TZ		Drought, ALS, CBB	Released Variety	Tanzania, DRC, Zambia	Climber	Medium	Purple
217	Kablanketi3_set3		set3	KABLANKETI3	ADP-74		Tanzania	TZ		Drought, ALS, CBB	Released Variety	Tanzania, DRC, Zambia	Climber	Medium	Purple
218	Kablanketi4_set3		set3	KABLANKETI4	ADP-74		Tanzania	TZ		Drought, ALS, CBB	Released Variety	Tanzania, DRC, Zambia	Climber	Medium	Purple
219	Kablanketi6_set3		set3	KABLANKETI6	ADP-74		Tanzania	TZ		Drought, ALS, CBB	Released Variety	Tanzania, DRC, Zambia	Climber	Medium	Purple
220	Kablanketi7_set3		set3	KABLANKETI7	ADP-74		Tanzania	TZ		Drought, ALS, CBB	Released Variety	Tanzania, DRC, Zambia	Climber	Medium	Purple
221	Kablanketi8_set3		set3	KABLANKETI8	ADP-74		Tanzania	TZ		Drought, ALS, CBB	Released Variety	Tanzania, DRC, Zambia	Climber	Medium	Purple
222	Kablanketi_Ndefu_set3		set3	KABLANKETINDEFU	ADP-74		Tanzania	TZ		Drought, ALS, CBB	Released Variety	Tanzania, DRC, Zambia	Climber	Medium	Purple
223	Kablanketi5_set3		set3	KABLANKETU5	ADP-74					Drought, ALS, CBB	Released Variety	Tanzania, DRC, Zambia	Climber	Medium	Purple
224	Kabuku1_set3		set3	KABUKU1	ADP-5		Tanzania	TZ					Bush	Medium	Red
225	Kabuku2_set3		set3	KABUKU2	ADP-55		Tanzania	TZ					Bush	Medium	Black
226	Kabulangeti_set3		set3	Kabulangeti	ADP-74		CIAT-Uganda	UG		Drought, ALS, CBB	Released Variety	Tanzania, DRC, Zambia	Climber	Medium	Purple
227	Kalambo_set3		set3	Kalambo			Zambia	ZM		CBB	Market	ZAMBIA	Bush	Large	Cream
228	Kalembe_set3		set3	KALEMBE	ADP-508		Angola	AO					Bush	Medium	Grey
229	Kalungu_set3		set3	Kalungu			ZARI-Zambia	ZM		CBB	Released Variety	ZAMBIA	Bush	Medium	White
230	Kanyebwa_set2		set2	KANYEBWA			CIAT-Uganda	UG		LANDRACE	Released Variety	Uganda	Bush	medium	pink
231	Kanyebwa_set3		set3	KANYEBWA	ADP-168		Uganda	UG			Released Variety	Uganda	Bush	medium	Pink
232	Kapisha_set3		set3	Kapisha			Zambia	ZM		CBB, ALS	Released Variety	ZAMBIA	Semi-Climber	Medium	Cream
233	Kasukanywele1_set3		set3	KASUKANYWELE1	ADP-19		Tanzania	TZ			market	Tanzania	Semi-Climber	large	Red
234	Kasukanywele2_set3		set3	KASUKANYWELE2	ADP-90		Tanzania	TZ			market	Tanzania	Semi-Climber	Large	Cream
235	KATB1_set3		set3	KAT1			CIAT-Uganda	UG		CHECK			Bush	Medium	Pink
236	KAT56_set2		set2	KAT 56			CIAT-Uganda	UG
237	Katarina_Cela_set3		set3	KATARINACELA
238	KATB1_set2		set2	KAT B1	MBUNDUGURU, Ada		CIAT-Uganda	UG		Drought, CBB	Market	Burundi, Ethiopia, Kenya
239	KATB9_set2		set2	KAT B9	INAKAYOBA,		CIAT-Uganda	UG		CHECK		Burundi, Kenya	Bush	Large	Cream
240	KATB9_set3		set3	KATB9	INAKAYOBA,		CIAT-Uganda	UG					Bush	Large	Cream
241	Katwela_set3		set3	KATWELA	ADP-40		Tanzania	TZ					Bush	Large	Red
242	Kiangala_set3		set3	KIANGALA			CIAT-Uganda	UG		high Fe&Zn	Nutrition, Released variety	DRC, Burundi	Climber	Medium	Brown
243	Kiangwe_set3		set3	KIANGWE	ADP-14		Tanzania	TZ					Bush	Large	Red
244	Kiboroni_set3		set3	KIBORONI	ADP-11		Tanzania	TZ					Bush	Medium	Red
245	Kibumbula_set3		set3	KIBUMBULA	ADP-13		Tanzania	TZ					Bush	Medium	Red
246	Kigoma_set3		set3	KIGOMA	ADP-20		Tanzania	TZ					Bush	Large	Red
247	Kijuvu_set3		set3	KIJUVU	ADP-33		Tanzania	TZ					Bush	Large	Red
248	Kijuvu1_set3		set3	KIJUVU1	ADP-34		Tanzania	TZ					Bush	Small	Red
249	Kijuvu2_set3		set3	KIJUVU2	ADP-44		Tanzania	TZ					Bush	Large	Red
250	Kijuvu3_set3		set3	KIJUVU3	ADP-57		Tanzania	TZ					Bush		Black
251	Kilombero_set3		set3	KILOMBERO	ADP-4		Tanzania	TZ					Bush	Medium	Red
252	Kiryugaramye_set3		set3	KIRYUGARAMYE			Burundi	BI			Released Variety	Burundi	Bush	large	Red
253	Kisapuli_set3		set3	KISAPULI	ADP-22		Tanzania	TZ					Bush	Medium	Red
254	Kisola_set3		set3	KISOLA	ADP-186		Kenya	KE					Bush	Small	Red
255	Kokola_set3		set3	KOKOLA	ADP-35		Tanzania	TZ					Bush	Medium	Red
256	Line251_set3		set3	LINE251	ADP-367		MALAWI	MW					Bush	Medium	Purple
257	Line258_set3		set3	LINE258	ADP-368		MALAWI	MW					Bush	large	Purple
258	LMB49_set3		set3	LMB49
259	LSA32_set2		set2	LSA 32			CIAT-Uganda	UG		Regional Nursery				Large	Red
260	LSA32_set3		set3	LSA32										Large	Red
261	LSK_yellow_set3		set3	LSKyellow						Fast cooking, MR to ALS
262	Lukupa_set3		set3	Lukupa			Zambia	ZM		ALS, CBB	Released Variety	Zambia	Bush	Medium	Cream
263	Lunda21_set3		set3	Lunda21			Zambia	ZM
264	Lushala_set3		set3	LUSHALA	ADP-94		Tanzania	TZ						Medium	Cream
265	Lwangeni_set3		set3	Lwangeni			Zambia	ZM		CBB	Released Variety	Zambia	Bush	Small	white
266	Lyambai_set3		set3	Lyambai			Zambia	ZM		CBB	Released Variety	Zambia	Bush	Medium	Red
267	Lyamungu85_r1_set3		set3	LYAMUNGU85	Rosecoco, T23, ADP-36		Tanzania	TZ	CIAT		Released Variety	Tanzania	Bush	Large	Red
268	Lyamungu85_r2_set3		set3	Lyamungu85	Rosecoco, T24		CIAT-Uganda	UG	CIAT	MCR	Released Variety	Tanzania	Bush	Large	Red
269	Lyamungu90_set4		set4	LYAMUNGO90_30ciat			CIAT-Colombia	CO	CIAT	MCR	Released Variety	Tanzania	Bush	Large	Red
270	Lyamungu90_set3		set3	Lyamungu90	G56, 22, ADP-9		Tanzania	TZ	CIAT		Released Variety	Tanzania	Bush	Large	red
271	Maalasa_set3		set3	MAALASA	ADP-9				Tanzania				Bush	Large	red
272	MAB351_set4		set4	MAB351_30ciat			CIAT-Colombia	CO	CIAT	ALS	Breeding line					6
273	MAB352_set4		set4	MAB352_30ciat			CIAT-Colombia	CO	CIAT	ALS	Breeding line					6
274	MAB353_set4		set4	MAB353_30ciat			CIAT-Colombia	CO	CIAT	ALS	Breeding line					6
275	MAB354_set4		set4	MAB354_30ciat			CIAT-Colombia	CO	CIAT	ALS	Breeding line					6
276	Mabuku_set3		set3	MABUKU	ADP-75		Tanzania	TZ	CIAT				Climber	Medium	Cream
277	MAC31_set1		set1	MAC31			CIAT-Colombia	CO	CIAT	Mid Altitude Climber						2, 6
278	MAC42_set3		set3	MAC42			CIAT-Uganda	UG	CIAT	high Fe, Drought tolerant	Released Variety	Rwanda	Climber	Large	Sugar bean	2, 6
279	MAC47_set4		set4	MAC47_30ciat			CIAT-Colombia	CO	CIAT	Mid Altitude Climber						7, 2
280	Maharagwe_Makubwa_set3		set3	MAHARAGWEMAKUBWA	ADP-53		Tanzania	TZ	CIAT				Bush	Medium	Red
281	Maharagwe_Soja_set3		set3	MAHARAGWESOJA					CIAT	high Fe	Released Variety	DRC	Bush	Small	Cream
282	Malawi_Green_set3		set3	MALAWIGREEN			MALAWI	MW	CIAT
283	MAR1_set4		set4	MAR1_30ciat			CIAT-Colombia	CO	CIAT	ALS
284	Masindi_Yellow_Large_set3		set3	MASINDIYELLOWLARGE			NaCRRI-Uganda	UG	CIAT	LANDRACE	food/market	Uganda	Bush	large	yellow
285	Masindi_Yellow_Round_set3		set3	MASINDIYELLOWROUND			NaCRRI-Uganda	UG	CIAT		food/market	Uganda	Bush		yellow
286	Masusu_set3		set3	MASUSU	Ilomba, ADP-353		Tanzania	TZ	CIAT			Tanzania	Semi Climber	Small	brown
287	Matenga_Kibala_set3		set3	MATENGAKIBALA	ADP-516		Angola	AO	CIAT				Bush	Medium	yellow
288	Maulasi1_set3		set3	MAULASI1	ADP-61		Tanzania	TZ	CIAT				Bush	Large	Cream
289	Maulasi2_set3		set3	MAULASI2	ADP-6, 2		Tanzania	TZ	CIAT				Bush	Large	Cream
290	MAZ10_set4		set4	MAZ10_30_TS		(KATB9 x SAB617) x (BRB264 x RAZ104)	Zimbabwe	ZW	CIAT	Bruchids	Breeding line		Bush	Large	Red	6
291	MAZ109_set4		set4	MAZ109_30_TS		(BRB215 x RAZ104) x NUA35	Zimbabwe	ZW	CIAT	Bruchids	Breeding line		Bush			6, 2
292	MAZ11_set4		set4	MAZ11_30_TS		(KATB9 x SAB617) x (BRB264 x RAZ104)	Zimbabwe	ZW	CIAT	Bruchids	Breeding line		Bush	Medium	Red	6
293	MAZ110_set4		set4	MAZ110_30_TS		NUA35 x (RMA70 x RAZ167)	Zimbabwe	ZW	CIAT	Bruchids	Breeding line		Bush	Large	Red	6, 2
294	MAZ111_set4		set4	MAZ111_30_TS		NUA35 x (BRB264 x RAZ105)	Zimbabwe	ZW	CIAT	Bruchids	Breeding line		Bush	Large	Red	6, 2
295	MAZ112_set4		set4	MAZ112_30_TS		NUA35 x (BRB264 x RAZ105)	Zimbabwe	ZW	CIAT	Bruchids	Breeding line		Bush	Large	Red	6, 2
296	MAZ116_r1_set4		set4	MAZ116_30_19		NUA35 x (BRB264 x RAZ105)	Zimbabwe	ZW	CIAT	Bruchids	Breeding line		Bush	Large	Red	7, 2
297	MAZ116_r2_set4		set4	MAZ116_30_TS		NUA35 x (BRB264 x RAZ105)	Zimbabwe	ZW	CIAT	Bruchids	Breeding line		Bush	Large	Red	7, 2
298	MAZ139_set4		set4	MAZ139_30_TS		RAZ107 x SAB576	Zimbabwe	ZW	CIAT	Bruchids	Breeding line		Bush	Large	Red	6, 2
299	MAZ14_set4		set4	MAZ14_30_TS		(CWONDER x SAB6, 23) x (BRB265 x RAZ103)	Zimbabwe	ZW	CIAT	Bruchids	Breeding line		Bush	Large	Red	6
300	MAZ140_set4		set4	MAZ140_30_TS		RAZ107 x SAB576	Zimbabwe	ZW	CIAT	Bruchids	Breeding line		Bush	large	Purple	6, 2
301	MAZ141_set4		set4	MAZ141_30_TS		RAZ107 x SAB576	Zimbabwe	ZW	CIAT	Bruchids	Breeding line		Bush	large	Purple	7, 2
302	MAZ142_set4		set4	MAZ142_30_TS		RAZ107 x SAB576	Zimbabwe	ZW	CIAT	Bruchids	Breeding line		Bush	large	Purple	7, 2
303	MAZ143_set4		set4	MAZ143_30_TS		RAZ107 x SAB576	Zimbabwe	ZW	CIAT	Bruchids	Breeding line		Bush	Large	Red	7, 2
304	MAZ144_set4		set4	MAZ144_30_TS		RAZ107 x SAB576	Zimbabwe	ZW	CIAT	Bruchids	Breeding line					1
305	MAZ145_r2_set4		set4	MAZ145_30_TS		RAZ107 x SAB576	Zimbabwe	ZW	CIAT	Bruchids	Breeding line		Bush	Large	Red	6, 2
306	MAZ146_set4		set4	MAZ146_30_TS		RAZ107 x SAB576	Zimbabwe	ZW	CIAT	Bruchids	Breeding line		Bush	Large	Red	7, 2
307	MAZ147_set4		set4	MAZ147_30_TS		RAZ107 x SAB576	Zimbabwe	ZW	CIAT	Bruchids	Breeding line		Bush	Large	white	1
308	MAZ148_set4		set4	MAZ148_30_TS		RAZ107 x SAB576	Zimbabwe	ZW	CIAT	Bruchids	Breeding line					7, 2
309	MAZ149_r1_set4		set4	MAZ149_30_19		SEQ11 x RAZ170	Zimbabwe	ZW	CIAT	Bruchids	Breeding line		Bush	Large	Red	6, 2
310	MAZ149_r2_set4		set4	MAZ149_30_TS		SEQ11 x RAZ170	Zimbabwe	ZW	CIAT	Bruchids	Breeding line		Bush	Large	Red	6, 2
311	MAZ150_set4		set4	MAZ150_30_TS		SEQ11 x RAZ170	Zimbabwe	ZW	CIAT	Bruchids	Breeding line		Bush	Small	Red	6, 2
312	MAZ151_set4		set4	MAZ151_30_TS		SEQ11 x RAZ170	Zimbabwe	ZW	CIAT	Bruchids	Breeding line		Bush	large	Purple	7, 2
313	MAZ152_set4		set4	MAZ152_30_TS		SEQ1003 x RAZ170	Zimbabwe	ZW	CIAT	Bruchids	Breeding line		Bush	large	Purple	7, 2
314	MAZ153_set4		set4	MAZ153_30_TS		SEQ1003 x RAZ170	Zimbabwe	ZW	CIAT	Bruchids	Breeding line					2, 6
315	MAZ154_set4		set4	MAZ154_30_TS		SEQ1003 x RAZ170	Zimbabwe	ZW	CIAT	Bruchids	Breeding line		Bush	large	Red	6, 2
316	MAZ155_set4		set4	MAZ155_30_TS		SEQ1003 x RAZ170	Zimbabwe	ZW	CIAT	Bruchids	Breeding line		Bush	large	Red	6, 2
317	MAZ156_set4		set4	MAZ156_30_TS		SEQ1027 x RAZ104	Zimbabwe	ZW	CIAT	Bruchids	Breeding line		Bush	large	Red	7, 2
318	MAZ157_set4		set4	MAZ157_30_TS		SEQ1027 x RAZ104	Zimbabwe	ZW	CIAT	Bruchids	Breeding line		Bush	large	Red	6, 2
319	MAZ158_set4		set4	MAZ158_30_TS		BRB211 x RAZ170	Zimbabwe	ZW	CIAT	Bruchids	Breeding line		Bush	large	Red	6
320	MAZ159_set4		set4	MAZ159_30_TS		BRB211 x RAZ170	Zimbabwe	ZW	CIAT	Bruchids	Breeding line		Bush	medium	Red	6
321	MAZ160_set4		set4	MAZ160_30_TS		BRB211 x RAZ170	Zimbabwe	ZW	CIAT	Bruchids	Breeding line		Bush	Large	Red	6
322	MAZ161_set4		set4	MAZ161_30_TS		BRB211 x RAZ170	Zimbabwe	ZW	CIAT	Bruchids	Breeding line		Bush	Large	Red	6
323	MAZ162_set4		set4	MAZ162_30_TS		BRB211 x RAZ170	Zimbabwe	ZW	CIAT	Bruchids	Breeding line		Bush	Medium	Red	#N/A
324	MAZ163_set4		set4	MAZ163_30_TS		BRB211 x RAZ169	Zimbabwe	ZW	CIAT	Bruchids	Breeding line		Bush	Large	Red	6
325	MAZ164_set4		set4	MAZ164_30_TS		BRB211 x RAZ169	Zimbabwe	ZW	CIAT	Bruchids	Breeding line		Bush	Large	Red	6
326	MAZ165_set4		set4	MAZ165_30_TS		BRB211 x RAZ169	Zimbabwe	ZW	CIAT	Bruchids	Breeding line		Bush	Large	Red	6
327	MAZ166_set4		set4	MAZ166_30_TS		BRB211 x RAZ169	Zimbabwe	ZW	CIAT	Bruchids	Breeding line		Bush	Large	Red	6, 2
328	MAZ167_set4		set4	MAZ167_30_TS		BRB211 x RAZ169	Zimbabwe	ZW	CIAT	Bruchids	Breeding line		Bush	Large	Red	6
329	MAZ168_set4		set4	MAZ168_30_TS		BRB211 x RAZ169	Zimbabwe	ZW	CIAT	Bruchids	Breeding line		Bush	Large	Red	6, 2
330	MAZ169_set4		set4	MAZ169_30_TS		BRB211 x RAZ169	Zimbabwe	ZW	CIAT	Bruchids	Breeding line		Bush	Large	Red	6, 2
331	MAZ170_set4		set4	MAZ170_30_TS		RMA71 x RAZ105	Zimbabwe	ZW	CIAT	Bruchids	Breeding line		Bush	Large	Red	6, 2
332	MAZ171_set4		set4	MAZ171_30_TS		RMA71 x RAZ105	Zimbabwe	ZW	CIAT	Bruchids	Breeding line		Bush	Large	Red	6, 2
333	MAZ172_set4		set4	MAZ172_30_TS		RMA71 x RAZ105	Zimbabwe	ZW	CIAT	Bruchids	Breeding line		Bush	Large	Red	6, 2
334	MAZ173_r1_set4		set4	MAZ173_30_19		RMA71 x RAZ105	Zimbabwe	ZW	CIAT	Bruchids	Breeding line		Bush	Large	Red	6, 2
335	MAZ173_r2_set4		set4	MAZ173_30_TS		RMA71 x RAZ105	Zimbabwe	ZW	CIAT	Bruchids	Breeding line		Bush	Large	Red	6, 2
336	MAZ174_set4		set4	MAZ174_30_TS			Zimbabwe	ZW	CIAT	Bruchids	Breeding line		Bush	Large	Red	6, 2
337	MAZ175_set4		set4	MAZ175_30_TS			Zimbabwe	ZW	CIAT	Bruchids	Breeding line		Bush	Large	Red	6, 2
338	MAZ176_set4		set4	MAZ176_30_TS			Zimbabwe	ZW	CIAT	Bruchids	Breeding line		Bush	Large	Red	6, 2
339	MAZ177_set4		set4	MAZ177_30_TS			Zimbabwe	ZW	CIAT	Bruchids	Breeding line		Bush	Large	Red	6, 2
340	MAZ180_set4		set4	MAZ180_30_TS			Zimbabwe	ZW	CIAT	Bruchids	Breeding line		Bush	Large	red	6, 2
341	MAZ184_set4		set4	MAZ184_30_TS			Zimbabwe	ZW	CIAT	Bruchids	Breeding line		Bush	large	Red	6, 2
342	MAZ185_r1_set4		set4	MAZ185_30_19			Zimbabwe	ZW	CIAT	Bruchids	Breeding line		Bush	large	Red	6, 5
343	MAZ185_r2_set4		set4	MAZ185_30_TS			Zimbabwe	ZW	CIAT	Bruchids	Breeding line		Bush	large	Red	6, 5
344	MAZ186_set4		set4	MAZ186_30_TS		BRB263 x RAZ170	Zimbabwe	ZW	CIAT	Bruchids	Breeding line		bush			6
345	MAZ187_set4		set4	MAZ187_30_TS		BRB263 x RAZ170	Zimbabwe	ZW	CIAT	Bruchids	Breeding line		Bush			6
346	MAZ188_set4		set4	MAZ188_30_TS		BRB263 x RAZ170	Zimbabwe	ZW	CIAT	Bruchids	Breeding line		Bush	large	Red	6
347	MAZ189_set4		set4	MAZ189_30_TS		BRB263 x RAZ170	Zimbabwe	ZW	CIAT	Bruchids	Breeding line		Bush	large	Red	6
348	MAZ190_set4		set4	MAZ190_30_TS		BRB263 x RAZ170	Zimbabwe	ZW	CIAT	Bruchids	Breeding line		Bush	large	Red	6
349	MAZ191_set4		set4	MAZ191_30_TS		RMA68 x RAZ168	Zimbabwe	ZW	CIAT	Bruchids	Breeding line		Bush	large	Red	6, 2
350	MAZ192_set4		set4	MAZ192_30_TS		RMA68 x RAZ168	Zimbabwe	ZW	CIAT	Bruchids	Breeding line		Bush			7, 2
351	MAZ193_set4		set4	MAZ193_30_TS		RMA68 x RAZ168	Zimbabwe	ZW	CIAT	Bruchids	Breeding line		Bush	large	Red	7, 2
352	MAZ194_set4		set4	MAZ194_30_TS		RMA68 x RAZ168	Zimbabwe	ZW	CIAT	Bruchids	Breeding line		Bush	large	Red	7, 2
353	MAZ195_set4		set4	MAZ195_30_TS		RMA68 x RAZ168	Zimbabwe	ZW	CIAT	Bruchids	Breeding line		Bush	medium	Red	6, 2
354	MAZ196_set4		set4	MAZ196_30_TS		RMA68 x RAZ168	Zimbabwe	ZW	CIAT	Bruchids	Breeding line		bush			7, 2
355	MAZ197_set4		set4	MAZ197_30_TS		RMA68 x RAZ168	Zimbabwe	ZW	CIAT	Bruchids	Breeding line		Bush	medium	Red	7, 2
356	MAZ198_set4		set4	MAZ198_30_TS		RMA68 x RAZ168	Zimbabwe	ZW	CIAT	Bruchids	Breeding line		Bush	small	Red	6, 2
357	MAZ199_set4		set4	MAZ199_30_TS		RMA68 x RAZ168	Zimbabwe	ZW	CIAT	Bruchids	Breeding line		Bush	small	cream	6, 2
358	MAZ2_set4		set4	MAZ2_30_TS		(CAL143 x SAB620) x (RMA70 x RAZ167)	Zimbabwe	ZW	CIAT	Bruchids	Breeding line		Bush	large	Red	6
359	MAZ200_set4		set4	MAZ200_30_TS		RMA68 x RAZ168	Zimbabwe	ZW	CIAT	Bruchids	Breeding line		Bush	Large	Red	6, 2
360	MAZ201_set4		set4	MAZ201_30_TS		BRB264 x RAZ104	Zimbabwe	ZW	CIAT	Bruchids	Breeding line		Bush	Large	Red	6
361	MAZ202_set4		set4	MAZ202_30_TS		BRB264 x RAZ104	Zimbabwe	ZW	CIAT	Bruchids	Breeding line		Bush	Large	Red	6
362	MAZ203_set4		set4	MAZ203_30_TS		BRB264 x RAZ104	Zimbabwe	ZW	CIAT	Bruchids	Breeding line		Bush	Large	Red	6
363	MAZ204_r1_set4		set4	MAZ204_30_19		BRB264 x RAZ104	Zimbabwe	ZW	CIAT	Bruchids	Breeding line		Bush	Large	Red	6
364	MAZ204_r2_set4		set4	MAZ204_30_TS		BRB264 x RAZ104	Zimbabwe	ZW	CIAT	Bruchids	Breeding line		Bush	Large	Red	6
365	MAZ205_set4		set4	MAZ205_30_TS		BRB264 x RAZ104	Zimbabwe	ZW	CIAT	Bruchids	Breeding line		Bush	Large	Red	6
366	MAZ206_set4		set4	MAZ206_30_TS		BRB264 x RAZ104	Zimbabwe	ZW	CIAT	Bruchids	Breeding line		Bush	Large	Red	6
367	MAZ207_r1_set4		set4	MAZ207_30_19		RMA70 x RAZ167	Zimbabwe	ZW	CIAT	Bruchids	Breeding line		Bush	Large	Red	6, 2
368	MAZ207_r2_set4		set4	MAZ207_30_TS		RMA70 x RAZ167	Zimbabwe	ZW	CIAT	Bruchids	Breeding line		Bush	Large	Red	6, 2
369	MAZ208_set4		set4	MAZ208_30_TS		RMA70 x RAZ167	Zimbabwe	ZW	CIAT	Bruchids	Breeding line		Bush	Large	Red	6, 2
370	MAZ209_set4		set4	MAZ209_30_TS		RMA70 x RAZ167	Zimbabwe	ZW	CIAT	Bruchids	Breeding line		Bush	Large	Red	6, 2
371	MAZ210_set4		set4	MAZ210_30_TS		SEQ1006 x RAZ107	Zimbabwe	ZW	CIAT	Bruchids	Breeding line		Bush	Large	pink	5
372	MAZ211_r1_set4		set4	MAZ211_30_19		BRB265 x RAZ103	Zimbabwe	ZW	CIAT	Bruchids	Breeding line		Bush	Large	Red	6, 2
373	MAZ211_r2_set4		set4	MAZ211_30_TS		BRB265 x RAZ103	Zimbabwe	ZW	CIAT	Bruchids	Breeding line		Bush	Large	Red	6, 2
374	MAZ212_set4		set4	MAZ212_30_TS		RMA70 x RAZ167	Zimbabwe	ZW	CIAT	Bruchids	Breeding line		Bush	Large	Red	6, 2
375	MAZ213_set4		set4	MAZ213_30_TS		RMA70 x RAZ167	Zimbabwe	ZW	CIAT	Bruchids	Breeding line		Bush			6, 2
376	MAZ216_set4		set4	MAZ216_30_19		SAB581 x RAZ167	Zimbabwe	ZW	CIAT	Bruchids	Breeding line		Bush			1
377	MAZ217_set4		set4	MAZ217_30_19		SAB581 x RAZ167	Zimbabwe	ZW	CIAT	Bruchids	Breeding line		Bush	Large	Red	1
378	MAZ23_set4		set4	MAZ23_30_TS		(SAB617 x SAB621) x (BRB264 x RAZ104)	Zimbabwe	ZW	CIAT	Bruchids	Breeding line		Bush	Large	Red	6
379	MAZ25_r1_set4		set4	MAZ25_30_19		(SAB617 x SAB621) x (BRB263 x RAZ169)	Zimbabwe	ZW	CIAT	Bruchids	Breeding line		Bush	Medium	Red	6
380	MAZ25_r2_set4		set4	MAZ25_30_TS		(SAB617 x SAB621) x (BRB263 x RAZ169)	Zimbabwe	ZW	CIAT	Bruchids	Breeding line		Bush	Medium	Red	6
381	MAZ26_set4		set4	MAZ26_30_TS		(CIM9314-36 x SAB622) x (BRB215 x RAZ103)	Zimbabwe	ZW	CIAT	Bruchids	Breeding line		Bush	Large	Red	6
382	MAZ28_set4		set4	MAZ28_30_TS		(SEQ1036 x RM x 20) x (BRB265 x RAZ103)	Zimbabwe	ZW	CIAT	Bruchids	Breeding line		Bush	medium	Pink	2, 6
383	MAZ3_set4		set4	MAZ3_30_TS		(CAL143 x SAB620) x (RMA70 x RAZ167)	Zimbabwe	ZW	CIAT	Bruchids	Breeding line					6
384	MAZ31_set4		set4	MAZ31_30_TS		(CAL143 x SAB620) x (BRB264 x RAZ105)	Zimbabwe	ZW	CIAT	Bruchids	Breeding line		Bush	Medium	Red	6, 2
385	MAZ33_set4		set4	MAZ33_30_TS		(CAL143 x SAB620) x (RMA70 x RAZ167)	Zimbabwe	ZW	CIAT	Bruchids	Breeding line		Bush	large	Red	6, 2
386	MAZ34_set4		set4	MAZ34_30ciat		(KATB1 x SAB618) x (BRB215 x RAZ104)	CIAT-Colombia	CO	CIAT	Bruchids	Breeding line					6, 2
387	MAZ4_set4		set4	MAZ4_30_TS		(CAL143 x SAB620) x (BRB264 x RAZ104)	Zimbabwe	ZW	CIAT	Bruchids	Breeding line		Bush	large	Red	6
388	MAZ42_r1_set4		set4	MAZ42_30_19		(BRB215 x VAX3) x (RMA70 x RAZ167)	Zimbabwe	ZW	CIAT	Bruchids	Breeding line		Bush	large	Red	6, 2
389	MAZ42_r2_set4		set4	MAZ42_30_TS		(BRB215 x VAX3) x (RMA70 x RAZ167)	Zimbabwe	ZW	CIAT	Bruchids	Breeding line		Bush	large	Red	6, 2
390	MAZ47_set4		set4	MAZ47_30_TS		(CIM9314-36 x SAB622) x (BRB215 x RAZ103)	Zimbabwe	ZW	CIAT	Bruchids	Breeding line		Bush	large	Red	6, 2
391	MAZ50_r1_set4		set4	MAZ50_30_19		(CWONDER x SAB623) x (SEQ11 x RAZ169)	Zimbabwe	ZW	CIAT	Bruchids	Breeding line		Bush	large	Red	6, 2
392	MAZ50_r2_set4		set4	MAZ50_30_TS		(CWONDER x SAB623) x (SEQ11 x RAZ169)	Zimbabwe	ZW	CIAT	Bruchids	Breeding line		Bush	large	Red	6, 2
393	MAZ56_set4		set4	MAZ56_30_TS		(CAL96 x SAB621) x (RMA69 x RAZ169)	Zimbabwe	ZW	CIAT	Bruchids	Breeding line		Bush	large	Red	6, 2
394	MAZ87_set4		set4	MAZ87_30_TS		(RMA69 x RAZ169) x SAB712	Zimbabwe	ZW	CIAT	Bruchids	Breeding line		Bush			1
395	MAZ95_set4		set4	MAZ95_30_TS		(BRB263 x RAZ169) x DRK149	Zimbabwe	ZW	CIAT	Bruchids	Breeding line		Bush	large	Red	6
396	MAZ96_set4		set4	MAZ96_30_TS		DRK156 x (BRB264 x RAZ105)	Zimbabwe	ZW	CIAT	Bruchids	Breeding line		Bush	large	Red	6
397	Mbala_Mix_set3		set3	Mbalamix					CIAT		FOOD
398	MBC26_set1		set1	MBC26			CIAT-Colombia	CO	CIAT	Yield	Breeding line		Climber	Small	red
399	MBC36_set1		set1	MBC36			CIAT-Colombia	CO	CIAT	Yield			Climber	Medium	Red
400	MBC40_set1		set1	MBC40			CIAT-Colombia	CO	CIAT	Yield			Climber	Medium	Red
401	MBC46_set1		set1	MBC46			CIAT-Colombia	CO	CIAT	Yield			Climber	medium	red
402	Mbereshi_set3		set3	Mbereshi					CIAT	Yield, high Fe &Zn	Released Variety	Zambia	Bush	large	Red
403	Mbulamutwe_set3		set3	MBULAMUTWE	ADP-21		Tanzania	TZ	CIAT				Bush	Medium	Red
404	MCA16_set1		set1	MCA16			CIAT-Colombia	CO	CIAT		Breeding line		Climber
405	MCM1015_set1		set1	MCM1015	NABE2		CIAT-Colombia	CO	CIAT	BCMV	Breeding line	Uganda	Bush	Small	Black
406	MCM1015_set2		set2	MCM 1015	NABE2		CIAT-Uganda	UG	CIAT	BCMV	Breeding line	Uganda	Bush	Small	Black
407	MCM2001_set2		set2	MCM 2001	NABE3		CIAT-Uganda	UG	CIAT	BCMV	Breeding line	Uganda	Bush	Small	red
408	MCM5001_set2		set2	MCM 5001	IRIS		CIAT-Uganda	UG	CIAT	BCMV	Breeding line	Zimbabwe	Bush	Small	cream
409	MD23–24_set1		set1	MD23–24			CIAT-Colombia	CO	CIAT
410	MDRK_set3		set3	MDRK			CIAT-Uganda	UG	CIAT	ALS			Bush	Large	Red
411	Melke_r1_set3		set3	MELKE			EIAR-Ethiopia	ET	CIAT			Ethiopia
412	Melke_r2_set3		set3	Melke			EIAR-Ethiopia	ET	CIAT			Ethiopia
413	MEX142_set3		set3	MEX142			EIAR-Ethiopia	ET	CIAT		Breeding line		Bush	small	white
414	MEX222_set3		set3	MEX222					CIAT		Breeding line		Bush	Small	white
415	Mexican142_set2		set2	MEXICAN 142			EIAR-Ethiopia	ET	CIAT		Breeding line	Ethiopia, Cameroon	Bush	large	white
416	Mexico_54_set2		set2	MEXICO 54			CIAT-Uganda	UG	CIAT	ALS	Breeding line		Climber	large	cream
417	MIB778_set1		set1	MIB 778			CIAT-Colombia	CO	CIAT		Breeding line		Bush	Medium	Cream
418	Michelite_set2		set2	MICHELITE			CIAT-Uganda	UG	CIAT		Breeding line		Bush	Small	White
419	Michigan_Dark_Kidney_Red_set2		set2	MICHIGAN DARK K RED			CIAT-Uganda	UG	CIAT		Breeding line		Bush	Large	Red
420	Mkokola_set3		set3	MKOKOLA	ADP-42		Tanzania	TZ	CIAT				Bush	Large	Red
421	Mlama127_set2		set2	MLAMA 127			SARI-Tanzania	TZ	CIAT
422	Mlama127_set3		set3	MLAMA127			SARI-Tanzania	TZ	CIAT
423	MLB49_set3		set3	MLB49	Flora, Ndombolo				CIAT			DRC, Rwanda, Kenya	Bush	Small	Black
424	MLB49-89A_set2		set2	MLB-49-89A	Flora, Ndombolo		CIAT-Uganda	UG	CIAT			DRC, Rwanda, Kenya	Bush	Small	Black
425	MNC257_set1		set1	MNC257			CIAT-Colombia	CO	CIAT	High Minerals	Breeding line		Semi Climber	Large	Cream	2, 6
426	MNC311_set1		set1	MNC311			CIAT-Colombia	CO	CIAT	High Minerals	Breeding line		Climber	large	red	6
427	MNC358_set1		set1	MNC358			CIAT-Colombia	CO	CIAT	High Minerals	Breeding line		Climber			6
428	MNC470_set4		set4	MNC470_30ciat			CIAT-Colombia	CO	CIAT	High Minerals	Breeding line		Climber			6
429	Montcalm_set1		set1	Montcalm	ACOS Red		CIAT-Colombia	CO	CIAT	ALS, CB, Rust	Breeding line	Ethiopia	Bush	Large	Red
430	Montcalm_set2		set2	MONTCALM	ACOS Red		CIAT-Uganda	UG	CIAT	ALS, CB, Rust	Breeding line	Ethiopia	Bush	Large	Red
431	Moono_set3		set3	MOONO	ADP-38		Tanzania	TZ	CIAT				Bush	Medium	Red
432	Moro1_set3		set3	MORO1	ADP-92		Tanzania	TZ	CIAT					Medium	Cream
433	Moro2_set3		set3	MORO2	ADP-93		Tanzania	TZ	CIAT						Cream
434	Mrike_set3		set3	MRIKE					CIAT
435	Mrondo_set3		set3	MRONDO	ADP-41		Tanzania	TZ	CIAT				Bush	Large	Red
436	Msafiri_set3		set3	MSAFIRI	ADP-70		Tanzania	TZ	CIAT				Climber	Large	cream
437	Mshoronyloni_set3		set3	MSHORONYLONI	ADP-23		Tanzania	TZ	CIAT				Bush	Medium	Red
438	Msole_set2		set2	MSOLE	Ubusosera				CIAT	ALS, Rust		DRC	Bush	Small	Cream
439	Msoloni_set3		set3	MSOLONI	ADP-47		Tanzania	TZ	CIAT				Bush	Large	Red
440	Mukungugu_set3		set3	MUKUNGUGU			Burundi	BI	CIAT		Released Variety	Burundi	Semi Climber	medium	brown
441	Musego_set3		set3	MUSEGO			Burundi	BI	CIAT		Released Variety	Burundi	Bush	Large	white
442	NABE12C_set2		set2	NABE 12C	Masavu				CIAT		Released Variety	Uganda	Climber	Large	Cream
443	NABE12C_set3		set3	NABE12C	Masavu		NaCRRI-Uganda	UG	CIAT		Released Variety	Uganda	Climber	Large	Cream
444	NABE15_set2		set2	NABE 15					CIAT	Anthracnose	Released Variety	Uganda	Bush	medium	Pink
445	NABE15_set3		set3	NABE15			NaCRRI-Uganda	UG	CIAT	Anthracnose	Released Variety	Uganda	Bush	medium	Pink
446	NABE16_set2		set2	NABE 16					CIAT	Anthracnose	Released Variety	Uganda	Bush	medium	Red
447	NABE16_set3		set3	NABE16			NaCRRI-Uganda	UG	CIAT	Anthracnose	Released Variety	Uganda	Bush	medium	Red
448	NABE3_set3		set3	NABE3			NaCRRI-Uganda	UG	CIAT	BCMV	Released Variety	Uganda	Bush	Small	Red
449	NABE4_set2		set2	NABE 4	Calima				CIAT		Released Variety	Uganda	Bush	Medium	Red
450	NABE4-1_set3		set3	NABE41	Calima, POA		NaCRRI-Uganda	UG	CIAT		Released Variety	Uganda	Bush	Medium	Red
451	NABE4-2_set3		set3	NABE42	Calima, POA, ADP-166		Uganda	UG	CIAT		Released Variety	Uganda	Bush	Medium	Red
452	NABE8C_set3		set3	NABE8	Ngwinurare		NaCRRI-Uganda	UG	CIAT		Released Variety	Uganda	Climber	Small	Red
453	NABE9C_set3		set3	NABE9	Gisenyi		NaCRRI-Uganda	UG	CIAT		Released Variety	Uganda	Climber	Large	white
454	NAGAGA_set3		set3	NAGAGA			SABRN NURSERY		CIAT	BCMV	Market	Malawi	Bush	Large	Khaki
455	Nakanja_set3		set3	NAKANJA			Burundi	BI	CIAT			DRC, Burundi		Small	pink
456	Namwanga_set3		set3	NAMWANGA	ADP-77		Tanzania	TZ	CIAT				Climber	Medium	Cream
457	Nasir_set2		set2	NASIR			EIAR-Ethiopia	ET	CIAT		Market	Ethiopia	Bush	Small	red
458	Natal_Sugar_set1		set1	NatalSugar			CIAT-Colombia	CO	CIAT			Zimbabwe	Bush	Large	Cream
459	Ngwaku_set3		set3	NGWAKU	Ngakungwaku				CIAT		Released Variety	Burundi, DRC	Climber	Large	Yellow
460	Ngwinxcab2_set3		set3	NGWINXCAB2					CIAT
461	Njano1_set3		set3	NJANO1	ADP-66		Tanzania	TZ	CIAT		Released Variety	Tanzania	Climber	Medium	yellow
462	Njano2_set3		set3	NJANO2	ADP-67		Tanzania	TZ	CIAT		Released Variety	Tanzania	Climber	Medium	yellow
463	Njano3_set3		set3	NJANO3	ADP-108		Tanzania	TZ	CIAT		Released Variety	Tanzania	Bush	Large	yellow
464	NUA35_set1		set1	NUA 35			CIAT-Colombia	CO	CIAT	High Minerals		DRC	Bush	large	red	6, 2
465	NUA398_set1		set1	NUA 398			CIAT-Colombia	CO	CIAT	High Minerals	Breeding line		Bush			7, 2
466	NUA277_set4		set4	NUA277_30ciat			CIAT-Colombia	CO	CIAT	High Minerals	Breeding line		Bush			7, 2
467	NUA35_set4		set4	NUA35_30ciat			CIAT-Colombia	CO	CIAT	High Minerals	Released Variety	DRC	Bush	Large	Red	6, 2
468	NUA457_set4		set4	NUA457_30ciat			CIAT-Colombia	CO	CIAT	High Minerals, ALS, CBB	Breeding line		Bush	Large	Red	6
469	NUA552_set4		set4	NUA552_30ciat			CIAT-Colombia	CO	CIAT	High Minerals	Breeding line		Bush			1
470	NUA561_set4		set4	NUA561_30ciat			CIAT-Colombia	CO	CIAT	High Minerals	Breeding line		Bush	large	Red
471	NUC168_set4		set4	NUC168_30ciat			CIAT-Colombia	CO	CIAT	High Minerals	Breeding line		Climber	large		6, 2
472	NUC177_set1		set1	NUC177			CIAT-Colombia	CO	CIAT	High Minerals	Breeding line		Climber	large		6, 2
473	NUC342_set1		set1	NUC342			CIAT-Colombia	CO	CIAT	High Minerals	Breeding line		Climber	large		6, 2
474	NUC476_set4		set4	NUC476_30ciat			CIAT-Colombia	CO	CIAT	High Minerals	Breeding line		Climber	large		6, 2
475	NUS7_set4		set4	NUS7_30ciat			CIAT-Colombia	CO	CIAT	High Minerals	Breeding line
476	Nyamhonga_Mwekundu_set3		set3	NYAMHONGAMWEKUNDU	ADP-86		Tanzania	TZ	CIAT					Medium	Cream
477	Nyayo_set3		set3	NYAYO	ADP-86		Tanzania	TZ	CIAT					Medium	Cream
478	Ohilio_De_Perdiz_set3		set3	OHLIODEPERDIZ	ADP-510		Angola	AO	CIAT				Bush	medium	Pink
479	Omo95_set3		set3	Omo95			EIAR-Ethiopia	ET	CIAT		Released Variety	Ethiopia	Bush	Small	Red
480	PAD3_set3		set3	PAD3			SUA-Tanzania (Sokoine University of Agriculture)	TZ	CIAT
481	PAD72_set3		set3	PAD72			CIAT-Uganda	UG	CIAT	ALS
482	PAN127_set1		set1	PAN127			CIAT-Colombia	CO	CIAT		Released Variety	Zimbabwe	Bush	Small
483	PAN150_set2		set2	PAN 150			CIAT-Uganda	UG	CIAT		Released Variety	SouthAfrica	Bush	Small	Black
484	PAO3_set3		set3	PAO3					CIAT
485	Pesa_r1_set3		set3	PESA	ADP-103		Tanzania	TZ	CIAT				Bush	Medium	Cream
486	Pesa_r2_set3		set3	Pesa					CIAT
487	PI207262_set2		set2	PI 207262					CIAT		Breeding line			Small	Cream
488	PI207262_set3		set3	PI207262			CIAT-Uganda	UG	CIAT		Breeding line			Small	Cream
489	PI209802_set3		set3	PI209802	ADP-482		Kenya	KE	CIAT		Breeding line		Bush	medium	Grey
490	PI209804_set3		set3	PI209804	ADP-480		Kenya	KE	CIAT		Breeding line		Bush	medium	Grey
491	PI209808_set3		set3	PI209808	ADP-467		Kenya	KE	CIAT		Breeding line		Bush	medium	Pink
492	PI209815_set3		set3	PI209815	ADP-483		Kenya	KE	CIAT		Breeding line		Bush	large	Grey
493	PI319706_set3		set3	PI319706	ADP-475		Kenya	KE	CIAT		Breeding line		Bush	medium	Pink
494	PI321094-D_set3		set3	PI321094D	ADP-465		Kenya	KE	CIAT		Breeding line		Bush	medium	Pink
495	PI353536_set3		set3	PI353536	ADP-478		Kenya	KE	CIAT		Breeding line		Bush	medium	Grey
496	PI449428_set3		set3	PI449428	ADP-481		Kenya	KE	CIAT		Breeding line		Bush	large	Grey
497	PI449430_set3		set3	PI449430	ADP-466		Kenya	KE	CIAT		Breeding line		Bush	medium	Pink
498	PI527337-B_set3		set3	PI527337B					CIAT		Breeding line
499	PI527337-C_set3		set3	PI527337C					CIAT		Breeding line
500	PI527337-F_set3		set3	PI527337F					CIAT		Breeding line
501	PI527508_set3		set3	PI527508	ADP-470		Burundi	BI	CIAT		Breeding line		Bush	medium	Pink
502	PI527521_set3		set3	PI527521	ADP-469		Burundi	BI	CIAT		Breeding line		Bush	medium	Pink
503	PI527530_set3		set3	PI527530	ADP-479		Burundi	BI	CIAT		Breeding line		Bush	medium	Grey
504	PI527538_set3		set3	PI527538	ADP-468		Burundi	BI	CIAT		Breeding line		Bush	medium	Pink
505	PI527540-A_set3		set3	PI527540A	ADP-461		Burundi	BI	CIAT		Breeding line		Bush	Large	Pink
506	PI527540-B_set3		set3	PI527540B	ADP-462		Burundi	BI	CIAT		Breeding line		Bush	Large	Pink
507	Pinto_Saltillo_set1		set1	PINTO SALTILLO			CIAT-Colombia	CO	CIAT		Breeding line
508	Pinto_Villa_set1		set1	PINTO VILLA			CIAT-Colombia	CO	CIAT		Breeding line
509	Poto_set3		set3	POTO	ADP-59		Tanzania	TZ	CIAT		Breeding line		Bush	Large	Cream
510	RAA21_set1		set1	RAA21			CIAT-Colombia	CO	CIAT		Breeding line
511	Ranjonomby_set3		set3	RANJONOMBY			CIAT-Uganda	UG	CIAT	Rust, ALS, Anthracnose	Released Variety	Madagascar	Bush	Large	White
512	Ranjorombey_set2		set2	RANJOROMBEY					CIAT	Rust, ALS, Anthracnose	Released Variety	Madagascar	Bush	Large	White
513	RAZ103_set4		set4	RAZ103_30ciat			CIAT-Colombia	CO	CIAT		Breeding line
514	RAZ104_set4		set4	RAZ104_30ciat			CIAT-Colombia	CO	CIAT		Breeding line
515	RAZ105_set4		set4	RAZ105_30ciat			CIAT-Colombia	CO	CIAT		Breeding line
516	RAZ107_set4		set4	RAZ107_30ciat			CIAT-Colombia	CO	CIAT		Breeding line
517	RAZ167_set4		set4	RAZ167_30ciat			CIAT-Colombia	CO	CIAT		Breeding line
518	RAZ168_set4		set4	RAZ168_30ciat			CIAT-Colombia	CO	CIAT		Breeding line
519	RAZ169_set4		set4	RAZ169_30ciat			CIAT-Colombia	CO	CIAT		Breeding line
520	RAZ170_set4		set4	RAZ170_30ciat			CIAT-Colombia	CO	CIAT		Breeding line
521	RCB593_set4		set4	RCB593_30ciat			CIAT-Colombia	CO	CIAT		Breeding line
522	Red_Canadian_Wonder_set1		set1	R.C.Wonder			CIAT-Colombia	CO	CIAT			Zimbabwe	Bush	Large	Red
523	Red_Olryta_set3		set3	REDOLRYTA					CIAT		Released Variety	Ethiopia	Bush	Small	Red
524	Red_Woiy_set3		set3	REDWOIY					CIAT		Released Variety	Ethiopia	Bush	Small	Red
525	Red_Wolaita_set3		set3	REDWOLAITA			CIAT-Uganda	UG	CIAT		Released Variety	Ethiopia	Bush	Small	Red
526	Red_Wolayta_set3		set3	Redwolayta			EIAR-Ethiopia	ET	CIAT		Released Variety	Ethiopia	Bush	Small	Red
527	RHNO11_set3		set3	RHNO11	ADP-31		Tanzania	TZ	CIAT		Breeding line		Bush	Large	Red
528	RHNO12_set3		set3	RHNO12	ADP-45		Tanzania	TZ	CIAT		Breeding line		Bush	Large	Cream
529	RHNO2_set3		set3	RHNO2	ADP-29		Tanzania	TZ	CIAT		Breeding line		Bush	Medium	Red
530	RHNO21_set3		set3	RHNO21	ADP-32		Tanzania	TZ	CIAT		Breeding line		Bush	Medium	Red
531	RHNO3_set3		set3	RHNO3	ADP-51		Tanzania	TZ	CIAT		Breeding line		Bush	Medium	Red
532	RHNO4_set3		set3	RHNO4	ADP-46		Tanzania	TZ	CIAT		Breeding line		Bush	Large	Cream
533	RHNO6_set3		set3	RHNO6	ADP-30		Tanzania	TZ	CIAT		Breeding line		Bush	Small	Red
534	RHNO9_set3		set3	RHNO9	ADP-52		Tanzania	TZ	CIAT		Breeding line		Bush	Medium	Red
535	RI5.2_set3		set3	RI5.2	Rajanonmby		SUA-Tanzania (Sokoine University of Agriculture)	TZ	CIAT		Released Variety	Madagascar	Bush	Large	white
536	RJI_set3		set3	RJI					CIAT		Released Variety	Madagascar	Bush	Large	white
537	RMA58_set4		set4	RMA58_30ciat			CIAT-Colombia	CO	CIAT		Breeding line
538	RMA68_set4		set4	RMA68_30ciat			CIAT-Colombia	CO	CIAT		Breeding line
539	RMA69_set4		set4	RMA69_30ciat			CIAT-Colombia	CO	CIAT		Breeding line
540	RMA70_set4		set4	RMA70_30ciat			CIAT-Colombia	CO	CIAT		Breeding line
541	RMA71_set4		set4	RMA71_30ciat			CIAT-Colombia	CO	CIAT		Breeding line
542	Roba1_set3		set3	ROBA1	Lundamba (DRC)		CIAT-Uganda	UG	CIAT	high Fe	Released Variety	DRC, Tanzania	Bush	Medium	Yellow
543	Rohondela_set3		set3	ROHONDELA	ADP-25		Tanzania	TZ	CIAT				Bush	Medium	Red
544	Roja_set3		set3	ROJA	ADP-96		Tanzania	TZ	CIAT					Large	Cream
545	Rozikoko1_set3		set3	ROZIKOKO1	ADP-1		Tanzania	TZ	CIAT				Bush	Medium	Red
546	RWR1091_set3		set3	RWR1091			RWANDA	RW	Rwanda		food/breeding line			large	Calima
547	RWR1668_set3		set3	RWR1668			RWANDA	RW	Rwanda		food/breeding line	Rwanda	Bush	large	Purple
548	RWR1873_set2		set2	RWR 1873			RWANDA	RW	Rwanda		food/breeding line
549	RWR1946_set3		set3	RWR1946			CIAT-Uganda	UG	Rwanda		food/breeding line	Uganda	Bush	Large	Red
550	RWR2075_set2		set2	RWR 2075			CIAT-Uganda	UG	Rwanda		food/breeding line	Uganda	Bush	large	Red
551	RWR2075_set3		set3	RWR2075			CIAT-Uganda	UG	Rwanda		food/breeding line	Uganda	Bush	large	Red
552	RWR2154_set2		set2	RWR 2154			RWANDA	RW	Rwanda	ALS, High Fe	food/breeding line	Rwanda	Bush	large	Sugar
553	RWR2245_set2		set2	RWR 2245			RWANDA	RW	Rwanda	ALS, High Fe	food/breeding line	Rwanda	Bush	Medium	Red
554	RWR719_set2		set2	RWR 719			CIAT-Uganda	UG	Rwanda	Root rot	food/breeding line	Rwanda	Climber	Small	White
555	RWR719_set3		set3	RWR719			CIAT-Uganda	UG	Rwanda	Root rot	food/breeding line	Rwanda	Climber	Small	White
556	RWV1129_set2		set2	RWV 1129	Uruvuzo		RWANDA	RW	Rwanda	BCMV, Root rot	food/breeding line	Rwanda	Climber	Large	Mwezimoja
557	SAB258_set1		set1	SAB 258			CIAT-Colombia	CO	CIAT	Drought	Breeding line		Bush
558	SAB259_set1		set1	SAB 259			CIAT-Colombia	CO	CIAT	Drought	Breeding line		Bush
559	SAB620_set1		set1	SAB 620			CIAT-Colombia	CO	CIAT	Drought	Breeding line		Bush
560	SAB626_set1		set1	SAB 626			CIAT-Colombia	CO	CIAT	Drought	Breeding line		Bush
561	SAB628_set1		set1	SAB 628			CIAT-Colombia	CO	CIAT	Drought	Breeding line		Bush	medium	Red
562	SAB659_set1		set1	SAB 659			CIAT-Colombia	CO	CIAT	Drought	Breeding line		Bush
563	SAB575-A_set4		set4	SAB575_A_30_19			Zimbabwe	ZW	CIAT	Drought	Breeding line		Bush	medium	cream
564	SAB575-B_set4		set4	SAB575_B_30_19			Zimbabwe	ZW	CIAT	Drought	Breeding line		Bush
565	SAB576_set4		set4	SAB576_30ciat			CIAT-Colombia	CO	CIAT	Drought	Breeding line		Bush	Large	Cream
566	SAB581_set4		set4	SAB581_30ciat			CIAT-Colombia	CO	CIAT	Drought	Breeding line		Bush
567	SAB617_set4		set4	SAB617_30ciat			CIAT-Colombia	CO	CIAT	Drought	Breeding line		Bush
568	SAB620_set2		set2	SAB 620					CIAT	Drought	Breeding line		Bush
569	SAB621_set4		set4	SAB621_30ciat			CIAT-Colombia	CO	CIAT	Drought	Breeding line		Bush
570	SAB622_set2		set2	SAB 622			CIAT-Uganda	UG	CIAT	Drought	Breeding line		Bush
571	SAB623_set2		set2	SAB 623			CIAT-Uganda	UG	CIAT	Drought	Breeding line		Bush
572	SAB626_set2		set2	SAB 626			CIAT-Uganda	UG	CIAT	Drought	Breeding line		Bush	Medium	white
573	SAB629_set2		set2	SAB 629			CIAT-Uganda	UG	CIAT	Drought	Breeding line		Bush
574	SAB630_set2		set2	SAB 630			CIAT-Uganda	UG	CIAT	Drought	Breeding line		Bush
575	SAB659_set2		set2	SAB 659			CIAT-Colombia	CO	CIAT	Drought	Breeding line		Bush
576	SAB686_set4		set4	SAB686_30ciat			CIAT-Colombia	CO	CIAT	Drought	Breeding line		Bush
577	SAB686_set2		set2	SAB 686			CIAT-Uganda	UG	CIAT	Drought	Breeding line		Bush
578	SAB712_set2		set2	SAB712			CIAT-Uganda	UG	CIAT	Drought	Breeding line		Bush
579	SAB713_set2		set2	SAB 713			CIAT-Uganda	UG	CIAT	Drought	Breeding line		Bush
580	Sadzu_set3		set3	Sadzu			Zambia	ZM	CIAT	ALS, CBB, Anthracnose	Released Variety	Zambia	Climber	Large	Red
581	Salunde_set3		set3	SALUNDE	ADP-50		Tanzania	TZ	CIAT				Bush	Large
582	SARI1_set3		set3	SARI1					CIAT
583	SARI3_set3		set3	SARI-3					CIAT
584	SARI4_set3		set3	SARI4					CIAT
585	SCAM80cm_set2		set2	SCAM 80cm	Munezero (Rwanda		CIAT-Uganda	UG	CIAT		Released Variety	Rwanda, Kenya	Bush	medium	Calima
586	SCN10_set1		set1	SCN 10			CIAT-Colombia	CO	CIAT	Drought black with bc3	Breeding line		Bush	Medium
587	SCR2_set1		set1	SCR 2			CIAT-Colombia	CO	CIAT	Drought red with BCMV (bc-3)	Breeding line					black?
588	SCR42_set1		set1	SCR 42			CIAT-Colombia	CO	CIAT	Drought red with BCMV (bc-3)	Breeding line					6
589	SCR9_set1		set1	SCR 9			CIAT-Colombia	CO	CIAT	Drought red with BCMV (bc-3)	Breeding line		bush		red	6
590	SCR37_set3		set3	SCR37					CIAT	Drought red with BCMV (bc-3)	Breeding line					6
591	SEA15_set2		set2	SEA 15					CIAT	Drought	Breeding line			medium	red
592	SEA5_set1		set1	SEA5			CIAT-Colombia	CO	CIAT	Drought	Breeding line		Bush	Medium	Cream
593	SEA5_set2		set2	SEA 5					CIAT	Drought	Breeding line		Bush	Medium	Cream
594	SEC16_set1		set1	SEC 16			CIAT-Colombia	CO	CIAT	Drought, mixed colours	Breeding line
595	SEL1309_set4		set4	SEL1309_30ciat			CIAT-Colombia	CO	CIAT	Drought	Breeding line
596	SELIAN05-1_set3		set3	SELIAN051	G1106		SARI-Tanzania	TZ	CIAT		Released Variety	Tanzania	Climber	Small	Cream
597	SELIAN05-2_set3		set3	SELIAN052	G1107, ADP-126		Tanzania	TZ	CIAT		Released Variety	Tanzania	Climber	Small	Cream
598	SELIAN06_set3		set3	SELIAN06	Flodemayo, ADP-127		Tanzania	TZ	CIAT		Released Variety	Tanzania	Climber	Medium	Purple
599	SELIAN94_set3		set3	Selian94	Karanga, TB79/467				CIAT	ALS, rust, Anth, BCMV, CBB, HB	Released Variety	Tanzania	Bush	Medium	Pink
600	SELIAN97_set2		set2	SELIAN 97	Bwana shamba	TMO 110 x PVA 782			CIAT	ALS, rust, Anth, BCMV, CBB, HB	Released Variety	Tanzania, DRC	Bush	Large	Red
601	SELIAN97_set3		set3	SELIAN97	Bwana shamba, ADP-98		Tanzania	TZ	CIAT		Released Variety	Tanzania, DRC	Bush	Large	Red
602	SEN56_set1		set1	SEN 56			CIAT-Colombia	CO	CIAT	Drought black seed	Breeding line					black?
603	SEN98_1_set3		set3	SEN98_1					CIAT	Drought black seed	Breeding line					black?
604	SEN98_2_set3		set3	SEN98_2					CIAT	Drought black seed	Breeding line					black?
605	SEQ1_set4		set4	SEQ1_30_19			Zimbabwe	ZW	CIAT	Drought Andean	Breeding line
606	SEQ1003_set4		set4	SEQ1003_30_19			Zimbabwe	ZW	CIAT	Drought Andean	Breeding line
607	SEQ1003_set1		set1	SEQ1003			CIAT-Colombia	CO	CIAT	Drought Andean	Breeding line
608	SEQ1006_set4		set4	SEQ1006_30ciat			CIAT-Colombia	CO	CIAT	Drought Andean	Breeding line
609	SEQ1027_set4		set4	SEQ1027_30ciat			CIAT-Colombia	CO	CIAT	Drought Andean	Breeding line
610	SEQ1027_set1		set1	SEQ1027			CIAT-Colombia	CO	CIAT	Drought Andean	Breeding line
611	SEQ11-A_set4		set4	SEQ11_A_30_19			Zimbabwe	ZW	CIAT	Drought Andean	Breeding line
612	SEQ11-B_set4		set4	SEQ11_B_30_19			Zimbabwe	ZW	CIAT	Drought Andean	Breeding line
613	SEQ11_set1		set1	SEQ11			CIAT-Colombia	CO	CIAT	Drought Andean	Breeding line
614	SER118-B_set4		set4	SER118_B_30ciat			CIAT-Colombia	CO	CIAT	Drought	Breeding line					6
615	SER118_set4		set4	SER118_30ciat			CIAT-Colombia	CO	CIAT	Drought	Breeding line					6
616	SER125_set2		set2	SER 125			CIAT-Uganda	UG	CIAT	Drought	Breeding line					6
617	SER128_set2		set2	SER 128			CIAT-Uganda	UG	CIAT	Drought	Breeding line		Bush	small	Red	6
618	SER16_set1		set1	SER16			CIAT-Colombia	CO	CIAT	Drought	Released Variety	Rwanda	Bush	Small	Red	6
619	SER16_set2		set2	SER 16					CIAT	Drought	Released Variety	Rwanda	Bush	Small	Red	6
620	SER16_set3		set3	SER16					CIAT	Drought	Released Variety	Rwanda	Bush	Small	Red	6
621	SER176_set2		set2	SER 176			CIAT-Uganda	UG	CIAT	Drought	Breeding line		Bush	medium	Red	6
622	SER22_set1		set1	SER22			CIAT-Colombia	CO	CIAT	Drought	Breeding line					6
623	SER30_set2		set2	SER 30			CIAT-Uganda	UG	CIAT	Drought, BCM	Released Variety	Rwanda	Bush	small	red	6
624	SER48_set1		set1	SER48			CIAT-Colombia	CO	CIAT	Drought	Breeding line					6
625	SER48_set2		set2	SER 48					CIAT	Drought	Breeding line					6
626	SER8_set1		set1	SER8			CIAT-Colombia	CO	CIAT	Drought	Breeding line					6
627	SER82_set2		set2	SER 82			CIAT-Uganda	UG	CIAT	Drought	Breeding line					6
628	Sewan97_set3		set3	SEWAN97	ADP-105		Tanzania	TZ	CIAT				Bush		Cream
629	SIN526_set4		set4	SIN526_30ciat			CIAT-Colombia	CO	CIAT		Breeding line
630	Sisi_set3		set3	SISI	ADP-28		Tanzania	TZ	CIAT		Breeding line		Bush	Large	Red
631	SMB17_set1		set1	SMB 17			CIAT-Colombia	CO	CIAT	Drought high minerals	Breeding line		Bush	small	Cream
632	SMC17_set1		set1	SMC 17			CIAT-Colombia	CO	CIAT	Drought high minerals	Breeding line		Bush	Medium	White
633	SMC33_set1		set1	SMC 33			CIAT-Colombia	CO	CIAT	Drought high minerals	Breeding line
634	SMC40_set1		set1	SMC 40			CIAT-Colombia	CO	CIAT	Drought high minerals	Breeding line
635	SMC44_set4		set4	SMC44_30ciat			CIAT-Colombia	CO	CIAT	Drought high minerals	Breeding line
636	SMR113_set4		set4	SMR113_30ciat			CIAT-Colombia	CO	CIAT	Drought red beans	Breeding line					6
637	SMR129_set4		set4	SMR129_30ciat			CIAT-Colombia	CO	CIAT	Drought red beans	Breeding line					6
638	Sodan_set3		set3	SODAN	ADP-18		Tanzania	TZ	CIAT				Bush	Large	Red
639	Solwezi_Mix_set3		set3	Solwezimix					CIAT
640	Soya1_set3		set3	SOYA1	ADP-56		Tanzania	TZ	CIAT				Bush		Black
641	Soya2_set3		set3	SOYA2	ADP-63		Tanzania	TZ	CIAT				Bush	Large	Cream
642	Soya3_set3		set3	SOYA3	ADP-69		Tanzania	TZ	CIAT				Climber	Medium	Cream
643	Soya_Njano_set3		set3	SOYANJANO			Tanzania	TZ	CIAT	?
644	SUG131_set1		set1	SUG131	Malepa (Mozambique), Golden stalite (Zimbabwe		CIAT-Colombia	CO	CIAT	BSM, BCMV, CBB, Anthracnose	Released Variety	Ethiopia, Swaziland, Lesotho, Mozambique, Zimbabwe	Bush	Large	White
645	SUG131_set2		set2	SUG 131	Malepa (Mozambique), Golden stalite (Zimbabwe				CIAT	BSM, BCMV, CBB, Anthracnose	Released Variety	Ethiopia, Swaziland, Lesotho, Mozambique, Zimbabwe	Bush	Large	White
646	SUG131_set3		set3	SUG131	Malepa (Mozambique), Golden stalite (Zimbabwe, ADP-110		E.AFRICA GENERAL		CIAT		Released Variety	Ethiopia, Swaziland, Lesotho, Mozambique, Zimbabwe	Bush	Large	White
647	Sweet_set4		set4	SWEET_30_19			Zimbabwe	ZW	CIAT
648	SXB412_set1		set1	SXB 412			CIAT-Colombia	CO	CIAT	Drought	Breeding line
649	SXB743_set1		set1	SXB 743			CIAT-Colombia	CO	CIAT	Drought	Breeding line		Bush	Medium	Cream
650	SXB405_set1		set1	SXB405			CIAT-Colombia	CO	CIAT	Drought	Breeding line
651	Talamanca_set4		set4	TALAMANCA_30ciat			CIAT-Colombia	CO	CIAT		Breeding line
652	TO_set2		set2	TO			CIAT-Uganda	UG	CIAT	BCMV	Breeding line			medium	cream
653	TU_set2		set2	TU			CIAT-Uganda	UG	CIAT	BCMV	Breeding line			small	black
654	Tungulumilyango_set3		set3	TUNGULUMILYANGO			Burundi	BI	CIAT		Released Variety	Burundi	Climber	large	Red
655	UBR(92)25_set2		set2	UBR (92)25	Napilira (malawi), magnum(Zimbabwe)		CIAT-Uganda	UG	CIAT	BCMV	Released Variety	Malawi, DRC, Zimbabwe	Bush	Medium	Red
656	UBR95-2_set3		set3	UBR_95_2			CIAT-Uganda	UG	CIAT	BCMV	Breeding line
657	Urugezi_set2		set2	URUGEZI			CIAT-Uganda	UG	Rwanda		Released Variety	Rwanda	Bush	Medium	Red
658	Urugezi_set3		set3	URUGEZI			CIAT-Uganda	UG	Rwanda		Released Variety	Rwanda	Bush	Medium	Red
659	Urwera_set3		set3	URWERA			Burundi	BI	Burundi
660	Uyole96_set3		set3	UYOLE96	DRK, ADP112		Tanzania	TZ	Tanzania	ALS	Released Variety	Tanzania	Semi Climber	Large	Red
661	Uyole98_set3		set3	UYOLE98	ADP-111		Tanzania	TZ	Tanzania	Drought	Released Variety, market	Tanzania	Semi Climber	Medium	Orange
662	VAX1_set2		set2	VAX 1			CIAT-Uganda	UG	CIAT	CBB	Breeding line		Bush	Small	Red
663	VAX2_set2		set2	VAX 2			CIAT-Uganda	UG	CIAT	CBB	Breeding line		Climber	medium	Cream
664	VAX3_set2		set2	VAX 3			CIAT-Uganda	UG	CIAT	CBB	Breeding line		Bush	Small	Medium
665	VAX4_set2		set2	VAX 4			CIAT-Uganda	UG	CIAT	CBB	Breeding line		Climber	Medium	Black
666	VAX5_set2		set2	VAX 5			CIAT-Uganda	UG	CIAT	CBB	Breeding line		Bush	Small	Brown
667	VAX6_set4		set4	VAX6_30ciat			CIAT-Colombia	CO	CIAT	CBB	Breeding line		Climber	Small	Cream
668	VAX6_set3		set3	VAX6			CIAT-Uganda	UG	CIAT	CBB			Climber	Small	Cream
669	VTT923_set2		set2	VTT923	kalambo (Zambia)		CIAT-Uganda	UG	CIAT	CBB	Market, released variety	Zambia	Bush	Large	Cream
670	W616447_set3		set3	W616447	ADP-54		Tanzania	TZ	CIAT		Breeding line		Bush	medium	Black
671	W616488_set3		set3	W616488	ADP-37		Tanzania	TZ	CIAT		Breeding line		Bush	Medium	Red
672	W616489_set3		set3	W616489	ADP-12		Tanzania	TZ	CIAT		Breeding line		Bush	medium	red
673	W616495_set3		set3	W616495	ADP-15		Tanzania	TZ	CIAT		Breeding line		Bush	Large	Red
674	W616500_set3		set3	W616500	ADP-64		Tanzania	TZ	CIAT		Breeding line		Bush	Large	Cream
675	W616501_set3		set3	W616501	ADP-65		Tanzania	TZ	CIAT		Breeding line		Climber	medium	Cream
676	W616529_set3		set3	W616529	ADP-17		Tanzania	TZ	CIAT		Breeding line		Bush	medium	Red
677	W616534_set3		set3	W616534	ADP-48		Tanzania	TZ	CIAT		Breeding line		Bush		Red
678	W616535_set3		set3	W616535	ADP-78		Tanzania	TZ	CIAT		Breeding line		Climber	medium	Cream
679	W616546_set3		set3	W616546	ADP-49		Tanzania	TZ	CIAT		Breeding line		Bush	Medium	Red
680	W616547_set3		set3	W616547	ADP-83		Tanzania	TZ	CIAT		Breeding line		Climber	Medium	Cream
681	W661465_set3		set3	W661465	ADP-6		Tanzania	TZ	CIAT		Breeding line		Bush	large	Red
682	Widusa_set2		set2	WIDUSA			CIAT-Uganda	UG	CIAT		Breeding line			medium	White
683	Yellow_set3		set3	YELLOW	ADP-24		Tanzania	TZ	CIAT		food
685	Buteko_set5		set5	10001: Buteko			Zambia	ZM				Zambia
685	Zawadi_set3		set3	ZAWADI			Zambia	ZM				Zambia
686	Fungula_set5		set5	10008: Fungula			Zambia	ZM				Zambia
687	German_set5		set5	10005: German			Zambia	ZM				Zambia
688	Kabulangeti_r1_set5		set5	10014: Kabualngeti			Zambia	ZM				Zambia
689	Kabulangeti_r2_set5		set5	10004: Kabulangeti			Zambia	ZM				Zambia
690	Kabulangeti_r3_set5		set5	10009: Kabulangeti			Zambia	ZM				Zambia
691	Kabulangeti_r4_set5		set5	10021: Kabulangeti			Zambia	ZM				Zambia
692	Kabulangeti_r5_set5		set5	10026: Kabulangeti			Zambia	ZM				Zambia
693	Kalandalanda_set5		set5	10006: Kalandalanda			Zambia	ZM				Zambia
694	Kapolopolo_set5		set5	10007: Kapolopolo			Zambia	ZM				Zambia
695	Lusaka_r1_set5		set5	10002: Lusaka			Zambia	ZM				Zambia
696	Lusaka_r2_set5		set5	10013: Lusaka			Zambia	ZM				Zambia
697	Lusaka_r3_set5		set5	10018: Lusaka			Zambia	ZM				Zambia
698	Lusaka_r4_set5		set5	10024: Lusaka			Zambia	ZM				Zambia
699	Lusaka_r5_set5		set5	10027: Lusaka			Zambia	ZM				Zambia
700	Pomba_set5		set5	10003: Pomba			Zambia	ZM				Zambia
701	Solwezi_set5		set5	10010: Solwezi			Zambia	ZM				Zambia
702	Tamba_set5		set5	10016: Tamba			Zambia	ZM				Zambia
703	White_r1_set5		set5	10011: White			Zambia	ZM				Zambia
704	White_r2_set5		set5	10015: White			Zambia	ZM				Zambia
705	White_r3_set5		set5	10019: White			Zambia	ZM				Zambia
706	Yellow_r1_set5		set5	10012: Yellow			Zambia	ZM				Zambia
707	Yellow_r2_set5		set5	10017: Yellow			Zambia	ZM				Zambia
708	Yellow_r3_set5		set5	10025: Yellow			Zambia	ZM				Zambia
								ZM				Zambia
