# Supplementary material for: Analyses of African common bean (Phaseolus vulgaris L.) germplasm using a SNP fingerprinting platform: diversity, quality control and molecular breeding
Source: Genet Resour Crop Evol. 2019 Feb 19;66(3):707–22. doi: 10.1007/s10722-019-00746-0 (PMC6424151; doi:10.1007/s10722-019-00746-0)
Supplement: Supplementary file 2 — Genotyping data, raw and analyzed. Sheet overview: Sheet set 1 CIAT: Raw data of data set 1, called CIAT 1st plate, Sheet set 2 (1583.013-02): Raw data of data set 2, called 1583.013-02, Sheet set 3 (1583.020-02): Raw data of data set 3, called 1583.020-02, Sheet set 4 (1583.030.-02): Raw data of data set 4, called 1583.030.-02, Sheet set 5 (1583.040): Raw data of data set 5, called 1583.040. Sheet combined: Data of all 5 data sets combined, with additional information and filtered for bad genotypes and markers. Heterozygous and missing data calls indicated by colored cells. Sheet FlpJk_genot: A text file of this sheet can serve as one of the two input files required for FlapJack software. Sheet FlpJk_map: A text file of this sheet can serve as one of the two input files required for FlapJack software (XLSX 7302 kb) [file 10722_2019_746_MOESM2_ESM.xlsx]

## Sheet: overview
Table ESM 2 Genotyping data, raw and analyzed
Sheet overview:	overview of data sets
Sheet set 1 CIAT: Raw data of data set 1, called CIAT 1st plate
Sheet set 2 (1583.013-02): Raw data of data set 2, called 1583.013-02
Sheet set 3 (1583.020-02): Raw data of data set 3, called 1583.020-02
Sheet set 4 (1583.030.-02): Raw data of data set 4, called 1583.030.-02
Sheet set 5 (1583.040): Raw data of data set 5, called 1583.040.
Sheet combined: Data of all 5 data sets combined, with additional information and filtered for bad genotypes and markers. Heterozygous and missing data calls indicated by colored cells.
Sheet FlpJk_genot: A text file of this sheet can serve as one of the two input files required for FlapJack software.
Sheet FlpJk_map: A text file of this sheet can serve as one of the two input files required for FlapJack software.
Project number	data set name	genotypes	genotypes for analysis	low quality rejected genotypes	markers	low quality rejected markers	markers for analysis	from
CIAT 1st plate	set1	94	90	4	1497	27	1470	CIAT, "diversity" lines
1583.013-02	set2	94	92	2	770	1	769	Africa, diverse partners
1583.020-02	set3	296	289	7	732	7	725	Africa, diverse partners
1583.030.-02	set4	214	207	7	788	9	779	Africa Zimbabwe (Bruce Mutari) and CIAT
1583.040.	set5	24	23	1	782	17	765	Zambia

## Sheet: set1 (CIAT)
	KBiosciences grid report
	Grid version 1.01
	More information is available in the Genotyping-1583.001-02.csv file. This file lists only the calls for each SNP on each well with a subject ID. When a subject ID is duplicated and the calls don't match the keyword DUPE is used.
	Project number	1583
	Order number
ID	DNA \ Assay	BARC-PV-0000055	BARC-PV-0000105	BARC-PV-0000365	BARC-PV-0000468	BARC-PV-0000501	BARC-PV-0000623	BARC-PV-0000669	BARC-PV-0000819	BARC-PV-0000909	BARC-PV-0001361	BARC-PV-0001385	BARC-PV-0001413	BARC-PV-0001591	BARC-PV-0001925	BARC-PV-0002061	BARC-PV-0002064	BARC-PV-0002100	BARC-PV-0002435	BARC-PV-0002440	BARC-PV-0002776	BARC-PV-0002838	BARC-PV-0002848	BARC-PV-0002904	BARC-PV-0002984	BARC-PV-0003025	BARC-PV-0003028	BARC-PV-0003100	BARC-PV-0003108	BARC-PV-0003157	BARC-PV-0003261	BARC-PV-0003273	BARC-PV-0003413	BARC-PV-0003549	BARC-PV-0003561	BARC-PV-0003623	BARC-PV-0003675	BARC-PV-0003734	BARC-PV-0003781	BARC-PV-0003866	BARC-PV-0003881	BARC-PV-0003905	BARC-PV-0003926	BARC-PV-0003932	BARC-PV-0004096	BARC-PV-0004178	BARC-PV-0004262	BARC-PV-0004417	BARC-PV-0004479
AFR298_set1	AFR298	T:T	C:C	G:G	A:A	T:T	G:G	A:A	A:A	G:G	C:C	T:T	T:T	T:T	T:T	G:G	G:G	G:G	T:T	G:G	C:C	A:A	C:T	T:T	G:G	T:T	T:T	A:A	A:A	C:C	C:A	A:A	G:G	C:C	C:C	C:C	A:A	G:G	C:C	G:G	T:T	T:T	A:A	C:C	C:C	C:C	C:C	G:G	G:G
AFR619_set1	AFR619	A:A	C:C	G:G	A:A	G:G	G:G	A:A	A:A	C:C	C:C	C:C	A:A	T:T	T:T	A:A	G:G	G:G	T:T	G:G	T:T	A:A	C:T	T:T	A:A	A:A	T:T	A:A	A:A	G:C	C:A	A:A	G:G	C:C	T:T	C:C	G:G	G:G	C:C	A:A	C:C	C:C	G:G	C:C	C:C	G:G	C:C	G:G	G:G
AFR731_set1	AFR731	T:T	C:C	G:G	A:A	T:T	A:A	A:A	G:G	G:G	C:C	C:C	A:A	T:T	T:T	G:G	G:G	G:G	T:T	G:G	C:C	A:A	C:T	C:C	G:G	T:T	C:C	G:G	G:G	C:C	C:C	G:G	G:G	C:C	C:C	C:C	A:A	A:A	T:T	G:G	T:T	T:T	A:A	C:C	C:C	C:C	T:T	G:G	G:G
ALB213_set1	ALB 213	A:A	?	T:T	T:T	G:G	A:A	T:T	G:G	C:C	T:T	C:C	T:T	C:C	G:G	A:A	G:G	G:G	T:T	C:C	T:T	T:T	C:C	C:C	A:A	A:A	T:T	G:G	G:G	G:C	C:C	A:A	G:G	C:C	T:T	G:G	G:G	A:A	C:C	G:G	C:C	C:C	G:G	C:C	C:C	G:G	T:T	C:C	G:G
ALB67_set1	ALB 67	A:A	C:C	T:T	T:T	G:G	A:A	T:T	G:G	C:C	T:T	C:C	T:T	C:C	G:G	A:A	G:G	G:G	T:T	C:C	T:T	T:T	C:C	C:C	A:A	A:A	T:T	G:G	?	G:C	C:C	?	G:G	C:C	C:C	G:G	G:G	A:A	?	G:G	C:C	?	G:G	C:C	C:C	G:G	C:C	C:C	G:G
BAT477_set1	BAT477	T:T	C:C	T:T	T:T	G:G	A:A	T:T	G:G	C:C	T:T	C:C	A:A	C:C	G:G	A:A	G:G	G:G	T:T	C:C	T:T	T:T	C:C	C:C	A:A	A:A	C:C	G:G	G:G	G:C	C:C	G:G	A:A	C:C	C:C	G:G	G:G	A:A	T:T	A:A	C:C	?	G:G	C:C	C:C	G:G	T:T	C:C	G:G
BAT881_set1	BAT881	A:A	C:C	T:T	T:T	G:G	A:A	T:T	G:G	C:C	T:T	C:C	T:T	C:C	G:G	A:A	G:G	G:G	T:A	C:C	T:T	T:T	C:C	C:C	A:A	A:A	C:C	G:G	G:G	G:C	C:C	G:G	A:A	C:C	C:C	G:G	G:G	A:A	T:T	A:A	C:C	T:T	G:G	C:C	C:C	G:G	T:T	C:C	G:G
BAT93_set1	BAT93	T:T	A:A	T:T	T:T	G:G	A:A	T:T	G:G	C:C	T:T	C:C	A:A	C:C	G:G	A:A	G:G	A:A	A:A	C:C	T:T	T:T	C:C	C:C	A:A	A:A	C:C	G:G	G:G	G:C	C:C	G:G	A:A	G:G	T:T	G:G	G:G	A:A	T:T	A:A	C:C	C:C	G:G	C:C	C:C	G:G	T:T	C:C	T:T
BFS10_set1	BFS 10	A:A	C:C	T:T	T:T	G:G	A:A	T:T	G:G	C:C	T:T	C:C	T:T	C:C	G:G	A:A	G:G	G:G	T:T	C:C	T:T	T:T	C:C	C:C	A:A	A:A	T:T	G:G	G:G	G:C	C:C	A:A	A:A	G:G	T:T	G:G	G:G	A:A	C:C	A:A	C:C	C:C	G:G	C:C	C:C	G:G	T:T	C:C	T:T
BFS32_set1	BFS 32	T:T	C:C	T:T	T:T	G:G	A:A	T:T	G:G	C:C	T:T	C:C	T:T	C:C	G:G	A:A	G:G	G:G	A:A	C:C	T:T	T:T	C:C	C:C	A:A	A:A	C:C	G:G	G:G	G:C	C:C	G:G	A:A	C:C	T:T	G:G	G:G	A:A	T:T	G:G	C:C	C:C	G:G	C:C	C:C	G:G	T:T	C:C	G:G
BFS39_set1	BFS 39	A:A	C:C	T:T	T:T	G:G	A:A	T:T	G:G	C:C	T:T	C:C	T:T	C:C	G:G	A:A	G:G	G:G	A:A	C:C	T:T	T:T	C:C	C:C	A:A	A:A	C:C	G:G	G:G	G:C	C:C	G:G	G:G	C:C	T:T	G:G	G:G	A:A	T:T	A:A	C:C	C:C	G:G	C:C	C:C	G:G	T:T	G:C	G:G
CAL143_set1	CAL143	A:A	C:C	G:G	A:A	T:T	G:G	A:A	A:A	G:G	C:C	C:C	T:T	T:T	T:T	G:G	G:G	G:G	T:T	G:G	C:C	A:A	C:T	T:T	G:G	T:T	T:T	G:G	A:A	C:C	C:A	A:A	G:G	C:C	T:T	C:C	A:A	G:G	C:C	G:G	T:T	C:C	A:A	C:C	T:T	C:C	C:C	G:G	G:G
CAL96_set1	CAL96	T:T	C:C	G:G	A:A	T:T	G:G	A:A	A:A	G:G	C:C	C:C	T:T	T:T	T:T	G:G	G:G	G:G	T:T	G:G	C:C	A:A	C:T	T:T	G:G	T:T	T:T	A:A	A:A	C:C	C:A	A:A	G:G	C:C	T:T	C:C	A:A	G:G	C:C	G:G	T:T	C:C	A:A	C:C	C:C	C:C	C:C	G:G	G:G
CIM9314_set1	CIM9314-36	A:A	C:C	G:G	A:A	G:G	G:G	A:A	A:A	C:C	C:C	C:C	A:A	T:T	T:T	A:A	G:G	G:G	T:T	G:G	T:T	A:A	C:T	T:T	A:A	A:A	T:T	A:A	A:A	G:C	C:A	A:A	G:G	C:C	T:T	C:C	G:G	G:G	C:C	A:A	C:C	C:C	G:G	C:C	C:C	G:G	C:C	G:G	G:G
COS16_set1	COS 16	T:A	C:C	G:G	A:A	T:T	G:G	A:A	A:A	G:G	C:C	C:C	T:A	T:T	T:T	G:G	G:G	G:G	T:T	G:G	C:C	A:A	C:T	T:T	G:G	T:T	T:T	G:G	A:A	C:C	C:A	A:A	G:G	C:C	C:C	G:C	A:A	G:G	C:C	G:G	T:T	T:T	A:A	C:C	T:T	C:C	C:C	G:G	?
DAB230_set1	DAB 230	T:T	C:C	G:G	A:A	T:T	G:G	A:A	A:A	G:G	C:C	C:C	T:T	T:T	T:T	G:G	G:G	G:G	T:T	G:G	C:C	A:A	C:T	T:T	G:G	T:T	T:T	A:A	A:A	C:C	C:A	A:A	G:G	C:C	C:C	C:C	A:A	G:G	C:C	G:G	T:T	T:T	A:A	C:C	C:C	C:C	C:C	G:G	G:G
DAB246_set1	DAB 246	A:A	C:C	G:G	A:A	T:T	G:G	?	A:A	G:G	C:C	C:C	T:T	T:T	T:T	G:G	G:G	G:G	T:T	G:G	C:C	A:A	C:T	T:T	?	T:T	T:T	A:A	A:A	C:C	C:A	A:A	G:G	C:C	T:T	?	A:A	G:G	C:C	G:G	T:T	C:C	A:A	C:C	T:T	C:C	C:C	G:G	G:G
DAB387_set1	DAB 387	A:A	C:C	G:G	A:A	T:T	G:G	A:A	A:A	G:G	C:C	T:T	T:T	T:T	T:T	G:G	G:G	G:G	T:T	G:G	C:C	A:A	C:T	T:T	G:G	T:T	T:T	A:A	A:A	C:C	C:A	A:A	G:G	C:C	C:C	C:C	A:A	G:G	C:C	G:G	T:T	T:T	A:A	C:C	T:T	C:C	C:C	G:G	G:G
DOR364_set1	DOR364	A:A	C:C	T:T	T:T	G:G	A:A	T:T	G:G	C:C	?	C:C	T:T	C:C	G:G	A:A	G:G	G:G	T:T	C:C	T:T	T:T	C:C	C:C	A:A	A:A	?	G:G	G:G	G:C	C:C	G:G	A:A	C:C	T:T	G:G	G:G	G:G	T:T	A:A	C:C	C:C	G:G	C:C	C:C	G:G	T:T	C:C	G:G
EAP9510_set1	EAP9510-77	A:A	C:C	T:T	T:T	G:G	A:A	T:T	G:G	C:C	T:T	C:C	T:T	C:C	G:G	A:A	G:G	G:G	T:T	C:C	T:T	T:T	C:C	C:C	A:A	A:A	C:C	G:G	G:G	G:C	C:C	G:G	A:A	G:G	T:T	G:G	G:G	A:A	T:T	A:A	C:C	C:C	G:G	C:C	C:C	G:G	T:T	C:C	G:G
Flor_de_Junio_Victoria_set1	Flor J Victoria	T:A	A:A	T:T	T:T	G:G	A:A	T:A	G:G	C:C	T:T	C:C	A:A	T:T	G:T	A:A	G:G	A:A	?	C:C	T:T	T:T	C:C	C:C	G:A	A:A	C:C	G:G	G:G	G:C	C:C	G:A	G:A	G:G	C:C	G:G	G:G	A:A	T:T	A:A	C:C	C:C	G:G	C:C	C:C	G:G	T:T	C:C	G:T
G11270_set1	G11270	T:T	C:C	T:T	T:T	G:G	G:G	A:A	G:G	C:C	T:T	C:C	A:A	T:T	T:T	?	G:G	A:A	T:T	C:C	T:T	T:T	C:C	C:C	G:G	A:A	C:C	G:G	G:G	G:C	C:C	G:G	G:G	G:G	T:T	G:G	G:G	A:A	T:T	A:A	C:C	C:C	G:G	C:C	C:C	G:G	T:T	C:C	G:G
	G11350	T:A	C:A	T:T	T:T	G:G	A:A	T:T	G:G	C:C	T:T	C:C	T:T	C:C	G:G	A:A	G:G	G:A	T:T	C:C	T:T	T:T	C:C	C:C	G:G	A:A	C:C	G:G	G:G	G:C	C:C	G:G	G:A	G:C	T:T	G:G	G:G	A:A	C:T	A:A	C:C	T:T	G:G	C:C	C:C	G:G	T:T	C:C	G:T
G11360_set1	G11360	T:T	A:A	T:T	T:T	G:G	A:A	A:A	G:G	C:C	T:T	C:C	T:T	C:C	G:G	G:G	G:G	A:A	T:T	C:C	T:T	T:T	C:C	C:C	G:G	A:A	C:C	G:G	G:G	G:C	C:C	A:A	G:G	G:G	T:T	G:G	G:G	A:A	T:T	A:A	C:C	T:T	G:G	C:C	C:C	G:G	T:T	C:C	G:G
G122_set1	G122	A:A	C:C	T:T	A:A	T:T	G:G	A:A	A:A	G:G	C:C	C:C	T:T	T:T	T:T	G:G	G:G	G:G	T:T	G:G	C:C	A:A	C:T	T:T	G:G	T:T	T:T	G:G	A:A	C:C	C:A	A:A	G:G	C:C	C:C	C:C	A:A	G:G	C:C	G:G	T:T	T:T	A:A	C:C	C:C	C:C	C:C	G:G	G:G
G14519_set1	G14519	T:T	C:C	T:T	T:T	G:G	G:G	A:A	G:G	C:C	T:T	C:C	A:A	C:T	T:T	A:A	G:G	G:G	A:A	C:C	T:T	T:T	C:C	C:C	A:A	A:A	C:C	G:G	G:G	G:C	C:C	G:G	A:A	C:C	T:T	G:G	G:G	A:A	T:T	G:G	C:C	C:C	G:G	C:C	C:C	G:G	T:T	C:C	G:G
G19833_set1	G19833	T:T	C:C	T:T	A:A	T:T	G:G	A:A	A:A	C:C	C:C	T:T	T:T	T:T	T:T	G:G	G:G	G:G	T:T	G:G	C:C	A:A	C:T	T:T	G:G	T:T	T:T	A:A	A:A	C:C	C:A	A:A	G:G	C:C	T:T	C:C	A:A	G:G	C:C	G:G	T:T	T:T	A:A	C:C	C:C	C:C	C:C	G:G	G:G
G19839_set1	G19839	T:T	C:C	T:T	A:A	T:T	G:G	A:A	A:A	C:C	C:C	T:T	T:T	T:T	T:T	G:G	G:G	G:G	T:T	G:G	C:C	A:A	C:C	T:T	G:G	T:T	T:T	A:A	A:A	C:C	C:A	A:A	G:G	C:C	C:C	C:C	A:A	G:G	C:C	G:G	T:T	C:C	A:A	C:C	C:C	C:C	C:C	G:G	G:G
G21212_set1	G21212	A:A	C:C	T:T	T:T	G:G	A:A	T:T	G:G	C:C	T:T	C:C	A:A	C:C	G:G	A:A	G:G	G:G	T:T	C:C	T:T	T:T	C:C	C:C	A:A	A:A	C:C	G:G	G:G	G:C	C:C	G:G	G:G	G:G	?	G:G	G:G	A:A	C:C	A:A	C:C	C:C	G:G	C:C	C:C	G:G	T:T	C:C	G:G
G2333_set1	G2333	T:T	A:A	T:T	T:T	G:G	A:A	T:T	G:G	C:C	T:T	C:C	T:T	C:C	G:G	A:A	G:G	A:A	T:T	C:C	T:T	T:T	C:C	C:C	G:G	A:A	C:C	G:G	G:G	G:C	C:C	G:G	G:G	C:C	T:T	G:G	G:G	A:A	T:T	A:A	?	T:T	G:G	C:C	C:C	C:C	T:T	C:C	G:G
G23823-E_set1	G23823E	A:A	C:C	G:G	T:T	T:T	G:G	A:A	A:A	G:G	C:C	C:C	T:T	T:T	G:G	G:G	G:G	G:G	T:T	C:C	C:C	A:A	C:C	T:T	G:G	T:T	T:T	G:G	A:A	C:C	C:A	A:A	G:G	C:C	T:T	G:G	A:A	G:G	C:C	G:G	T:T	C:C	A:A	C:C	C:C	C:C	C:C	G:G	G:G
G2402_set1	G2402	A:A	A:A	T:T	T:T	G:G	G:G	T:T	G:G	C:C	T:T	C:C	T:T	C:C	T:T	G:G	G:G	A:A	T:T	C:C	T:T	T:T	C:C	C:C	G:G	A:A	C:C	G:G	G:G	G:C	C:C	G:G	G:G	G:G	C:C	G:G	G:G	A:A	T:T	A:A	C:C	C:C	G:G	C:C	C:C	G:G	T:T	C:C	G:G
G35346-3Q_set1	G35346-3Q	A:A	?	T:T	A:A	G:G	A:A	A:A	G:G	C:C	T:T	C:C	T:T	T:T	G:G	?	?	G:G	T:T	G:G	?	T:T	?	C:T	G:G	?	T:T	G:G	?	C:C	?	G:A	?	C:C	C:C	G:G	?	A:A	?	G:G	C:C	?	?	?	C:C	?	C:C	C:C	G:G
G35375-2P_set1	G35375-2P	A:A	C:C	T:T	A:A	G:G	A:A	A:A	?	C:C	T:T	C:C	T:T	?	G:G	G:G	?	?	?	G:G	?	T:T	?	C:T	G:G	?	?	G:G	?	C:C	C:C	?	?	C:C	?	G:G	G:G	A:A	?	G:G	C:C	?	?	?	C:C	C:C	C:C	C:C	G:G
G40001_set1	G40001	A:A	C:C	G:G	?	G:G	G:G	A:A	G:G	C:C	?	C:C	T:T	T:T	G:G	A:A	?	?	?	C:C	T:T	?	?	C:C	?	?	T:T	?	?	C:C	?	?	?	C:C	C:C	C:C	?	A:A	?	?	?	?	G:G	?	?	C:C	T:T	C:C	G:G
G4494_set1	G4494	A:A	C:C	G:G	A:A	T:T	G:G	A:A	A:A	G:G	C:C	T:T	T:T	T:T	T:T	G:G	G:G	G:G	T:T	G:G	C:C	A:A	C:T	T:T	G:G	T:T	T:T	A:A	A:A	C:C	C:A	A:A	G:G	?	T:T	C:C	A:A	G:G	C:C	G:G	T:T	C:C	A:A	C:C	C:C	C:C	C:C	G:G	G:G
G4523_set1	G4523	A:A	C:C	G:G	A:A	T:T	G:G	A:A	A:A	C:C	C:C	C:C	T:T	T:T	T:T	A:A	G:G	G:G	T:T	G:G	C:C	A:A	C:T	T:T	G:G	T:T	T:T	A:A	A:A	C:C	C:A	A:A	G:G	C:C	C:C	C:C	A:A	G:G	C:C	G:G	T:T	T:T	A:A	C:C	C:C	C:C	C:C	G:G	G:G
G4825_set1	G4825	A:A	C:C	T:T	T:T	G:G	A:A	?	G:G	C:C	T:T	C:C	T:T	C:C	G:G	A:A	G:G	G:G	A:A	C:C	T:T	T:T	C:C	C:C	?	A:A	C:C	G:G	G:G	G:C	C:C	G:G	A:A	C:C	?	?	G:G	G:G	C:C	G:G	C:C	?	G:G	C:C	C:C	G:G	T:T	C:C	G:G
ICA_BUNSI_set1	ICA Bunsi	A:A	C:C	T:T	T:T	G:G	A:A	T:T	G:G	C:C	T:T	C:C	T:T	C:C	G:G	A:A	G:G	G:G	T:T	C:C	T:T	T:T	C:C	C:C	G:G	A:A	C:C	G:G	G:G	G:C	C:C	G:G	A:A	C:C	C:C	G:G	G:G	A:A	T:T	A:A	C:C	?	G:G	C:C	C:C	G:G	T:T	C:C	G:G
INB827_set1	INB 827	A:A	C:C	T:T	T:T	G:G	A:A	T:T	G:G	C:C	T:T	C:C	T:T	C:C	G:G	G:G	G:G	G:G	T:T	C:C	T:T	T:T	C:C	C:C	A:A	A:A	C:C	G:G	G:G	G:C	C:C	G:G	A:A	C:C	T:T	G:G	G:G	A:A	T:T	A:A	C:C	?	G:G	C:C	C:C	G:G	T:T	C:C	G:G
INB841_set1	INB 841	A:A	C:C	T:T	T:T	G:G	A:A	T:T	G:G	C:C	T:T	C:C	T:T	T:T	G:G	G:G	G:G	G:G	T:T	C:C	T:T	T:T	C:C	C:C	G:G	A:A	C:C	G:G	G:G	G:C	C:C	G:G	A:A	G:G	T:T	G:G	G:G	A:A	T:T	G:G	C:C	?	G:G	C:C	C:C	G:G	T:T	C:C	G:G
INB870_set1	INB 870	A:A	C:C	T:T	T:T	G:G	A:A	T:T	G:G	C:C	T:T	C:C	A:A	T:T	G:G	A:A	G:G	G:G	T:T	C:C	T:T	T:T	C:C	C:C	A:A	A:A	C:C	G:G	G:G	G:C	C:C	G:G	A:A	C:C	C:C	G:G	G:G	A:A	T:T	A:A	C:C	?	G:G	C:C	C:C	G:G	T:T	C:C	G:G
Jalo_EEP_558_set1	JaloEEP558	A:A	C:C	G:G	A:A	T:T	G:G	A:A	A:A	G:G	C:C	T:T	T:T	T:T	T:T	G:G	A:A	G:G	T:T	G:G	C:C	A:A	C:T	T:T	G:G	T:T	T:T	A:A	A:A	C:C	C:A	A:A	G:G	C:C	C:C	C:C	A:A	G:G	C:C	G:G	T:T	T:T	A:A	T:T	T:T	C:C	C:C	G:G	G:G
MAC31_set1	MAC31	A:A	C:C	G:G	A:A	T:T	G:G	A:A	A:A	G:G	C:C	C:C	?	T:T	T:T	G:G	?	G:G	T:T	G:G	C:C	T:T	C:T	T:T	G:G	T:T	T:T	A:A	A:A	C:C	C:A	A:A	G:G	C:C	C:C	C:C	A:A	G:G	C:C	G:G	T:T	C:C	A:A	C:C	C:C	C:C	C:C	G:G	G:G
MBC26_set1	MBC26	A:A	?	G:G	?	T:T	?	A:A	A:A	?	C:C	C:C	T:T	T:T	T:T	?	A:A	G:G	T:T	G:G	C:C	A:A	C:T	T:T	G:G	T:T	T:T	G:G	A:A	C:C	C:A	A:A	G:G	G:G	T:T	C:C	A:A	G:G	C:C	G:G	T:T	C:C	A:A	T:T	?	C:C	C:C	G:G	?
MBC36_set1	MBC36	A:A	C:C	T:T	A:A	G:G	G:G	A:A	G:G	G:G	C:C	C:C	T:T	T:T	T:T	G:G	G:G	G:G	T:T	G:G	T:T	A:A	C:T	?	G:G	A:A	T:T	G:G	A:A	G:C	C:A	A:A	G:G	C:C	C:C	C:C	G:G	G:G	C:C	G:G	C:C	C:C	G:G	C:C	C:C	G:G	C:C	G:G	G:G
MBC40_set1	MBC40	A:A	C:C	G:G	A:A	T:T	G:G	A:A	G:G	G:G	C:C	C:C	T:T	T:T	T:T	G:G	G:G	G:G	T:T	G:G	C:C	A:A	C:T	T:T	G:G	T:T	T:T	G:G	A:A	C:C	C:A	A:A	G:G	G:G	T:T	C:C	A:A	G:G	C:C	G:G	T:T	C:C	A:A	?	C:C	C:C	C:C	G:G	G:G
MBC46_set1	MBC46	T:T	C:C	G:G	T:T	T:T	G:G	A:A	G:G	G:G	C:C	C:C	T:T	T:T	T:T	A:A	A:A	G:G	T:T	C:C	C:C	A:A	C:T	T:T	G:G	T:T	T:T	A:A	A:A	C:C	C:A	A:A	G:G	C:C	T:T	C:C	A:A	G:G	C:C	G:G	T:T	T:T	A:A	T:T	T:T	C:C	T:T	G:G	G:G
MCA16_set1	MCA16	A:A	C:C	G:G	A:A	T:T	G:G	A:A	A:A	C:C	C:C	C:C	A:A	T:T	T:T	A:A	G:G	G:G	T:T	G:G	C:C	A:A	C:C	T:T	G:G	T:T	T:T	A:A	A:A	C:C	C:A	A:A	G:G	C:C	T:T	G:G	A:A	G:G	C:C	G:G	T:T	C:C	A:A	C:C	?	C:C	C:C	G:G	G:G
MCM1015_set1	MCM1015	T:T	C:C	T:T	T:T	G:G	A:A	T:T	G:G	C:C	T:T	C:C	T:T	C:C	G:G	A:A	G:G	G:G	T:T	C:C	T:T	T:T	C:C	C:C	A:A	A:A	C:C	G:G	G:G	G:C	C:C	G:G	A:A	G:G	T:T	G:G	G:G	A:A	T:T	A:A	C:C	C:C	G:G	C:C	C:C	G:G	T:T	C:C	T:T
MD23–24_set1	MD23–24	A:A	C:C	T:T	T:T	G:G	A:A	T:T	G:G	C:C	T:T	C:C	T:T	C:C	G:G	A:A	G:G	G:G	T:T	C:C	T:T	T:T	C:C	C:C	A:A	A:A	C:C	G:G	G:G	G:C	C:C	G:G	A:A	G:G	T:T	G:G	G:G	A:A	T:T	A:A	C:C	C:C	G:G	C:C	C:C	G:G	T:T	C:C	G:G
MIB778_set1	MIB 778	A:A	C:C	T:T	T:T	G:G	A:A	T:T	G:G	C:C	T:T	C:C	T:T	C:C	G:G	A:A	G:G	A:A	T:T	C:C	T:T	A:A	C:C	C:C	A:A	A:A	C:C	G:G	G:G	G:C	C:C	G:G	A:A	G:G	C:C	G:G	G:G	A:A	T:T	A:A	C:C	?	G:G	C:C	C:C	G:G	T:T	C:C	G:G
MNC257_set1	MNC257	T:T	C:C	G:G	A:A	T:T	G:G	A:A	A:A	G:G	C:C	C:C	T:T	T:T	T:T	G:G	G:G	G:G	T:T	G:G	C:C	A:A	C:T	T:T	G:G	T:T	T:T	G:G	A:A	C:C	C:A	A:A	G:G	G:G	C:C	C:C	A:A	G:G	C:C	G:G	T:T	?	A:A	C:C	C:C	C:C	C:C	G:G	G:G
MNC311_set1	MNC311	T:T	C:C	G:G	T:T	T:T	G:G	A:A	A:A	G:G	C:C	C:C	T:T	T:T	G:G	G:G	G:G	G:G	T:T	C:C	C:C	A:A	C:C	T:T	G:G	T:T	T:T	G:G	A:A	C:C	C:A	A:A	G:G	G:G	C:C	C:C	A:A	G:G	C:C	G:G	T:T	?	A:A	C:C	C:C	C:C	C:C	G:G	G:G
MNC358_set1	MNC358	T:T	C:C	G:G	A:A	T:T	G:G	A:A	A:A	G:G	C:C	C:C	T:T	C:C	T:T	G:G	G:A	G:G	A:A	G:G	C:C	A:A	C:T	T:T	A:A	T:T	T:T	G:G	A:A	C:C	C:A	A:A	G:G	C:C	C:C	C:C	A:A	G:G	C:C	G:G	T:T	?	A:A	C:T	C:T	C:C	C:C	G:G	G:G
Montcalm_set1	Montcalm	T:T	C:C	G:G	A:A	T:T	G:G	?	G:G	G:G	C:C	T:T	T:T	T:T	T:T	G:G	A:A	G:G	T:T	G:G	C:C	A:A	C:T	C:C	G:G	T:T	C:C	G:G	G:G	C:C	C:C	G:G	G:G	C:C	C:C	G:G	A:A	G:G	T:T	G:G	T:T	T:T	A:A	T:T	T:T	C:C	T:T	G:G	G:G
Natal_Sugar_set1	NatalSugar	A:A	C:C	G:G	A:A	T:T	G:G	A:A	G:G	G:G	C:C	T:T	T:T	T:T	T:T	G:G	G:G	A:A	T:T	G:G	C:C	A:A	C:T	T:T	G:G	T:T	T:T	G:G	A:A	C:C	C:A	A:A	G:G	C:C	C:C	C:C	A:A	G:G	C:C	G:G	T:T	T:T	A:A	C:C	C:C	C:C	C:C	G:G	G:G
NUA35_set1	NUA 35	T:T	C:C	G:G	A:A	T:T	G:G	A:A	A:A	G:G	C:C	C:C	T:T	T:T	T:T	?	G:G	G:G	T:T	G:G	C:C	A:A	C:T	T:T	G:G	T:T	T:T	A:A	A:A	C:C	C:A	A:A	G:G	C:C	T:T	C:C	A:A	G:G	C:C	G:G	T:T	C:C	A:A	C:C	C:C	C:C	C:C	G:G	G:G
NUA398_set1	NUA 398	T:T	C:C	G:G	T:T	T:T	G:G	A:A	A:A	G:G	C:C	C:C	T:T	T:T	G:G	G:G	G:G	G:G	T:T	C:C	C:C	A:A	C:T	T:T	G:G	T:T	T:T	A:A	A:A	C:C	C:A	A:A	G:G	C:C	C:C	C:C	A:A	G:G	C:C	G:G	T:T	T:T	A:A	C:C	C:C	C:C	C:C	G:G	G:G
NUC177_set1	NUC177	T:A	?	G:G	?	T:T	?	A:A	G:G	?	C:C	C:C	A:A	T:T	T:T	A:A	G:G	G:G	T:T	G:G	C:C	T:A	C:C	T:T	G:A	T:T	T:T	A:A	A:A	C:C	C:A	A:A	G:G	C:C	T:T	C:C	A:A	G:G	C:C	G:G	T:T	C:T	?	C:C	?	C:C	T:T	G:G	?
NUC342_set1	NUC342	T:A	C:C	G:T	T:A	T:T	G:G	A:A	G:A	G:C	C:C	C:C	T:T	T:T	?	G:G	G:G	G:G	T:T	?	C:C	A:A	C:C	T:T	G:G	T:T	T:T	G:G	A:A	C:C	C:A	A:A	?	G:C	T:T	G:G	A:A	G:G	C:C	G:G	T:T	C:T	A:A	?	C:C	C:C	C:C	G:G	G:G
PAN127_set1	PAN127	A:A	C:C	G:G	A:A	T:T	G:G	A:A	G:G	G:G	C:C	T:T	T:T	T:T	T:T	G:G	G:G	A:A	T:T	G:G	C:C	A:A	C:T	T:T	G:G	T:T	T:T	G:G	A:A	C:C	C:A	A:A	G:G	C:C	C:C	C:C	A:A	G:G	C:C	G:G	T:T	T:T	A:A	C:C	C:C	C:C	C:C	G:G	G:G
Pinto_Saltillo_set1	Pinto Saltillo	T:T	?	T:T	?	G:G	?	T:T	G:G	?	T:T	C:C	T:T	C:C	T:T	G:G	G:G	A:A	T:T	C:C	T:T	T:T	C:C	C:C	G:G	A:A	C:C	G:G	G:G	G:C	C:C	G:G	A:A	G:G	T:T	G:G	G:G	A:A	T:T	A:A	C:C	T:T	G:G	C:C	?	G:G	T:T	C:C	?
Pinto_Villa_set1	Pinto Villa	A:A	A:A	T:T	T:T	G:G	G:G	T:T	G:G	C:C	T:T	C:C	T:T	C:C	T:T	G:G	G:G	A:A	?	C:C	T:T	T:T	C:C	C:C	G:G	A:A	C:C	G:G	G:G	G:C	C:C	G:G	G:G	G:G	C:C	G:G	G:G	A:A	T:T	A:A	C:C	C:C	G:G	C:C	C:C	G:G	T:T	C:C	G:G
RAA21_set1	RAA21	T:T	C:C	G:G	A:A	T:T	G:G	A:A	A:A	G:G	C:C	T:T	T:T	T:T	T:T	G:G	A:A	G:G	T:T	G:G	C:C	A:A	C:T	T:T	G:G	T:T	T:T	A:A	A:A	C:C	C:A	A:A	G:G	C:C	C:C	C:C	A:A	G:G	C:C	G:G	T:T	T:T	?	C:C	C:C	C:C	C:C	G:G	G:G
Red_Canadian_Wonder_set1	R.C.Wonder	T:T	C:C	G:G	A:A	T:T	G:G	A:A	G:G	G:G	C:C	T:T	T:T	T:T	T:T	G:G	G:G	G:G	T:T	G:G	C:C	A:A	C:T	T:T	G:G	T:T	T:T	G:G	A:A	C:C	C:A	A:A	G:G	C:C	C:C	C:C	A:A	G:G	C:C	G:G	T:T	T:T	A:A	C:C	C:C	C:C	C:C	G:G	G:G
SAB258_set1	SAB 258	A:A	C:C	T:T	A:A	T:T	A:A	A:A	A:A	G:G	C:C	T:T	T:T	T:T	T:T	G:G	G:G	G:G	T:T	G:G	C:C	A:A	C:T	T:T	G:G	T:T	T:T	A:A	A:A	C:C	C:A	A:A	G:G	C:C	C:C	C:C	A:A	G:G	C:C	G:G	T:T	T:T	A:A	C:C	C:C	C:C	C:C	G:G	G:G
SAB259_set1	SAB 259	T:T	C:C	G:G	T:T	T:T	G:G	A:A	A:A	G:G	C:C	C:C	A:A	T:T	T:T	G:G	G:G	G:G	A:A	G:G	C:C	A:A	C:T	T:T	G:G	T:T	T:T	G:G	A:A	C:C	C:A	A:A	G:G	C:C	C:C	C:C	A:A	G:G	C:C	G:G	T:T	T:T	A:A	C:C	T:T	C:C	C:C	G:G	G:G
SAB620_set1	SAB 620	A:A	C:C	G:G	A:A	T:T	G:G	A:A	A:A	G:G	C:C	T:T	T:T	T:T	T:T	G:G	G:G	G:G	T:T	G:G	C:C	A:A	C:T	T:T	G:G	T:T	T:T	A:A	A:A	C:C	C:A	A:A	G:G	C:C	C:C	C:C	A:A	G:G	C:C	G:G	T:T	T:T	A:A	C:C	C:C	C:C	C:C	G:G	G:G
SAB626_set1	SAB 626	A:A	C:C	G:G	A:A	T:T	G:G	A:A	A:A	G:G	C:C	T:T	T:T	T:T	T:T	G:G	G:G	G:G	T:T	G:G	C:C	A:A	C:T	T:T	G:G	T:T	T:T	A:A	A:A	C:C	C:A	A:A	G:G	C:C	C:C	C:C	A:A	G:G	C:C	G:G	T:T	T:T	A:A	C:C	T:T	C:C	C:C	G:G	G:G
SAB628_set1	SAB 628	T:T	C:C	T:T	A:A	T:T	G:G	A:A	A:A	G:G	C:C	T:T	T:T	T:T	T:T	G:G	G:G	G:G	T:T	G:G	C:C	A:A	C:T	T:T	G:G	T:T	T:T	A:A	A:A	C:C	C:A	A:A	G:G	C:C	C:C	C:C	A:A	G:G	C:C	G:G	T:T	T:T	A:A	C:C	T:T	C:C	C:C	G:G	G:G
SAB659_set1	SAB 659	A:A	C:C	G:G	A:A	T:T	G:G	A:A	A:A	G:G	C:C	T:T	T:T	T:T	T:T	G:G	G:G	G:G	T:T	G:G	C:C	A:A	C:T	T:T	G:G	T:T	T:T	A:A	A:A	C:C	C:A	A:A	G:G	C:C	C:C	C:C	A:A	G:G	C:C	G:G	T:T	T:T	A:A	C:C	C:C	C:C	C:C	G:G	G:G
SCN10_set1	SCN 10	A:A	C:C	T:T	T:T	G:G	A:A	T:T	G:G	C:C	T:T	C:C	T:T	C:C	G:G	A:A	G:G	G:G	T:T	C:C	T:T	T:T	C:C	C:C	A:A	A:A	C:C	G:G	G:G	G:C	C:C	G:G	A:A	G:G	T:T	G:G	G:G	A:A	C:C	A:A	C:C	C:C	G:G	C:C	C:C	G:G	T:T	C:C	G:G
SCR2_set1	SCR 2	A:A	C:C	T:T	T:T	G:G	A:A	T:T	G:G	C:C	T:T	C:C	T:T	C:C	G:G	A:A	G:G	G:G	T:T	C:C	T:T	T:T	C:C	C:C	A:A	A:A	C:C	G:G	G:G	G:C	C:C	G:G	A:A	C:C	T:T	G:G	G:G	A:A	T:T	A:A	C:C	C:C	?	C:C	C:C	G:G	T:T	C:C	?
SCR42_set1	SCR 42	A:A	C:C	T:T	T:T	G:G	A:A	T:T	G:G	C:C	T:T	C:C	T:T	C:C	G:G	A:A	G:G	G:G	T:T	C:C	T:T	T:T	C:C	C:C	A:A	A:A	C:C	G:G	G:G	G:C	C:C	G:G	A:A	G:G	C:C	G:G	G:G	A:A	C:C	A:A	C:C	?	G:G	C:C	C:C	G:G	T:T	C:C	G:G
SCR9_set1	SCR 9	A:A	C:C	T:T	T:T	G:G	A:A	T:T	G:G	C:C	T:T	C:C	T:T	T:T	G:G	A:A	G:G	G:G	T:T	C:C	T:T	T:T	C:C	C:C	A:A	A:A	C:C	G:G	G:G	G:C	C:C	G:G	A:A	C:C	C:C	G:G	G:G	A:A	T:T	A:A	C:C	C:C	G:G	C:C	C:C	G:G	T:T	C:C	G:G
SEA5_set1	SEA5	A:A	C:C	T:T	T:T	G:G	A:A	T:T	G:G	C:C	T:T	C:C	A:A	C:C	G:G	G:G	G:G	G:G	T:T	C:C	T:T	T:T	C:C	C:C	G:G	A:A	C:C	G:G	G:G	G:C	C:C	G:G	A:A	C:C	C:C	G:G	G:G	A:A	T:T	G:G	C:C	?	G:G	C:C	C:C	G:G	T:T	C:C	G:G
SEC16_set1	SEC 16	A:A	C:C	T:T	T:T	G:G	A:A	T:T	G:G	C:C	T:T	C:C	T:T	C:C	T:T	A:A	G:G	G:G	T:T	C:C	T:T	T:T	C:C	C:C	A:A	A:A	C:C	G:G	G:G	G:C	C:C	G:G	G:G	G:G	?	G:G	G:G	A:A	T:T	G:G	C:C	C:C	G:G	C:C	C:C	G:G	T:T	C:C	G:G
SEN56_set1	SEN 56	A:A	C:C	T:T	T:T	G:G	A:A	T:T	G:G	C:C	T:T	C:C	T:T	C:C	G:G	A:A	G:G	G:G	A:A	C:C	T:T	T:T	C:C	C:C	A:A	A:A	T:T	G:G	G:G	G:C	C:C	A:A	A:A	C:C	C:C	G:G	G:G	A:A	C:C	G:G	C:C	?	G:G	C:C	C:C	G:G	T:T	C:C	G:G
SEQ1003_set1	SEQ1003	A:A	C:C	G:G	A:A	T:T	G:A	A:A	A:A	G:G	C:C	T:T	T:T	T:T	T:T	G:G	A:A	G:G	T:T	G:G	C:C	A:A	C:T	T:T	G:G	T:T	T:T	A:A	A:A	C:C	C:A	A:A	G:G	C:C	C:C	C:C	A:A	G:G	C:C	G:G	T:T	T:T	A:A	T:T	T:T	C:C	C:C	G:G	G:G
SEQ1027_set1	SEQ1027	A:A	C:C	G:G	A:A	T:T	G:G	A:A	A:A	G:G	C:C	T:T	T:T	T:T	T:T	G:G	A:A	G:G	T:T	G:G	C:C	A:A	C:T	T:T	G:G	T:T	T:T	A:A	A:A	C:C	C:A	A:A	G:G	C:C	C:C	C:C	A:A	G:G	C:C	G:G	T:T	T:T	A:A	T:T	T:T	C:C	C:C	G:G	G:G
SEQ11_set1	SEQ11	T:T	C:C	T:T	T:T	G:G	G:G	T:T	G:G	C:C	T:T	C:C	A:A	C:C	G:G	A:A	G:G	G:G	T:T	C:C	T:T	T:T	C:C	C:C	G:G	A:A	C:C	G:G	G:G	G:C	C:C	G:G	A:A	G:G	C:C	G:G	G:G	A:A	T:T	A:A	C:C	?	G:G	C:C	C:C	G:G	T:T	C:C	G:G
SER16_set1	SER16	T:T	C:C	T:T	T:T	G:G	A:A	T:T	G:G	C:C	T:T	C:C	T:T	C:C	G:G	A:A	G:G	G:G	T:T	C:C	T:T	T:T	C:C	C:C	A:A	A:A	T:T	G:G	G:G	G:C	C:C	?	G:G	C:C	T:T	G:G	G:G	?	C:C	G:G	C:C	C:C	G:G	C:C	C:C	G:G	T:T	C:C	G:G
SER22_set1	SER22	T:T	C:C	T:T	T:T	G:G	A:A	T:T	G:G	C:C	T:T	C:C	?	C:C	G:G	A:A	?	G:G	T:T	C:C	T:T	T:T	C:C	C:C	G:G	A:A	C:C	G:G	G:G	G:C	C:C	G:G	A:A	C:C	T:T	G:G	G:G	A:A	T:T	A:A	C:C	C:C	G:G	C:C	C:C	G:G	T:T	C:C	G:G
SER48_set1	SER48	A:A	C:C	T:T	T:T	G:G	A:A	T:T	G:G	C:C	T:T	C:C	T:T	C:C	G:G	A:A	G:G	G:G	T:T	C:C	T:T	T:T	C:C	C:C	A:A	A:A	C:C	G:G	G:G	G:C	C:C	G:G	G:G	C:C	T:T	G:G	G:G	A:A	T:T	A:A	C:C	C:C	G:G	C:C	C:C	G:G	T:T	C:C	G:G
SER8_set1	SER8	T:T	C:C	T:T	T:T	G:G	A:A	T:T	G:G	C:C	T:T	C:C	T:T	C:C	G:G	A:A	G:G	G:G	T:T	C:C	T:T	T:T	C:C	C:C	A:A	A:A	T:T	G:G	G:G	G:C	C:C	A:A	G:G	C:C	T:T	G:G	G:G	A:A	C:C	G:G	C:C	C:C	G:G	C:C	C:C	G:G	T:T	C:C	G:G
SMB17_set1	SMB 17	A:A	C:C	G:G	T:T	G:G	A:A	T:T	A:A	G:G	C:C	C:C	?	C:C	G:G	G:G	?	A:A	A:A	C:C	T:T	T:T	C:C	T:T	A:A	A:A	T:T	G:G	A:A	G:C	C:A	A:A	A:A	G:G	C:C	G:G	G:G	G:G	C:C	A:A	C:C	?	G:G	C:C	C:C	G:G	C:C	C:C	G:G
SMC17_set1	SMC 17	A:A	C:C	G:G	T:T	G:G	A:A	T:T	G:G	C:C	C:C	C:C	T:T	C:C	G:G	A:A	G:G	A:A	A:A	C:C	T:T	A:A	C:C	C:C	A:A	A:A	C:C	G:G	G:G	G:C	C:C	G:G	A:A	G:G	C:C	G:G	G:G	G:G	T:T	A:A	C:C	?	G:G	?	C:C	G:G	T:T	C:C	G:G
SMC33_set1	SMC 33	A:A	C:C	T:T	T:T	G:G	A:A	T:T	G:G	C:C	T:T	C:C	T:T	C:C	G:G	G:G	G:G	A:A	T:T	C:C	T:T	T:T	C:C	C:C	A:A	A:A	C:C	G:G	A:A	G:C	C:C	G:G	A:A	G:G	C:C	G:G	G:G	A:A	T:T	A:A	C:C	?	G:G	C:C	C:C	G:G	T:T	C:C	G:G
SMC40_set1	SMC 40	A:A	C:C	T:T	T:T	G:G	A:A	T:T	G:G	G:G	C:C	C:C	T:T	C:C	G:G	G:G	G:G	A:A	T:T	C:C	T:T	T:T	C:C	C:C	A:A	A:A	C:C	G:G	G:G	G:C	C:C	G:G	A:A	G:G	C:C	G:G	G:G	G:G	T:T	A:A	C:C	?	G:G	C:C	C:C	G:G	T:T	C:C	G:G
SUG131_set1	SUG131	T:T	C:C	G:G	A:A	T:T	A:A	A:A	A:A	G:G	C:C	C:C	T:T	T:T	T:T	G:G	G:G	G:G	T:T	G:G	C:C	A:A	?	T:T	G:G	T:T	T:T	?	A:A	C:C	C:A	A:A	G:G	C:C	C:C	C:C	A:A	G:G	C:C	G:G	?	T:T	?	C:C	C:C	C:C	C:C	G:G	G:G
SXB405_set1	SXB405	A:A	C:C	T:T	T:T	G:G	A:A	T:T	G:G	C:C	T:T	C:C	T:T	C:C	G:G	A:A	G:G	G:G	A:A	C:C	T:T	T:T	C:C	C:C	A:A	A:A	C:C	G:G	G:G	G:C	C:C	G:G	A:A	G:G	T:T	G:G	G:G	A:A	C:C	A:A	C:C	C:C	G:G	C:C	C:C	G:G	T:T	C:C	G:G
SXB412_set1	SXB 412	T:T	C:C	T:T	T:T	G:G	A:A	?	G:G	C:C	T:T	C:C	A:A	C:C	G:G	A:A	G:G	G:G	T:T	C:C	T:T	T:T	C:C	C:C	?	A:A	C:C	G:G	G:G	G:C	C:C	G:G	A:A	C:C	C:C	?	G:G	A:A	C:C	A:A	C:C	?	G:G	C:C	C:C	G:G	T:T	C:C	G:G
SXB743_set1	SXB 743	A:A	C:C	T:T	T:T	G:G	A:A	T:T	?	C:C	T:T	C:C	T:T	C:C	G:G	A:A	G:G	G:G	T:T	C:C	T:T	T:T	C:C	C:C	A:A	A:A	C:C	G:G	G:G	G:C	C:C	G:G	G:G	C:C	T:T	G:G	G:G	A:A	T:T	A:A	C:C	C:C	G:G	C:C	C:C	G:G	T:T	C:C	G:G
	WATER	NTC	NTC	NTC	NTC	NTC	NTC	NTC	NTC	NTC	NTC	NTC	NTC	NTC	NTC	NTC	NTC	NTC	NTC	NTC	NTC	NTC	NTC	NTC	NTC	NTC	NTC	NTC	NTC	NTC	NTC	NTC	NTC	NTC	NTC	NTC	NTC	NTC	NTC	NTC	NTC	NTC	NTC	NTC	NTC	NTC	NTC	NTC	NTC
		0	0	0	0	0	0	0	0	0	0	0	0	0	0	0	0	0	0	0	0	0	0	0	0	0	0	0	0	0	0	0	0	0	0	0	0	0	0	0	0	0	0	0	0	0	0	0	0
		0	0	0	0	0	0	0	0	0	0	0	0	0	0	0	0	0	0	0	0	0	0	0	0	0	0	0	0	0	0	0	0	0	0	0	0	0	0	0	0	0	0	0	0	0	0	0	0
		0	0	0	0	0	0	0	0	0	0	0	0	0	0	0	0	0	0	0	0	0	0	0	0	0	0	0	0	0	0	0	0	0	0	0	0	0	0	0	0	0	0	0	0	0	0	0	0
		0	0	0	0	0	0	0	0	0	0	0	0	0	0	0	0	0	0	0	0	0	0	0	0	0	0	0	0	0	0	0	0	0	0	0	0	0	0	0	0	0	0	0	0	0	0	0	0
		0	0	0	0	0	0	0	0	0	0	0	0	0	0	0	0	0	0	0	0	0	0	0	0	0	0	0	0	0	0	0	0	0	0	0	0	0	0	0	0	0	0	0	0	0	0	0	0
		0	0	0	0	0	0	0	0	0	0	0	0	0	0	0	0	0	0	0	0	0	0	0	0	0	0	0	0	0	0	0	0	0	0	0	0	0	0	0	0	0	0	0	0	0	0	0	0
		0	0	0	0	0	0	0	0	0	0	0	0	0	0	0	0	0	0	0	0	0	0	0	0	0	0	0	0	0	0	0	0	0	0	0	0	0	0	0	0	0	0	0	0	0	0	0	0
		0	0	0	0	0	0	0	0	0	0	0	0	0	0	0	0	0	0	0	0	0	0	0	0	0	0	0	0	0	0	0	0	0	0	0	0	0	0	0	0	0	0	0	0	0	0	0	0
		0	0	0	0	0	0	0	0	0	0	0	0	0	0	0	0	0	0	0	0	0	0	0	0	0	0	0	0	0	0	0	0	0	0	0	0	0	0	0	0	0	0	0	0	0	0	0	0
		0	0	0	0	0	0	0	0	0	0	0	0	0	0	0	0	0	0	0	0	0	0	0	0	0	0	0	0	0	0	0	0	0	0	0	0	0	0	0	0	0	0	0	0	0	0	0	0
		0	0	0	0	0	0	0	0	0	0	0	0	0	0	0	0	0	0	0	0	0	0	0	0	0	0	0	0	0	0	0	0	0	0	0	0	0	0	0	0	0	0	0	0	0	0	0	0
		0	0	0	0	0	0	0	0	0	0	0	0	0	0	0	0	0	0	0	0	0	0	0	0	0	0	0	0	0	0	0	0	0	0	0	0	0	0	0	0	0	0	0	0	0	0	0	0
		0	0	0	0	0	0	0	0	0	0	0	0	0	0	0	0	0	0	0	0	0	0	0	0	0	0	0	0	0	0	0	0	0	0	0	0	0	0	0	0	0	0	0	0	0	0	0	0
		0	0	0	0	0	0	0	0	0	0	0	0	0	0	0	0	0	0	0	0	0	0	0	0	0	0	0	0	0	0	0	0	0	0	0	0	0	0	0	0	0	0	0	0	0	0	0	0
		0	0	0	0	0	0	0	0	0	0	0	0	0	0	0	0	0	0	0	0	0	0	0	0	0	0	0	0	0	0	0	0	0	0	0	0	0	0	0	0	0	0	0	0	0	0	0	0
		0	0	0	0	0	0	0	0	0	0	0	0	0	0	0	0	0	0	0	0	0	0	0	0	0	0	0	0	0	0	0	0	0	0	0	0	0	0	0	0	0	0	0	0	0	0	0	0
		0	0	0	0	0	0	0	0	0	0	0	0	0	0	0	0	0	0	0	0	0	0	0	0	0	0	0	0	0	0	0	0	0	0	0	0	0	0	0	0	0	0	0	0	0	0	0	0
		95	95	95	95	95	95	95	95	95	95	95	95	95	95	95	95	95	95	95	95	95	95	95	95	95	95	95	95	95	95	95	95	95	95	95	95	95	95	95	95	95	95	95	95	95	95	95	95
																							x							x	x
[truncated: 1,468 more columns]

## Sheet: set 2 (1583.013)
	KBiosciences grid report
	Grid version 1.02
	More information is available in the Genotyping-1583.013-02.csv file. This file lists only the calls for each SNP on each well with a subject ID. When a subject ID is duplicated and the calls don't match the keyword DUPE is used.
	Project number	1583.01
	Order number
	Plates	CIAT KAWANDA MATERIALS FOR SNP
ID	DNA \ Assay	BARC-PV-0000055	BARC-PV-0000105	BARC-PV-0000365	BARC-PV-0000468	BARC-PV-0000501	BARC-PV-0000669	BARC-PV-0000819	BARC-PV-0000909	BARC-PV-0001361	BARC-PV-0001385	BARC-PV-0001413	BARC-PV-0001925	BARC-PV-0002061	BARC-PV-0002100	BARC-PV-0002435	BARC-PV-0002776	BARC-PV-0002838	BARC-PV-0002984	BARC-PV-0003413	BARC-PV-0003549	BARC-PV-0003561	BARC-PV-0003623	BARC-PV-0003866	BARC-PV-0003932	BARC-PV-0004096	BARC-PV-0004479	BARC-PV-0004807	BARC-PV-0005035	BARC-PV-0005055	BARC-PV-0005264	BARC-PV-0005388	BARC-PV-0005586	BARC-PV-0005710	BARC-PV-0005793	BARC-PV-0005808	BARC-PV-0006056	BARC-PV-0006320	sc00002ln2152649_1120369_C_T_3	sc00002ln2152649_1550949_T_G_3	sc00002ln2152649_49740_T_G_222	sc00003ln2130026_109451_G_A_44	sc00003ln2130026_123977_T_C_44	sc00003ln2130026_1665755_G_T_5	sc00003ln2130026_1698708_G_A_6	sc00003ln2130026_1706192_A_C_6	sc00003ln2130026_1727598_G_T_6	sc00003ln2130026_1791042_A_G_6	sc00003ln2130026_1850170_T_C_6
A222_set2	A 222	?	C:C	T:T	T:T	G:G	T:T	G:G	C:C	T:T	C:C	T:T	G:G	A:A	G:G	T:T	T:T	T:T	A:A	A:A	C:C	C:C	G:G	A:A	C:C	C:C	G:G	T:T	T:T	A:A	T:T	T:T	G:G	G:G	C:C	C:C	G:G	C:C	T:T	T:T	T:T	A:A	T:T	T:T	A:A	C:C	G:G	A:A	C:C
A286_set2	A 286	T:T	C:C	T:T	T:T	G:G	T:T	G:G	C:C	T:T	C:C	T:T	G:G	A:A	G:G	A:A	T:T	T:T	A:A	A:A	C:C	C:C	G:G	G:G	C:C	C:C	G:G	T:T	T:T	A:A	T:T	T:T	G:G	G:G	C:C	C:C	A:A	C:C	T:T	T:T	T:T	G:G	C:C	T:T	A:A	C:C	G:G	A:A	C:C
AB136_set2	AB 136	T:T	C:C	T:T	T:T	G:G	T:T	G:G	C:C	T:T	C:C	T:T	G:G	A:A	G:G	T:T	T:T	T:T	A:A	A:A	C:C	C:C	G:G	A:A	C:C	C:C	G:G	T:T	T:T	A:A	T:T	T:T	G:G	G:G	C:C	C:C	A:A	C:C	T:T	T:T	T:T	G:G	T:T	T:T	A:A	Uncallable	T:T	G:G	C:C
ACOS16_set2	ACOS 16	T:T	C:C	G:G	T:T	T:T	A:A	A:A	G:G	C:C	C:C	T:T	T:T	G:G	G:G	T:T	C:C	A:A	G:G	G:G	C:C	C:C	C:C	G:G	C:C	T:T	G:G	T:T	C:C	C:C	?	C:C	G:G	T:T	T:T	T:T	G:G	C:A	T:T	T:T	T:T	G:G	T:T	G:G	G:G	A:A	G:G	A:A	T:T
AFR708_set2	AFR 708	A:A	C:C	G:G	A:A	T:T	A:A	A:A	G:G	C:C	C:C	T:T	T:T	G:G	G:G	T:T	?	A:A	G:G	G:G	C:C	T:T	C:C	G:G	C:C	T:T	G:G	G:G	C:C	C:C	G:G	C:C	C:C	T:T	T:T	C:C	G:G	C:A	T:T	T:T	T:T	G:G	T:T	G:G	G:G	A:A	G:G	A:A	T:T
AND10_set2	AND 10	A:A	C:C	G:G	A:A	T:T	A:A	A:A	C:C	C:C	C:C	T:T	T:T	G:G	G:G	T:T	C:C	A:A	G:G	G:G	C:C	C:C	C:C	G:G	C:C	C:C	G:G	T:T	C:C	C:C	T:T	C:C	G:G	T:T	C:C	C:C	G:G	C:A	T:T	T:T	T:T	G:G	T:T	T:T	G:G	A:A	G:G	A:A	T:T
AND277_set2	AND 277	T:T	C:C	G:G	A:A	T:T	A:A	A:A	G:G	C:C	C:C	T:T	T:T	G:G	G:G	T:T	C:C	A:A	G:G	G:G	C:C	T:T	C:C	?	C:C	C:C	G:G	T:T	C:C	C:C	G:G	C:C	G:G	T:T	T:T	?	G:G	A:A	T:T	T:T	T:T	G:G	T:T	G:G	G:G	A:A	G:G	A:A	T:T
AND620_set2	AND 620	A:A	C:C	G:G	A:A	T:T	A:A	A:A	G:G	C:C	C:C	T:T	T:T	G:G	G:G	T:T	C:C	A:A	G:G	G:G	C:C	T:T	C:C	G:G	C:C	T:T	G:G	G:G	C:C	C:C	G:G	C:C	C:C	T:T	T:T	C:C	G:G	C:A	T:T	T:T	T:T	G:G	T:T	G:G	G:G	A:A	G:G	A:A	T:T
Awash1_set2	AWASH-1	A:A	C:C	T:T	T:T	G:G	T:T	G:G	C:C	T:T	C:C	T:T	G:G	A:A	G:G	T:T	T:T	T:T	G:G	A:A	C:C	C:C	G:G	A:A	C:C	C:C	G:G	T:T	C:C	A:A	T:T	T:T	G:G	G:G	C:C	C:C	A:A	C:C	T:T	T:T	T:T	G:G	C:C	T:T	A:A	C:C	G:G	A:A	C:C
Awash_Melka_set2	AWASH MELKA	T:T	C:C	T:T	T:T	G:G	T:T	G:G	C:C	T:T	C:C	A:A	G:G	A:A	G:G	T:T	T:T	T:T	A:A	A:A	C:C	T:T	G:G	A:A	C:C	C:C	T:T	T:T	T:T	A:A	T:T	T:T	G:G	G:G	C:C	C:C	A:A	C:C	T:T	G:G	T:T	A:A	C:C	T:T	A:A	C:C	T:T	G:G	C:C
BAT332_set2	BAT 332	T:T	C:C	T:T	T:T	G:G	T:T	G:G	C:C	T:T	C:C	T:T	G:G	A:A	G:G	T:T	T:T	T:T	G:A	A:A	C:C	T:T	G:G	A:A	C:C	C:C	G:G	T:T	C:C	A:A	T:T	T:T	G:G	G:G	C:C	C:C	A:A	C:C	T:T	T:T	T:T	G:G	T:T	T:T	A:A	C:C	T:T	G:G	C:C
BRB194_set2	BRB 194	T:T	C:C	G:G	A:A	T:T	A:A	A:A	G:G	C:C	C:C	T:T	T:T	G:G	G:G	T:T	C:C	A:A	G:G	G:G	G:G	C:C	C:C	G:G	C:C	C:C	G:G	G:G	C:C	C:C	G:G	C:C	G:G	T:T	T:T	T:T	G:G	C:A	T:T	T:T	T:T	G:G	T:T	G:G	G:G	A:A	G:G	A:A	T:T
CAB2_set2	CAB 2	A:A	C:C	T:T	A:A	T:T	T:T	A:A	C:C	T:T	C:C	T:T	T:T	G:G	G:G	T:T	?	A:A	G:G	G:G	C:C	T:T	G:G	G:G	C:C	C:C	G:G	T:T	T:T	C:C	T:T	C:C	G:G	T:T	C:C	C:C	G:G	A:A	C:C	T:T	T:T	A:A	T:T	T:T	G:G	A:A	?	A:A	T:T
CAL123_set2	CAL 123	A:A	C:C	G:G	A:A	T:T	A:A	A:A	G:G	C:C	T:T	T:T	T:T	G:G	G:G	T:T	C:C	A:A	?	G:G	C:C	C:C	C:C	G:G	C:C	C:C	G:G	T:T	C:C	C:C	?	C:C	G:G	T:T	T:T	C:C	G:G	C:A	C:C	T:T	T:T	G:G	T:T	G:G	G:G	A:A	G:G	A:A	T:T
CAL143_set2	CAL 143	A:A	C:C	G:G	A:A	T:T	A:A	A:A	G:G	C:C	C:C	T:T	T:T	G:G	G:G	T:T	C:C	A:A	G:G	G:G	C:C	T:T	C:C	G:G	C:C	T:T	G:G	G:G	C:C	C:C	G:G	C:C	C:C	T:T	T:T	C:C	G:G	C:A	T:T	T:T	T:T	G:G	T:T	G:G	G:G	A:A	G:G	A:A	T:T
CAL96_set2	CAL 96	T:T	C:C	G:G	A:A	T:T	A:A	A:A	G:G	C:C	C:C	T:T	T:T	?	G:G	T:T	C:C	A:A	G:G	G:G	C:C	T:T	C:C	G:G	C:C	C:C	G:G	G:G	?	C:C	G:G	C:C	C:C	T:T	T:T	T:T	G:G	C:A	T:T	T:T	T:T	G:G	T:T	G:G	G:G	A:A	G:G	A:A	T:T
Canpsula_set2	CANPSULA	T:T	C:C	T:T	A:A	G:G	A:A	G:G	C:C	T:T	T:T	T:T	T:T	A:A	G:G	T:T	T:T	A:A	G:G	G:G	C:C	C:C	C:C	G:G	C:C	C:C	G:G	T:T	T:T	C:C	T:T	T:T	G:G	G:G	T:T	C:C	G:G	C:C	C:C	T:T	T:T	G:G	T:T	G:G	G:G	A:A	G:G	A:A	T:T
CIM9314-36_set2	CIM 9314-36	A:A	C:C	G:G	A:A	T:T	A:A	A:A	G:G	C:C	C:C	T:T	T:T	G:G	G:G	T:T	C:C	A:A	G:G	G:G	C:C	T:T	C:C	G:G	C:C	T:T	G:G	G:G	C:C	C:C	G:G	C:C	C:C	T:T	T:T	C:C	G:G	C:A	T:T	T:T	T:T	G:G	T:T	G:G	G:G	A:A	G:G	A:A	T:T
Cornell49-242_set2	CORNELL 49242	T:T	C:C	T:T	T:T	G:G	T:T	G:G	C:C	T:T	C:C	T:T	G:G	A:A	G:G	T:T	T:T	T:T	A:A	A:A	G:G	?	G:G	A:A	C:C	C:C	G:G	T:T	C:C	A:A	T:T	T:T	G:G	G:G	C:C	C:C	A:A	C:C	T:T	T:T	T:T	A:A	C:C	T:T	A:A	C:C	G:G	A:A	C:C
Decelaya_set2	DECELAYA	T:T	C:C	T:T	T:T	G:G	T:T	G:G	C:C	T:T	C:C	A:A	T:T	A:A	G:G	T:T	T:T	T:T	G:G	A:A	C:C	C:C	G:G	A:A	C:C	C:C	G:G	T:T	C:C	A:A	T:T	T:T	G:G	G:G	C:C	C:C	A:A	C:C	T:T	T:T	T:T	G:G	T:T	T:T	A:A	C:C	?	?	C:C
Don_Timeteo_set2	DONTIMETEO	A:A	C:C	T:T	A:A	G:G	A:A	G:G	C:C	C:C	C:C	A:A	T:T	G:G	G:G	T:T	T:T	A:A	G:G	G:G	C:C	T:T	G:G	A:A	C:C	C:C	G:G	T:T	T:T	A:A	G:G	T:T	G:G	G:G	T:T	C:C	G:G	C:C	T:T	T:T	T:T	G:G	T:T	G:G	G:G	A:A	G:G	A:A	T:T
FEB192_set2	FEB 192	T:T	C:C	T:T	T:T	G:G	T:T	G:G	C:C	T:T	C:C	A:A	G:G	A:A	A:A	A:A	T:T	T:T	A:A	A:A	C:C	T:T	G:G	A:A	C:C	C:C	T:T	T:T	T:T	A:A	T:T	T:T	G:G	G:G	C:C	C:C	A:A	C:C	T:T	G:G	T:T	G:G	T:T	T:T	A:A	C:C	T:T	G:G	C:C
Flor_De_Mayo_set2	FLOR DE MAYO	A:A	A:A	T:T	T:T	G:G	A:A	G:G	C:C	T:T	C:C	A:A	T:T	G:G	A:A	T:T	T:T	T:T	A:A	G:G	C:C	C:C	G:G	A:A	C:C	C:C	G:G	T:T	T:T	A:A	T:T	T:T	G:G	G:G	C:C	C:C	A:A	C:C	T:T	T:T	T:T	A:A	T:T	T:T	A:A	C:C	T:T	G:G	C:C
G10474_set2	G 10474	A:A	A:A	T:T	T:T	G:G	A:A	G:G	C:C	T:T	C:C	T:T	G:G	G:G	A:A	T:T	T:T	T:T	G:G	G:G	G:G	?	G:G	A:A	C:C	C:C	G:G	T:T	C:C	A:A	T:T	T:T	G:G	G:G	C:C	C:C	A:A	C:C	C:C	G:G	G:G	G:G	?	T:T	A:A	C:C	T:T	G:G	C:C
G21212_set2	G 21212	A:A	C:C	T:T	T:T	G:G	T:T	G:G	C:C	T:T	C:C	A:A	G:G	A:A	G:G	T:T	T:T	T:T	A:A	G:G	G:G	?	G:G	A:A	C:C	C:C	G:G	T:T	T:T	A:A	T:T	T:T	G:G	G:G	C:C	C:C	A:A	C:C	T:T	T:T	T:T	G:G	T:T	T:T	A:A	C:C	T:T	A:A	C:C
G2858_set2	G 2858	A:A	A:A	T:T	T:T	G:G	T:T	G:G	C:C	T:T	?	T:T	T:T	G:G	A:A	T:T	T:T	T:T	G:G	G:G	G:G	C:C	G:G	A:A	C:C	C:C	G:G	T:T	T:T	A:A	T:T	T:T	G:G	G:G	C:C	?	A:A	C:C	T:T	T:T	G:G	A:A	T:T	T:T	A:A	C:C	T:T	G:G	C:C
G5686_set2	G 5686	A:A	C:C	G:G	T:T	T:T	A:A	A:A	G:G	C:C	T:T	T:T	T:T	G:G	G:G	T:T	C:C	A:A	G:G	G:G	C:C	C:C	C:C	G:G	C:C	C:C	G:G	T:T	T:T	C:C	T:T	C:C	G:G	T:T	T:T	T:T	G:G	C:A	C:C	T:T	T:T	G:G	T:T	G:G	G:G	A:A	G:G	A:A	T:T
GLP2_set2	GLP 2	T:T	C:C	G:G	T:T	T:T	A:A	A:A	G:G	C:C	T:T	T:T	T:T	G:G	G:G	T:T	C:C	A:A	G:G	G:G	C:C	C:C	C:C	G:G	C:C	C:C	T:T	T:T	T:T	C:C	G:G	C:C	G:G	T:T	T:T	T:T	G:G	C:A	T:T	T:T	T:T	G:G	T:T	G:G	G:G	A:A	G:G	A:A	T:T
GLP585_set2	GLP 585	T:T	C:C	T:T	T:T	G:G	T:T	G:G	C:C	T:T	C:C	T:T	T:T	A:A	G:G	T:T	T:T	T:T	A:A	A:A	C:C	?	G:G	A:A	C:C	C:C	G:G	T:T	?	A:A	T:T	T:T	G:G	G:G	C:C	C:C	A:A	C:C	T:T	T:T	T:T	G:G	T:T	T:T	A:A	C:C	T:T	A:A	C:C
HM21-7_set2	HM 21-7	A:A	C:C	G:G	T:T	T:T	A:A	A:A	G:G	C:C	C:C	T:T	T:T	?	G:G	T:T	?	A:A	G:G	G:G	C:C	T:T	C:C	?	C:C	T:T	G:G	G:G	C:C	C:C	G:G	C:C	C:C	T:T	T:T	C:C	G:G	C:A	T:T	T:T	T:T	G:G	T:T	G:G	G:G	A:A	G:G	A:A	T:T
JESCA_set2	JESCA	A:A	C:C	T:T	T:T	G:G	T:T	G:G	C:C	T:T	C:C	T:T	G:G	A:A	G:G	T:T	T:T	T:T	G:G	G:G	G:G	T:T	G:G	A:A	C:C	C:C	G:G	T:T	T:T	A:A	T:T	T:T	G:G	G:G	T:T	C:C	A:A	C:C	T:T	G:G	T:T	G:G	T:T	T:T	A:A	C:C	T:T	G:G	C:C
Kanyebwa_set2	KANYEBWA	T:T	C:C	G:G	T:T	T:T	A:A	A:A	G:G	C:C	C:C	T:T	T:T	G:G	G:G	T:T	C:C	A:A	G:G	G:G	C:C	C:C	C:C	G:G	C:C	C:C	G:G	G:G	C:C	C:C	T:T	C:C	C:C	T:T	T:T	T:T	G:G	C:A	T:T	T:T	T:T	G:G	T:T	G:G	G:G	A:A	?	A:A	T:T
KAT56_set2	KAT 56	T:T	C:C	G:G	T:T	T:T	A:A	A:A	G:G	C:C	C:C	T:T	T:T	G:G	G:G	T:T	C:C	A:A	G:G	G:G	C:C	C:C	C:C	G:G	C:C	C:C	G:G	G:G	C:C	C:C	G:G	C:C	C:C	T:T	T:T	T:T	G:G	C:A	T:T	T:T	T:T	G:G	T:T	G:G	G:G	A:A	G:G	A:A	T:T
KATB1_set2	KAT B1	A:A	C:C	?	T:T	?	?	?	G:G	C:C	C:C	T:T	T:T	?	?	T:T	C:C	A:A	?	G:G	C:C	C:C	C:C	G:G	C:C	C:C	G:G	?	?	C:C	T:T	C:C	C:C	?	?	T:T	?	C:A	T:T	Uncallable	?	?	T:T	G:G	?	?	?	?	?
KATB9_set2	KAT B9	A:A	C:C	G:G	T:T	T:T	A:A	A:A	G:G	C:C	C:C	T:T	T:T	G:G	G:G	T:T	C:C	A:A	G:G	G:G	C:C	C:C	C:C	G:G	C:C	C:C	G:G	G:G	C:C	C:C	T:T	C:C	C:C	T:T	T:T	T:T	?	C:A	T:T	T:T	T:T	G:G	T:T	G:G	G:G	A:A	G:G	A:A	T:T
LSA32_set2	LSA 32	T:T	C:C	T:T	T:T	G:G	T:T	G:G	C:C	T:T	C:C	A:A	G:G	A:A	G:G	T:T	T:T	T:T	A:A	A:A	C:C	T:T	G:G	A:A	C:C	C:C	G:G	T:T	T:T	A:A	T:T	T:T	G:G	G:G	C:C	C:C	A:A	C:C	T:T	G:G	T:T	A:A	C:C	T:T	A:A	C:C	T:T	G:G	C:C
MCM1015_set2	MCM 1015	A:A	C:C	T:T	T:T	G:G	T:T	G:G	C:C	T:T	C:C	A:A	T:T	A:A	G:G	T:T	T:T	T:T	G:G	A:A	C:C	T:T	C:C	A:A	?	C:C	G:G	T:T	T:T	A:A	T:T	T:T	G:G	G:G	C:C	C:C	A:A	C:C	T:T	T:T	T:T	G:G	T:T	T:T	A:A	C:C	G:G	A:A	C:C
MCM2001_set2	MCM 2001	A:A	C:C	T:T	T:T	G:G	T:T	G:G	C:C	T:T	C:C	A:A	T:T	A:A	G:G	T:T	T:T	T:T	G:G	A:A	C:C	C:C	C:C	A:A	C:C	C:C	G:G	T:T	T:T	A:A	T:T	T:T	G:G	G:G	C:C	C:C	A:A	C:C	T:T	T:T	T:T	G:G	T:T	T:T	A:A	C:C	T:T	G:G	C:C
MCM5001_set2	MCM 5001	T:T	C:C	T:T	T:T	G:G	T:T	G:G	C:C	T:T	C:C	T:T	G:G	A:A	G:G	T:T	T:T	T:T	A:A	A:A	C:C	T:T	G:G	A:A	C:C	C:C	T:T	T:T	T:T	A:A	T:T	T:T	G:G	G:G	C:C	C:C	A:A	C:C	T:T	T:T	T:T	G:G	T:T	T:T	A:A	C:C	G:G	A:A	C:C
Mexican142_set2	MEXICAN 142	T:T	A:A	?	T:T	G:G	T:T	G:G	C:C	T:T	C:C	A:A	G:G	G:G	A:A	T:T	?	T:T	G:G	G:G	G:G	T:T	G:G	A:A	C:C	C:C	G:G	T:T	T:T	C:C	T:T	C:C	G:G	G:G	T:T	C:C	A:A	C:C	T:T	T:T	T:T	G:G	T:T	T:T	A:A	?	T:T	G:G	C:C
Mexico_54_set2	MEXICO 54	A:A	A:A	T:T	T:T	G:G	T:T	G:G	C:C	T:T	C:C	A:A	G:G	A:A	A:A	A:A	T:T	T:T	G:G	A:A	G:G	T:T	G:G	A:A	C:C	C:C	T:T	T:T	T:T	C:C	T:T	T:T	G:G	G:G	C:C	C:C	G:G	C:C	T:T	T:T	T:T	G:G	T:T	T:T	A:A	C:C	T:T	G:G	C:C
Michelite_set2	MICHELITE	A:A	C:C	T:T	T:T	G:G	A:A	G:G	C:C	T:T	C:C	T:T	?	A:A	?	T:T	T:T	T:T	A:A	A:A	C:C	C:C	G:G	G:G	C:C	C:C	G:G	T:T	C:C	C:C	T:T	T:T	G:G	G:G	C:C	C:C	A:A	C:C	T:T	G:G	G:G	G:G	T:T	T:T	A:A	C:C	T:T	G:G	C:C
Michigan_Dark_Kidney_Red_set2	MICHIGAN DARK K RED	A:A	C:C	G:G	T:T	T:T	A:A	A:A	G:G	C:C	T:T	T:T	T:T	G:G	G:G	T:T	C:C	A:A	G:G	G:G	C:C	C:C	C:C	G:G	T:T	T:T	G:G	G:G	C:C	C:C	G:G	C:C	C:C	T:T	T:T	T:T	G:G	C:A	C:C	T:T	T:T	G:G	T:T	G:G	G:G	A:A	G:G	A:A	T:T
Mlama127_set2	MLAMA 127	A:A	C:C	G:G	T:T	T:T	A:A	A:A	G:G	C:C	T:T	T:T	T:T	G:G	G:G	T:T	C:C	A:A	G:G	G:G	C:C	C:C	C:C	G:G	C:C	C:C	G:G	T:T	T:T	C:C	T:T	C:C	G:G	T:T	T:T	T:T	G:G	C:A	C:C	T:T	T:T	G:G	T:T	G:G	G:G	A:A	G:G	A:A	T:T
MLB49-89A_set2	MLB-49-89A	A:A	C:C	G:G	T:T	G:G	A:A	?	G:G	C:C	C:C	T:T	T:T	G:G	G:G	T:T	?	A:A	G:G	G:G	C:C	T:T	C:C	A:A	C:C	C:C	G:G	T:T	T:T	C:C	T:T	C:C	G:G	G:G	T:T	C:C	G:G	C:A	T:T	T:T	T:T	G:G	T:T	G:G	G:G	A:A	G:G	A:A	T:T
Montcalm_set2	MONTCALM	T:T	C:C	G:G	T:T	T:T	A:A	G:G	G:G	C:C	T:T	T:T	T:T	G:G	G:G	T:T	C:C	A:A	G:G	G:G	C:C	C:C	G:G	G:G	T:T	T:T	G:G	G:G	C:C	C:C	G:G	T:T	C:C	T:T	T:T	T:T	G:G	C:C	C:C	T:T	T:T	G:G	T:T	G:G	G:G	A:A	G:G	A:A	T:T
Msole_set2	MSOLE	A:A	C:C	T:T	T:T	G:G	T:T	G:G	C:C	T:T	C:C	A:A	T:T	G:G	G:G	T:T	T:T	T:T	A:A	A:A	C:C	T:T	G:G	A:A	C:C	C:C	G:G	T:T	C:C	A:A	T:T	T:T	G:G	G:G	C:C	C:C	G:G	C:C	T:T	T:T	T:T	G:G	T:T	T:T	A:A	C:C	T:T	A:A	C:C
NABE12C_set2	NABE 12C	A:A	C:C	G:G	T:T	T:T	A:A	A:A	G:G	C:C	C:C	T:T	T:T	G:G	G:G	T:T	C:C	A:A	G:G	G:G	C:C	T:T	C:C	G:G	T:T	T:T	G:G	T:T	C:C	C:C	G:G	C:C	G:G	T:T	T:T	T:T	G:G	C:A	T:T	T:T	T:T	G:G	T:T	G:G	G:G	A:A	G:G	A:A	T:T
NABE15_set2	NABE 15	A:A	C:C	G:G	T:T	T:T	A:A	A:A	G:G	C:C	C:C	T:T	T:T	G:G	G:G	T:T	C:C	A:A	G:G	G:G	C:C	C:C	C:C	G:G	C:C	C:C	G:G	G:G	T:T	C:C	G:G	C:C	C:C	T:T	T:T	T:T	G:G	C:A	T:T	T:T	T:T	G:G	T:T	G:G	G:G	A:A	G:G	A:A	T:T
NABE16_set2	NABE 16	T:T	C:C	G:G	T:T	T:T	A:A	A:A	G:G	C:C	C:C	T:T	T:T	G:G	G:G	T:T	C:C	A:A	G:G	G:G	C:C	T:T	C:C	G:G	C:C	C:C	G:G	G:G	C:C	C:C	G:G	C:C	C:C	T:T	T:T	T:T	G:G	C:A	T:T	T:T	T:T	G:G	T:T	G:G	G:G	A:A	G:G	A:A	T:T
NABE4_set2	NABE 4	A:A	C:C	G:G	T:T	T:T	A:A	A:A	G:G	C:C	T:T	T:T	T:T	G:G	G:G	T:T	C:C	A:A	G:G	G:G	C:C	C:C	C:C	G:G	C:C	C:C	G:G	T:T	T:T	C:C	G:G	C:C	G:G	T:T	T:T	C:C	G:G	C:A	C:C	T:T	T:T	G:G	T:T	G:G	G:G	A:A	G:G	A:A	T:T
Nasir_set2	NASIR	A:A	C:C	T:T	T:T	G:G	T:T	G:G	C:C	T:T	C:C	T:T	G:G	A:A	G:G	T:T	?	T:T	G:G	G:G	G:G	T:T	G:G	A:A	C:C	C:C	G:G	T:T	T:T	A:A	T:T	T:T	G:G	G:G	T:T	C:C	A:A	C:C	T:T	G:G	T:T	G:G	T:T	T:T	A:A	C:C	T:T	G:G	C:C
PAN150_set2	PAN 150	T:T	C:C	T:T	T:T	G:G	T:T	G:G	C:C	T:T	C:C	A:A	G:G	A:A	A:A	A:A	T:T	T:T	A:A	A:A	C:C	T:T	G:G	A:A	C:C	C:C	T:T	T:T	T:T	A:A	T:T	T:T	G:G	G:G	C:C	C:C	A:A	C:C	T:T	G:G	T:T	G:G	T:T	T:T	A:A	C:C	T:T	G:G	C:C
PI207262_set2	PI 207262	T:T	C:C	T:T	T:T	G:G	T:T	G:G	C:C	T:T	C:C	A:A	G:G	?	A:A	T:T	T:T	T:T	G:G	A:A	C:C	C:C	G:G	A:A	C:C	C:C	T:T	T:T	T:T	A:A	T:T	T:T	G:G	G:G	C:C	C:C	A:A	C:C	T:T	T:T	T:T	G:G	T:T	T:T	A:A	C:C	T:T	G:G	C:C
Ranjorombey_set2	RANJOROMBEY	T:T	C:C	T:T	T:T	T:T	A:A	G:G	G:G	T:T	T:T	T:T	T:T	G:G	G:G	T:T	C:C	A:A	G:G	G:G	C:C	C:C	C:C	G:G	C:C	C:C	G:G	G:G	C:C	C:C	G:G	C:C	G:G	T:T	T:T	T:T	G:G	C:A	C:C	T:T	T:T	G:G	T:T	G:G	G:G	A:A	G:G	A:A	T:T
RWR1873_set2	RWR 1873	T:A	C:C	G:G	T:T	?	A:A	A:A	G:G	C:C	C:C	T:T	T:T	G:G	G:G	T:T	C:T	A:A	G:G	G:G	C:C	?	C:C	?	C:C	C:C	G:G	G:G	?	C:C	G:T	C:C	C:C	G:T	T:T	?	G:G	C:A	T:T	T:T	T:T	G:G	T:T	G:G	G:G	A:A	G:G	A:A	T:T
RWR2075_set2	RWR 2075	A:A	C:C	G:G	T:T	G:G	A:A	?	G:G	C:C	C:C	T:T	T:T	G:G	G:G	T:T	T:T	A:A	G:G	G:G	C:C	T:T	C:C	A:A	C:C	C:C	G:G	T:T	T:T	C:C	T:T	C:C	G:G	G:G	T:T	C:C	G:G	C:A	T:T	T:T	T:T	G:G	T:T	G:G	G:G	A:A	G:G	A:A	T:T
RWR2154_set2	RWR 2154	T:T	C:C	G:G	T:T	T:T	A:A	A:A	G:G	C:C	C:C	T:T	T:T	G:G	G:G	T:T	C:C	A:A	G:G	G:G	C:C	C:C	C:C	G:G	C:C	C:C	G:G	T:T	C:C	C:C	G:G	C:C	G:G	T:T	T:T	T:T	G:G	?	T:T	T:T	T:T	G:G	T:T	G:G	G:G	A:A	G:G	A:A	T:T
RWR2245_set2	RWR 2245	A:A	C:C	G:G	T:T	T:T	A:A	A:A	G:G	C:C	C:C	T:T	T:T	G:G	G:G	T:T	C:C	A:A	G:G	G:G	C:C	C:C	C:C	G:G	T:T	T:T	G:G	T:T	C:C	C:C	G:G	C:C	G:G	T:T	T:T	C:C	G:G	C:A	T:T	T:T	T:T	G:G	T:T	G:G	G:G	A:A	G:G	A:A	T:T
RWR719_set2	RWR 719	T:T	C:C	T:T	T:T	G:G	T:T	G:G	C:C	T:T	C:C	T:T	G:G	A:A	A:A	T:T	T:T	T:T	A:A	A:A	C:C	T:T	G:G	A:A	C:C	C:C	T:T	T:T	T:T	A:A	T:T	T:T	G:G	G:G	C:C	C:C	A:A	C:C	T:T	T:T	T:T	G:G	T:T	T:T	A:A	Uncallable	?	G:G	C:C
RWV1129_set2	RWV 1129	A:A	C:C	G:G	T:T	T:T	A:A	A:A	G:G	C:C	C:C	T:T	T:T	G:G	G:G	T:T	C:C	A:A	G:G	G:G	C:C	C:C	C:C	G:G	C:C	T:T	G:G	T:T	C:C	C:C	T:T	C:C	G:G	T:T	T:T	C:C	G:G	C:A	T:T	T:T	T:T	G:G	T:T	G:G	G:G	A:A	G:G	A:A	T:T
SAB620_set2	SAB 620	T:T	C:C	G:G	T:T	T:T	A:A	A:A	G:G	C:C	T:T	T:T	T:T	G:G	G:G	T:T	C:C	A:A	G:G	G:G	C:C	C:C	C:C	G:G	C:C	C:C	G:G	T:T	C:C	C:C	G:G	C:C	G:G	T:T	T:T	T:T	G:G	C:A	C:C	T:T	T:T	G:G	T:T	G:G	G:G	A:A	G:G	A:A	T:T
SAB622_set2	SAB 622	T:T	C:C	G:G	T:T	T:T	A:A	A:A	G:G	C:C	T:T	T:T	T:T	G:G	G:G	T:T	C:C	A:A	?	G:G	C:C	C:C	C:C	G:G	C:C	C:C	G:G	T:T	C:C	C:C	G:G	C:C	G:G	T:T	T:T	T:T	G:G	C:A	C:C	T:T	T:T	G:G	T:T	G:G	G:G	A:A	G:G	A:A	T:T
SAB623_set2	SAB 623	T:T	C:C	G:G	T:T	T:T	A:A	A:A	G:G	C:C	T:T	T:T	T:T	G:G	G:G	T:T	?	A:A	G:G	G:G	C:C	C:C	C:C	G:G	C:C	C:C	G:G	T:T	C:C	C:C	G:G	C:C	G:G	T:T	T:T	T:T	G:G	C:A	C:C	T:T	T:T	G:G	T:T	G:G	G:G	A:A	G:G	A:A	T:T
SAB626_set2	SAB 626	A:A	C:C	G:G	T:T	T:T	A:A	A:A	G:G	C:C	T:T	T:T	T:T	G:G	G:G	T:T	C:C	A:A	G:G	G:G	C:C	C:C	C:C	G:G	C:C	T:T	G:G	G:G	C:C	C:C	G:G	C:C	C:C	T:T	T:T	T:T	G:G	C:A	C:C	T:T	T:T	G:G	T:T	G:G	G:G	A:A	G:G	A:A	T:T
SAB629_set2	SAB 629	A:A	C:C	G:G	T:T	T:T	A:A	A:A	G:G	C:C	T:T	T:T	T:T	G:G	G:G	T:T	C:C	A:A	G:G	G:G	C:C	C:C	C:C	G:G	C:C	T:T	G:G	G:G	C:C	C:C	G:G	C:C	C:C	T:T	T:T	T:T	G:G	C:A	C:C	T:T	T:T	G:G	T:T	G:G	G:G	A:A	G:G	A:A	T:T
SAB630_set2	SAB 630	T:T	C:C	T:T	T:T	T:T	A:A	A:A	G:G	C:C	T:T	T:T	T:T	G:G	G:G	T:T	C:C	A:A	G:G	G:G	C:C	C:C	C:C	G:G	C:C	T:T	G:G	G:G	C:C	C:C	G:G	C:C	C:C	T:T	T:T	T:T	G:G	C:A	C:C	T:T	T:T	G:G	T:T	G:G	G:G	A:A	G:G	A:A	T:T
SAB659_set2	SAB 659	A:A	C:C	G:G	T:T	T:T	A:A	A:A	G:G	C:C	T:T	T:T	T:T	G:G	G:G	T:T	C:C	A:A	G:G	G:G	C:C	C:C	C:C	G:G	C:C	C:C	G:G	T:T	C:C	C:C	G:G	C:C	G:G	T:T	T:T	T:T	G:G	C:A	C:C	T:T	T:T	G:G	T:T	G:G	G:G	A:A	G:G	A:A	T:T
SAB686_set2	SAB 686	A:A	C:C	G:G	T:T	T:T	A:A	A:A	G:G	C:C	T:T	T:T	T:T	G:G	G:G	T:T	C:C	A:A	G:G	G:G	C:C	C:C	C:C	G:G	C:C	T:T	G:G	G:G	C:C	C:C	G:G	C:C	C:C	T:T	T:T	T:T	G:G	C:A	C:C	T:T	T:T	G:G	T:T	G:G	G:G	A:A	G:G	A:A	T:T
SAB712_set2	SAB712	A:A	C:C	T:T	T:T	T:T	A:A	A:A	G:G	C:C	T:T	T:T	T:T	G:G	G:G	T:T	C:C	A:A	G:G	A:A	C:C	C:C	C:C	G:G	C:C	C:C	G:G	T:T	C:C	C:C	T:T	C:C	G:G	T:T	T:T	T:T	G:G	C:A	C:C	T:T	T:T	G:G	T:T	G:G	G:G	A:A	G:G	A:A	T:T
SAB713_set2	SAB 713	A:A	C:C	T:T	T:T	G:G	A:A	A:A	G:G	C:C	T:T	T:T	T:T	G:G	G:G	T:T	T:T	A:A	G:G	A:A	C:C	C:C	C:C	G:G	C:C	C:C	G:G	G:G	C:C	C:C	T:T	C:C	C:C	G:G	T:T	C:C	G:G	C:A	C:C	T:T	T:T	G:G	T:T	G:G	G:G	A:A	G:G	A:A	T:T
SCAM80cm_set2	SCAM 80cm	T:T	C:C	G:G	T:T	T:T	A:A	G:G	G:G	C:C	C:C	T:T	T:T	G:G	G:G	A:A	C:C	A:A	G:G	G:G	C:C	C:C	C:C	G:G	C:C	C:C	G:G	G:G	C:C	C:C	G:G	T:T	C:C	T:T	T:T	C:C	G:G	C:C	T:T	T:T	T:T	G:G	T:T	G:G	G:G	A:A	?	A:A	T:T
SEA15_set2	SEA 15	A:A	C:C	T:T	T:T	G:G	T:T	G:G	C:C	T:T	C:C	A:A	T:T	G:G	G:G	T:T	T:T	T:T	A:A	G:G	C:C	T:T	G:G	G:G	C:C	C:C	G:G	T:T	C:C	A:A	T:T	T:T	G:G	G:G	C:C	C:C	A:A	C:C	T:T	G:G	G:G	G:G	?	T:T	A:A	C:C	T:T	G:G	C:C
SEA5_set2	SEA 5	A:A	C:C	T:T	T:T	G:G	T:T	G:G	C:C	T:T	?	A:A	G:G	?	G:G	T:T	T:T	T:T	G:G	A:A	C:C	C:C	G:G	G:G	C:C	C:C	G:G	T:T	C:C	?	T:T	T:T	G:G	G:G	C:C	C:C	A:A	C:C	T:T	T:T	T:T	G:G	T:T	T:T	A:A	C:C	T:T	G:G	C:C
SELIAN97_set2	SELIAN 97	A:A	C:C	T:T	T:T	T:T	A:A	A:A	G:G	C:C	T:T	T:T	T:T	G:G	G:G	T:T	C:C	A:A	G:G	G:G	C:C	C:C	C:C	G:G	C:C	C:C	G:G	G:G	C:C	C:C	G:G	C:C	C:C	T:T	T:T	C:C	G:G	C:A	C:C	T:T	T:T	G:G	T:T	G:G	G:G	A:A	G:G	A:A	T:T
SER125_set2	SER 125	A:A	C:C	T:T	T:T	G:G	T:T	G:G	C:C	T:T	C:C	T:T	G:G	A:A	G:G	T:T	T:T	T:T	A:A	G:G	C:C	T:T	G:G	A:A	C:C	C:C	G:G	T:T	T:T	A:A	T:T	C:C	G:G	G:G	C:C	C:C	A:A	A:A	T:T	T:T	T:T	G:G	T:T	T:T	A:A	C:C	G:G	A:A	C:C
SER128_set2	SER 128	A:A	C:C	T:T	T:T	G:G	T:T	G:G	C:C	T:T	C:C	T:T	G:G	A:A	G:G	T:T	T:T	T:T	A:A	G:G	C:C	T:T	G:G	A:A	C:C	C:C	G:G	T:T	T:T	A:A	T:T	T:T	G:G	G:G	C:C	C:C	A:A	C:C	T:T	T:T	T:T	G:G	T:T	T:T	A:A	C:C	G:G	A:A	C:C
SER16_set2	SER 16	T:T	C:C	T:T	T:T	G:G	T:T	G:G	C:C	T:T	C:C	A:A	G:G	A:A	G:G	T:T	T:T	T:T	A:A	A:A	G:G	T:T	G:G	A:A	C:C	C:C	G:G	T:T	T:T	A:A	T:T	C:C	G:G	G:G	C:C	C:C	A:A	A:A	T:T	T:T	T:T	A:A	C:C	T:T	A:A	C:C	G:G	A:A	C:C
SER176_set2	SER 176	T:T	C:C	T:T	T:T	G:G	T:T	G:G	C:C	T:T	C:C	A:A	G:G	A:A	G:G	T:T	T:T	T:T	A:A	G:G	G:G	C:C	G:G	A:A	C:C	C:C	G:G	T:T	T:T	A:A	T:T	T:T	G:G	G:G	C:C	C:C	A:A	C:C	T:T	T:T	T:T	A:A	C:C	T:T	A:A	C:C	G:G	A:A	C:C
SER30_set2	SER 30	T:T	C:C	T:T	T:T	G:G	T:T	G:G	C:C	T:T	C:C	T:T	G:G	A:A	G:G	T:T	T:T	T:T	A:A	G:G	C:C	T:T	G:G	G:G	C:C	C:C	G:G	T:T	T:T	A:A	T:T	C:C	G:G	G:G	C:C	C:C	A:A	A:A	T:T	T:T	T:T	G:G	C:C	T:T	A:A	C:C	G:G	A:A	C:C
SER48_set2	SER 48	A:A	C:C	T:T	T:T	G:G	T:T	G:G	C:C	T:T	C:C	T:T	G:G	A:A	G:G	T:T	T:T	T:T	A:A	G:G	C:C	T:T	G:G	A:A	C:C	C:C	G:G	T:T	T:T	A:A	T:T	T:T	G:G	G:G	C:C	C:C	A:A	C:C	T:T	T:T	T:T	G:G	T:T	T:T	A:A	C:C	T:T	G:G	C:C
SER82_set2	SER 82	A:A	C:C	T:T	T:T	G:G	T:T	G:G	C:C	T:T	C:C	T:T	G:G	A:A	G:G	T:T	T:T	T:T	G:G	G:G	C:C	T:T	G:G	A:A	C:C	C:C	G:G	T:T	T:T	A:A	T:T	T:T	G:G	G:G	C:C	C:C	A:A	C:C	T:T	T:T	T:T	G:G	C:C	T:T	A:A	C:C	G:G	A:A	C:C
SUG131_set2	SUG 131	T:T	C:C	G:G	T:T	T:T	A:A	A:A	G:G	C:C	C:C	T:T	T:T	G:G	G:G	T:T	C:C	A:A	G:G	G:G	C:C	C:C	C:C	G:G	C:C	C:C	G:G	T:T	T:T	C:C	T:T	C:C	G:G	T:T	T:T	C:C	G:G	C:A	T:T	T:T	T:T	G:G	T:T	G:G	G:G	A:A	G:G	A:A	T:T
TO_set2	TO	A:A	A:A	T:T	T:T	G:G	T:T	G:G	C:C	T:T	C:C	A:A	T:T	G:G	?	T:T	?	T:T	G:G	A:A	C:C	T:T	G:G	A:A	C:C	C:C	G:G	T:T	T:T	A:A	T:T	T:T	G:G	G:G	C:C	C:C	A:A	C:C	T:T	T:T	G:G	G:G	T:T	T:T	A:A	C:C	T:T	G:G	C:C
TU_set2	TU	T:T	C:C	T:T	T:T	G:G	T:T	G:G	C:C	T:T	C:C	T:T	G:G	A:A	A:A	T:T	T:T	A:A	G:G	G:G	C:C	C:C	G:G	G:G	C:C	C:C	G:G	T:T	C:C	A:A	T:T	T:T	G:G	G:G	C:C	C:C	A:A	C:A	T:T	T:T	T:T	A:A	C:C	T:T	A:A	C:C	G:G	A:A	C:C
UBR(92)25_set2	UBR (92)25	T:T	?	T:T	T:T	G:G	T:T	G:G	?	T:T	C:C	T:T	T:T	G:G	G:G	T:T	T:T	T:T	A:A	A:A	C:C	T:T	G:G	G:G	C:C	C:C	G:G	T:T	C:C	C:C	T:T	T:T	G:G	G:G	C:C	C:C	A:A	C:C	T:T	T:T	T:T	G:G	T:T	T:T	A:A	C:C	G:G	?	C:C
Urugezi_set2	URUGEZI	T:T	C:C	G:G	T:T	G:G	A:A	A:A	G:G	C:C	T:T	T:T	T:T	G:G	G:G	T:T	T:T	?	G:G	G:G	C:C	C:C	C:C	A:A	C:C	C:C	T:T	T:T	T:T	C:C	G:G	C:C	G:G	G:G	T:T	C:C	G:G	C:A	T:T	T:T	T:T	G:G	T:T	G:G	G:G	A:A	G:G	A:A	T:T
VAX1_set2	VAX 1	A:A	C:C	T:T	T:T	G:G	T:T	G:G	C:C	T:T	?	T:T	G:G	A:A	A:A	T:T	?	T:T	A:A	A:A	C:C	T:T	G:G	A:A	C:C	C:C	G:G	T:T	T:T	A:A	T:T	C:C	G:G	G:G	C:C	C:C	G:G	A:A	T:T	T:T	T:T	G:G	T:T	T:T	A:A	C:C	G:G	A:A	C:C
VAX2_set2	VAX 2	T:T	C:C	T:T	T:T	G:G	T:T	G:G	C:C	T:T	C:C	T:T	G:G	A:A	A:A	T:T	T:T	T:T	A:A	A:A	C:C	C:C	G:G	A:A	C:C	C:C	T:T	T:T	T:T	A:A	T:T	T:T	G:G	G:G	C:C	C:C	G:G	C:C	T:T	T:T	T:T	A:A	C:C	T:T	A:A	C:C	G:G	A:A	C:C
VAX3_set2	VAX 3	A:A	C:C	T:T	T:T	G:G	T:T	G:G	C:C	T:T	C:C	A:A	G:G	A:A	G:G	T:T	T:T	T:T	A:A	G:G	G:G	T:T	G:G	A:A	C:C	C:C	G:G	T:T	T:T	A:A	?	C:T	G:G	G:G	C:C	C:C	A:A	?	?	T:T	T:T	G:G	T:T	T:T	A:A	C:C	G:G	A:A	C:C
VAX4_set2	VAX 4	A:A	C:C	T:T	T:T	G:G	T:T	G:G	C:C	T:T	C:C	T:T	G:G	A:A	A:A	T:T	T:T	T:T	A:A	A:A	G:G	T:T	G:G	A:A	C:C	C:C	G:G	T:T	T:T	A:A	?	C:C	G:G	G:G	C:C	C:C	A:A	A:A	T:T	T:T	T:T	G:G	T:T	T:T	A:A	C:C	G:G	A:A	C:C
VAX5_set2	VAX 5	A:A	C:C	T:T	T:T	G:G	T:T	G:G	C:C	T:T	C:C	T:T	G:G	A:A	G:G	T:T	?	T:T	G:G	A:A	G:G	T:T	G:G	A:A	C:C	C:C	G:G	T:T	T:T	A:A	T:T	C:C	G:G	G:G	C:C	C:C	G:G	A:A	T:T	T:T	T:T	G:G	T:T	T:T	A:A	C:C	G:G	A:A	C:C
VTT923_set2	VTT923	T:T	C:C	G:G	T:T	T:T	A:A	A:A	G:G	C:C	C:C	T:T	T:T	G:G	G:G	T:T	?	A:A	G:G	G:G	C:C	C:C	C:C	G:G	C:C	C:C	G:G	T:T	C:C	C:C	G:G	C:C	G:G	?	T:T	T:T	G:G	C:A	T:T	T:T	T:T	G:G	T:T	G:G	G:G	A:A	G:G	A:A	T:T
Widusa_set2	WIDUSA	A:A	C:C	T:T	T:T	G:G	A:A	G:G	C:C	T:T	C:C	A:A	T:T	A:A	A:A	T:T	T:T	T:T	G:G	A:A	C:C	T:T	G:G	G:G	C:C	C:C	G:G	T:T	T:T	C:C	T:T	T:T	G:G	G:G	C:C	C:C	A:A	C:C	C:C	G:G	G:G	G:G	T:T	T:T	A:A	C:C	T:T	G:G	C:C
		0	0	0	0	0	0	0	0	0	0	0	0	0	0	0	0	0	0	0	0	0	0	0	0	0	0	0	0	0	0	0	0	0	0	0	0	0	0	0	0	0	0	0	0	0	0	0	0
		0	0	0	0	0	0	0	0	0	0	0	0	0	0	0	0	0	0	0	0	0	0	0	0	0	0	0	0	0	0	0	0	0	0	0	0	0	0	0	0	0	0	0	0	0	0	0	0
		0	0	0	0	0	0	0	0	0	0	0	0	0	0	0	0	0	0	0	0	0	0	0	0	0	0	0	0	0	0	0	0	0	0	0	0	0	0	0	0	0	0	0	0	0	0	0	0
		0	0	0	0	0	0	0	0	0	0	0	0	0	0	0	0	0	0	0	0	0	0	0	0	0	0	0	0	0	0	0	0	0	0	0	0	0	0	0	0	0	0	0	0	0	0	0	0
		0	0	0	0	0	0	0	0	0	0	0	0	0	0	0	0	0	0	0	0	0	0	0	0	0	0	0	0	0	0	0	0	0	0	0	0	0	0	0	0	0	0	0	0	0	0	0	0
		0	0	0	0	0	0	0	0	0	0	0	0	0	0	0	0	0	0	0	0	0	0	0	0	0	0	0	0	0	0	0	0	0	0	0	0	0	0	0	0	0	0	0	0	0	0	0	0
		0	0	0	0	0	0	0	0	0	0	0	0	0	0	0	0	0	0	0	0	0	0	0	0	0	0	0	0	0	0	0	0	0	0	0	0	0	0	0	0	0	0	0	0	0	0	0	0
		0	0	0	0	0	0	0	0	0	0	0	0	0	0	0	0	0	0	0	0	0	0	0	0	0	0	0	0	0	0	0	0	0	0	0	0	0	0	0	0	0	0	0	0	0	0	0	0
		94	94	94	94	94	94	94	94	94	94	94	94	94	94	94	94	94	94	94	94	94	94	94	94	94	94	94	94	94	94	94	94	94	94	94	94	94	94	94	94	94	94	94	94	94	94	94	94
		0	0	0	0	0	0	0	0	0	0	0	0	0	0	0	0	0	0	0	0	0	0	0	0	0	0	0	0	0	0	0	0	0	0	0	0	0	0	0	0	0	0	0	0	0	0	0	0
		0	0	0	0	0	0	0	0	0	0	0	0	0	0	0	0	0	0	0	0	0	0	0	0	0	0	0	0	0	0	0	0	0	0	0	0	0	0	0	0	0	0	0	0	0	0	0	0
		0	0	0	0	0	0	0	0	0	0	0	0	0	0	0	0	0	0	0	0	0	0	0	0	0	0	0	0	0	0	0	0	0	0	0	0	0	0	0	0	0	0	0	0	0	0	0	0
		0	0	0	0	0	0	0	0	0	0	0	0	0	0	0	0	0	0	0	0	0	0	0	0	0	0	0	0	0	0	0	0	0	0	0	0	0	0	0	0	0	0	0	0	0	0	0	0
		0	0	0	0	0	0	0	0	0	0	0	0	0	0	0	0	0	0	0	0	0	0	0	0	0	0	0	0	0	0	0	0	0	0	0	0	0	0	0	0	0	0	0	0	0	0	0	0
		0	0	0	0	0	0	0	0	0	0	0	0	0	0	0	0	0	0	0	0	0	0	0	0	0	0	0	0	0	0	0	0	0	0	0	0	0	0	0	0	0	0	0	0	0	0	0	0
		0	0	0	0	0	0	0	0	0	0	0	0	0	0	0	0	0	0	0	0	0	0	0	0	0	0	0	0	0	0	0	0	0	0	0	0	0	0	0	0	0	0	0	0	0	0	0	0
		0	0	0	0	0	0	0	0	0	0	0	0	0	0	0	0	0	0	0	0	0	0	0	0	0	0	0	0	0	0	0	0	0	0	0	0	0	0	0	0	0	0	0	0	0	0	0	0
		0	0	0	0	0	0	0	0	0	0	0	0	0	0	0	0	0	0	0	0	0	0	0	0	0	0	0	0	0	0	0	0	0	0	0	0	0	0	0	0	0	0	0	0	0	0	0	0
																																						x
[truncated: 741 more columns]

## Sheet: set 3 (1583.020)
	KBiosciencesgridreport
	Gridversion1.03
	MoreinformationisavailableintheGenotyping-1583.020-02.csvfile.ThisfilelistsonlythecallsforeachSNPoneachwellwithasubjectID.WhenasubjectIDisduplicatedandthecallsdon'tmatchthekeywordDUPEisused.
	Projectnumber	1583.02
	Ordernumber	G5F-1208-PV-KB-BR2
	Plates	1_1_96	2_96_192	3_193_238	Clare_36_1	Daniel_Ambachew
ID	DNA\Assay	BARC-PV-0000055	BARC-PV-0000105	BARC-PV-0000365	BARC-PV-0000468	BARC-PV-0000501	BARC-PV-0000669	BARC-PV-0000819	BARC-PV-0000909	BARC-PV-0001385	BARC-PV-0001413	BARC-PV-0001925	BARC-PV-0002100	BARC-PV-0002776	BARC-PV-0002838	BARC-PV-0002984	BARC-PV-0003413	BARC-PV-0003549	BARC-PV-0003561	BARC-PV-0003623	BARC-PV-0003866	BARC-PV-0003932	BARC-PV-0004096	BARC-PV-0004479	BARC-PV-0004807	BARC-PV-0005055	BARC-PV-0005264	BARC-PV-0005388	BARC-PV-0005586	BARC-PV-0005710	BARC-PV-0005793	BARC-PV-0005808	BARC-PV-0006056	BARC-PV-0006320	sc00002ln2152649_1120369_C_T_3	sc00002ln2152649_1550949_T_G_3	sc00002ln2152649_49740_T_G_222	sc00003ln2130026_123977_T_C_44	sc00003ln2130026_1665755_G_T_5	sc00003ln2130026_1698708_G_A_6	sc00003ln2130026_1706192_A_C_6	sc00003ln2130026_1727598_G_T_6	sc00003ln2130026_1791042_A_G_6	sc00003ln2130026_1850170_T_C_6	sc00003ln2130026_1952717_T_G_6	sc00003ln2130026_2002999_C_T_6	sc00003ln2130026_2022040_G_A_6	sc00003ln2130026_2121184_A_C_6	sc00003ln2130026_221589_T_C_45
AB136_set3	AB136	T:T	C:C	T:T	T:T	G:G	C	G:G	C:C	C:C	T:T	G:G	C	C	T:T	A:A	A:A	C:C	C	G:G	A:A	C:C	C:C	G:G	T:T	A:A	T:T	T:T	C	G:G	C:C	C:C	A:A	C	T:T	T:T	T:T	C	T:T	A:A	C:C	T:T	G:G	C:C	T:T	T:T	G:G	C	C:C
ACOS_Red_set3	ACOSRED	T:T	C:C	G:G	A:A	T:T	A:A	G:G	G:G	T:T	T:T	T:T	G:G	C:C	A:A	G:G	G:G	C:C	C:C	G:G	G:G	T:T	T:T	G:G	G:G	C:C	G:G	T:T	C:C	T:T	C	T:T	G:G	C:C	C:C	T:T	T:T	T:T	G:G	G:G	A:A	G:G	A:A	T:T	T:T	C:C	G:G	A:A	T:T
	AFR702	C	C	C	C	C	C	C	C	C	C	C	C	C	C	C	C	C	C	C	C	C	C	C	C	C	C	C	C	C	C	C	C	C	C	C	C	C	C	C	C	C	C	C	C	C	C	C	C
AFR702_r2_set3	AFRI702	A:A	C:C	G:G	A:A	T:T	A:A	A:A	G:G	C:C	T:T	T:T	G:G	C:C	A:A	G:G	G:G	C:C	C:C	C:C	G:G	C:C	C:C	G:G	G:G	C:C	G:G	C:C	G:G	T:T	T:T	T:T	G:G	C:A	T:T	T:T	T:T	T:T	G:G	G:G	A:A	G:G	A:A	T:T	T:T	C:C	G:G	A:A	T:T
AFR708-1_set3	AFR7081	A:A	C:C	G:G	A:A	T:T	A:A	C	G:G	C:C	T:T	T:T	G:G	C:C	A:A	G:G	G:G	C:C	T:T	C:C	G:G	C:T	T:T	G:G	G:G	C:C	G:G	C:C	G:C	T:T	T:T	C	G:G	C:A	T:T	T:T	T:T	T:T	G:G	G:G	A:A	G:G	A:A	T:T	T:T	C:C	G:G	A:A	T:T
AFR708-2_set3	AFR7082	A:A	C:C	G:G	A:A	T:T	A:A	A:A	G:G	T:T	T:T	T:T	G:G	C:C	A:A	G:G	G:G	C:C	C:C	C:C	G:G	T:T	T:T	G:G	G:G	C:C	G:G	C:C	C:C	T:T	T:T	T:T	G:G	C:A	C:C	T:T	T:T	T:T	G:G	G:G	A:A	G:G	A:A	T:T	T:T	C:C	G:G	A:A	T:T
Akaryose_set3	AKARYOSE	A:A	C:C	T:T	T:T	G:G	A:A	G:G	C:C	C:C	A:A	T:T	A:A	T:T	T:T	G:G	G:G	C:C	T:T	G:G	A:A	C:C	C:C	G:G	T:T	A:A	T:T	C:C	G:G	G:G	C:C	C:C	A:A	C:C	T:T	T:T	G:G	T:T	T:T	A:A	C:C	T:T	G:G	C:C	T:T	T:T	G:G	A:A	C:C
Amahunja_set3	AMAHUNJA	T:T	C:C	T:T	T:T	C	T:T	G:G	C	C:C	T:T	G:G	A:A	T:T	T:T	G:G	G:G	C:C	T:T	G:G	A:A	C:C	C:C	G:G	T:T	A:A	T:T	T:T	G:G	G:G	C:C	C:C	A:A	C:C	C:C	T:T	G:G	C:C	T:T	A:A	C:C	T:T	G:G	C:C	G:G	C:C	A:A	A:A	C:C
Amarelo_set3	AMARELO	T:T	C:C	T:T	A:A	T:T	A:A	A:A	G:G	C:C	T:T	T:T	G:G	C:C	A:A	G:G	G:G	C:C	C:C	C:C	G:G	C:C	C:C	G:G	G:G	C:C	T:T	C:C	C:C	T:T	T:T	T:T	G:G	C:A	T:T	T:T	T:T	T:T	G:G	G:G	A:A	G:G	A:A	T:T	T:T	C:C	G:G	A:A	C:C
Amendoin_set3	AMENDOIN	A:A	C:C	G:G	A:A	T:T	A:A	A:A	G:G	C:C	T:T	T:T	G:G	C:C	A:A	G:G	G:G	C:C	T:T	C:C	G:G	C:C	T:T	G:G	G:G	C:C	G:G	C:C	C:C	T:T	T:T	C:C	G:G	C:A	T:T	T:T	T:T	T:T	G:G	G:G	A:A	G:G	A:A	T:T	T:T	C:C	G:G	A:A	T:T
AND101_set3	AND101	A:A	C:C	G:G	A:A	T:T	A:A	A:A	G:G	C:C	T:T	T:T	G:G	C:C	A:A	G:G	G:G	C:C	T:T	C:C	G:G	C:C	T:T	G:G	G:G	C:C	G:G	C:C	C:C	T:T	T:T	C:C	G:G	C:A	C	T:T	T:T	T:T	G:G	G:G	A:A	G:G	A:A	T:T	T:T	C:C	G:G	A:A	T:T
AND102_set3	AND102	A:A	C:C	G:G	A:A	T:T	C	A:A	C:C	C:C	T:T	T:T	C	C:C	A:A	G:G	G:G	C:C	C:C	C:C	G:G	C:C	C:C	G:G	T:T	C:C	T:T	C:C	G:G	T:T	C:C	C:C	G:G	C:A	T:T	T:T	T:T	T:T	T:T	G:G	A:A	G:G	C	T:T	T:T	C:C	G:G	A:A	T:T
AND620_set3	AND620	A:A	C:C	G:G	A:A	T:T	A:A	A:A	G:G	C:C	T:T	T:T	G:G	C:C	A:A	G:G	G:G	C:C	T:T	C:C	G:G	C:C	T:T	G:G	G:G	C:C	G:G	C:C	C:C	T:T	T:T	C:C	G:G	C:A	T:T	T:T	T:T	T:T	G:G	G:G	A:A	C	A:A	T:T	T:T	C:C	G:G	A:A	T:T
Awash1_set3	AWASH-1	A:A	C:C	T:T	T:T	G:G	T:T	G:G	C:C	C:C	T:T	G:G	G:G	T:T	T:T	G:G	A:A	C	C	G:G	A:A	C:C	C:C	G:G	T:T	A:A	T:T	T:T	G:G	G:G	C:C	C:C	C	C:C	T:T	T:T	T:T	C:C	T:T	A:A	C	C	A:A	C:C	G:G	T:T	DUPE	C:C	C:C
Ayenew1_set3	AYENEW1	A:A	C	T:T	T:T	C	C	G:G	C	C:C	T:T	T:T	C	C	T:T	G:G	G:G	G:G	T:T	G:G	A:A	C:C	C:C	C	T:T	A:A	C	T:T	G:G	G:G	C	C:C	C	C:C	C	T:T	T:T	T:T	T:T	C	C	C	C	C:C	C	C:C	C	A:A	C:C
Ayenew2_set3	AYENEW2	A:A	A:A	T:T	T:T	G:G	T:T	G:G	C:C	C:C	T:T	T:T	A:A	T:T	T:T	G:G	G:G	G:G	T:T	G:G	A:A	C:C	C:C	T:T	T:T	A:A	T:T	T:T	G:G	G:G	T:T	C:C	A:A	C:C	T:T	T:T	T:T	T:T	T:T	A:A	C:C	T:T	G:G	C:C	G:G	C:C	A:A	A:A	C:C
Ayenew3_set3	Ayenew3	A:A	A:A	T:T	T:T	C	T:T	G:G	C:C	C:C	T:T	T:T	A:A	T:T	T:T	A:A	A:A	G:G	T:T	G:G	A:A	C:C	C:C	T:T	T:T	A:A	T:T	T:T	G:G	G:G	T:T	C:C	A:A	C:C	T:T	T:T	G:G	T:T	T:T	A:A	C:C	T:T	G:G	C:C	G:G	C:C	A:A	A:A	C:C
Balon_Bayo_set3	BALONBAYO	T:T	C:C	T:T	A:A	C	A:A	G:G	C:C	C:C	A:A	G:G	C	C	A:A	G:G	G:G	C	C	C:C	A:A	C:C	C:C	T:T	T:T	A:A	C	T:T	G:G	G:G	C	C:C	A:A	A:A	C	T:T	T:T	C	T:T	A:A	C:C	T:T	A:A	T:T	C	C:C	G:G	A:A	C:C
BAT332_set3	BAT332	T:T	C:C	T:T	T:T	G:G	T:T	G:G	C	C:C	T:T	G:G	G:G	C	T:T	A:A	A:A	C:C	T:T	G:G	A:A	C:C	C:C	G:G	T:T	A:A	T:T	T:T	G:G	G:G	C:C	C:C	A:A	C:C	T:T	T:T	T:T	T:T	T:T	A:A	C:C	T:T	G:G	C:C	G:G	C:C	A:A	A:A	C:C
Bihongo_set3	BIHONGO	A:A	C:C	G:G	A:A	C	A:A	A:A	C:C	C:C	T:T	T:T	G:G	C:C	A:A	G:G	G:G	C:C	C:C	C:C	G:G	C:C	C:C	G:G	T:T	C:C	T:T	C:C	G:G	T:T	C:C	C:C	G:G	C:A	T:T	T:T	G:G	T:T	C	G:G	C	G:G	A:A	T:T	C	C:C	G:G	C	T:T
Bilfa4_r1_set3	BILFA4	A:A	A:A	T:T	T:T	G:G	T:T	G:G	C:C	C:C	A:A	G:G	G:G	C	T:T	G:G	A:A	G:G	C	G:G	A:A	C:C	C:C	G:G	T:T	A:A	T:T	T:T	G:G	G:G	C:C	C:C	G:G	C:C	T:T	T:T	T:T	T:T	T:T	A:A	C:C	T:T	G:G	C:C	G:G	C:C	A:A	A:A	C:C
Bilfa4_r2_set3	Bilfa4	A:A	A:A	T:T	T:T	G:G	T:T	G:G	C:C	C:C	A:A	G:G	G:G	T:T	T:T	G:G	A:A	G:G	C	G:G	A:A	C:C	C:C	G:G	T:T	A:A	T:T	T:T	G:G	G:G	C:C	C:C	G:G	C:C	T:T	T:T	T:T	T:T	T:T	A:A	C:C	T:T	G:G	C:C	G:G	C:C	A:A	A:A	C:C
Bisera_set3	BISERA	A:A	C:C	G:G	A:A	T:T	A:A	A:A	G:G	T:T	T:T	T:T	G:G	C:C	A:A	G:G	G:G	C:C	C:C	C:C	G:G	C:C	T:T	G:G	T:T	C:C	G:G	C:C	G:G	T:T	T:T	T:T	G:G	C:A	C:C	T:T	T:T	T:T	G:G	G:G	A:A	G:G	A:A	T:T	T:T	C:C	G:G	A:A	C:C
Black_Wonder_set3	BLACKWONDER	T:T	C:C	G:G	C	T:T	A:A	A:A	G:G	C:C	T:T	T:T	A:A	C:C	A:A	G:G	G:G	C:C	C:C	C:C	G:G	C:C	C:C	G:G	G:G	C:C	T:T	C:C	C:C	T:T	T:T	T:T	G:G	C:A	T:T	T:T	T:T	T:T	G:G	G:G	A:A	G:G	A:A	C	T:T	C:C	G:G	C	C:C
BFS471_set3	BSF471	T:T	C:C	T:T	T:T	G:G	T:T	G:G	C:C	C:C	T:T	G:G	G:G	T:T	T:T	A:A	G:G	C:C	T:T	G:G	A:A	C:C	C:C	G:G	T:T	A:A	T:T	C:C	G:G	G:G	C:C	C:C	A:A	A:A	T:T	T:T	T:T	T:T	T:T	A:A	C:C	G:G	A:A	C:C	C	C:C	A:A	A:A	C:C
BFS472_set3	BSF472	T:T	C:C	T:T	T:T	G:G	T:T	G:G	C:C	C:C	T:T	G:G	G:G	T:T	T:T	A:A	G:G	C:C	T:T	G:G	A:A	C:C	C:C	G:G	T:T	A:A	T:T	C:C	G:G	G:G	C:C	C:C	A:A	A:A	T:T	T:T	T:T	T:T	T:T	A:A	C:C	G:G	A:A	C:C	G:G	C:C	A:A	A:A	C:C
Bukoba_set3	BUKOBA	T:T	C:C	G:G	A:A	T:T	A:A	A:A	C:C	C:C	A:A	C	G:G	C:C	A:A	G:G	G:G	C:C	T:T	C:C	G:G	C:C	T:T	G:G	G:G	C:C	C	C:C	C:C	T:T	C:C	C:C	G:G	C	C:C	T:T	G:G	T:T	G:G	G:G	C	G:G	A:A	T:T	T:T	C:C	G:G	A:A	C:C
Bwshamba1_set3	BWSHAMBA1	T:T	C:C	G:G	A:A	T:T	A:A	G:G	G:G	T:T	T:T	T:T	G:G	C:C	A:A	G:G	G:G	C:C	C:C	C:C	G:G	C:C	T:T	G:G	G:G	C:C	G:G	C:C	G:G	T:T	T:T	T:T	G:G	C:A	C:C	G:G	T:T	T:T	G:G	G:G	A:A	G:G	A:A	T:T	T:T	C:C	G:G	A:A	T:T
Bwshamba2_set3	BWSHAMBA2	A:A	C:C	G:G	A:A	T:T	A:A	A:A	G:G	C:C	T:T	T:T	G:G	C:C	A:A	G:G	G:G	C:C	C:C	C:C	G:G	C:C	T:T	G:G	G:G	C:C	G:G	C:C	C	T:T	T:T	T:T	G:G	C:A	T:T	T:T	T:T	T:T	G:G	G:G	A:A	G:G	A:A	T:T	T:T	C:C	G:G	A:A	T:T
CAB2_set3	CAB2	A:A	C:C	T:T	A:A	T:T	T:T	A:A	C:C	C:C	T:T	T:T	G:G	C:C	A:A	G:G	G:G	C:C	T:T	G:G	G:G	C:C	C:C	G:G	T:T	C:C	C	C:C	G:G	T:T	C:C	C	G:G	A:A	C:C	T:T	T:T	T:T	T:T	G:G	A:A	G:G	A:A	T:T	T:T	C:C	G:G	A:A	C:C
CAL143_set3	CAL143	A:A	C:C	G:G	A:A	T:T	A:A	A:A	G:G	C:C	T:T	T:T	G:G	C:C	C	G:G	G:G	C:C	T:T	C:C	G:G	C:C	T:T	G:G	G:G	C:C	G:G	C:C	C:C	T:T	T:T	C:C	G:G	C:A	T:T	T:T	T:T	T:T	G:G	G:G	A:A	G:G	A:A	T:T	T:T	C:C	G:G	A:A	T:T
CAL96_set3	CAL96	T:T	C	G:G	A:A	T:T	A:A	A:A	G:G	C:C	T:T	T:T	G:G	C:C	C	G:G	G:G	C:C	T:T	C:C	G:G	C:C	C:C	G:G	G:G	C:C	G:G	C:C	C:C	T:T	T:T	T:T	G:G	C:A	T:T	T:T	T:T	C	G:G	G:G	C	G:G	A:A	T:T	C	C:C	G:G	A:A	C:C
Canada1_set3	CANADA1	T:T	C:C	G:G	A:A	T:T	A:A	A:A	G:G	T:T	T:T	T:T	G:G	C:C	A:A	G:G	G:G	C:C	C:C	C:C	G:G	C:C	C:C	G:G	G:G	C:C	G:G	C:C	C	T:T	T:T	T:T	G:G	C:A	C:C	T:T	T:T	T:T	G:G	G:G	A:A	G:G	A:A	T:T	T:T	C:C	G:G	C	T:T
Canada2_set3	CANADA2	A:A	C:C	G:G	A:A	T:T	A:A	G:G	G:G	T:T	T:T	T:T	G:G	C:C	A:A	C	G:G	C:C	C:C	C:C	G:G	C:C	T:T	G:G	G:G	C:C	G:G	C:C	C:C	T:T	T:T	T:T	G:G	C:A	C:C	T:T	T:T	T:T	G:G	G:G	A:A	G:G	A:A	T:T	T:T	C:C	G:G	A:A	T:T
Canada3_set3	CANADA3	A:A	C:C	G:G	A:A	T:T	A:A	A:A	G:G	C:C	T:T	T:T	G:G	C:C	A:A	G:G	G:G	C	C:C	C:C	G:G	C:C	T:T	G:G	G:G	C:C	G:G	C:C	C:C	T:T	T:T	T:T	G:G	C:A	C	T:T	T:T	C:C	G:G	G:G	A:A	G:G	A:A	T:T	T:T	C:C	G:G	A:A	C:C
Canario1_set3	CANARIO1	A:A	C:C	T:T	A:A	T:T	A:A	A:A	G:G	T:T	T:T	T:T	G:G	C:C	A:A	G:G	G:G	C:C	C:C	G:G	G:G	C:C	T:T	G:G	G:G	C:C	G:G	C:C	C:C	T:T	T:T	T:T	G:G	C:A	C:C	T:T	T:T	T:T	G:G	G:G	A:A	G:G	A:A	T:T	T:T	C:C	G:G	A:A	T:T
Canario2_set3	CANARIO2	A:A	C:C	T:T	A:A	T:T	A:A	A:A	G:G	T:T	T:T	T:T	G:G	C:C	A:A	G:G	G:G	C	C:C	G:G	G:G	C:C	T:T	G:G	G:G	C:C	G:G	C:C	C:C	T:T	T:T	T:T	G:G	C:A	T:T	T:T	T:T	T:T	G:G	G:G	A:A	G:G	C	T:T	T:T	C:C	G:G	A:A	T:T
Canpsula_set3	CANPSULA	T:T	C:C	T:T	A:A	G:G	A:A	G:G	C:C	T:T	T:T	T:T	G:G	C	A:A	G:G	G:G	C:C	C:C	C:C	G:G	C:C	C:C	G:G	T:T	C:C	T:T	T:T	G:G	G:G	T:T	C:C	G:G	C:C	C:C	T:T	T:T	T:T	G:G	G:G	A:A	G:G	A:A	T:T	T:T	C:C	G:G	A:A	C:C
Carioca_Kibala_set3	CARIOCA_KIBALA	T:T	C:C	T:T	T:T	G:G	T:T	G:G	C:C	C:C	A:A	G:G	G:G	T:T	T:T	A:A	A:A	G:G	C	G:G	A:A	C:C	C:C	T:T	T:T	A:A	T:T	T:T	G:G	G:G	C:C	C:C	A:A	C:C	T:T	G:G	T:T	T:T	T:T	A:A	C:C	T:T	G:G	C:C	T:T	C	G:G	C:C	C:C
Cebo_set3	CEBO	T:T	C:C	G:G	A:A	T:T	A:A	A:A	G:G	T:T	T:T	T:T	G:G	C:C	A:A	G:G	G:G	C	C:C	C:C	G:G	T:T	T:T	G:G	G:G	C:C	C	C:C	C:C	T:T	T:T	C:C	G:G	C:A	T:T	T:T	T:T	C:C	G:G	G:G	A:A	G:G	A:A	T:T	T:T	C:C	G:G	C	T:T
Chambeshi_set3	Chambeshi	A:A	C:C	G:G	A:A	T:T	A:A	A:A	G:G	T:T	T:T	T:T	G:G	C:C	A:A	G:G	G:G	C:C	C:C	C:C	G:G	C:C	T:T	G:G	T:T	C:C	G:G	C:C	G:G	T:T	T:T	C:C	G:G	C:A	C:C	T:T	T:T	T:T	G:G	G:G	A:A	G:G	A:A	T:T	T:T	C:C	G:G	A:A	C:C
Cheupe_r1_set3	CHEUPE	A:A	C:C	T:T	T:T	G:G	T:T	A:A	C:C	C:C	T:T	T:T	G:G	C	T:T	G:G	G:G	C:C	T:T	G:G	A:A	C:C	C:C	G:G	T:T	C:C	T:T	C:C	G:G	G:G	T:T	C:C	A:A	A:A	C:C	T:T	T:T	T:T	T:T	A:A	C:C	G:G	C	C:C	G:G	T:T	A:A	C:C	T:T
Cheupe_r2_set3	Cheupe	A:A	C:C	T:T	T:T	G:G	T:T	A:A	C:C	C:C	T:T	T:T	G:G	T:T	T:T	G:G	G:G	C:C	T:T	G:G	A:A	C:C	C:C	G:G	T:T	C:C	T:T	C:C	G:G	G:G	T:T	C:C	A:A	A:A	C:C	T:T	T:T	T:T	T:T	G:G	A:A	G:G	C	C:C	G:G	T:T	A:A	C:C	T:T
Chumbocela_set3	CHUMBOCELA	A:A	C:C	T:T	A:A	T:T	A:A	A:A	G:G	T:T	T:T	T:T	C	C:C	A:A	G:G	G:G	C:C	C:C	C:C	G:G	C:C	T:T	G:G	G:G	C:C	G:G	C:C	C:C	T:T	T:T	T:T	G:G	C:A	C:C	T:T	T:T	T:T	G:G	G:G	A:A	G:G	A:A	T:T	T:T	C:C	G:G	A:A	C:C
CIM9314-36_set3	CIM9314_36	C	C:C	G:G	A:A	T:T	A:A	A:A	G:G	C:C	T:T	T:T	G:G	C:C	A:A	G:G	G:G	C:C	T:T	C:C	G:G	C:C	T:T	G:G	G:G	C:C	G:G	C:C	C:C	T:T	T:T	C:C	G:G	C:A	T:T	T:T	T:T	T:T	G:G	G:G	A:A	G:G	A:A	T:T	T:T	C:C	G:G	A:A	T:T
CIM9314-37_set3	CIM9314_37	T:T	C:C	G:G	A:A	T:T	A:A	G:G	G:G	C:C	T:T	T:T	G:G	C:C	A:A	G:G	G:G	C	C:C	C:C	G:G	C:C	C:C	G:G	G:G	C:C	G:G	C:C	G:G	T:T	T:T	T:T	G:G	C:A	T:T	T:T	T:T	T:T	G:G	G:G	A:A	G:G	A:A	T:T	T:T	C:C	G:G	A:A	T:T
Cornell49-2421_set3	CORNEL492421	T:T	C:C	T:T	T:T	G:G	T:T	G:G	C:C	C:C	T:T	G:G	G:G	T:T	T:T	A:A	A:A	G:G	C	G:G	A:A	C:C	C:C	G:G	T:T	A:A	C	T:T	G:G	G:G	C:C	C:C	A:A	C:C	T:T	T:T	T:T	C:C	T:T	A:A	C:C	G:G	A:A	C:C	G:G	C:C	A:A	A:A	C:C
Cornell49-2422_set3	CORNEL492422	T:T	C:C	T:T	T:T	G:G	T:T	G:G	C:C	C:C	T:T	G:G	G:G	T:T	T:T	A:A	A:A	G:G	C	G:G	A:A	C:C	C:C	G:G	T:T	A:A	T:T	T:T	G:G	G:G	C:C	C:C	A:A	C:C	T:T	T:T	T:T	C:C	T:T	A:A	C:C	G:G	A:A	C:C	G:G	C:C	A:A	A:A	C:C
Dintu_set3	Dintu	T:T	C:C	T:T	T:T	G:G	T:T	C	C:C	C:C	T:T	G:G	G:G	C	T:T	A:A	A:A	C:C	T:T	G:G	A:A	C:C	C:C	G:G	T:T	C	T:T	T:T	G:G	G:G	C:C	C:C	A:A	C:C	T:T	T:T	T:T	T:T	T:T	A:A	C:C	C	G:G	C:C	C	T:T	A:A	C:C	C:C
Don_Timoteo_set3	DONTIMOTEO	A:A	C:C	T:T	A:A	G:G	A:A	G:G	C:C	C:C	A:A	T:T	G:G	C	A:A	G:G	G:G	C:C	T:T	G:G	A:A	C:C	C:C	G:G	T:T	A:A	G:G	T:T	G:G	G:G	T:T	C:C	G:G	C:C	T:T	T:T	T:T	T:T	G:G	G:G	A:A	G:G	A:A	T:T	T:T	C:C	G:G	A:A	T:T
DOR554-1_set3	DOR5541	T:T	C:C	T:T	T:T	G:G	T:T	G:G	C:C	C:C	T:T	G:G	G:G	T:T	T:T	A:A	A:A	C:C	T:T	G:G	A:A	C:C	C:C	G:G	T:T	A:A	T:T	T:T	G:G	G:G	C:C	C:C	A:A	C:C	T:T	T:T	T:T	C:C	T:T	A:A	C:C	G:G	A:A	C:C	G:G	C:C	DUPE	A:A	C:C
DOR554-5_set3	DOR5545	A:A	C:C	T:T	T:T	G:G	T:T	G:G	C:C	C:C	T:T	G:G	G:G	T:T	T:T	A:A	A:A	C:C	T:T	G:G	A:A	C:C	C:C	G:G	T:T	A:A	T:T	T:T	G:G	G:G	C:C	C:C	A:A	C:C	T:T	T:T	T:T	C:C	T:T	A:A	C:C	G:G	A:A	C:C	G:G	C:C	A:A	A:A	C:C
DOR811_set3	DOR811	A:A	C:C	T:T	T:T	G:G	T:T	G:G	C:C	C:C	A:A	G:G	G:G	T:T	T:T	A:A	A:A	C:C	T:T	G:G	A:A	C:C	C:C	G:G	T:T	A:A	T:T	T:T	G:G	G:G	C:C	C:C	A:A	C:C	T:T	T:T	T:T	C:C	T:T	A:A	C:C	G:G	A:A	C:C	G:G	C:C	A:A	A:A	C:C
EG21_set3	EG21	A:A	A:A	T:T	T:T	G:G	A:A	G:G	C:C	C:C	A:A	T:T	A:A	C	T:T	A:A	G:G	C:C	C:C	G:G	A:A	C:C	C:C	G:G	T:T	A:A	T:T	T:T	G:G	G:G	C:C	C:C	A:A	C:C	T:T	T:T	T:T	T:T	T:T	A:A	C:C	T:T	G:G	C:C	G:G	C:C	A:A	A:A	C:C
ETAW206K_set3	ETAW206K	A:A	C:C	G:G	A:A	T:T	A:A	A:A	G:G	C:C	T:T	T:T	G:G	C:C	A:A	G:G	G:G	C:C	T:T	C:C	G:G	C:C	C:C	G:G	T:T	C:C	G:G	C:C	G:G	T:T	T:T	T:T	G:G	C:A	T:T	T:T	T:T	T:T	G:G	G:G	A:A	C	A:A	T:T	T:T	C:C	G:G	A:A	C:C
Ethiopia_JESCA_set3	Ethiopiajesca	T:T	C:C	G:G	A:A	T:T	A:A	A:A	G:G	C:C	T:T	T:T	C	C:C	A:A	G:G	G:G	C:C	C:C	C:C	G:G	C:C	C:C	G:G	G:G	C:C	G:G	C:C	C:C	T:T	T:T	T:T	G:G	C:A	T:T	T:T	T:T	T:T	G:G	G:G	A:A	G:G	A:A	T:T	T:T	C:C	G:G	A:A	T:T
ETOW20I6F_set3	ETOW20I6F	A:A	C:C	G:G	A:A	T:T	A:A	A:A	G:G	C:C	T:T	T:T	G:G	C:C	A:A	G:G	G:G	C:C	T:T	C:C	G:G	C:C	C:C	G:G	T:T	C:C	G:G	C:C	G:G	T:T	T:T	T:T	G:G	C:A	T:T	T:T	T:T	T:T	G:G	G:G	A:A	G:G	A:A	T:T	T:T	C:C	G:G	A:A	C:C
Flor_de_Mayo_set3	FLORDEMAYO	T:T	C:C	G:G	A:A	T:T	A:A	A:A	G:G	T:T	T:T	T:T	G:G	C:C	A:A	G:G	G:G	C:C	C:C	C:C	G:G	T:T	T:T	G:G	G:G	C:C	G:G	C:C	C:C	T:T	T:T	C:C	G:G	C:A	C:C	T:T	T:T	T:T	G:G	G:G	A:A	G:G	A:A	T:T	T:T	C:C	G:G	A:A	C:C
G12796_set3	G12796	A:A	A:A	T:T	T:T	G:G	T:T	G:G	C:C	C:C	T:T	G:G	A:A	T:T	T:T	A:A	G:G	C:C	T:T	G:G	A:A	C:C	C:C	G:G	T:T	A:A	T:T	T:T	G:G	G:G	C:C	C:C	A:A	C:C	C:C	T:T	G:G	T:T	T:T	A:A	C:C	T:T	G:G	C:C	G:G	C:C	DUPE	A:A	C:C
G1375_set3	G1375	T:T	C:C	G:G	A:A	T:T	A:A	A:A	G:G	C:C	T:T	T:T	G:G	C:C	A:A	G:G	G:G	C:C	C:C	C:C	G:G	C:C	C:C	G:G	G:G	C:C	G:G	C:C	C:C	T:T	T:T	T:T	G:G	C:A	T:T	T:T	T:T	T:T	G:G	G:G	A:A	G:G	A:A	T:T	T:T	C:C	G:G	A:A	T:T
G1378_set3	G1378	A:A	C:C	T:T	A:A	T:T	A:A	A:A	G:G	C:C	T:T	T:T	G:G	C:C	A:A	G:G	G:G	C:C	C:C	C:C	G:G	C:C	C:C	G:G	G:G	C:C	G:G	C:C	C:C	T:T	T:T	T:T	G:G	C:A	T:T	T:T	T:T	T:T	G:G	G:G	A:A	G:G	A:A	T:T	T:T	C:C	G:G	A:A	T:T
G22501_set3	G22501	T:T	C:C	G:G	A:A	T:T	A:A	G:G	G:G	C:C	T:T	T:T	G:G	C:C	A:A	G:G	G:G	C:C	C:C	C:C	G:G	C:C	T:T	G:G	C	C:C	G:G	T:T	G:G	T:T	T:T	T:T	G:G	C:C	T:T	T:T	T:T	T:T	G:G	G:G	A:A	G:G	A:A	T:T	T:T	C:C	G:G	A:A	T:T
G2252_set3	G2252	T:T	A:A	T:T	T:T	G:G	T:T	G:G	C:C	C:C	T:T	G:G	A:A	T:T	T:T	G:G	G:G	C:C	T:T	G:G	A:A	C:C	C:C	G:G	T:T	A:A	T:T	T:T	G:G	G:G	C:C	C:C	A:A	C:C	C:C	T:T	G:G	C:C	T:T	A:A	C:C	T:T	G:G	C:C	T:T	T:T	G:G	A:A	C:C
G2333_set3	G2333	A:A	C:C	G:G	T:A	T:T	A:A	A:A	C	C	T:T	G:T	G:G	C:C	C	G:G	G:G	C:C	C	C:C	G:G	C:C	C:C	G:G	T:T	C	T:T	C	G:G	C	C	C	G:G	C	C:C	T:T	G:T	C	G:G	C	C	C	C	C:T	T:T	C:C	C	A:A	C
G5686_set3	G5686	A:A	A:A	T:T	C	G:G	A:A	G:G	C:C	C:C	T:T	G:G	A:A	T:T	T:T	G:G	G:G	C:C	T:T	G:G	G:G	C:C	C:C	G:G	C	A:A	T:T	T:T	G:G	G:G	C:C	C:C	G:G	C:C	C:C	T:T	G:G	C:C	G:G	A:A	C:C	T:T	G:G	C:C	G:G	C:C	A:A	A:A	C:C
G685_set3	G685	A:A	C	T:T	A:A	T:T	A:A	A:A	G:G	T:T	T:T	C	G:G	C:C	A:A	G:G	G:G	C:C	C:C	G:G	G:G	C:C	T:T	G:G	T:T	C	T:T	C:C	C:C	T:T	T:T	T:T	G:G	C:A	C:C	T:T	T:T	T:T	T:T	G:G	C	G:G	A:A	T:T	T:T	C:C	G:G	A:A	T:T
Gasirida_set3	GASIRIDA	A:A	C:C	G:G	A:A	T:T	A:A	A:A	G:G	C:C	T:T	T:T	G:G	C:C	A:A	G:G	G:G	C:C	C:C	G:G	G:G	C:C	T:T	G:G	G:G	C:C	T:T	C:C	C:C	T:T	C:C	C:C	G:G	C:A	C	T:T	T:T	T:T	G:G	G:G	C	G:G	A:A	T:T	T:T	C:C	G:G	A:A	T:T
Gitanga_set3	GITANGA	T:T	C:C	G:G	A:A	G:G	A:A	A:A	G:G	T:T	T:T	T:T	G:G	T:T	A:A	G:G	G:G	C:C	C:C	C:C	A:A	C:C	C:C	G:T	T:T	C:C	G:G	C:C	G:G	G:G	T:T	C:C	G:G	C:A	T:T	T:T	T:T	T:T	G:G	G:G	A:A	G:G	A:A	T:T	T:T	C:C	G:G	A:A	T:T
GLP2_set3	GLP2	T:T	A:A	T:T	T:T	G:G	T:T	G:G	C:C	C:C	A:A	G:G	A:A	T:T	T:T	G:G	A:A	C:C	C:C	G:G	A:A	C:C	C:C	T:T	T:T	A:A	T:T	T:T	G:G	G:G	C:C	C:C	G:G	C:C	T:T	T:T	T:T	T:T	T:T	A:A	C:C	T:T	G:G	C:C	T:T	T:T	G:G	A:A	C:C
Gofta_set3	GOFTA	A:A	C:C	G:G	A:A	T:T	A:A	A:A	G:G	C:C	T:T	T:T	G:G	C:C	A:A	G:G	G:G	C:C	C:C	C	G:G	C:C	C:C	G:G	G:G	C:C	T:T	C:C	C:C	T:T	T:T	T:T	G:G	C:A	T:T	T:T	T:T	T:T	G:G	G:G	A:A	G:G	A:A	T:T	T:T	C:C	G:G	A:A	C:C
Gololi_set3	GOLOLI	A:A	C:C	T:T	T:T	G:G	T:T	G:G	C:C	C:C	T:T	G:G	G:G	C	C	G:G	G:G	G:G	T:T	G:G	A:A	C:C	C:C	G:G	T:T	A:A	C	T:T	G:G	G:G	C:C	C:C	A:A	C:C	T:T	G:G	T:T	C:C	T:T	C	C:C	G:G	A:A	C:C	C	C:C	DUPE	A:A	C:C
Hawasa_Dume_set3	HAWASADUME	A:A	C:C	G:G	A:A	T:T	A:A	A:A	G:G	C:C	T:T	T:T	G:G	C:C	A:A	G:G	G:G	C:C	T:T	C:C	G:G	C:C	T:T	G:G	G:G	C:C	G:G	C:C	C:C	T:T	T:T	C:C	G:G	C:A	T:T	T:T	T:T	T:T	G:G	G:G	A:A	G:G	A:A	T:T	T:T	C:C	G:G	A:A	C:C
Hesca_set3	HESCA	T:T	C:C	G:G	A:A	T:T	A:A	A:A	G:G	C:C	T:T	C	G:G	C:C	A:A	G:G	G:G	C:C	C:C	C:C	G:G	C:C	C:C	G:G	G:G	C:C	G:G	C:C	C:C	T:T	T:T	T:T	G:G	C:A	T:T	T:T	T:T	C	G:G	G:G	A:A	G:G	A:A	T:T	T:T	C:C	G:G	A:A	T:T
HM21-71_set3	HM21_71	A:A	C:C	G:G	A:A	T:T	A:A	A:A	G:G	C:C	T:T	T:T	G:G	C:C	A:A	G:G	G:G	G:C	C:C	C:C	G:G	C:C	C:C	G:G	T:T	C:C	G:G	C:C	C	T:T	T:T	T:T	G:G	C:A	T:T	T:T	T:T	T:T	G:G	G:G	A:A	G:G	A:A	T:T	T:T	C:C	G:G	A:A	C:C
HM21-72_set3	HM21_72	T:T	C:C	T:T	A:A	G:G	T:T	G:G	C:C	C:C	T:T	T:T	G:G	T:T	T:T	G:G	A:A	C:C	C:C	G:G	A:A	C:C	C:C	T:T	T:T	C:C	T:T	T:T	G:G	G:G	C:C	C:C	A:A	C:C	T:T	T:T	T:T	T:T	T:T	A:A	C:C	T:T	G:G	C:C	T:T	T:T	G:G	A:A	T:T
Ibado1_set3	IBADO1	A:A	C:C	G:G	A:A	T:T	A:A	G:G	C:C	C:C	T:T	T:T	G:G	C:C	A:A	G:G	G:G	C:C	T:T	C:C	G:G	T:T	T:T	G:G	T:T	C:C	G:G	T:T	G:G	T:T	T:T	T:T	G:G	C:C	T:T	T:T	T:T	T:T	G:G	G:G	A:A	G:G	A:A	T:T	T:T	C:C	G:G	A:A	C:C
Ibado2_set3	IBADO2	A:A	C:C	G:G	A:A	T:T	A:A	G:G	G:G	C:C	T:T	T:T	G:G	C:C	A:A	G:G	G:G	C:C	T:T	C:C	G:G	T:T	T:T	G:G	T:T	C:C	G:G	T:T	G:G	T:T	T:T	T:T	G:G	C:C	T:T	T:T	T:T	T:T	G:G	G:G	A:A	G:G	A:A	T:T	T:T	C:C	G:G	A:A	C:C
Ibado3_set3	Ibado3	A:A	C:C	G:G	A:A	T:T	A:A	G:G	G:G	C:C	T:T	T:T	G:G	C:C	A:A	G:G	G:G	C:C	T:T	C:C	G:G	T:T	T:T	G:G	T:T	C:C	G:G	T:T	G:G	T:T	T:T	T:T	G:G	C:C	T:T	T:T	T:T	T:T	G:G	G:G	A:A	G:G	A:A	T:T	T:T	C:C	G:G	A:A	C:C
Ibihororo_set3	IBIHORORO	T:T	C:C	G:G	A:A	T:T	A:A	A:A	G:G	C:C	T:T	T:T	G:G	C:C	A:A	G:G	G:G	C:C	C:C	C:C	G:G	C:C	T:T	G:G	G:G	C:C	G:G	C:C	C:C	T:T	T:T	T:T	G:G	C:A	T:T	T:T	T:T	T:T	G:G	G:G	A:A	G:G	A:A	T:T	T:T	C:C	G:G	A:A	C:C
ICA_Quimbaya_set3	ICA_QUIMBAYA	A:A	A:A	T:T	T:T	G:G	T:T	G:G	G:G	C:C	A:A	T:T	C	T:T	T:T	G:G	G:G	G:G	T:T	G:G	A:A	C:C	C:C	G:G	T:T	A:A	T:T	T:T	G:G	G:G	C:C	C:C	A:A	C:C	C:C	T:T	T:T	T:T	T:T	A:A	C:C	T:T	G:G	C:C	G:G	C:C	A:A	A:A	C:C
Ikinimba_set3	IKINIMBA	A:A	C:C	T:T	A:A	T:T	A:A	A:A	G:G	C:C	T:T	T:T	G:G	C:C	A:A	G:G	G:G	C:C	C:C	G:G	G:G	C:C	T:T	G:G	G:G	C:C	G:G	C:C	C:C	T:T	T:T	C:C	C	C:A	T:T	T:T	G:G	T:T	G:G	G:G	A:A	G:G	A:A	T:T	T:T	C:C	G:G	A:A	T:T
Il553_set3	Il553	T:T	C:C	T:T	A:A	T:T	A:A	A:A	G:G	T:T	T:T	T:T	G:G	C:C	A:A	G:G	G:G	C:C	C:C	C:C	G:G	C:C	C:C	G:G	G:G	C:C	G:G	C:C	C:C	T:T	T:T	T:T	G:G	C:A	C:C	T:T	T:T	T:T	G:G	G:G	C	G:G	A:A	T:T	T:T	C:C	G:G	A:A	C:C
Inamaruhire_set3	INAMARUHIRE	T:T	C:C	T:T	A:A	T:T	A:A	G:G	G:G	C:C	T:T	T:T	G:G	C:C	A:A	G:G	G:G	C:C	C:C	C:C	G:G	T:T	T:T	G:G	G:G	C:C	T:T	C:C	C	T:T	T:T	T:T	G:G	C:A	C	T:T	T:T	C	G:G	G:G	C	G:G	A:A	T:T	T:T	C:C	G:G	A:A	T:T
Incomparatable_set3	INCOMPARATABLE	T:T	C:C	G:G	A:A	T:T	A:A	A:A	G:G	C:C	A:A	T:T	G:G	C:C	A:A	G:G	G:G	C:C	C:C	C:C	G:G	C:C	C:C	G:G	G:G	C:C	G:G	C:C	C:C	T:T	T:T	T:T	G:G	C:A	C:C	T:T	G:G	T:T	G:G	G:G	A:A	G:G	A:A	T:T	T:T	C:C	DUPE	A:A	C:C
JESCA_Ethiopia_set3	JESCAETHIOPIA	T:T	C:C	G:G	A:A	T:T	A:A	A:A	G:G	C:C	T:T	T:T	G:G	C:C	A:A	G:G	G:G	C:C	C:C	C:C	G:G	C:C	C:C	G:G	G:G	C:C	G:G	C:C	C:C	T:T	T:T	T:T	G:G	C:A	T:T	T:T	T:T	T:T	G:G	G:G	A:A	G:G	A:A	T:T	T:T	C:C	G:G	A:A	T:T
JESCA_set3	JESCA	T:T	C:C	T:T	T:T	G:G	T:T	G:G	C:C	C:C	A:A	T:T	C	C	T:T	G:G	A:A	C:C	C:C	G:G	A:A	C:C	C:C	G:G	T:T	A:A	T:T	T:T	G:G	G:G	C:C	C:C	A:A	C:C	T:T	T:T	T:T	T:T	T:T	A:A	C:C	G:G	C	C:C	G:G	T:T	A:A	C:C	C:C
K131_set3	K131	T:T	C:C	T:T	T:T	G:G	T:T	G:G	C:C	C:C	T:T	G:G	G:G	T:T	T:T	A:A	A:A	C	T:T	G:G	A:A	C:C	C:C	T:T	T:T	A:A	T:T	T:T	G:G	G:G	C:C	C:C	C	C:C	T:T	T:T	T:T	C	T:T	A:A	C:C	G:G	A:A	C:C	C	C:C	A:A	A:A	C:C
K132_set3	K132	T:T	C:C	G:G	A:A	T:T	A:A	A:A	G:G	C:C	T:T	T:T	G:G	C:C	A:A	G:G	G:G	C:C	T:T	C:C	G:G	C:C	C:C	G:G	G:G	C:C	G:G	C:C	C:C	T:T	T:T	T:T	G:G	C:A	T:T	T:T	T:T	T:T	G:G	G:G	A:A	G:G	A:A	T:T	T:T	C:C	G:G	A:A	C:C
K132-3_set3	K132_3	T:A	C:C	G:T	T:T	G:T	T:A	G:G	G:C	C:C	T:T	C	G:G	C	T:T	G:A	G:G	C:C	T:T	G:G	G:G	C:C	C:C	G:G	T:T	C	G:G	C:C	G:G	G:T	C:T	C	G:A	C:A	T:T	T:T	T:T	C:C	T:T	A:A	C:C	G:G	A:A	C:C	C	C:C	A:A	A:A	C:C
K132-4_set3	K132_4	A:A	C:C	G:T	A:A	G:G	C	G:G	G:G	C:C	T:T	G:T	G:G	C	T:T	G:A	G:G	C:C	T:T	C	G:G	C:C	C:C	G:G	G:G	A:A	C	C:C	G:G	G:G	T:T	C:C	G:G	C:A	T:T	T:T	T:T	T:T	G:G	G:G	A:A	G:G	A:A	T:T	T:T	C:C	G:G	A:A	T:T
K20_set3	K20	T:T	C:C	G:G	A:A	G:G	A:A	A:A	G:G	C:C	A:A	T:T	G:G	T:T	A:A	G:G	G:G	C:C	C:C	C:C	C	C:C	C:C	G:G	T:T	C:C	G:G	C:C	G:G	G:G	T:T	C:C	G:G	C	T:T	T:T	T:T	T:T	G:G	G:G	A:A	G:G	A:A	T:T	T:T	C:C	G:G	A:A	T:T
Kabale_set3	Kabale	A:A	C:C	G:G	A:A	T:T	A:A	A:A	G:G	T:T	T:T	T:T	G:G	C:C	A:A	G:G	G:G	C:C	C:C	C:C	G:G	T:T	T:T	G:G	G:G	C:C	G:G	C:C	C:C	T:T	T:T	T:T	G:G	C:A	C:C	T:T	T:T	T:T	G:G	G:G	A:A	G:G	A:A	T:T	T:T	C:C	G:G	A:A	T:T
Kablanket9_set3	KABLANKET9	A:A	C:C	T:T	A:A	T:T	A:A	A:A	G:G	C:C	T:T	T:T	G:G	C:C	A:A	G:G	G:G	C	C:C	C:C	G:G	T:T	T:T	G:G	G:G	C:C	G:G	C:C	C:C	T:T	T:T	C:C	G:G	C:A	T:T	T:T	T:T	T:T	G:G	G:G	A:A	G:G	A:A	T:T	C	C:C	G:G	A:A	T:T
Kablanketi1_set3	KABLANKETI1	A:A	C:C	T:T	A:A	T:T	A:A	A:A	G:G	C:C	T:T	G:T	G:G	C:C	A:A	G:G	G:G	C:C	C:C	C:C	G:G	T:T	T:T	G:G	G:G	C:C	G:G	C:C	C:C	T:T	T:T	C:C	G:G	C:A	T:T	T:T	T:T	T:T	G:G	G:G	A:A	G:G	C	T:T	T:T	C:C	G:G	A:A	T:T
Kablanketi10_set3	KABLANKETI10	A:A	C:C	T:T	A:A	T:T	A:A	A:A	G:G	C:C	T:T	T:T	G:G	C:C	A:A	G:G	G:G	C:C	C:C	C:C	G:G	T:T	T:T	G:G	G:G	C:C	G:G	C:C	C:C	T:T	T:T	C:C	G:G	C:A	T:T	T:T	T:T	T:T	G:G	G:G	A:A	G:G	A:A	T:T	T:T	C:C	G:G	A:A	T:T
Kablanketi11_set3	KABLANKETI11	A:A	C:C	T:T	A:A	T:T	A:A	A:A	G:G	C:C	T:T	T:T	G:G	C:C	A:A	G:G	G:G	C:C	C:C	C:C	G:G	C:C	T:T	G:G	G:G	C:C	G:G	C:C	C:C	T:T	T:T	C:C	G:G	C:A	T:T	T:T	T:T	T:T	G:G	G:G	A:A	G:G	A:A	T:T	T:T	C:C	G:G	A:A	T:T
Kablanketi2_set3	KABLANKETI2	A:A	C:C	T:T	A:A	T:T	A:A	A:A	G:G	C:C	T:T	T:T	G:G	C:C	A:A	G:G	G:G	C:C	C:C	C:C	G:G	C:C	T:T	G:G	G:G	C:C	G:G	C:C	C:C	T:T	T:T	T:T	G:G	C:A	T:T	T:T	T:T	T:T	G:G	G:G	A:A	G:G	A:A	T:T	T:T	C:C	G:G	A:A	T:T
Kablanketi3_set3	KABLANKETI3	A:A	C:C	T:T	A:A	T:T	A:A	A:A	G:G	C:C	T:T	T:T	G:G	C:C	A:A	G:G	C	C:C	C:C	C:C	G:G	T:T	T:T	G:G	C	C:C	G:G	C:C	C:C	T:T	T:T	C:C	G:G	C:A	T:T	T:T	T:T	T:T	G:G	G:G	A:A	G:G	A:A	T:T	T:T	C:C	G:G	A:A	T:T
Kablanketi4_set3	KABLANKETI4	A:A	C:C	T:T	A:A	T:T	A:A	A:A	G:G	C:C	T:T	T:T	G:G	C:C	A:A	G:G	G:G	C	C:C	C:C	G:G	T:T	T:T	G:G	G:G	C:C	G:G	C:C	C:C	T:T	T:T	C:C	G:G	C:A	T:T	T:T	T:T	T:T	G:G	G:G	A:A	G:G	A:A	T:T	T:T	C:C	G:G	A:A	T:T
Kablanketi5_set3	KABLANKETU5	A:A	C:C	T:T	A:A	T:T	A:A	A:A	G:G	C:C	T:T	T:T	G:G	C:C	A:A	G:G	G:G	C:C	C:C	C:C	G:G	T:T	T:T	G:G	G:G	C:C	G:G	C:C	C:C	T:T	T:T	C:C	G:G	C:A	T:T	T:T	T:T	T:T	G:G	G:G	A:A	G:G	A:A	T:T	T:T	C:C	G:G	A:A	T:T
Kablanketi6_set3	KABLANKETI6	A:A	C:C	T:T	A:A	T:T	A:A	A:A	G:G	C:C	T:T	T:T	G:G	C:C	A:A	G:G	G:G	C:C	C:C	C:C	G:G	T:T	T:T	G:G	G:G	C:C	G:G	C:C	C:C	T:T	T:T	C:C	G:G	C:A	T:T	T:T	T:T	T:T	G:G	G:G	A:A	G:G	A:A	T:T	T:T	C:C	G:G	A:A	T:T
Kablanketi7_set3	KABLANKETI7	A:A	C:C	T:T	A:A	T:T	A:A	A:A	G:G	C:C	T:T	T:T	G:G	C:C	A:A	G:G	G:G	C:C	C:C	C:C	G:G	C:C	T:T	G:G	G:G	C:C	G:G	C:C	C:C	T:T	T:T	C:C	G:G	C:A	T:T	T:T	T:T	T:T	G:G	G:G	A:A	G:G	A:A	T:T	C	C:C	G:G	A:A	T:T
Kablanketi8_set3	KABLANKETI8	A:A	C:C	T:T	A:A	T:T	A:A	A:A	G:G	C:C	T:T	T:T	G:G	C:C	A:A	G:G	G:G	C:C	C:C	C:C	G:G	T:T	T:T	G:G	G:G	C:C	G:G	C:C	C:C	T:T	T:T	C:C	G:G	C:A	T:T	T:T	T:T	T:T	G:G	G:G	A:A	G:G	A:A	T:T	T:T	C:C	G:G	A:A	T:T
Kablanketi_Ndefu_set3	KABLANKETINDEFU	T:T	C:C	G:G	A:A	T:T	A:A	G:G	C:C	C:C	T:T	T:T	G:G	C:C	A:A	G:G	A:A	C:C	C:C	G:G	G:G	C:C	C:C	G:G	T:T	C:C	G:G	T:T	C:C	T:T	T:T	T:T	G:G	C:C	T:T	T:T	T:T	T:T	G:G	G:G	A:A	G:G	A:A	T:T	T:T	C:C	G:G	A:A	T:T
Kabuku1_set3	KABUKU1	A:A	C:C	G:G	A:A	T:T	A:A	A:A	G:G	C:C	T:T	T:T	G:G	C:C	A:A	G:G	G:G	C:C	C:C	C:C	G:G	C:C	C:C	G:G	G:G	C:C	T:T	C:C	C:C	T:T	T:T	T:T	G:G	C:A	T:T	T:T	T:T	T:T	G:G	G:G	A:A	G:G	A:A	T:T	T:T	C:C	G:G	A:A	C:C
Kabuku2_set3	KABUKU2	A:A	C:C	T:T	A:A	T:T	A:A	A:A	G:G	C:C	T:T	T:T	G:G	C:C	A:A	G:G	G:G	C:C	C:C	C:C	G:G	C:C	C:C	G:G	G:G	C:C	G:G	C:C	C:C	T:T	T:T	T:T	G:G	C:A	T:T	T:T	T:T	T:T	G:G	G:G	A:A	G:G	A:A	T:T	T:T	C:C	G:G	A:A	C:C
Kabulangeti_set3	Kabulangeti	A:A	C:C	G:G	A:A	T:T	A:A	A:A	G:G	C:C	T:T	T:T	G:G	C:C	A:A	G:G	G:G	C:C	C:C	C:C	G:G	C:C	T:T	G:G	G:G	C:C	G:G	C:C	C:C	T:T	T:T	C:C	G:G	C	T:T	T:T	T:T	T:T	G:G	G:G	A:A	G:G	A:A	T:T	T:T	C:C	G:G	A:A	T:T
Kalambo_set3	Kalambo	T:T	C:C	G:G	A:A	T:T	A:A	A:A	G:G	C:C	T:T	T:T	G:G	C:C	A:A	G:G	G:G	C:C	C:C	C:C	G:G	C:C	C:C	G:G	T:T	C:C	G:G	C:C	G:G	T:T	T:T	T:T	G:G	C:A	T:T	T:T	T:T	T:T	G:G	G:G	A:A	G:G	A:A	T:T	T:T	C:C	G:G	A:A	C:C
Kalembe_set3	KALEMBE	A:A	C:C	T:T	A:A	T:T	A:A	A:A	G:G	T:T	T:T	T:T	G:G	C:C	A:A	G:G	G:G	C:C	C:C	C:C	G:G	T:T	T:T	G:G	G:G	C:C	G:G	C:C	C:C	T:T	T:T	T:T	G:G	C:A	C:C	T:T	T:T	T:T	G:G	G:G	A:A	G:G	A:A	T:T	T:T	C:C	G:G	A:A	T:T
Kalungu_set3	Kalungu	A:A	C:C	G:G	A:A	T:T	A:A	A:A	G:G	T:T	T:T	T:T	G:G	C:C	A:A	G:G	G:G	C:C	C:C	C:C	G:G	C:C	T:T	G:G	G:G	C:C	G:G	C:C	C:C	C	T:T	T:T	G:G	C:A	C:C	T:T	T:T	T:T	G:G	G:G	A:A	G:G	A:A	T:T	T:T	C:C	G:G	A:A	C:C
Kanyebwa_set3	KANYEBWA	A:A	C:C	G:G	A:A	T:T	A:A	A:A	G:G	C:C	T:T	T:T	G:G	C:C	A:A	G:G	G:G	C:C	C:C	C:C	G:G	C:C	C:C	G:G	G:G	C:C	T:T	C:C	C:C	T:T	T:T	T:T	G:G	C:A	T:T	T:T	T:T	T:T	G:G	G:G	A:A	G:G	A:A	T:T	T:T	C:C	G:G	A:A	T:T
Kapisha_set3	Kapisha	A:A	C:C	G:G	A:A	T:T	A:A	A:A	C:C	C:C	T:T	T:T	G:G	C:C	A:A	G:G	G:G	C:C	C:C	C:C	G:G	C:C	T:T	G:G	G:G	C:C	G:G	C:C	C:C	T:T	T:T	T:T	G:G	A:A	T:T	T:T	T:T	T:T	G:G	G:G	A:A	G:G	A:A	T:T	T:T	C:C	G:G	A:A	T:T
Kasukanywele1_set3	KASUKANYWELE1	T:T	C:C	G:G	A:A	T:T	A:A	G:G	G:G	T:T	T:T	T:T	G:G	C:C	A:A	G:G	G:G	C:C	C:C	C:C	G:G	T:T	T:T	G:G	G:G	C:C	G:G	C:C	G:G	T:T	T:T	T:T	G:G	C:A	C:C	T:T	C	T:T	G:G	C	C	G:G	A:A	T:T	T:T	C:C	G:G	A:A	C:C
Kasukanywele2_set3	KASUKANYWELE2	T:T	C:C	G:G	A:A	T:T	A:A	G:G	G:G	T:T	T:T	T:T	G:G	C:C	A:A	G:G	G:G	C:C	C:C	C:C	G:G	T:T	T:T	G:G	G:G	C:C	G:G	C:C	G:G	T:T	T:T	T:T	G:G	C:A	C:C	T:T	T:T	T:T	G:G	G:G	A:A	G:G	A:A	T:T	T:T	C:C	G:G	A:A	C:C
KATB1_set3	KAT1	A:A	C:C	G:G	A:A	T:T	A:A	A:A	G:G	C:C	T:T	T:T	G:G	C:C	A:A	G:G	G:G	C:C	C:C	C:C	G:G	C:C	C:C	G:G	G:G	C:C	T:T	C:C	C:C	T:T	T:T	T:T	G:G	C:A	T:T	T:T	T:T	T:T	G:G	G:G	A:A	G:G	A:A	T:T	C	C:C	G:G	A:A	C:C
KATB9_set3	KATB9	A:A	C:C	G:G	A:A	T:T	A:A	A:A	G:G	C:C	T:T	T:T	G:G	C:C	A:A	G:G	G:G	C:C	C:C	C:C	G:G	C:C	C:C	G:G	G:G	C:C	T:T	C:C	C:C	T:T	T:T	T:T	G:G	C:A	T:T	C	T:T	T:T	G:G	G:G	A:A	G:G	A:A	T:T	G:T	C:C	G:G	A:A	C:C
Katarina_Cela_set3	KATARINACELA	A:A	C:C	G:G	A:A	T:T	A:A	A:A	G:G	C:C	T:T	T:T	G:G	C:C	A:A	G:G	G:G	C:C	C:C	C:C	G:G	C:C	C:C	G:G	G:G	C:C	G:G	C:C	C:C	T:T	T:T	T:T	G:G	C:A	T:T	T:T	T:T	T:T	G:G	G:G	A:A	G:G	A:A	T:T	T:T	C:C	G:G	A:A	C:C
Katwela_set3	KATWELA	T:T	C:C	G:G	A:A	T:T	A:A	C	G:G	T:T	T:T	T:T	G:G	C:C	A:A	G:G	A:A	C	C:C	C:C	G:G	C:C	T:T	G:G	G:G	C:C	G:G	C:C	C	T:T	T:T	T:T	G:G	C:A	C:C	T:T	T:T	T:T	G:G	G:G	A:A	G:G	A:A	T:T	T:T	C:C	DUPE	A:A	T:T
Kiangala_set3	KIANGALA	T:T	A:A	T:T	T:T	G:G	T:T	G:G	C:C	C:C	T:T	G:G	A:A	C	T:T	G:G	G:G	G:G	T:T	G:G	A:A	C:C	C:C	G:G	T:T	A:A	T:T	T:T	G:G	G:G	C:C	C:C	C	C:C	C:C	T:T	T:T	T:T	T:T	A:A	C:C	C	G:G	C:C	T:T	C	G:G	A:A	C:C
Kiangwe_set3	KIANGWE	T:T	C:C	G:G	A:A	T:T	A:A	A:A	G:G	C:C	T:T	T:T	G:G	C:C	A:A	G:G	G:G	C:C	C:C	C:C	G:G	T:T	T:T	G:G	G:G	C:C	G:G	C:C	C:C	T:T	T:T	T:T	G:G	C:A	T:T	T:T	T:T	T:T	G:G	G:G	A:A	G:G	A:A	T:T	T:T	C:C	G:G	A:A	T:T
Kiboroni_set3	KIBORONI	A:A	C:C	G:G	C	T:T	A:A	A:A	G:G	C:C	T:T	T:T	G:G	C:C	A:A	G:G	G:G	C	C:C	C:C	G:G	C:C	C:C	G:G	G:G	C:C	T:T	C:C	C:C	T:T	T:T	T:T	G:G	C:A	T:T	T:T	T:T	T:T	G:G	G:G	A:A	G:G	A:A	T:T	T:T	C:C	G:G	A:A	C:C
Kibumbula_set3	KIBUMBULA	A:A	C:C	G:G	A:A	T:T	A:A	A:A	G:G	C:C	T:T	T:T	G:G	C:C	A:A	G:G	G:G	C:C	C:C	C:C	G:G	C:C	C:C	G:G	G:G	C:C	T:T	C:C	C:C	T:T	T:T	T:T	G:G	C:A	T:T	T:T	T:T	T:T	G:G	G:G	A:A	G:G	A:A	T:T	T:T	C:C	G:G	A:A	C:C
Kigoma_set3	KIGOMA	A:A	C:C	G:G	A:A	T:T	A:A	A:A	G:G	C:C	T:T	T:T	G:G	C:C	A:A	G:G	G:G	C:C	C:C	C:C	G:G	C:C	C:C	G:G	G:G	C:C	T:T	C:C	C:C	T:T	T:T	T:T	G:G	C:A	T:T	T:T	T:T	T:T	G:G	G:G	A:A	G:G	A:A	T:T	T:T	C:C	G:G	A:A	T:T
Kijuvu1_set3	KIJUVU1	T:T	C:C	G:G	A:A	T:T	A:A	A:A	G:G	C:C	T:T	T:T	G:G	C:C	A:A	G:G	G:G	C:C	C:C	C:C	G:G	C:C	C:C	G:G	G:G	C:C	G:G	C:C	C:C	T:T	T:T	T:T	G:G	C:A	T:T	T:T	T:T	T:T	G:G	G:G	A:A	G:G	A:A	T:T	T:T	C:C	G:G	A:A	T:T
Kijuvu2_set3	KIJUVU2	A:A	C:C	G:G	A:A	T:T	C	A:A	G:G	T:T	T:T	T:T	G:G	C:C	A:A	G:G	G:G	C:C	T:T	C:C	G:G	C:C	C:C	G:G	T:T	C:C	G:G	C:C	G:G	T:T	T:T	C:C	G:G	C:A	C:C	T:T	T:T	T:T	G:G	G:G	A:A	G:G	A:A	T:T	T:T	C:C	G:G	A:A	C:C
Kijuvu3_set3	KIJUVU3	A:A	C:C	G:G	A:A	T:T	A:A	A:A	G:G	C:C	T:T	T:T	G:G	C:C	A:A	G:G	G:G	C:C	C:C	C:C	G:G	T:T	T:T	G:G	G:G	C:C	G:G	C:C	C:C	T:T	T:T	T:T	G:G	C:A	T:T	T:T	T:T	T:T	G:G	G:G	A:A	G:G	A:A	T:T	T:T	C:C	G:G	A:A	T:T
Kijuvu_set3	KIJUVU	T:T	C:C	G:G	A:A	T:T	A:A	G:G	G:G	T:T	T:T	T:T	G:G	C:C	A:A	G:G	G:G	C:C	C:C	C:C	G:G	C:C	T:T	G:G	G:G	C:C	G:G	C:C	G:G	T:T	T:T	T:T	G:G	C:A	C:C	G:G	T:T	T:T	G:G	G:G	A:A	G:G	A:A	T:T	T:T	C:C	G:G	A:A	T:T
Kilombero_set3	KILOMBERO	T:T	C:C	G:G	A:A	T:T	A:A	A:A	G:G	T:T	T:T	T:T	C	C:C	A:A	G:G	G:G	C:C	C:C	C:C	G:G	T:T	T:T	G:G	G:G	C:C	G:G	C:C	C:C	T:T	T:T	T:T	G:G	C	C:C	T:T	T:T	T:T	G:G	G:G	A:A	G:G	A:A	T:T	T:T	C:C	G:G	A:A	C:C
Kiryugaramye_set3	KIRYUGARAMYE	A:A	C:C	G:G	A:A	G:G	A:A	A:A	G:G	C:C	T:T	T:T	G:G	T:T	A:A	G:G	G:G	C:C	T:T	C:C	A:A	C:C	C:C	G:G	G:G	C:C	T:T	C:C	C:C	G:G	T:T	C:C	G:G	C:A	T:T	T:T	T:T	T:T	G:G	G:G	A:A	G:G	A:A	T:T	T:T	C:C	G:G	A:A	C:C
Kisapuli_set3	KISAPULI	T:T	C:C	G:G	A:A	T:T	A:A	A:A	G:G	C:C	T:T	T:T	G:G	C:C	A:A	G:G	G:G	C:C	C:C	C:C	G:G	C:C	C:C	G:G	G:G	C:C	T:T	C:C	C:C	T:T	T:T	T:T	G:G	C:A	T:T	T:T	T:T	T:T	G:G	G:G	A:A	G:G	A:A	T:T	T:T	C:C	G:G	A:A	C:T
Kisola_set3	KISOLA	A:A	C:C	G:G	A:A	T:T	A:A	A:A	G:G	T:T	T:T	T:T	G:G	C:C	A:A	G:G	G:G	C:C	C:C	C:C	G:G	C:C	T:T	G:G	G:G	C:C	G:G	C:C	C:C	T:T	T:T	T:T	G:G	C:A	C:C	T:T	T:T	T:T	G:G	G:G	A:A	G:G	A:A	T:T	T:T	C:C	G:G	A:A	T:T
Kokola_set3	KOKOLA	A:A	C:C	G:G	A:A	T:T	A:A	A:A	G:G	T:T	T:T	T:T	G:G	C:C	A:A	G:G	G:G	C:C	T:T	C:C	G:G	C:C	C:C	G:G	T:T	C:C	G:G	C:C	G:G	T:T	T:T	C:C	G:G	C:A	C:C	T:T	T:T	T:T	G:G	G:G	A:A	G:G	A:A	T:T	T:T	C:C	G:G	A:A	C:C
Line251_set3	LINE251	T:T	C:C	G:G	A:A	T:T	A:A	A:A	G:G	C:C	T:T	T:T	G:G	C:C	A:A	G:G	G:G	C:C	C:C	C:C	G:G	T:T	T:T	G:G	G:G	C:C	G:G	C:C	C:C	T:T	T:T	C	G:G	C:A	T:T	T:T	T:T	T:T	G:G	G:G	A:A	G:G	A:A	T:T	G:T	C:C	G:G	A:A	C:C
Line258_set3	LINE258	T:T	C:C	G:G	A:A	T:T	A:A	A:A	G:G	C:C	T:T	T:T	G:G	C:C	A:A	G:G	G:G	C:C	C:C	C:C	G:G	T:T	T:T	G:G	G:G	C:C	G:G	C:C	C:C	T:T	T:T	T:T	G:G	C:A	T:T	T:T	T:T	T:T	G:G	G:G	A:A	G:G	A:A	T:T	T:T	C:C	G:G	A:A	C:C
LMB49_set3	LMB49	T:T	C:C	T:T	T:T	G:G	T:T	G:G	C:C	C:C	T:T	T:T	G:G	C	T:T	G:G	A:A	G:G	C:C	G:G	A:A	C:C	C	G:G	T:T	A:A	T:T	T:T	G:G	G:G	T:T	C:C	A:A	C:C	T:T	T:T	T:T	T:T	T:T	A:A	C:C	T:T	G:G	C:C	G:G	C:C	A:A	A:A	T:T
LSA32_set3	LSA32	T:T	C:C	G:G	A:A	T:T	C	G:G	G:G	C:C	T:T	T:T	G:G	C:C	C	G:G	G:G	C:C	C:C	C:C	G:G	C:C	C:C	G:G	G:G	C:C	G:G	C:C	G:G	T:T	T:T	T:T	G:G	C:A	T:T	T:T	T:T	T:T	G:G	G:G	A:A	G:G	A:A	T:T	T:T	C:C	G:G	A:A	T:T
LSK_yellow_set3	LSKyellow	A:A	C:C	G:G	A:A	T:T	A:A	A:A	G:G	C:C	T:T	T:T	G:G	C:C	A:A	G:G	G:G	C:C	C:C	C:C	G:G	C:C	C:C	G:G	G:G	C:C	G:G	C:C	C:C	T:T	T:T	T:T	G:G	C:A	T:T	T:T	T:T	T:T	T:T	A:A	C:C	G:G	A:A	T:T	T:T	C:C	G:G	A:A	T:T
Lukupa_set3	Lukupa	A:A	A:A	T:T	T:T	G:G	T:T	C	C:C	C:C	T:T	T:T	A:A	C	T:T	G:G	A:A	G:G	C:C	G:G	A:A	C:C	C:C	G:G	T:T	A:A	T:T	T:T	G:G	G:G	C:C	C:C	A:A	C:C	T:T	T:T	G:G	C:C	T:T	A:A	C:C	T:T	G:G	C:C	T:T	T:T	G:G	A:A	C:C
Lunda21_set3	Lunda21	T:T	C:C	G:G	A:A	T:T	A:A	A:A	G:G	T:T	T:T	T:T	G:G	C:C	C	G:G	G:G	C:C	C:C	C:C	G:G	C:C	C:C	G:G	G:G	C:C	G:G	C:C	G:G	T:T	T:T	T:T	G:G	C:A	C:C	T:T	T:T	T:T	G:G	G:G	A:A	G:G	A:A	T:T	T:T	C:C	G:G	A:A	C:C
Lushala_set3	LUSHALA	T:T	C:C	G:G	A:A	T:T	A:A	A:A	G:G	T:T	T:T	T:T	G:G	C:C	A:A	G:G	G:G	C:C	C:C	C:C	G:G	T:T	T:T	G:G	G:G	C:C	G:G	C:C	C:C	T:T	C:C	T:T	G:G	C:A	C:C	T:T	T:T	T:T	G:G	G:G	C	G:G	A:A	T:T	T:T	C:C	G:G	A:A	T:T
Lwangeni_set3	Lwangeni	T:T	C:C	T:T	T:T	G:G	T:T	G:G	C:C	C:C	T:T	G:G	G:G	T:T	T:T	A:A	A:A	C:C	C	G:G	A:A	C:C	C:C	G:G	T:T	A:A	T:T	T:T	G:G	G:G	C:C	C:C	A:A	C:C	T:T	T:T	T:T	C:C	T:T	A:A	C:C	T:T	G:G	C:C	G:G	T:T	A:A	C:C	C:C
Lyambai_set3	Lyambai	A:A	C:C	G:G	A:A	T:T	A:A	A:A	G:G	C:C	T:T	T:T	G:G	C:C	A:A	G:G	G:G	C:C	T:T	C:C	G:G	C:C	T:T	G:G	G:G	C:C	G:G	C:C	C:C	T:T	T:T	C:C	G:G	C:A	T:T	T:T	T:T	T:T	G:G	G:G	A:A	G:G	A:A	T:T	T:T	C:C	G:G	A:A	T:T
Lyamungu85_r1_set3	LYAMUNGU85	T:T	C:C	G:G	A:A	T:T	A:A	G:G	C:C	T:T	T:T	T:T	G:G	C:C	A:A	G:G	G:G	C:C	C:C	C:C	G:G	C:C	T:T	G:G	G:G	C:C	G:G	C:C	G:G	T:T	T:T	T:T	G:G	C:A	C:C	G:G	T:T	T:T	G:G	G:G	A:A	G:G	A:A	T:T	T:T	C:C	G:G	A:A	C:C
Lyamungu85_r2_set3	Lyamungu85	A:A	C:C	G:G	A:A	T:T	A:A	A:A	G:G	T:T	T:T	T:T	G:G	C:C	A:A	G:G	G:G	C:C	T:T	C:C	G:G	C:C	C:C	G:G	T:T	C:C	G:G	C:C	G:G	T:T	T:T	C:C	G:G	C:A	C:C	T:T	T:T	T:T	G:G	G:G	A:A	G:G	A:A	T:T	T:T	C:C	G:G	A:A	C:C
Lyamungu90_set3	Lyamungu90	A:A	C:C	G:G	A:A	T:T	A:A	A:A	C	T:T	T:T	T:T	G:G	C:C	A:A	G:G	G:G	C:C	T:T	C:C	G:G	C:C	C:C	G:G	T:T	C:C	G:G	C:C	G:G	T:T	T:T	T:T	G:G	C:A	C:C	T:T	T:T	T:T	C	G:G	A:A	G:G	A:A	T:T	T:T	C:C	G:G	A:A	C:C
Maalasa_set3	MAALASA	A:A	C:C	G:G	A:A	T:T	A:A	A:A	G:G	T:T	T:T	T:T	G:G	C:C	A:A	G:G	G:G	C:C	T:T	C:C	G:G	C:C	C:C	G:G	T:T	C:C	G:G	C:C	G:G	T:T	T:T	C:C	G:G	C:A	C:C	T:T	T:T	T:T	G:G	G:G	A:A	G:G	A:A	T:T	T:T	C:C	G:G	A:A	C:C
Mabuku_set3	MABUKU	T:T	C:C	G:G	A:A	T:T	A:A	A:A	G:G	C:C	T:T	T:T	G:G	C:C	A:A	G:G	G:G	C	C:C	C:C	G:G	T:T	T:T	G:G	G:G	C:C	G:G	C:C	C:C	T:T	T:T	T:T	G:G	C:A	C	T:T	T:T	T:T	G:G	G:G	A:A	C	A:A	T:T	T:T	C:C	G:G	A:A	C:C
MAC42_set3	MAC42	A:A	C:C	G:G	A:A	T:T	A:A	A:A	G:G	C:C	T:T	T:T	G:G	C:C	T:T	G:G	G:G	C	C:C	C:C	G:G	C:C	C:C	G:G	T:T	C:C	G:G	C:C	G:G	T:T	C:C	T:T	G:G	C:A	T:T	T:T	T:T	T:T	G:G	G:G	A:A	G:G	A:A	T:T	T:T	C:C	G:G	A:A	T:T
Maharagwe_Makubwa_set3	MAHARAGWEMAKUBWA	T:T	C:C	G:G	A:A	T:T	A:A	G:G	G:G	T:T	T:T	T:T	G:G	C:C	A:A	G:G	G:G	C:C	C:C	C:C	G:G	C:C	T:T	G:G	G:G	C:C	G:G	C:C	G:G	T:T	T:T	T:T	G:G	C:A	C:C	T:T	T:T	T:T	G:G	G:G	A:A	G:G	A:A	T:T	T:T	C:C	G:G	A:A	T:T
Maharagwe_Soja_set3	MAHARAGWESOJA	T:T	C:C	T:T	C	G:G	T:T	G:G	C	C:C	C	G:G	G:G	T:T	T:T	A:A	C	G:G	T:T	C	A:A	C:C	C:C	C	T:T	A:A	C	C	G:G	C	C:C	C:C	A:A	C	T:T	T:T	T:T	T:T	T:T	C	C:C	C	G:G	C:C	T:T	C	G:G	A:A	C:C
Malawi_Green_set3	MALAWIGREEN	A:A	C:C	T:T	A:A	T:T	A:A	A:A	G:G	C:C	T:T	T:T	G:G	C:C	A:A	G:G	G:G	C:C	C:C	C:C	G:G	C:C	T:T	G:G	G:G	C:C	G:G	C:C	C:C	T:T	T:T	T:T	G:G	C:A	T:T	T:T	T:T	T:T	G:G	G:G	A:A	G:G	A:A	T:T	T:T	C:C	G:G	A:A	T:T
Masindi_Yellow_Large_set3	MASINDIYELLOWLARGE	T:T	C:C	G:G	A:A	T:T	A:A	A:A	G:G	C:C	T:T	T:T	G:G	C:C	A:A	G:G	G:G	C:C	C:C	C:C	G:G	T:T	T:T	G:G	G:G	C:C	G:G	C:C	C:C	C	C:C	T:T	G:G	C:A	T:T	T:T	T:T	T:T	G:G	G:G	A:A	G:G	A:A	T:T	T:T	C:C	G:G	A:A	T:T
Masindi_Yellow_Round_set3	MASINDIYELLOWROUND	A:A	C:C	G:G	A:A	T:T	A:A	A:A	G:G	C:C	T:T	T:T	G:G	C:C	A:A	G:G	G:G	C:C	C:C	C:C	C	C	C:C	G:G	G:G	C:C	G:G	C:C	C:C	T:T	T:T	T:T	G:G	C:A	T:T	T:T	T:T	T:T	G:G	G:G	A:A	G:G	A:A	T:T	T:T	C:C	G:G	A:A	T:T
Masusu_set3	MASUSU	T:T	C	G:G	A:A	C	A:A	A:A	G:G	C:C	T:T	T:T	C	C	A:A	G:G	G:G	C:C	C:C	C:C	G:G	T:T	T:T	G:G	G:G	C:C	G:G	C:C	C:C	T:T	T:T	T:T	G:G	C:A	T:T	T:T	T:T	C	G:G	G:G	C	C	A:A	T:T	T:T	C:C	C	A:A	C:C
	MATENGABLANCA	C	C	C	C	C	C	C	C	C	C	C	C	C	C	C	C	C	C	G:G	C	C	C	C	C	C	C	C	C	C	C	C	C	C	C	C	C	C	C	A:A	C	C	C	C	C	C	C	C	C
Matenga_Kibala_set3	MATENGAKIBALA	T:T	C:C	G:G	A:A	T:T	A:A	A:A	G:G	T:T	T:T	T:T	G:G	C:C	A:A	G:G	G:G	C	C:C	C:C	G:G	T:T	T:T	G:G	G:G	C:C	G:G	C:C	C:C	T:T	T:T	C:C	G:G	C:A	T:T	T:T	T:T	C:C	G:G	G:G	A:A	G:G	A:A	T:T	T:T	C:C	G:G	C	T:T
Maulasi1_set3	MAULASI1	T:T	C:C	G:G	A:A	T:T	A:A	A:A	C	T:T	T:T	T:T	G:G	C:C	A:A	G:G	G:G	C:C	C:C	C:C	G:G	T:T	T:T	G:G	G:G	C:C	G:G	C:C	C:C	T:T	T:T	T:T	G:G	C:A	C:C	T:T	T:T	T:T	G:G	G:G	A:A	G:G	A:A	T:T	T:T	C:C	G:G	A:A	T:T
Maulasi2_set3	MAULASI2	A:A	C:C	T:T	A:A	T:T	A:A	A:A	G:G	C:C	T:T	T:T	G:G	C:C	A:A	G:G	G:G	C:C	C:C	C:C	G:G	C:C	C:C	G:G	G:G	C:C	T:T	C:C	C:C	T:T	C:C	T:T	G:G	A:A	T:T	T:T	T:T	T:T	G:G	G:G	A:A	G:G	A:A	T:T	T:T	C:C	G:G	A:A	T:T
Mbala_Mix_set3	Mbalamix	T:T	C:C	T:T	T:T	G:G	A:A	G:G	C:C	C:C	A:A	T:T	A:A	T:T	T:T	A:A	A:A	C:C	C	G:G	G:G	C:C	C:C	G:G	T:T	A:A	T:T	T:T	G:G	G:G	C:C	C:C	A:A	C:C	C:C	G:G	G:G	T:T	T:T	A:A	C:C	T:T	A:A	C:C	C	C:C	A:A	A:A	C:C
Mbereshi_set3	Mbereshi	T:T	C:C	G:G	A:A	T:T	A:A	A:A	G:G	C	T:T	T:T	G:G	C:C	A:A	G:G	G:G	C:C	T:T	C:C	G:G	C:C	C:C	G:G	G:G	C:C	G:G	C:C	C:C	T:T	T:T	T:T	G:G	C:A	T:T	T:T	T:T	T:T	G:G	G:G	A:A	G:G	A:A	T:T	T:T	C:C	G:G	A:A	C:C
Mbulamutwe_set3	MBULAMUTWE	A:A	C:C	G:G	A:A	T:T	A:A	A:A	G:G	C:C	T:T	T:T	G:G	C:C	A:A	G:G	G:G	C:C	C:C	C:C	G:G	C:C	C:C	G:G	G:G	C:C	G:G	C:C	C:C	T:T	T:T	T:T	G:G	C:A	T:T	T:T	T:T	T:T	G:G	G:G	A:A	G:G	A:A	T:T	T:T	C:C	G:G	A:A	C:C
MDRK_set3	MDRK	A:A	C:C	G:G	A:A	T:T	A:A	A:A	G:G	C:C	T:T	T:T	G:G	C:C	A:A	G:G	G:G	C:C	C:C	C:C	G:G	C:C	C:C	G:G	G:G	C:C	T:T	C:C	C:C	T:T	T:T	T:T	G:G	C:A	T:T	T:T	T:T	T:T	G:G	G:G	A:A	G:G	A:A	T:T	C	C:C	G:G	A:A	T:T
Melke_r1_set3	MELKE	A:A	C:C	G:G	A:A	T:T	A:A	A:A	G:G	T:T	T:T	C	G:G	C:C	A:A	G:G	G:G	C:C	T:T	C:C	G:G	C:C	C:C	G:G	T:T	C:C	G:G	C:C	G:G	T:T	T:T	T:T	G:G	C:A	C:C	T:T	G:G	T:T	G:G	G:G	A:A	G:G	A:A	T:T	T:T	C:C	G:G	A:A	T:T
Melke_r2_set3	Melke	A:A	C:C	G:G	A:A	T:T	A:A	A:A	G:G	C:C	T:T	T:T	G:G	C:C	A:A	G:G	G:G	C:C	T:T	C:C	G:G	C:C	C:C	G:G	T:T	C:C	G:G	C:C	G:G	T:T	T:T	T:T	G:G	C	T:T	T:T	T:T	T:T	G:G	G:G	A:A	G:G	A:A	T:T	T:T	C:C	G:G	A:A	C:C
MEX142_set3	MEX142	A:A	C:C	G:G	A:A	T:T	A:A	A:A	G:G	T:T	T:T	T:T	G:G	C:C	A:A	G:G	G:G	C:C	C:C	C:C	G:G	T:T	T:T	G:G	G:G	C:C	G:G	C:C	C:C	T:T	T:T	T:T	G:G	C:A	C:C	T:T	T:T	T:T	G:G	G:G	A:A	G:G	A:A	T:T	T:T	C:C	G:G	A:A	C:C
MEX222_set3	MEX222	T:T	C:C	T:T	C	G:G	T:T	G:G	C:C	C:C	A:A	G:G	A:A	C	T:T	G:G	A:A	C:C	C	G:G	G:G	C:C	C:C	G:G	T:T	C	T:T	T:T	G:G	G:G	C:C	C:C	C	C:C	T:T	T:T	T:T	C:C	T:T	A:A	C:C	T:T	G:G	C:C	T:T	T:T	G:G	A:A	C:C
Mkokola_set3	MKOKOLA	A:A	C:C	T:T	A:A	G:G	T:T	G:G	C:C	C:C	A:A	T:T	C	C	T:T	G:G	A:A	G:G	C:C	G:G	G:G	C:C	C:C	G:G	T:T	C:C	T:T	T:T	G:G	G:G	C:C	C:C	A:A	C:C	T:T	T:T	T:T	T:T	G:G	G:G	A:A	G:G	A:A	T:T	T:T	C:C	G:G	A:A	C:C
Mlama127_set3	MLAMA127	A:A	C:C	G:G	A:A	T:T	A:A	A:A	G:G	C:C	T:T	T:T	G:G	C:C	A:A	G:G	G:G	C:C	C:C	C:C	G:G	T:T	T:T	G:G	G:G	C:C	G:G	C:C	C:C	T:T	T:T	T:T	G:G	C:A	T:T	T:T	T:T	T:T	G:G	G:G	A:A	G:G	A:A	T:T	T:T	C:C	G:G	A:A	T:T
MLB49_set3	MLB49	A:A	C:C	G:G	A:A	T:T	A:A	A:A	G:G	T:T	T:T	T:T	G:G	C:C	A:A	G:G	G:G	C:C	C:C	C:C	G:G	C:C	C:C	G:G	T:T	C:C	T:T	C:C	G:G	T:T	C	T:T	G:G	C:A	C:C	T:T	T:T	T:T	G:G	G:G	A:A	G:G	A:A	T:T	T:T	C:C	G:G	A:A	T:T
Moono_set3	MOONO	T:T	C:C	T:T	T:T	G:G	T:T	G:G	C:C	C:C	T:T	T:T	G:G	T:T	T:T	G:G	A:A	G:G	C:C	G:G	A:A	C:C	C	G:G	T:T	A:A	T:T	T:T	G:G	G:G	T:T	C:C	A:A	C:C	T:T	T:T	T:T	T:T	T:T	A:A	C:C	T:T	G:G	C:C	G:G	C:C	A:A	A:A	T:T
Moro1_set3	MORO1	T:T	C:C	T:T	T:T	G:G	T:T	G:G	C:C	C:C	T:T	T:T	C	T:T	T:T	A:A	A:A	C:C	C	G:G	A:A	C:C	C:C	G:G	T:T	A:A	T:T	T:T	G:G	G:G	C:C	C:C	A:A	C:C	T:T	T:T	T:T	T:T	T:T	A:A	C:C	T:T	A:A	C:C	G:G	C:C	A:A	A:A	C:C
Moro2_set3	MORO2	A:A	C:C	G:G	A:A	T:T	A:A	A:A	G:G	C:C	T:T	T:T	G:G	C:C	A:A	G:G	G:G	C:C	C:C	C:C	G:G	T:T	T:T	G:G	G:G	C:C	T:T	C:C	C:C	T:T	C:C	T:T	G:G	C:A	T:T	T:T	T:T	T:T	G:G	G:G	A:A	G:G	A:A	T:T	T:T	C:C	G:G	A:A	T:T
Mrike_set3	MRIKE	A:A	C:C	G:G	A:A	T:T	A:A	A:A	G:G	C:C	T:T	T:T	G:G	C:C	A:A	G:G	G:G	C:C	T:T	C:C	G:G	C:C	C:C	G:G	T:T	C:C	G:G	C:C	G:G	T:T	T:T	T:T	G:G	C:A	T:T	T:T	T:T	T:T	G:G	G:G	A:A	G:G	A:A	T:T	T:T	C:C	G:G	A:A	C:C
Mrondo_set3	MRONDO	T:T	C:C	G:G	A:A	T:T	A:A	A:A	G:G	C:C	T:T	T:T	G:G	C:C	A:A	G:G	G:G	C:C	C:C	C:C	G:G	C:C	T:T	G:G	G:G	C:C	T:T	C:C	C:C	T:T	T:T	T:T	G:G	A:A	T:T	T:T	T:T	T:T	G:G	G:G	A:A	G:G	A:A	T:T	T:T	C:C	G:G	A:A	C:C
Msafiri_set3	MSAFIRI	A:A	C:C	G:G	A:A	T:T	A:A	G:G	G:G	T:T	T:T	T:T	G:G	C:C	A:A	G:G	G:G	C:C	C:C	C:C	G:G	C:C	T:T	G:G	G:G	C:C	G:G	C:C	C:C	T:T	T:T	T:T	G:G	C:A	C:C	T:T	T:T	T:T	G:G	G:G	A:A	C	A:A	T:T	T:T	C:C	G:G	A:A	T:T
Mshoronyloni_set3	MSHORONYLONI	A:A	C:C	G:G	A:A	T:T	A:A	A:A	G:G	C:C	T:T	T:T	G:G	C:C	A:A	G:G	G:G	C:C	C:C	C:C	G:G	C:C	C:C	G:G	G:G	C:C	G:G	C:C	C:C	T:T	T:T	T:T	G:G	C:A	T:T	T:T	T:T	T:T	T:T	A:A	C:C	T:T	G:G	C:C	C	C:C	A:A	A:A	C:C
Msoloni_set3	MSOLONI	T:A	C:C	G:T	A:A	T:T	A:A	A:A	G:G	C:C	T:T	T:T	G:G	C:C	A:A	G:G	G:G	C:C	C:C	C:C	G:G	C:C	T:T	G:G	G:G	C:C	G:T	C:C	C:C	T:T	C:T	T:T	G:G	C:A	T:T	T:T	T:T	T:T	G:G	G:G	A:A	G:G	A:A	T:T	T:T	C:C	G:G	A:A	T:T
Mukungugu_set3	MUKUNGUGU	T:T	C:C	G:G	A:A	T:T	A:A	A:A	G:G	C:C	T:T	T:T	G:G	C:C	A:A	G:G	G:G	C:C	C:C	C:C	G:G	T:T	T:T	G:G	G:G	C:C	G:G	C:C	C:C	T:T	T:T	T:T	G:G	C:A	T:T	T:T	T:T	T:T	G:G	G:G	A:A	G:G	A:A	T:T	T:T	C:C	G:G	A:A	C:C
Musego_set3	MUSEGO	A:A	C:C	T:T	T:T	G:G	T:T	G:G	C:C	C:C	T:T	T:T	G:G	T:T	T:T	A:A	G:G	G:G	C	G:G	A:A	C:C	C:C	G:G	T:T	A:A	T:T	T:T	G:G	G:G	C:C	C:C	A:A	C:C	T:T	T:T	T:T	T:T	G:G	G:G	A:A	G:G	A:A	T:T	T:T	C:C	G:G	A:A	T:T
NABE12C_set3	NABE12C	A:A	C:C	G:G	A:A	T:T	A:A	A:A	G:G	C:C	T:T	T:T	G:G	C:C	A:A	G:G	G:G	C:C	T:T	C:C	G:G	T:T	T:T	G:G	T:T	C:C	G:G	C:C	G:G	T:T	C	T:T	G:G	C:A	T:T	T:T	T:T	T:T	G:G	G:G	A:A	G:G	A:A	T:T	T:T	C:C	G:G	A:A	T:T
NABE15_set3	NABE15	A:A	C:C	G:G	A:A	G:G	A:A	A:A	G:G	T:T	T:T	T:T	A:A	T:T	A:A	G:G	G:G	C:C	C:C	C:C	A:A	T:T	T:T	G:T	C	C:C	G:G	C:C	C:C	G:G	T:T	C:C	G:G	C:A	T:T	T:T	T:T	T:T	G:T	G:A	C:A	C	G:A	T:T	T:T	C:C	G:G	A:A	C:T
NABE16_set3	NABE16	A:A	C:C	G:G	A:A	T:T	A:A	A:A	G:G	C:C	T:T	T:T	G:G	C:C	A:A	G:G	G:G	C:C	C:C	C:C	G:G	C:C	C:C	G:G	G:G	C:C	G:G	C:C	C:C	T:T	T:T	T:T	G:G	C:A	T:T	T:T	T:T	T:T	G:G	G:G	A:A	G:G	A:A	T:T	T:T	C:C	G:G	A:A	C:C
NABE3_set3	NABE3	T:T	C:C	G:G	A:A	T:T	A:A	A:A	G:G	C:C	T:T	T:T	G:G	C:C	A:A	G:G	G:G	C:C	T:T	C:C	G:G	C:C	C:C	G:G	G:G	C:C	G:G	C:C	C:C	T:T	T:T	T:T	G:G	C:A	T:T	T:T	T:T	T:T	G:G	G:G	A:A	G:G	A:A	T:T	T:T	C:C	G:G	A:A	C:C
NABE4-1_set3	NABE41	A:A	C:C	T:T	T:T	G:G	T:T	G:G	C:C	C:C	A:A	T:T	G:G	T:T	T:T	G:G	A:A	C:C	C:C	C:C	A:A	C:C	C:C	G:G	T:T	A:A	T:T	T:T	G:G	G:G	C:C	C:C	A:A	C:C	T:T	T:T	T:T	T:T	T:T	A:A	C:C	T:T	G:G	C:C	G:G	C:C	A:A	A:A	C:C
NABE4-2_set3	NABE42	A:A	C:C	G:G	A:A	T:T	A:A	A:A	G:G	T:T	T:T	T:T	G:G	C:C	A:A	G:G	G:G	C:C	C:C	C:C	G:G	C:C	C:C	G:G	T:T	C:C	G:G	C:C	G:G	T:T	T:T	C:C	G:G	C:A	C:C	T:T	T:T	T:T	G:G	G:G	A:A	G:G	C	T:T	T:T	C:C	G:G	A:A	C:C
NABE8C_set3	NABE8	A:A	C:C	G:G	A:A	T:T	A:A	A:A	G:G	T:T	T:T	T:T	G:G	C:C	A:A	G:G	G:G	C:C	C:C	C:C	G:G	C:C	C:C	G:G	T:T	C:C	G:G	C:C	G:G	T:T	T:T	C:C	G:G	C:A	C:C	T:T	T:T	T:T	G:G	G:G	A:A	G:G	A:A	T:T	T:T	C:C	G:G	A:A	C:C
NABE9C_set3	NABE9	T:T	C:C	G:G	A:A	T:T	A:A	A:A	G:G	C:C	T:T	T:T	G:G	C:C	A:A	G:G	G:G	C:C	C:C	G:G	G:G	C:C	T:T	G:G	G:G	C:C	G:G	C:C	C:C	T:T	C:C	C:C	G:G	C:A	T:T	T:T	T:T	T:T	G:G	G:G	A:A	G:G	A:A	C	T:T	C:C	G:G	A:A	T:T
NAGAGA_set3	NAGAGA	T:T	C:C	T:T	T:T	G:G	T:T	G:G	C:C	C:C	T:T	G:G	G:G	T:T	T:T	A:A	G:G	C	T:T	G:G	G:G	C:C	C:C	G:G	T:T	A:A	T:T	C:T	G:G	G:G	C:C	C:C	A:A	C	T:T	T:T	T:T	C:C	T:T	A:A	C:C	C	G:A	C:C	G:G	T:T	A:A	C:A	C:C
Nakanja_set3	NAKANJA	T:T	A:A	T:T	T:T	G:G	T:T	G:G	C:C	C:C	T:T	G:G	G:G	T:T	T:T	A:A	A:A	G:G	T:T	G:G	A:A	C:C	C:C	G:G	T:T	A:A	T:T	T:T	G:G	G:G	C:C	C:C	A:A	C:C	C:C	T:T	G:G	T:T	T:T	A:A	C:C	G:G	C	C:C	G:G	T:T	A:A	C:C	C:C
Namwanga_set3	NAMWANGA	T:T	C:C	G:G	C	T:T	A:A	A:A	G:G	C:C	T:T	T:T	G:G	C:C	A:A	G:G	G:G	C:C	C:C	C:C	G:G	C:C	C:C	G:G	G:G	C:C	G:G	C:C	C:C	T:T	T:T	T:T	G:G	C:A	T:T	T:T	T:T	T:T	G:G	G:G	A:A	G:G	A:A	T:T	T:T	C:C	G:G	A:A	T:T
Ngwaku_set3	NGWAKU	T:T	C:C	G:G	A:A	T:T	A:A	A:A	G:G	C:C	T:T	T:T	G:G	C:C	A:A	G:G	G:G	C:C	C:C	C:C	G:G	C:C	T:T	G:G	G:G	C:C	G:G	C:C	C:C	T:T	T:T	T:T	G:G	C:A	T:T	T:T	T:T	T:T	G:G	G:G	A:A	G:G	A:A	T:T	T:T	C:C	G:G	A:A	C:C
Ngwinxcab2_set3	NGWINXCAB2	T:A	C:C	G:T	A:A	T:T	A:A	C	G:C	C:C	T:T	T:T	G:G	C:C	A:A	G:G	G:G	C:C	C:C	C	G:G	C:C	C:C	G:G	T:T	C:C	T:T	C:C	G:G	T:T	C:C	C:C	G:G	C:A	C:T	T:T	T:T	T:T	G:T	G:G	A:A	G:G	A:A	T:T	T:T	C:C	G:G	A:A	C:T
Njano1_set3	NJANO1	T:T	C:C	G:G	A:A	T:T	A:A	A:A	G:G	C:C	T:T	T:T	G:G	C:C	A:A	G:G	G:G	C:C	C:C	C:C	G:G	T:T	T:T	G:G	G:G	C:C	G:G	C:C	C:C	T:T	T:T	T:T	G:G	C:A	T:T	T:T	T:T	T:T	G:G	G:G	A:A	G:G	A:A	T:T	T:T	C:C	G:G	A:A	T:T
Njano2_set3	NJANO2	T:A	C:C	G:T	A:A	T:T	A:A	A:A	G:G	C:C	T:A	T:T	G:G	C:C	A:A	G:G	G:G	C:C	C:T	G:G	A:A	C:C	C:T	G:G	G:G	C:C	T:T	C:C	C:C	T:T	T:T	T:T	G:G	A:A	T:T	G:T	C	T:T	G:T	G:A	C:A	C	G:A	C:T	C	C:C	DUPE	A:A	T:T
Njano3_set3	NJANO3	A:A	C:C	G:G	A:A	T:T	A:A	A:A	G:G	C:C	T:T	T:T	G:G	C:C	A:A	G:G	G:G	C:C	C:C	C:C	G:G	C:C	C:C	G:G	G:G	C:C	G:G	C:C	C:C	T:T	C:C	T:T	G:G	C:A	T:T	T:T	T:T	T:T	G:G	G:G	A:A	G:G	A:A	T:T	T:T	C:C	G:G	A:A	T:T
Nyamhonga_Mwekundu_set3	NYAMHONGAMWEKUNDU	T:T	C:C	G:G	A:A	T:T	A:A	A:A	G:G	C:C	T:T	T:T	G:G	C:C	A:A	G:G	G:G	C:C	C:C	C:C	G:G	C:C	C:C	G:G	G:G	C:C	G:G	C:C	C:C	T:T	T:T	T:T	G:G	C:A	T:T	T:T	T:T	T:T	G:G	G:G	A:A	G:G	A:A	T:T	T:T	C:C	G:G	A:A	T:T
Nyayo_set3	NYAYO	A:A	C:C	G:G	A:A	T:T	A:A	A:A	G:G	T:T	T:T	T:T	G:G	C:C	A:A	G:G	G:G	C:C	T:T	C:C	G:G	C:C	C:C	G:G	T:T	C:C	G:G	C:C	G:G	T:T	T:T	C:C	G:G	C:A	C:C	T:T	T:T	T:T	G:G	G:G	A:A	G:G	A:A	T:T	T:T	C:C	DUPE	A:A	C:C
Ohilio_De_Perdiz_set3	OHLIODEPERDIZ	A:A	C:C	G:G	A:A	T:T	A:A	A:A	G:G	T:T	T:T	T:T	G:G	C:C	A:A	G:G	G:G	C:C	C:C	C:C	G:G	T:T	T:T	G:G	G:G	C:C	G:G	C:C	C:C	T:T	T:T	T:T	G:G	C:A	T:T	T:T	T:T	T:T	G:G	G:G	A:A	G:G	A:A	T:T	T:T	C:C	G:G	A:A	C:C
Omo95_set3	Omo95	T:T	C:C	T:T	T:T	G:G	T:T	G:G	C:C	C:C	T:T	G:G	A:A	T:T	T:T	A:A	A:A	C:C	T:T	G:G	A:A	C:C	C:C	G:T	T:T	A:A	T:T	T:T	G:G	G:G	C:C	C:C	A:A	C:C	T:T	T:T	T:T	T:T	T:T	A:A	C:C	T:T	G:G	C:C	T:T	T:T	G:G	A:A	C:C
PAD3_set3	PAD3	A:A	A:A	T:T	T:T	G:G	T:T	G:G	C:C	C:C	T:T	G:G	A:A	T:T	T:T	G:G	A:A	G:G	T:T	G:G	A:A	C:C	C:C	G:G	T:T	A:A	T:T	T:T	G:G	G:G	T:T	C:C	A:A	C:C	C:C	T:T	G:G	T:T	T:T	A:A	C:C	T:T	A:A	C:C	G:G	C	A:A	A:A	C:C
PAD72_set3	PAD72	A:A	A:A	T:T	T:T	G:G	T:T	G:G	C:C	C:C	T:T	G:G	G:G	C	T:T	A:A	A:A	G:G	T:T	G:G	A:A	C:C	C:C	G:G	T:T	A:A	T:T	T:T	G:G	G:G	C:C	C:C	G:G	C:C	T:T	T:T	T:T	C:C	T:T	A:A	C:C	T:T	G:G	C:C	G:G	C:C	A:A	A:A	C:C
PAO3_set3	PAO3	A:A	A:A	T:T	T:T	G:G	T:T	G:G	C:C	C:C	T:T	G:G	A:A	T:T	T:T	G:G	A:A	G:G	T:T	G:G	A:A	C:C	C:C	G:G	T:T	A:A	T:T	T:T	G:G	G:G	T:T	C:C	A:A	C:C	C:C	T:T	G:G	T:T	T:T	A:A	C:C	T:T	A:A	C:C	G:G	T:T	A:A	A:A	C:C
Pesa_r1_set3	PESA	A:A	C:C	C	A:A	T:T	A:A	A:A	G:G	C:C	T:T	T:T	G:G	C:C	A:A	G:G	G:G	C:C	C:C	G:G	G:G	C:C	C:T	G:G	G:G	C:C	G:G	C:C	C:C	T:T	T:T	T:T	G:G	C:A	T:T	T:T	T:T	T:T	G:G	G:G	A:A	G:G	A:A	T:T	T:T	C:C	G:G	A:A	T:T
Pesa_r2_set3	Pesa	T:T	C:C	T:T	A:A	T:T	A:A	A:A	G:G	C:C	T:T	T:T	G:G	C:C	A:A	G:G	G:G	C:C	C:C	C:C	G:G	C:C	C:C	G:G	G:G	C:C	G:G	C:C	C:C	T:T	T:T	T:T	G:G	C:A	T:T	T:T	T:T	T:T	G:G	G:G	A:A	G:G	A:A	T:T	T:T	C:C	G:G	A:A	T:T
PI207262_set3	PI207262	T:T	C:C	T:T	T:T	G:G	T:T	G:G	C:C	C:C	A:A	G:G	A:A	T:T	T:T	G:G	A:A	C:C	C:C	G:G	A:A	C:C	C:C	T:T	T:T	A:A	T:T	T:T	G:G	G:G	C:C	C:C	A:A	C:C	T:T	T:T	T:T	T:T	T:T	A:A	C:C	T:T	G:G	C:C	T:T	C	G:G	A:A	C:C
PI209802_set3	PI209802	T:T	C:C	G:G	A:A	T:T	A:A	A:A	G:G	C:C	T:T	T:T	G:G	C:C	A:A	G:G	G:G	C:C	C:C	C:C	G:G	C:C	C:C	G:G	G:G	C:C	G:G	C:C	C:C	T:T	T:T	T:T	G:G	C:A	T:T	T:T	T:T	T:T	G:G	G:G	A:A	G:G	A:A	T:T	T:T	C:C	G:G	A:A	C
PI209804_set3	PI209804	T:T	C:C	G:G	A:A	T:T	A:A	A:A	G:G	C:C	T:T	T:T	G:G	C:C	A:A	G:G	G:G	C:C	C:C	C:C	G:G	C:C	C:C	G:G	G:G	C:C	G:G	C:C	C:C	T:T	T:T	T:T	G:G	C:A	T:T	T:T	T:T	T:T	G:G	G:G	A:A	G:G	A:A	T:T	T:T	C:C	G:G	A:A	T:T
PI209808_set3	PI209808	T:T	C:C	G:G	A:A	T:T	A:A	A:A	G:G	C:C	T:T	T:T	G:G	C:C	A:A	G:G	G:G	C:C	C:C	C:C	G:G	C:C	C:C	G:G	G:G	C:C	G:G	C:C	C:C	T:T	T:T	T:T	G:G	C:A	T:T	T:T	T:T	T:T	G:G	G:G	A:A	G:G	A:A	T:T	T:T	C:C	G:G	A:A	T:T
PI209815_set3	PI209815	A:A	C:C	G:G	A:A	T:T	A:A	A:A	G:G	C:C	T:T	T:T	G:G	C:C	A:A	G:G	G:G	C:C	C:C	C:C	G:G	C:C	T:T	G:G	G:G	C:C	G:G	C:C	C:C	T:T	T:T	T:T	G:G	C:A	T:T	T:T	T:T	T:T	G:G	G:G	A:A	G:G	A:A	T:T	T:T	C:C	G:G	A:A	T:T
PI319706_set3	PI319706	A:A	C:C	G:G	A:A	T:T	A:A	A:A	G:G	C:C	T:T	T:T	G:G	C:C	A:A	G:G	G:G	C:C	C:C	C:C	G:G	C:C	T:T	G:G	G:G	C:C	T:T	C:C	C:C	T:T	T:T	T:T	G:G	C:A	T:T	T:T	T:T	T:T	G:G	G:G	A:A	G:G	A:A	T:T	T:T	C:C	G:G	A:A	C:C
PI321094-D_set3	PI321094D	A:A	A:A	T:T	T:T	G:G	A:A	G:G	C:C	C:C	A:A	T:T	A:A	T:T	T:T	G:G	A:A	G:G	C:C	G:G	A:A	C:C	C:C	G:G	T:T	A:A	T:T	T:T	G:G	G:G	C:C	C:C	A:A	C:C	T:T	G:G	G:G	T:T	T:T	A:A	C:C	T:T	G:G	C:C	G:G	C:C	A:A	A:A	C:C
PI353536_set3	PI353536	A:A	C:C	T:T	A:A	T:T	A:A	A:A	G:G	C:C	T:T	T:T	G:G	C:C	A:A	G:G	G:G	C:C	C:C	C:C	G:G	C:C	T:T	G:G	G:G	C:C	T:T	C:C	C:C	T:T	T:T	T:T	G:G	C:A	T:T	T:T	T:T	T:T	G:G	G:G	A:A	G:G	A:A	T:T	T:T	C:C	G:G	A:A	T:T
PI449428_set3	PI449428	T:T	C:C	G:G	A:A	T:T	A:A	A:A	G:G	C:C	T:T	T:T	G:G	C:C	A:A	G:G	G:G	C:C	T:T	C:C	G:G	C:C	C:C	G:G	T:T	C:C	G:G	C:C	G:G	T:T	T:T	C:C	G:G	C:A	T:T	T:T	T:T	T:T	G:G	G:G	A:A	C	A:A	T:T	T:T	C:C	G:G	A:A	T:T
PI449430_set3	PI449430	T:T	C:C	G:G	A:A	T:T	A:A	A:A	G:G	C:C	T:T	T:T	G:G	C:C	A:A	G:G	G:G	C:C	C:C	C:C	G:G	C:C	C:C	G:G	G:G	C:C	G:G	C:C	C:C	T:T	T:T	T:T	G:G	C:A	T:T	T:T	T:T	T:T	G:G	G:G	A:A	G:G	A:A	T:T	T:T	C:C	G:G	A:A	T:T
PI527337-B_set3	PI527337B	T:T	C:C	T:T	C	G:G	T:T	G:G	C:C	C:C	A:A	T:T	A:A	T:T	T:T	A:A	A:A	C:C	C	G:G	G:G	C:C	C:C	G:G	T:T	A:A	T:T	T:T	G:G	G:G	C:C	C:C	A:A	C:C	C:C	G:G	G:G	T:T	T:T	A:A	C:C	T:T	A:A	C:C	G:G	C:C	A:A	A:A	C:C
PI527337-C_set3	PI527337C	T:T	C:C	G:G	A:A	T:T	A:A	A:A	G:G	C:C	T:T	T:T	G:G	C:C	A:A	G:G	G:G	C:C	C:C	C:C	G:G	C:C	C:C	G:G	G:G	C:C	G:G	C:C	C:C	T:T	T:T	C:C	G:G	C:A	T:T	T:T	T:T	T:T	G:G	G:G	A:A	G:G	A:A	T:T	T:T	C:C	G:G	A:A	T:T
PI527337-F_set3	PI527337F	T:T	C:C	T:T	C	G:G	T:T	G:G	C:C	C:C	T:T	G:G	G:G	T:T	A:A	G:G	C	C:C	C:C	G:G	G:G	C:C	C:C	T:T	T:T	A:A	T:T	T:T	G:G	G:G	C:C	C:C	A:A	C:C	T:T	T:T	T:T	T:T	T:T	A:A	C:C	T:T	G:G	C:C	G:G	C:C	A:A	A:A	C:C
PI527508_set3	PI527508	A:A	C:C	T:T	A:A	T:T	A:A	A:A	G:G	C:C	T:T	C	G:G	C:C	A:A	G:G	G:G	C:C	C:C	C:C	G:G	T:T	T:T	G:G	G:G	C:C	G:G	C:C	C:C	T:T	T:T	T:T	G:G	C:A	T:T	T:T	T:T	T:T	G:G	G:G	A:A	G:G	A:A	T:T	T:T	C:C	G:G	A:A	T:T
PI527521_set3	PI527521	T:T	C:C	G:G	A:A	T:T	A:A	A:A	G:G	T:T	T:T	T:T	G:G	C:C	A:A	G:G	G:G	C:C	C:C	C:C	G:G	C:C	C:C	G:G	G:G	C:C	G:G	C:C	C:C	T:T	T:T	T:T	G:G	C:A	C:C	T:T	T:T	T:T	G:G	G:G	A:A	C	A:A	T:T	T:T	C:C	G:G	A:A	C:C
PI527530_set3	PI527530	T:T	C:C	G:G	A:A	T:T	A:A	A:A	G:G	C:C	T:T	T:T	G:G	C:C	A:A	C	G:G	C	C:C	C:C	G:G	C:C	C:C	G:G	G:G	C:C	G:G	C:C	C:C	T:T	T:T	C:C	G:G	C:A	T:T	T:T	T:T	T:T	G:G	G:G	A:A	G:G	A:A	T:T	T:T	C:C	G:G	A:A	T:T
PI527538_set3	PI527538	T:T	C:C	T:T	A:A	T:T	A:A	G:G	G:G	C:C	T:T	T:T	G:G	C:C	A:A	G:G	G:G	C:C	C:C	C:C	G:G	T:T	T:T	G:G	G:G	C:C	G:G	C:C	G:G	T:T	T:T	T:T	G:G	C:A	T:T	T:T	T:T	T:T	G:G	G:G	A:A	G:G	A:A	T:T	T:T	C:C	G:G	A:A	T:T
PI527540-A_set3	PI527540A	A:A	A:A	T:T	T:T	G:G	T:T	G:G	C:C	C:C	T:T	T:T	A:A	T:T	T:T	G:G	A:A	G:G	C:C	G:G	A:A	C:C	C:C	G:G	T:T	A:A	T:T	T:T	G:G	G:G	C:C	C:C	A:A	C:C	T:T	T:T	G:G	T:T	T:T	A:A	C:C	G:G	A:A	C:C	G:G	T:T	A:A	A:A	C:C
PI527540-B_set3	PI527540B	T:T	C:C	T:T	T:T	G:G	T:T	G:G	C:C	C:C	T:T	G:G	G:G	T:T	T:T	A:A	A:A	C:C	C:C	G:G	G:G	C:C	C:C	G:G	T:T	A:A	T:T	T:T	G:G	G:G	C:C	C:C	A:A	C:C	T:T	T:T	T:T	T:T	T:T	A:A	C:C	T:T	G:G	C:C	C	C:C	A:A	A:A	C:C
Poto_set3	POTO	A:A	C:C	T:T	A:A	T:T	A:A	A:A	G:G	C:C	T:T	T:T	G:G	C:C	A:A	G:G	G:G	C:C	C:C	C:C	G:G	T:T	T:T	G:G	G:G	C:C	G:G	C:C	C:C	T:T	T:T	C:C	G:G	C:A	T:T	T:T	T:T	T:T	G:G	G:G	A:A	G:G	A:A	T:T	T:T	C:C	G:G	A:A	T:T
	R15_2	C	C	C	C	C	C	C	C	C	C	C	C	C	C	C	C	C	C	C	C	C	C	C	C	C	C	C	C	C	C	C	C	A:A	C	C	C	T:T	C	C	C	C	C	C	C	C	C	C	C
Ranjonomby_set3	RANJONOMBY	T:T	C:C	T:T	A:A	T:T	A:A	G:G	G:G	T:T	T:T	T:T	G:G	C:C	A:A	G:G	G:G	C:C	C:C	C:C	G:G	C:C	C:C	G:G	G:G	C:C	G:G	C:C	G:G	T:T	T:T	T:T	G:G	C:A	C:C	T:T	T:T	T:T	G:G	G:G	A:A	G:G	A:A	T:T	T:T	C:C	G:G	A:A	C:C
Red_Olryta_set3	REDOLRYTA	T:T	C:C	T:T	T:T	G:G	T:T	G:G	C:C	C:C	T:T	G:G	A:A	T:T	T:T	A:A	C	C:C	T:T	G:G	A:A	C:C	C:C	C	T:T	A:A	T:T	C	G:G	G:G	C:C	C:C	A:A	C	T:T	T:T	T:T	T:T	T:T	A:A	C:C	C	G:G	C:C	T:T	C	DUPE	A:A	C:C
Red_Woiy_set3	REDWOIY	T:T	C:C	T:T	T:T	G:G	T:T	G:G	C:C	C:C	T:T	G:G	A:A	T:T	T:T	A:A	A:A	C:C	T:T	G:G	A:A	C:C	C:C	T:T	T:T	A:A	T:T	T:T	G:G	G:G	C:C	C:C	A:A	C:C	T:T	T:T	T:T	T:T	T:T	A:A	C:C	C	G:G	C:C	T:T	T:T	G:G	A:A	C:C
Red_Wolaita_set3	REDWOLAITA	T:T	C:C	T:T	T:T	G:G	T:T	G:G	C:C	C:C	T:T	G:G	A:A	C	T:T	A:A	A:A	C:C	T:T	G:G	A:A	C:C	C:C	T:T	T:T	A:A	T:T	T:T	G:G	G:G	C:C	C:C	A:A	C:C	T:T	T:T	T:T	T:T	T:T	A:A	C:C	T:T	G:G	C:C	T:T	T:T	G:G	A:A	C:C
Red_Wolayta_set3	Redwolayta	T:T	C:C	T:T	T:T	G:G	T:T	G:G	C:C	C:C	C	G:G	A:A	T:T	T:T	A:A	A:A	C:C	T:T	G:G	A:A	C:C	C:C	T:T	T:T	A:A	T:T	T:T	G:G	G:G	C:C	C:C	A:A	C:C	T:T	T:T	T:T	T:T	T:T	A:A	C:C	T:T	G:G	C:C	C	T:T	G:G	A:A	C:C
RHNO11_set3	RHNO11	T:T	C:C	T:T	A:A	T:T	A:A	A:A	G:G	C:C	T:T	T:T	G:G	C:C	A:A	G:G	G:G	C:C	C:C	G:G	G:G	C:C	C:C	G:G	G:G	C:C	G:G	C:C	C:C	T:T	T:T	T:T	G:G	C:A	T:T	T:T	T:T	T:T	G:G	G:G	A:A	G:G	A:A	T:T	T:T	C:C	G:G	A:A	T:T
RHNO12_set3	RHNO12	A:A	C:C	T:T	A:A	T:T	A:A	A:A	G:G	C:C	T:T	T:T	G:G	C:C	A:A	G:G	G:G	C:C	C:C	C:C	G:G	T:T	T:T	G:G	G:G	C:C	G:G	C:C	C:C	T:T	T:T	C:C	G:G	C:A	T:T	T:T	T:T	T:T	G:G	G:G	A:A	G:G	A:A	T:T	T:T	C:C	G:G	A:A	T:T
RHNO2_set3	RHNO2	A:A	C:C	G:G	A:A	G:G	A:A	G:G	C:C	C:C	T:T	T:T	G:G	C	A:A	G:G	G:G	C:C	T:T	G:G	G:G	C:C	C:C	G:G	T:T	C:C	T:T	T:T	G:G	G:G	T:T	C:C	G:G	C:C	T:T	T:T	T:T	T:T	G:G	G:G	A:A	G:G	A:A	T:T	T:T	C:C	G:G	A:A	T:T
RHNO21_set3	RHNO21	T:T	C:C	G:G	A:A	T:T	A:A	A:A	G:G	C:C	T:T	T:T	G:G	C:C	A:A	G:G	G:G	C:C	C:C	C:C	G:G	C:C	C:C	G:G	G:G	C:C	G:G	C:C	C:C	T:T	T:T	T:T	G:G	C:A	T:T	T:T	T:T	T:T	G:G	G:G	A:A	G:G	A:A	T:T	T:T	C:C	G:G	A:A	T:T
RHNO3_set3	RHNO3	A:A	C:C	T:T	A:A	T:T	A:A	A:A	G:G	C:C	T:T	T:T	G:G	C:C	A:A	G:G	G:G	C:C	C:C	C:C	G:G	T:T	T:T	G:G	G:G	C:C	G:G	C:C	C:C	T:T	T:T	C:C	G:G	C:A	T:T	T:T	T:T	T:T	G:G	G:G	A:A	G:G	A:A	T:T	T:T	C:C	G:G	A:A	T:T
RHNO4_set3	RHNO4	A:A	C:C	G:G	A:A	T:T	A:A	A:A	G:G	T:T	T:T	T:T	G:G	C:C	A:A	G:G	G:G	C:C	C:C	C:C	G:G	C:C	T:T	G:G	G:G	C:C	G:G	C:C	C:C	T:T	T:T	T:T	G:G	C:A	C:C	T:T	T:T	T:T	G:G	G:G	A:A	G:G	A:A	T:T	T:T	C:C	G:G	A:A	T:T
RHNO6_set3	RHNO6	T:T	C:C	G:G	A:A	T:T	A:A	A:A	G:G	C:C	T:T	T:T	G:G	C:C	A:A	G:G	G:G	C:C	C:C	C:C	G:G	C:C	T:T	G:G	G:G	C:C	G:G	C:C	C:C	T:T	T:T	T:T	G:G	C:A	T:T	G:G	T:T	T:T	G:G	G:G	A:A	G:G	A:A	T:T	T:T	C:C	G:G	A:A	T:T
RHNO9_set3	RHNO9	A:A	C:C	C	A:A	T:T	A:A	A:A	G:G	C:C	T:T	T:T	G:G	C:C	A:A	G:G	G:G	C:C	C:C	C:C	G:G	T:T	T:T	G:G	G:G	C:C	G:G	C:C	C:C	T:T	T:T	C:C	G:G	C:A	T:T	T:T	T:T	T:T	G:G	G:G	A:A	G:G	A:A	T:T	T:T	C:C	G:G	A:A	T:T
RI5.2_set3	RI5.2	T:T	C:C	T:T	A:A	T:T	A:A	G:G	G:G	C:C	T:T	T:T	G:G	C:C	A:A	G:G	G:G	C:C	C:C	C:C	G:G	C:C	C:C	G:G	G:G	C:C	G:G	C:C	G:G	T:T	T:T	T:T	G:G	C:A	T:T	T:T	T:T	T:T	G:G	G:G	A:A	G:G	A:A	T:T	T:T	C	G:G	A:A	C:C
RJI_set3	RJI	T:T	C:C	T:T	A:A	T:T	A:A	A:A	G:G	T:T	T:T	T:T	G:G	C:C	A:A	G:G	G:G	C:C	C:C	C:C	G:G	C:C	C:C	G:G	G:G	C:C	G:G	C:C	C:C	T:T	T:T	T:T	G:G	C:A	C:C	T:T	T:T	T:T	G:G	G:G	C	G:G	A:A	T:T	T:T	C:C	G:G	A:A	C:C
Roba1_set3	ROBA1	T:T	C:C	T:T	A:A	G:G	T:T	G:G	C:C	C:C	A:A	G:G	G:G	T:T	T:T	A:A	A:A	G:G	T:T	G:G	A:A	C:C	C:C	T:T	T:T	A:A	T:T	T:T	G:G	G:G	C:C	C:C	A:A	C:C	T:T	T:T	T:T	T:T	T:T	A:A	C:C	T:T	A:A	C:C	G:G	T:T	A:A	A:A	C
Rohondela_set3	ROHONDELA	T:T	C:C	G:G	A:A	G:G	A:A	A:A	G:G	T:T	T:T	T:T	G:G	T:T	A:A	G:G	G:G	C:C	C:C	C:C	A:A	C:C	C:C	G:G	G:G	C:C	G:G	C:C	C:C	G:G	T:T	C:C	G:G	C:A	C:C	T:T	T:T	T:T	G:G	G:G	A:A	G:G	A:A	T:T	T:T	C:C	G:G	A:A	T:T
Roja_set3	ROJA	T:T	C:C	T:T	A:A	T:T	A:A	A:A	G:G	C:C	T:T	T:T	G:G	C:C	A:A	G:G	G:G	C:C	C:C	G:G	G:G	C:C	C:C	G:G	G:G	C:C	G:G	C:C	C:C	T:T	T:T	T:T	G:G	C:A	T:T	T:T	T:T	T:T	G:G	G:G	C:A	G:G	A:A	T:T	T:T	C:C	G:G	A:A	T:T
Rozikoko1_set3	ROZIKOKO1	T:T	C:C	G:G	A:A	T:T	A:A	A:A	G:G	C:C	T:T	T:T	G:G	C:C	A:A	G:G	G:G	C:C	T:T	C:C	G:G	C:C	C:C	G:G	T:T	C:C	G:G	C:C	G:G	T:T	T:T	C:C	G:G	C:A	T:T	T:T	T:T	T:T	G:G	G:G	A:A	G:G	A:A	T:T	T:T	C:C	G:G	A:A	T:T
	ROZIKOKO2	C	C	C	C	C	C	C	C	C	C	C	C	C	C	G:G	C	C	C	C	C	C:C	C	C	C	C	C	C:C	C	C	C	C	C	C	C	C	C	C	C	G:G	C	C	C	C	C	C:C	C	C	C
RWR1091_set3	RWR1091	A:A	C:C	G:G	A:A	T:T	A:A	A:A	G:G	C:C	A:A	T:T	A:A	C:C	A:A	G:G	G:G	C:C	C:C	C:C	G:G	C:C	C:C	G:G	G:G	C:C	G:G	C:C	C:C	T:T	T:T	C:C	G:G	C:A	T:T	T:T	T:T	T:T	G:G	G:G	A:A	G:G	A:A	T:T	T:T	C:C	G:G	A:A	C:C
RWR1668_set3	RWR1668	A:A	C:C	G:G	A:A	T:T	A:A	A:A	G:G	C:C	T:T	T:T	G:G	C:C	A:A	G:G	G:G	C:C	T:T	C:C	G:G	C:C	C:C	G:G	T:T	C:C	G:G	C:C	G:G	T:T	T:T	T:T	G:G	C:A	T:T	T:T	T:T	T:T	G:G	G:G	A:A	G:G	A:A	T:T	T:T	C:C	G:G	A:A	C:C
RWR1946_set3	RWR1946	A:A	C:C	G:G	A:A	G:G	A:A	A:A	G:G	C:C	T:T	T:T	G:G	T:T	A:A	G:G	G:G	C:C	C:C	C:C	A:A	C:C	C:C	G:G	G:G	C:C	T:T	C:C	C:C	G:G	T:T	C:C	G:G	C:A	T:T	T:T	T:T	T:T	G:G	G:G	A:A	G:G	A:A	T:T	T:T	C:C	G:G	A:A	C:C
RWR2075_set3	RWR2075	A:A	C:C	G:G	A:A	G:G	A:A	A:A	G:G	C:C	T:T	T:T	G:G	T:T	A:A	G:G	G:G	C:C	T:T	C:C	A:A	C:C	C:C	G:G	T:T	C:C	T:T	C:C	G:G	G:G	T:T	C:C	G:G	C:A	T:T	T:T	T:T	T:T	G:G	G:G	A:A	G:G	A:A	T:T	T:T	C:C	G:G	A:A	C:C
RWR719_set3	RWR719	T:T	C:C	T:T	T:T	G:G	T:T	G:G	C:C	C:C	T:T	G:G	A:A	T:T	T:T	A:A	A:A	C:C	T:T	G:G	A:A	C:C	C:C	T:T	T:T	A:A	T:T	T:T	G:G	G:G	C:C	C:C	A:A	C:C	T:T	T:T	T:T	T:T	T:T	A:A	C:C	T:T	C	C:C	T:T	C	G:G	A:A	C:C
Sadzu_set3	Sadzu	A:A	C:C	G:G	A:A	T:T	A:A	A:A	G:G	C:C	T:T	T:T	G:G	C:C	A:A	G:G	G:G	C:C	T:T	C:C	G:G	T:T	T:T	G:G	T:T	C:C	G:G	C:C	G:G	T:T	T:T	T:T	G:G	C:A	T:T	T:T	T:T	T:T	G:G	G:G	A:A	G:G	A:A	T:T	T:T	C:C	G:G	A:A	T:T
	SALAWABLACK	C	C	C	T:T	C	C	C	C	C	C	C	C	C	C	C	C	C	C	C	C	C	C	C	C	C	C	C	C	C	C	C	C	C:C	C	C	C	C	G:G	C	C	C	C	C	C	C	C	C	C
	SALAWABROWN	C	C	C	C	C	C	C	C	C	C	C	C	C	C	C	C	C	C	C	C	C	C	C	C	C	C	C	C	C	C	C	C	C	C	C	C	C	C	C	C	C	C	C	C	C:C	C	C	C
Salunde_set3	SALUNDE	T:T	C:C	G:G	A:A	T:T	A:A	A:A	G:G	C:C	A:A	T:T	G:G	C:C	A:A	G:G	G:G	C:C	C:C	C:C	G:G	C:C	C:C	G:G	G:G	C:C	G:G	C:C	C:C	T:T	T:T	T:T	G:G	C:A	C:C	T:T	G:G	T:T	G:G	G:G	A:A	G:G	A:A	T:T	T:T	C:C	G:G	A:A	C:C
SARI1_set3	SARI1	T:T	C:C	T:T	T:T	G:G	T:T	G:G	C:C	C:C	T:T	G:G	G:G	T:T	T:T	A:A	A:A	C:C	C	G:G	A:A	C:C	C:C	T:T	T:T	A:A	T:T	T:T	G:G	G:G	C:C	C:C	A:A	C:C	T:T	T:T	T:T	T:T	T:T	A:A	C:C	T:T	G:G	C:C	G:G	T:T	A:A	C:C	T:T
SARI3_set3	SARI-3	T:T	C:C	T:T	T:T	G:G	T:T	G:G	C:C	C:C	T:T	G:G	G:G	T:T	T:T	A:A	A:A	C:C	T:T	G:G	A:A	C:C	C:C	T:T	T:T	A:A	T:T	T:T	G:G	G:G	C:C	C:C	A:A	C:C	T:T	T:T	T:T	T:T	T:T	A:A	C:C	T:T	G:G	C:C	G:G	C	A:A	C:C	T:T
SARI4_set3	SARI4	T:T	C:C	T:T	T:T	G:G	T:T	G:G	C:C	C:C	T:T	G:G	G:G	T:T	T:T	A:A	A:A	C:C	T:T	G:G	A:A	C:C	C:C	T:T	T:T	A:A	T:T	T:T	G:G	G:G	C:C	C:C	A:A	C:C	T:T	T:T	T:T	T:T	T:T	A:A	C:C	T:T	G:G	C:C	G:G	T:T	A:A	C:C	T:T
SCR37_set3	SCR37	T:T	C:C	T:T	T:T	G:G	T:T	G:G	C:C	C:C	T:T	G:G	G:G	T:T	T:T	G:G	G:G	C:C	C	G:G	A:A	C:C	C:C	G:G	T:T	A:A	T:T	C:C	G:G	G:G	C:C	C:C	A:A	A:A	T:T	T:T	T:T	C:C	T:T	A:A	C:C	G:G	A:A	C:C	G:G	C:C	A:A	A:A	C:C
SELIAN05-1_set3	SELIAN051	A:A	C:C	T:T	T:T	G:G	A:A	G:G	C:C	C:C	A:A	T:T	A:A	T:T	T:T	G:G	A:A	C:C	C:C	G:G	A:A	C:C	C:C	T:T	T:T	A:A	T:T	T:T	G:G	G:G	C:C	C:C	A:A	C:C	T:T	G:G	T:T	T:T	T:T	A:A	C:C	T:T	G:G	C:C	G:G	C:C	A:A	A:A	C:C
SELIAN05-2_set3	SELIAN052	A:A	C:C	T:T	T:T	G:G	T:A	C	C:C	C:C	A:A	T:T	A:A	T:T	T:T	G:G	A:A	C:C	C	G:G	A:A	C:C	C:C	G:T	T:T	C:A	T:T	C:T	G:G	G:G	C:C	C:C	A:A	C	T:T	G:G	T:T	T:T	T:T	G:G	A:A	G:G	C	C:C	G:G	T:T	A:A	C:C	T:T
SELIAN06_set3	SELIAN06	T:T	A:A	T:T	T:T	G:G	A:A	G:G	C:C	C:C	T:T	G:G	A:A	T:T	T:T	G:G	G:G	C:C	T:T	G:G	A:A	C:C	C:C	G:G	T:T	C:A	T:T	T:T	G:G	G:G	C:C	C:C	A:A	C:C	T:T	T:T	T:T	T:T	T:T	A:A	C:C	T:T	G:G	C:C	T:T	C:C	A:A	A:A	C:C
SELIAN94_set3	Selian94	A:A	C:C	G:G	A:A	T:T	A:A	A:A	G:G	T:T	T:T	T:T	G:G	C:C	A:A	G:G	G:G	C:C	C:C	C:C	G:G	T:T	T:T	G:G	G:G	C:C	G:G	C:C	C:C	T:T	T:T	T:T	G:G	C:A	C:C	T:T	T:T	T:T	G:G	G:G	A:A	G:G	C	T:T	T:T	C:C	G:G	A:A	T:T
SELIAN97_set3	SELIAN97	A:A	C:C	T:T	A:A	T:T	A:A	A:A	G:G	T:T	T:T	T:T	G:G	C:C	A:A	G:G	G:G	C:C	C:C	C:C	G:G	C:C	C:C	G:G	G:G	C:C	G:G	C:C	C:C	T:T	T:T	C:C	G:G	C:A	C:C	T:T	T:T	T:T	G:G	G:G	A:A	C	A:A	T:T	T:T	C:C	G:G	A:A	T:T
SEN98_1_set3	SEN98_1	T:T	C:C	T:T	T:T	G:T	T:A	G:G	C:C	C:C	T:T	G:G	G:G	C	A:A	G:G	G:G	C:C	T:T	C:C	G:G	C:C	C:C	G:G	T:T	C	G:G	C:C	G:G	G:T	C:C	C	G:A	C:A	T:T	T:T	T:T	C:T	T:T	A:A	C:C	G:G	A:A	C:C	G:G	C:C	A:A	A:A	C:C
SEN98_2_set3	SEN98_2	A:A	C:C	G:T	T:T	T:T	A:A	C	C:C	C:C	T:T	C	G:G	C:C	T:A	G:A	G:G	C:C	T:T	C	G:G	C:C	C:C	G:G	G:T	C:A	G:T	C	G:C	T:T	C:T	T:T	G:G	C:A	T:T	T:T	T:T	C:T	T:T	A:A	C:C	G:G	A:A	C:C	G:G	C:C	A:A	A:A	C:C
SER16_set3	SER16	A:A	C:C	T:T	DUPE	G:G	T:T	G:G	C:C	C:C	T:T	G:G	G:G	DUPE	T:T	A:A	G:G	C:C	T:T	G:G	G:G	C:C	C:C	G:G	T:T	A:A	T:T	C:C	G:G	G:G	C:C	C:C	A:A	A:A	T:T	T:T	T:T	C:C	T:T	A:A	C:C	G:G	A:A	C:C	G:G	C:C	DUPE	A:A	C:C
Sewan97_set3	SEWAN97	A:A	C:C	G:T	A:A	T:T	A:A	A:A	G:G	C:T	T:T	T:T	G:G	C:C	A:A	G:G	G:G	C:C	C:C	C:C	G:G	C:C	C:C	G:G	C	C:C	G:G	C:C	C:C	T:T	T:T	T:T	G:G	C:A	C:T	T:T	T:T	T:T	G:T	G:A	C	C	G:A	C:T	C	C:C	DUPE	A:A	C:T
Sisi_set3	SISI	T:T	C:C	G:G	A:A	T:T	A:A	C	G:G	C:C	T:T	T:T	G:G	C:C	A:A	G:G	G:G	C:C	C:C	C:C	G:G	C:C	C:C	G:G	G:G	C:C	G:G	C:C	G:C	T:T	T:T	T:T	G:G	C:A	T:T	T:T	T:T	T:T	G:G	G:G	A:A	G:G	A:A	T:T	T:T	C:C	G:G	A:A	T:T
Sodan_set3	SODAN	A:A	C:C	G:G	A:A	T:T	A:A	A:A	G:G	C:C	T:T	T:T	G:G	C:C	A:A	G:G	G:G	C:C	C:C	C:C	G:G	C:C	T:T	G:G	G:G	C:C	G:G	C:C	G:G	T:T	T:T	T:T	G:G	C:A	T:T	T:T	T:T	T:T	G:G	G:G	A:A	G:G	A:A	T:T	T:T	C:C	G:G	A:A	T:T
Solwezi_Mix_set3	Solwezimix	T:A	C:C	G:G	A:A	T:T	T:A	C	C:C	C:C	T:T	T:T	G:G	C:C	T:A	G:G	G:A	C:C	C:C	C:C	G:G	C:T	T:T	G:G	G:T	C:C	G:G	C:T	G:C	T:T	T:T	C:C	G:A	C	T:T	T:T	T:T	T:T	G:G	G:G	A:A	G:G	A:A	T:T	T:T	C:C	G:G	A:A	T:T
Soya1_set3	SOYA1	A:A	C:C	T:T	A:A	T:T	A:A	A:A	G:G	C:C	T:T	T:T	G:G	C:C	A:A	G:G	G:G	C:C	C:C	C:C	G:G	T:T	T:T	G:G	G:G	C:C	G:G	C:C	C:C	T:T	T:T	C:C	G:G	C:A	T:T	T:T	T:T	T:T	G:G	G:G	A:A	G:G	A:A	T:T	T:T	C:C	G:G	A:A	T:T
Soya2_set3	SOYA2	A:A	C:C	T:T	A:A	T:T	A:A	A:A	G:G	C:C	T:T	T:T	G:G	C:C	A:A	C	G:G	C:C	C:C	C:C	G:G	T:T	T:T	G:G	G:G	C:C	G:G	C:C	C:C	T:T	T:T	C:C	G:G	C:A	T:T	T:T	T:T	T:T	G:G	G:G	A:A	G:G	A:A	T:T	T:T	C:C	G:G	A:A	T:T
Soya3_set3	SOYA3	A:A	C:C	T:T	A:A	T:T	A:A	A:A	G:G	C:C	T:T	T:T	G:G	C:C	A:A	G:G	G:G	C:C	C:C	C:C	G:G	T:T	T:T	G:G	G:G	C:C	G:G	C:C	C:C	T:T	T:T	C:C	G:G	C:A	T:T	T:T	T:T	T:T	G:G	G:G	A:A	G:G	A:A	T:T	T:T	C:C	G:G	A:A	T:T
Soya_Njano_set3	SOYANJANO	A:A	C:C	G:G	A:A	T:T	A:A	A:A	G:G	C:C	T:T	T:T	G:G	C:C	A:A	G:G	G:G	C:C	C:C	C:C	G:G	C:C	C:C	G:G	G:G	C:C	T:T	C:C	C:C	T:T	T:T	T:T	G:G	C:A	T:T	T:T	T:T	T:T	G:G	G:G	A:A	G:G	A:A	T:T	T:T	C:C	G:G	A:A	C:C
SUG131_set3	SUG131	A:A	C:C	T:T	A:A	T:T	A:A	A:A	G:G	T:T	T:T	G:T	G:G	C:C	A:A	G:G	G:G	C:C	C:C	C:C	G:G	C:C	T:T	G:G	G:G	C:C	G:G	C:C	C:C	T:T	T:T	T:T	G:G	C:A	C:C	T:T	T:T	T:T	G:G	G:G	A:A	G:G	A:A	T:T	T:T	C:C	G:G	A:A	T:T
Tungulumilyango_set3	TUNGULUMILYANGO	A:A	A:A	T:T	T:T	G:G	A:A	G:G	C:C	C:C	A:A	G:G	A:A	T:T	T:T	G:G	G:G	G:G	T:T	G:G	A:A	C:C	C:C	T:T	T:T	C:C	T:T	T:T	G:G	G:G	T:T	C:C	A:A	C:C	T:T	T:T	T:T	T:T	T:T	A:A	C:C	T:T	G:G	C:C	G:G	C:C	A:A	A:A	C:C
UBR95-2_set3	UBR_95_2	T:T	C:C	T:T	T:T	G:G	T:T	G:G	C:C	C:C	T:T	T:T	G:G	T:T	T:T	A:A	A:A	C:C	T:T	G:G	G:G	C:C	C:C	G:G	T:T	C:C	T:T	T:T	G:G	G:G	C:C	C:C	A:A	C:C	T:T	T:T	T:T	T:T	T:T	A:A	C:C	G:G	C	C:C	G:G	T:T	A:A	C:C	C:C
Urugezi_set3	URUGEZI	A:A	C:C	G:G	A:A	T:T	A:A	A:A	G:G	T:T	T:T	T:T	G:G	C:C	A:A	G:G	G:G	C:C	C:C	C:C	G:G	C:C	C:C	G:G	T:T	C:C	G:G	C:C	G:G	T:T	T:T	T:T	G:G	C:A	T:T	T:T	T:T	T:T	G:G	G:G	A:A	G:G	A:A	T:T	C	C:C	G:G	A:A	T:T
Urwera_set3	URWERA	T:T	C:C	T:T	T:T	G:G	T:T	G:G	C:C	C:C	A:A	T:T	A:A	T:T	T:T	G:G	A:A	C:C	C	G:G	A:A	C:C	C:C	G:G	T:T	C:C	T:T	T:T	G:G	G:G	C:C	C:C	A:A	C:C	T:T	T:T	G:G	T:T	T:T	A:A	C:C	G:G	C	C:C	G:G	T:T	A:A	C:C	C:C
Uyole96_set3	UYOLE96	T:T	C:C	G:G	A:A	T:T	A:A	A:A	G:G	C:C	T:T	T:T	G:G	C:C	A:A	G:G	G:G	C:C	C:C	C:C	G:G	C:C	C:C	G:G	G:G	C:C	G:G	C:C	G:G	T:T	T:T	T:T	G:G	C:A	T:T	T:T	T:T	T:T	G:G	G:G	A:A	G:G	A:A	T:T	T:T	C:C	G:G	A:A	T:T
Uyole98_set3	UYOLE98	T:T	C:C	G:G	A:A	T:T	A:A	G:G	G:G	C:C	T:T	T:T	G:G	C:C	A:A	G:G	G:G	C:C	C:C	C:C	G:G	C:C	C:C	G:G	T:T	C:C	G:G	T:T	G:G	T:T	T:T	C:C	G:G	C:C	T:T	T:T	T:T	T:T	G:G	G:G	A:A	G:G	A:A	T:T	G:G	T:T	A:A	C:C	C:C
VAX6_set3	VAX6	T:T	C:C	T:T	T:T	G:G	T:T	G:G	C:C	C:C	T:T	G:G	A:A	T:T	T:T	A:A	A:A	C:C	C	G:G	A:A	C:C	C:C	T:T	T:T	A:A	T:T	T:T	G:G	G:G	C:C	C:C	G:G	C:C	T:T	T:T	T:T	T:T	T:T	A:A	C:C	G:G	A:A	C:C	G:G	C:C	A:A	A:A	C:C
W616447_set3	W616447	A:A	C:C	T:T	A:A	T:T	A:A	A:A	G:G	C:C	T:T	T:T	G:G	C:C	A:A	G:G	G:G	C:C	C:C	C:C	G:G	C:C	C:C	G:G	G:G	C:C	T:T	C:C	C:C	T:T	C:C	T:T	G:G	A:A	T:T	T:T	T:T	T:T	G:G	G:G	A:A	G:G	A:A	T:T	T:T	C:C	G:G	A:A	T:T
W616488_set3	W616488	T:T	C:C	G:G	A:A	T:T	A:A	G:G	C:C	T:T	T:T	T:T	G:G	C:C	A:A	G:G	G:G	C:C	C:C	C:C	G:G	C:C	T:T	G:G	G:G	C:C	G:G	C:C	G:G	T:T	T:T	T:T	G:G	C:A	C:C	G:G	T:T	T:T	G:G	G:G	A:A	G:G	A:A	T:T	T:T	C:C	G:G	A:A	C:C
W616489_set3	W616489	A:A	C:C	G:G	A:A	T:T	A:A	A:A	G:G	C:C	T:T	T:T	G:G	C:C	A:A	G:G	G:G	C:C	C:C	C:C	G:G	C:C	T:T	G:G	G:G	C:C	G:G	C:C	G:G	T:T	T:T	T:T	G:G	C:A	T:T	T:T	T:T	T:T	G:G	G:G	A:A	G:G	A:A	T:T	T:T	C:C	G:G	A:A	T:T
W616495_set3	W616495	A:A	C:C	G:G	A:A	T:T	A:A	A:A	G:G	C:C	T:T	T:T	G:G	C:C	A:A	G:G	G:G	C:C	C:C	C:C	G:G	C:C	T:T	G:G	G:G	C:C	G:G	C:C	G:G	T:T	T:T	T:T	G:G	C:A	T:T	T:T	T:T	T:T	G:G	G:G	A:A	G:G	A:A	T:T	T:T	C:C	G:G	A:A	T:T
W616500_set3	W616500	A:A	C:C	G:G	A:A	T:T	A:A	A:A	G:G	C:C	T:T	T:T	G:G	C:C	A:A	G:G	G:G	C:C	C:C	C:C	G:G	C:C	T:T	G:G	G:G	C:C	T:T	C:C	C:C	T:T	T:T	T:T	G:G	C:A	T:T	T:T	T:T	T:T	G:G	G:G	C	G:G	A:A	T:T	T:T	C:C	G:G	A:A	T:T
W616501_set3	W616501	A:A	C:C	G:G	A:A	T:T	A:A	A:A	G:G	C:C	T:T	T:T	G:G	C:C	A:A	G:G	G:G	C:C	C:C	C:C	G:G	C:C	C:C	G:G	G:G	C:C	G:G	C:C	C:C	T:T	C:C	T:T	G:G	C:A	T:T	T:T	T:T	T:T	G:G	G:G	A:A	G:G	A:A	T:T	T:T	C:C	G:G	A:A	T:T
W616529_set3	W616529	A:A	C:C	G:G	A:A	T:T	A:A	A:A	G:G	T:T	T:T	T:T	G:G	C:C	A:A	G:G	G:G	C:C	C:C	C:C	G:G	T:T	T:T	G:G	G:G	C:C	G:G	C:C	C:C	T:T	T:T	T:T	G:G	C:A	C:C	T:T	T:T	T:T	G:G	G:G	A:A	G:G	A:A	T:T	T:T	C:C	G:G	A:A	T:T
W616534_set3	W616534	T:T	C:C	T:T	T:T	G:G	T:T	G:G	C:C	C:C	T:T	T:T	G:G	T:T	C	A:A	A:A	C:C	C	G:G	A:A	C:C	C:C	G:G	T:T	A:A	T:T	T:T	G:G	G:G	C:C	C:C	A:A	C:C	T:T	T:T	T:T	T:T	T:T	A:A	C:C	T:T	A:A	C:C	G:G	C:C	A:A	A:A	C:C
W616535_set3	W616535	T:T	C:C	G:G	A:A	T:T	A:A	A:A	G:G	C:C	T:T	T:T	G:G	C:C	A:A	G:G	G:G	C:C	C:C	C:C	G:G	C:C	C:C	G:G	G:G	C:C	G:G	C:C	C:C	T:T	T:T	T:T	G:G	C:A	T:T	T:T	T:T	C	G:G	G:G	A:A	G:G	A:A	T:T	T:T	C:C	G:G	A:A	T:T
W616546_set3	W616546	T:T	C:C	G:G	A:A	T:T	A:A	A:A	G:G	T:T	T:T	T:T	G:G	C:C	A:A	G:G	G:G	C	C:C	C:C	G:G	C:C	T:T	G:G	G:G	C:C	G:G	C:C	G:G	T:T	T:T	T:T	G:G	C:A	C:C	T:T	T:T	T:T	G:G	G:G	A:A	G:G	A:A	T:T	T:T	C:C	G:G	A:A	C:C
W616547_set3	W616547	T:T	C:C	G:G	A:A	T:T	A:A	A:A	G:G	C:C	T:T	T:T	G:G	C:C	A:A	G:G	G:G	C:C	C:C	C:C	G:G	C:C	T:T	G:G	G:G	C:C	G:G	C:C	C:C	T:T	T:T	T:T	G:G	C:A	T:T	T:T	T:T	T:T	G:G	G:G	A:A	G:G	A:A	T:T	T:T	C:C	G:G	A:A	C:C
W661465_set3	W661465	A:A	C:C	G:G	A:A	T:T	A:A	A:A	G:G	C:C	T:T	T:T	G:G	C:C	A:A	G:G	G:G	C:C	C:C	C:C	G:G	C:C	T:T	G:G	G:G	C:C	G:G	C:C	G:G	T:T	T:T	T:T	G:G	C:A	T:T	T:T	T:T	T:T	G:G	G:G	A:A	G:G	A:A	T:T	T:T	C:C	G:G	A:A	T:T
Yellow_set3	YELLOW	A:A	C:C	G:G	A:A	T:T	A:A	A:A	G:G	C:C	T:T	T:T	G:G	C:C	A:A	G:G	G:G	C:C	C:C	C:C	G:G	C:C	T:T	G:G	G:G	C:C	T:T	C:C	C:C	T:T	T:T	T:T	G:G	C:A	T:T	T:T	T:T	T:T	G:G	G:G	A:A	G:G	A:A	T:T	T:T	C:C	G:G	A:A	T:T
Zawadi_set3	ZAWADI	A:A	C:C	T:T	A:A	T:T	A:A	A:A	G:G	C:C	T:T	T:T	G:G	C:C	A:A	G:G	G:G	C:C	C:C	G:G	G:G	C:C	T:T	G:G	G:G	C:C	G:G	C:C	C:C	T:T	T:T	C:C	G:G	C:A	T:T	T:T	T:T	T:T	G:G	G:G	A:A	G:G	A:A	T:T	T:T	C:C	G:G	A:A	T:T
		0	0	0	0	0	0	0	0	0	0	0	0	0	0	0	0	0	0	0	0	0	0	0	0	0	0	0	0	0	0	0	0	0	0	0	0	0	0	0	0	0	0	0	0	0	0	0	0
		0	0	0	0	0	0	0	0	0	0	0	0	0	0	0	0	0	0	0	0	0	0	0	0	0	0	0	0	0	0	0	0	0	0	0	0	0	0	0	0	0	0	0	0	0	0	0	0
		0	0	0	0	0	0	0	0	0	0	0	0	0	0	0	0	0	0	0	0	0	0	0	0	0	0	0	0	0	0	0	0	0	0	0	0	0	0	0	0	0	0	0	0	0	0	0	0
		0	0	0	0	0	0	0	0	0	0	0	0	0	0	0	0	0	0	0	0	0	0	0	0	0	0	0	0	0	0	0	0	0	0	0	0	0	0	0	0	0	0	0	0	0	0	0	0
		0	0	0	0	0	0	0	0	0	0	0	0	0	0	0	0	0	0	0	0	0	0	0	0	0	0	0	0	0	0	0	0	0	0	0	0	0	0	0	0	0	0	0	0	0	0	0	0
		0	0	0	0	0	0	0	0	0	0	0	0	0	0	0	0	0	0	0	0	0	0	0	0	0	0	0	0	0	0	0	0	0	0	0	0	0	0	0	0	0	0	0	0	0	0	0	0
		0	0	0	0	0	0	0	0	0	0	0	0	0	0	0	0	0	0	0	0	0	0	0	0	0	0	0	0	0	0	0	0	0	0	0	0	0	0	0	0	0	0	0	0	0	0	0	0
		0	0	0	0	0	0	0	0	0	0	0	0	0	0	0	0	0	0	0	0	0	0	0	0	0	0	0	0	0	0	0	0	0	0	0	0	0	0	0	0	0	0	0	0	0	0	0	0
		0	0	0	0	0	0	0	0	0	0	0	0	0	0	0	0	0	0	0	0	0	0	0	0	0	0	0	0	0	0	0	0	0	0	0	0	0	0	0	0	0	0	0	0	0	0	0	0
		0	0	0	0	0	0	0	0	0	0	0	0	0	0	0	0	0	0	0	0	0	0	0	0	0	0	0	0	0	0	0	0	0	0	0	0	0	0	0	0	0	0	0	0	0	0	0	0
		0	0	0	0	0	0	0	0	0	0	0	0	0	0	0	0	0	0	0	0	0	0	0	0	0	0	0	0	0	0	0	0	0	0	0	0	0	0	0	0	0	0	0	0	0	0	0	0
		0	0	0	0	0	0	0	0	0	0	0	0	0	0	0	0	0	0	0	0	0	0	0	0	0	0	0	0	0	0	0	0	0	0	0	0	0	0	0	0	0	0	0	0	0	0	0	0
		0	0	0	0	0	0	0	0	0	0	0	0	0	0	0	0	0	0	0	0	0	0	0	0	0	0	0	0	0	0	0	0	0	0	0	0	0	0	0	0	0	0	0	0	0	0	0	0
		0	0	0	0	0	0	0	0	0	0	0	0	0	0	0	0	0	0	0	0	0	0	0	0	0	0	0	0	0	0	0	0	0	0	0	0	0	0	0	0	0	0	0	0	0	0	0	0
		0	0	0	0	0	0	0	0	0	0	0	0	0	0	0	0	0	0	0	0	0	0	0	0	0	0	0	0	0	0	0	0	0	0	0	0	0	0	0	0	0	0	0	0	0	0	0	0
		0	0	0	0	0	0	0	0	0	0	0	0	0	0	0	0	0	0	0	0	0	0	0	0	0	0	0	0	0	0	0	0	0	0	0	0	0	0	0	0	0	0	0	0	0	0	0	0
		0	0	0	0	0	0	0	0	0	0	0	0	0	0	0	0	0	0	0	0	0	0	0	0	0	0	0	0	0	0	0	0	0	0	0	0	0	0	0	0	0	0	0	0	0	0	0	0
		296	296	296	296	296	296	296	296	296	296	296	296	296	296	296	296	296	296	296	296	296	296	296	296	296	296	296	296	296	296	296	296	296	296	296	296	296	296	296	296	296	296	296	296	296	296	296	296
																																		x
[truncated: 703 more columns]

## Sheet: set 4 (1583.030-04)
	KBiosciences grid report
	Grid version 1.03
	More information is available in the Genotyping-1583.030-04.csv file. This file lists only the calls for each SNP on each well with a subject ID. When a subject ID is duplicated and the calls don't match the keyword DUPE is used.
	Project number	1583.03
	Order number	G8Q-1701-PV-KB-BR
	Plates	19005344	1583_030_Parents	TSK01938
ID	DNA \ Assay	BARC-PV-0000055	BARC-PV-0000105	BARC-PV-0000365	BARC-PV-0000468	BARC-PV-0000501	BARC-PV-0000669	BARC-PV-0000909	BARC-PV-0001361	BARC-PV-0001385	BARC-PV-0001413	BARC-PV-0001925	BARC-PV-0002061	BARC-PV-0002100	BARC-PV-0002776	BARC-PV-0002838	BARC-PV-0002984	BARC-PV-0003413	BARC-PV-0003549	BARC-PV-0003561	BARC-PV-0003623	BARC-PV-0003734	BARC-PV-0003932	BARC-PV-0004096	BARC-PV-0004479	BARC-PV-0004807	BARC-PV-0005035	BARC-PV-0005055	BARC-PV-0005264	BARC-PV-0005388	BARC-PV-0005586	BARC-PV-0005710	BARC-PV-0005793	BARC-PV-0005808	BARC-PV-0006056	BARC-PV-0006320	sc00002ln2152649_1120369_C_T_3	sc00002ln2152649_1550949_T_G_3	sc00002ln2152649_49740_T_G_222	sc00003ln2130026_109451_G_A_44	sc00003ln2130026_123977_T_C_44	sc00003ln2130026_1665755_G_T_5	sc00003ln2130026_1698708_G_A_6	sc00003ln2130026_1706192_A_C_6	sc00003ln2130026_1727598_G_T_6	sc00003ln2130026_1791042_A_G_6	sc00003ln2130026_1850170_T_C_6	sc00003ln2130026_2002999_C_T_6	sc00003ln2130026_2022040_G_A_6
	45_30_19	A:A	C:C	G:G	A:A	T:T	A:A	G:G	C:C	C:C	?	T:T	?	A:A	C:C	A:A	G:G	A:A	C:C	C:C	C:C	G:G	C:C	C:C	G:G	T:T	C:C	C:C	G:G	C:C	G:G	T:T	T:T	T:T	G:G	C:A	C:C	T:T	G:G	G:G	T:T	G:G	G:G	A:A	G:G	A:A	T:T	C:C	G:G
	a73_30_19	?	?	?	?	?	?	?	?	?	?	?	?	?	?	?	?	?	?	?	?	?	?	?	?	?	?	?	?	?	C:C	?	?	?	?	?	?	?	?	?	?	?	G:G	?	?	?	?	C:C	?
	a81_30_19	?	?	?	?	?	?	?	?	?	?	?	?	?	?	?	?	?	?	?	?	?	?	?	?	?	?	?	?	?	?	?	?	?	?	?	?	?	?	G:G	?	?	?	?	?	?	?	?	?
ALB123_set4	ALB123_30ciat	DUPE	C:C	T:T	A:A	G:G	T:T	C:C	T:T	C:C	T:T	G:G	A:A	G:G	T:T	T:T	A:A	G:G	C:C	T:T	G:G	A:A	C:C	C:C	G:G	T:T	T:T	A:A	T:T	C:C	G:G	G:G	C:C	C:C	A:A	A:A	T:T	T:T	T:T	G:G	C:C	T:T	G:G	?	T:T	?	C:C	T:T	G:G
ALB21_set4	ALB21_30ciat	DUPE	C:C	T:T	T:T	G:G	T:T	C:C	T:T	C:C	T:T	G:G	A:A	G:G	T:T	T:T	A:A	A:A	C:C	T:T	G:G	A:A	C:C	C:C	G:G	T:T	T:T	A:A	T:T	T:T	G:G	G:G	C:C	C:C	G:G	C:C	T:T	T:T	T:T	G:G	C:C	T:T	A:A	C:C	T:T	G:G	C:C	T:T	A:A
	b61_30_19	?	C:C	?	?	?	?	?	?	?	?	?	?	?	?	?	?	?	?	?	?	?	?	?	?	?	?	?	?	?	?	?	?	?	?	?	?	?	?	?	?	?	G:G	?	?	?	?	C:C	?
	b67_30_19	?	?	?	?	?	?	?	?	?	?	?	?	?	?	?	?	?	?	?	?	?	?	?	?	?	?	?	?	?	?	?	?	?	?	?	?	?	?	?	?	?	?	?	?	?	?	C:C	?
Bolivar_set4	Bolivar_30ciat	DUPE	C:C	G:G	A:A	T:T	A:A	G:G	C:C	C:C	T:T	T:T	?	G:G	C:C	A:A	G:G	G:G	C:C	C:C	C:C	?	C:C	C:C	G:G	T:T	C:C	C:C	T:T	C:C	G:G	T:T	T:T	C:C	G:G	C:A	T:T	T:T	T:T	A:A	C:C	G:G	G:G	A:A	G:G	A:A	T:T	C:C	G:G
BRB191_set4	BRB191_30ciat	DUPE	C:C	G:G	A:A	T:T	A:A	G:G	C:C	C:C	A:A	T:T	?	A:A	C:C	A:A	G:G	G:G	C:C	T:T	G:G	G:G	C:C	T:T	G:G	G:G	T:T	A:A	G:G	C:C	C:C	T:T	T:T	C:C	G:G	A:A	T:T	G:G	G:G	G:G	T:T	G:G	G:G	A:A	G:G	A:A	T:T	C:C	G:G
BRB203_set4	BRB203_30ciat	DUPE	C:C	G:G	A:A	T:T	A:A	G:G	C:C	C:C	T:T	T:T	?	G:G	C:C	A:A	G:G	G:G	C:C	T:T	C:C	G:G	C:C	T:T	G:G	G:G	C:C	C:C	G:G	C:C	C:C	T:T	T:T	T:T	G:G	C:A	T:T	T:T	T:T	G:G	T:T	G:G	G:G	A:A	G:G	A:A	T:T	C:C	G:G
BRB211_set4	BRB211_30ciat	DUPE	C:C	G:G	A:A	T:T	A:A	G:G	C:C	C:C	T:T	T:T	?	G:G	C:C	A:A	G:G	G:G	C:C	C:C	C:C	?	C:C	C:C	G:G	G:G	C:C	?	G:G	C:C	C:C	T:T	T:T	T:T	G:G	C:A	T:T	T:T	T:T	G:G	T:T	G:G	G:G	A:A	G:G	A:A	T:T	C:C	G:G
BRB214-A_set4	BRB214_A_30_19	A:A	C:C	G:T	T:T	G:T	A:A	G:G	C:T	C:C	T:A	G:T	?	G:G	C:T	T:A	G:G	G:A	G:C	T:T	C:C	?	C:C	C:C	G:G	T:T	T:T	C:A	T:T	C:C	G:G	G:T	C:C	C:T	G:A	A:A	T:T	T:T	T:T	G:G	T:T	T:T	A:A	C:C	G:T	G:A	C:C	C:C	A:A
BRB214-B_set4	BRB214_B_30_19	T:T	C:C	G:G	A:A	T:T	A:A	G:G	C:C	T:T	T:T	T:T	?	G:G	C:C	?	G:G	G:G	C:C	T:T	C:C	G:G	C:C	T:T	G:G	G:G	C:C	C:C	G:G	C:C	C:C	T:T	T:T	T:T	G:G	C:A	C:C	T:T	T:T	G:G	T:T	G:G	G:G	A:A	G:G	A:A	T:T	C:C	G:G
BRB215_r1_set4	BRB215_30_19	A:A	C:C	G:G	A:A	T:T	A:A	G:G	C:C	?	T:T	T:T	?	G:G	C:C	A:A	G:G	G:G	?	C:C	C:C	A:A	C:C	C:C	G:G	T:T	C:C	C:C	G:G	?	G:G	T:T	T:T	T:T	G:G	?	?	T:T	T:T	G:G	T:T	G:G	G:G	A:A	G:G	A:A	T:T	C:C	G:G
BRB215_r2_set4	BRB215_30ciat	DUPE	C:C	G:G	A:A	T:T	A:A	G:G	C:C	C:C	T:T	T:T	?	G:G	C:C	A:A	G:G	G:G	G:G	C:C	C:C	A:A	C:C	C:C	G:G	T:T	T:T	C:C	G:G	T:T	G:G	T:T	T:T	T:T	G:G	C:C	T:T	T:T	T:T	G:G	T:T	G:G	G:G	A:A	G:G	A:A	T:T	C:C	G:G
BRB217_set4	BRB217_30ciat	DUPE	C:C	G:G	A:A	T:T	A:A	G:G	C:C	C:C	T:T	T:T	?	G:G	C:C	A:A	G:G	G:G	G:G	C:C	C:C	?	C:C	C:C	G:G	T:T	T:T	C:C	G:G	T:T	G:G	?	T:T	T:T	G:G	C:C	T:T	T:T	T:T	G:G	T:T	G:G	G:G	A:A	G:G	A:A	T:T	C:C	G:G
BRB263_set4	BRB263_30ciat	DUPE	C:C	G:G	A:A	T:T	A:A	G:G	C:C	?	T:T	T:T	?	G:G	C:C	A:A	?	G:G	C:C	?	?	?	C:C	C:C	G:G	G:G	C:C	?	?	C:C	C:C	T:T	T:T	T:T	G:G	A:A	?	T:T	T:T	G:G	T:T	G:G	G:G	A:A	?	A:A	T:T	C:C	G:G
BRB264_r1_set4	BRB264_30_19	A:A	C:C	G:G	A:A	G:G	A:A	G:G	C:C	T:T	T:T	T:T	?	G:G	?	A:A	G:G	G:G	C:C	C:C	C:C	G:G	T:T	T:T	G:G	G:G	T:T	C:C	T:T	C:C	C:C	G:G	T:T	C:C	G:G	?	C:C	T:T	T:T	G:G	T:T	G:G	G:G	A:A	G:G	A:A	T:T	C:C	G:G
BRB264_r2_set4	BRB264_30ciat	DUPE	C:C	G:G	A:A	G:G	A:A	G:G	C:C	T:T	T:T	T:T	?	G:G	T:T	A:A	G:G	G:G	C:C	C:C	C:C	G:G	T:T	T:T	G:G	G:G	T:T	C:C	T:T	C:C	C:C	G:G	T:T	C:C	G:G	A:A	C:C	T:T	T:T	G:G	T:T	G:G	G:G	A:A	G:G	A:A	T:T	C:C	G:G
BRB265_set4	BRB265_30ciat	DUPE	C:C	G:G	A:A	G:G	A:A	C:C	C:C	C:C	T:T	T:T	?	A:A	T:T	A:A	G:G	A:A	G:G	C:C	C:C	?	T:T	T:T	G:G	G:G	T:T	?	G:G	C:C	C:C	G:G	T:T	C:C	G:G	A:A	T:T	T:T	T:T	G:G	T:T	G:G	G:G	A:A	G:G	A:A	T:T	C:C	G:G
BRB265-A_set4	BRB265_A_30_19	A:A	C:C	T:T	T:T	G:G	T:T	C:C	T:T	C:C	T:T	G:G	A:A	A:A	T:T	T:T	A:A	A:A	C:C	T:T	G:G	A:A	C:C	C:C	G:G	T:T	T:T	A:A	T:T	C:C	G:G	G:G	C:C	C:C	G:G	A:A	T:T	T:T	T:T	G:G	T:T	T:T	A:A	C:C	G:G	A:A	C:C	C:C	A:A
BRB265-B_set4	BRB265_B_30_19	A:A	C:C	G:G	A:A	T:T	A:A	G:G	C:C	C:C	A:A	T:T	?	G:G	C:C	A:A	G:G	G:G	C:C	T:T	C:C	G:G	C:C	C:C	G:G	G:G	C:C	C:C	T:T	C:C	C:C	T:T	T:T	T:T	G:G	C:A	C:C	T:T	G:G	G:G	T:T	G:G	G:G	A:A	G:G	A:A	T:T	C:C	G:G
BRB266_r1_set4	BRB266_30_19	T:A	C:C	G:G	A:A	T:T	A:A	G:G	C:C	C:T	T:T	T:T	?	G:G	C:C	A:A	G:G	G:G	G:C	?	G:C	G:G	T:T	T:T	G:G	T:T	T:T	C:C	T:T	C:C	G:G	T:T	T:T	T:T	G:G	C:A	C:T	T:T	T:T	G:G	T:T	G:G	G:G	A:A	G:G	A:A	T:T	C:C	G:G
BRB266_r2_set4	BRB266_30ciat	DUPE	C:C	G:G	T:T	T:T	A:A	G:G	C:C	C:C	T:T	T:T	?	G:G	C:C	A:A	G:G	G:G	G:G	?	C:C	A:A	T:T	T:T	G:G	G:G	T:T	C:C	T:T	C:C	C:C	T:T	T:T	T:T	G:G	C:A	T:T	T:T	T:T	G:G	T:T	T:T	A:A	C:C	G:G	A:A	C:C	C:C	A:A
BRB267_set4	BRB267_30_19	T:T	C:C	G:G	T:T	G:G	A:A	G:G	C:C	C:C	?	G:G	A:A	A:A	T:T	T:T	G:G	A:A	G:G	C:C	G:G	G:G	C:C	C:C	G:G	T:T	T:T	C:C	G:G	C:C	G:G	G:G	C:C	C:C	G:G	C:A	T:T	T:T	T:T	G:G	T:T	G:G	G:G	A:A	G:G	A:A	T:T	C:C	G:G
BRB267-A_set4	BRB267_A_30_19	A:A	C:C	G:G	A:A	T:T	A:A	G:G	C:C	T:T	T:T	T:T	?	G:G	C:C	A:A	G:G	G:G	G:G	C:C	C:C	G:G	T:T	T:T	G:G	G:G	T:T	C:C	G:G	C:C	C:C	T:T	T:T	T:T	G:G	C:A	T:T	T:T	T:T	G:G	T:T	G:G	G:G	A:A	G:G	A:A	T:T	C:C	G:G
BRB267-B_set4	BRB267_B_30_19	T:T	C:C	G:G	A:A	G:G	A:A	G:G	C:C	C:C	T:A	T:T	?	G:G	T:T	T:A	G:A	G:A	G:C	T:T	C:C	G:G	C:C	C:C	G:G	G:G	C:C	A:A	G:G	C:C	C:C	G:G	C:T	C:C	G:A	C:A	T:T	T:T	T:T	G:G	T:T	G:G	G:G	A:A	G:G	A:A	T:T	C:C	G:G
BRB268_set4	BRB268_30ciat	DUPE	C:C	G:G	A:A	T:T	A:A	G:G	C:C	T:T	T:T	T:T	?	G:G	C:C	A:A	G:G	G:G	C:C	C:C	C:C	G:G	T:T	T:T	G:G	G:G	T:T	C:C	G:G	C:C	C:C	T:T	T:T	T:T	G:G	C:A	T:T	T:T	T:T	G:G	T:T	G:G	G:G	A:A	G:G	A:A	T:T	C:C	G:G
Cherry_set4	CHERRY_30_TS	A:A	C:C	G:G	A:A	T:T	A:A	C:C	C:C	T:T	T:T	T:T	A:A	G:G	C:C	A:A	G:G	G:G	C:C	T:T	C:C	G:G	C:C	C:C	G:G	T:T	C:C	C:C	G:G	C:C	G:G	T:T	T:T	C:C	G:G	C:A	C:C	T:T	T:T	G:G	T:T	G:G	G:G	A:A	G:G	A:A	T:T	C:C	G:G
DAB194_set4	DAB194_30_19	T:A	C:C	G:G	T:A	G:G	A:A	G:C	C:T	C:C	A:A	G:G	A:A	G:A	T:T	T:T	G:A	G:A	G:C	C:T	C:C	G:G	C:T	C:T	G:G	T:T	C:T	C:A	G:T	C:C	G:G	G:G	C:T	C:C	G:A	C:A	T:T	T:T	T:T	G:G	T:T	G:T	G:A	C:A	G:T	G:A	C:T	C:C	G:A
DAB250_set4	DAB250_30_19	A:A	C:C	G:G	A:A	T:T	A:A	G:G	C:C	?	T:T	T:T	?	G:G	C:C	A:A	G:G	G:G	C:C	T:T	C:C	G:G	C:C	T:T	G:G	G:G	C:C	C:C	G:G	C:C	C:C	T:T	T:T	T:T	G:G	C:A	?	T:T	T:T	G:G	?	G:G	G:G	A:A	G:G	A:A	T:T	C:C	G:G
DAB252_set4	DAB252_30_19	A:A	C:C	G:G	A:A	T:T	A:A	G:G	C:C	T:T	T:T	T:T	?	G:G	C:C	A:A	G:G	G:G	C:C	C:C	C:C	G:G	C:C	C:C	G:G	T:T	C:C	C:C	T:T	C:C	G:G	T:T	T:T	T:T	G:G	C:A	C:C	T:T	T:T	G:G	T:T	G:G	G:G	A:A	G:G	A:A	T:T	C:C	G:G
DAB262_set4	DAB262_30_19	A:A	C:C	G:G	A:A	T:T	A:A	G:G	C:C	T:T	T:T	T:T	?	G:G	C:C	A:A	G:G	G:G	C:C	C:C	C:C	G:G	C:C	?	G:G	G:G	C:C	C:C	G:G	C:C	C:C	T:T	T:T	T:T	G:G	C:A	C:C	T:T	T:T	G:G	T:T	G:G	G:G	A:A	G:G	A:A	T:T	C:C	G:G
DAB295_set4	DAB295_30ciat	DUPE	C:C	G:G	A:A	T:T	A:A	G:G	C:C	T:T	T:T	T:T	?	G:G	C:C	A:A	G:G	G:G	C:C	C:C	C:C	G:G	C:C	C:C	G:G	G:G	C:C	C:C	G:G	C:C	C:C	T:T	T:T	T:T	G:G	C:A	C:C	T:T	T:T	G:G	T:T	G:G	G:G	A:A	G:G	A:A	T:T	C:C	G:G
DAB302_set4	DAB302_30ciat	DUPE	C:C	G:G	A:A	T:T	A:A	G:G	C:C	T:T	T:T	T:T	?	G:G	C:C	A:A	G:G	G:G	C:C	C:C	C:C	G:G	C:C	C:C	G:G	T:T	C:C	C:C	G:G	C:C	G:G	T:T	T:T	T:T	G:G	C:A	C:C	T:T	T:T	G:G	T:T	G:G	G:G	A:A	G:G	A:A	T:T	C:C	G:G
DAB317_set4	DAB317_30ciat	DUPE	C:C	G:G	A:A	T:T	A:A	G:G	C:C	T:T	T:T	T:T	?	G:G	C:C	A:A	G:G	G:G	C:C	C:C	C:C	G:G	C:C	C:C	G:G	T:T	C:C	C:C	T:T	C:C	G:G	T:T	T:T	T:T	G:G	C:A	C:C	T:T	T:T	G:G	T:T	G:G	G:G	A:A	G:G	A:A	T:T	C:C	G:G
DAB338_set4	DAB338_30_19	A:A	C:C	G:G	A:A	T:T	A:A	G:G	C:C	T:T	T:T	T:T	?	G:G	C:C	A:A	G:G	G:G	C:C	C:C	C:C	G:G	C:C	T:T	G:G	G:G	C:C	C:C	G:G	C:C	C:C	T:T	T:T	T:T	G:G	C:A	C:C	T:T	T:T	G:G	T:T	G:G	G:G	A:A	G:G	A:A	T:T	C:C	G:G
DAB355_set4	DAB355_30_19	A:A	C:C	G:G	A:A	T:T	A:A	G:G	C:C	C:C	T:T	T:T	?	G:G	C:C	A:A	G:G	G:G	C:C	T:T	C:C	G:G	C:C	C:C	G:G	G:G	C:C	C:C	G:G	C:C	C:C	T:T	T:T	T:T	G:G	C:A	T:T	T:T	T:T	G:G	T:T	G:G	G:G	A:A	G:G	A:A	T:T	C:C	G:G
DAB41_set4	DAB41_30_19	T:T	C:C	T:T	T:T	T:T	T:T	C:C	T:T	T:T	T:T	G:G	A:A	A:A	C:C	T:T	G:G	A:A	C:C	T:T	G:G	A:A	C:C	C:C	G:G	T:T	T:T	A:A	T:T	T:T	G:G	T:T	C:C	T:T	A:A	C:C	C:C	T:T	T:T	A:A	C:C	T:T	A:A	C:C	T:T	G:G	C:C	C:C	A:A
DAB494_set4	DAB494_30ciat	DUPE	C:C	G:G	A:A	T:T	A:A	G:G	C:C	T:T	T:T	T:T	?	G:G	C:C	A:A	G:G	G:G	C:C	C:C	C:C	G:G	C:C	C:C	G:G	T:T	C:C	C:C	G:G	C:C	G:G	T:T	T:T	T:T	G:G	C:A	C:C	T:T	T:T	G:G	T:T	G:G	G:G	A:A	G:G	A:A	T:T	C:C	G:G
DAB525_set4	DAB525_30ciat	DUPE	C:C	G:G	A:A	T:T	A:A	G:G	C:C	C:C	T:T	T:T	?	G:G	C:C	A:A	G:G	G:G	C:C	C:C	C:C	G:G	C:C	T:T	G:G	T:T	C:C	C:C	G:G	C:C	G:G	T:T	T:T	T:T	G:G	C:A	C:C	T:T	T:T	G:G	T:T	G:G	G:G	A:A	G:G	A:A	T:T	C:C	G:G
DAB528_set4	DAB528_30ciat	DUPE	C:C	G:G	A:A	T:T	A:A	G:G	C:C	T:T	T:T	T:T	?	G:G	C:C	?	G:G	G:G	C:C	C:C	C:C	?	C:C	C:C	G:G	T:T	C:C	C:C	G:G	C:C	G:G	T:T	T:T	T:T	G:G	C:A	C:C	T:T	T:T	G:G	T:T	G:G	G:G	A:A	G:G	A:A	T:T	C:C	G:G
DAB53_set4	DAB53_30_19	A:A	C:C	G:G	A:A	G:G	A:A	G:G	C:C	C:C	A:A	T:T	?	G:G	T:T	A:A	G:G	A:A	G:C	?	G:G	G:G	C:C	C:C	G:G	G:G	T:T	C:C	G:G	T:T	C:C	G:G	T:T	C:C	A:A	C:C	T:T	T:T	T:T	G:G	T:T	G:G	G:G	A:A	G:G	A:A	T:T	C:C	G:G
DAB60_set4	DAB60_30_19	A:A	C:C	T:T	A:A	T:T	A:A	G:G	C:C	C:C	T:T	T:T	?	G:G	C:C	A:A	G:G	G:G	G:G	C:C	C:C	A:A	C:C	C:C	G:G	T:T	T:T	C:C	G:G	T:T	G:G	T:T	T:T	T:T	G:G	C:C	T:T	T:T	T:T	A:A	C:C	G:G	G:G	A:A	G:G	A:A	T:T	C:C	G:G
DAB62_set4	DAB62_30_19	A:A	C:C	G:G	A:A	T:T	A:A	G:G	C:C	T:T	T:T	T:T	?	G:G	C:C	A:A	G:G	G:G	C:C	C:C	C:C	G:G	C:C	T:T	G:G	G:G	C:C	C:C	G:G	C:C	C:C	T:T	T:T	T:T	G:G	C:A	C:C	T:T	T:T	G:G	T:T	G:G	G:G	A:A	G:G	A:A	T:T	C:C	G:G
DAB63_set4	DAB63_30_19	A:A	C:C	G:G	T:T	G:G	A:A	G:G	C:C	C:C	A:A	T:T	?	G:G	T:T	A:A	G:G	G:G	G:G	T:T	C:C	G:G	C:C	C:C	G:G	T:T	C:C	C:C	G:G	C:C	G:G	G:G	T:T	C:C	G:G	C:A	C:C	T:T	G:G	G:G	T:T	G:G	G:G	A:A	G:G	A:A	C:C	C:C	A:A
DAB74_set4	DAB74_30ciat	DUPE	C:C	G:G	A:A	T:T	A:A	G:G	C:C	T:T	T:T	T:T	?	G:G	C:C	A:A	G:G	G:G	C:C	C:C	C:C	G:G	C:C	C:C	G:G	G:G	C:C	C:C	G:G	C:C	C:C	T:T	T:T	T:T	G:G	C:A	C:C	T:T	T:T	G:G	T:T	G:G	G:G	A:A	G:G	A:A	T:T	C:C	G:G
DOR476_set4	DOR476_30ciat		C:C	T:T	T:T		T:T	C:C	T:T	C:C	T:T	G:G	A:A	G:G	T:T	T:T	A:A	A:A	G:G	C:C	G:G	A:A	C:C	C:C	G:G	T:T	T:T	A:A	T:T	T:T	G:G	G:G	C:C	C:C	A:A	C:C	T:T	T:T	T:T	G:G	T:T	T:T	A:A	C:C	T:T	G:G	C:C	T:T	A:A
DRK149_set4	DRK149_30ciat	DUPE	C:C	DUPE	A:A	T:T	A:A	G:G	C:C	?	A:A	T:T	?	G:G	C:C	A:A	G:G	G:G	C:C	C:C	C:C	G:G	C:C	C:C	G:G	G:G	C:C	C:C	G:G	C:C	C:C	T:T	T:T	T:T	G:G	C:A	T:T	T:T	T:T	G:G	T:T	?	G:G	A:A	G:G	A:A	T:T	C:C	G:G
	DRK156_30ciat	?	?	?	?	?	?	?	?	?	?	?	?	?	?	?	?	?	?	?	?	?	?	?	?	?	?	?	?	?	?	?	?	?	?	?	?	?	?	?	?	?	?	?	?	?	?	?	?
G2333_set4	G2333_30ciat	DUPE	A:A	T:T	T:T	G:G	T:T	C:C	T:T	C:C	T:T	G:G	A:A	A:A	T:T	T:T	G:G	G:G	C:C	T:T	G:G	A:A	C:C	C:C	G:G	T:T	T:T	A:A	T:T	T:T	G:G	G:G	C:C	C:C	A:A	C:C	C:C	T:T	G:G	A:A	C:C	T:T	A:A	C:C	T:T	G:G	C:C	T:T	G:G
Gloria30TS_set4	GLORIA_30_TS	A:A	C:C	G:G	A:A	T:T	A:A	G:G	C:C	T:T	T:T	T:T	?	A:A	C:C	A:A	G:G	G:G	C:C	C:C	C:C	A:A	C:C	C:C	G:G	G:G	C:C	C:C	G:G	C:C	C:C	T:T	T:T	T:T	G:G	C:A	C:C	T:T	T:T	G:G	T:T	T:T	A:A	C:C	T:T	G:G	C:C	C:C	A:A
ICA_Tundama_set4	ICA TUNDAMA_30ciat	DUPE	C:C	G:G	A:A	T:T	A:A	G:G	C:C	T:T	T:T	T:T	?	G:G	C:C	A:A	G:G	G:G	C:C	T:T	C:C	G:G	C:C	C:C	G:G	T:T	T:T	C:C	T:T	C:C	G:G	T:T	T:T	C:C	G:G	C:A	C:C	T:T	T:T	G:G	T:T	G:G	G:G	A:A	G:G	A:A	T:T	C:C	G:G
Lyamungu90_set4	LYAMUNGO90_30ciat	DUPE	C:C	G:G	A:A	T:T	A:A	G:G	C:C	T:T	T:T	T:T	?	G:G	C:C	A:A	G:G	G:G	C:C	T:T	C:C	G:G	C:C	C:C	G:G	T:T	T:T	C:C	G:G	C:C	G:G	T:T	T:T	T:T	G:G	C:A	C:C	T:T	T:T	G:G	T:T	G:G	G:G	A:A	G:G	A:A	T:T	C:C	G:G
MAB351_set4	MAB351_30ciat	DUPE	A:A	T:T	T:T	G:G	T:T	C:C	T:T	C:C	T:T	G:G	A:A	A:A	T:T	T:T	A:A	A:A	G:G	C:C	G:G	A:A	C:C	C:C	G:G	T:T	T:T	A:A	T:T	T:T	G:G	G:G	C:C	C:C	A:A	C:C	T:T	T:T	T:T	G:G	T:T	T:T	A:A	C:C	T:T	G:G	C:C	C:C	A:A
MAB352_set4	MAB352_30ciat	DUPE	A:A	T:T	T:T	G:G	T:T	C:C	T:T	C:C	T:T	G:G	A:A	A:A	T:T	?	A:A	A:A	G:G	C:C	G:G	A:A	C:C	C:C	G:G	T:T	T:T	A:A	T:T	T:T	G:G	G:G	C:C	C:C	A:A	C:C	T:T	T:T	T:T	G:G	T:T	T:T	A:A	C:C	T:T	G:G	C:C	C:C	A:A
MAB353_set4	MAB353_30ciat	DUPE	C:C	?	T:T	G:G	T:A	C:C	T:T	?	T:T	G:G	?	A:A	T:T	T:T	A:A	A:A	?	?	?	?	C:C	C:C	G:G	T:T	T:T	A:A	?	T:T	?	G:G	?	C:C	?	C:C	T:T	T:T	T:T	G:G	T:T	T:T	?	C:C	T:T	G:G	C:T	C:C	?
MAB354_set4	MAB354_30ciat	DUPE	C:C	DUPE	T:T	G:G	T:T	C:C	?	?	T:T	G:G	A:A	?	T:T	T:T	A:A	A:A	G:G	T:T	G:G	A:A	C:C	C:C	G:G	T:T	T:T	?	T:T	?	G:G	G:G	?	C:C	A:A	C:C	T:T	T:T	T:T	G:G	T:T	T:T	A:A	C:C	T:T	G:G	C:C	C:C	A:A
MAC47_set4	MAC47_30ciat	DUPE	A:A	G:G	T:T	G:G	A:A	C:C	C:C	C:C	T:T	T:T	A:A	A:A	T:T	A:A	G:G	G:G	C:C	T:T	C:C	A:A	C:C	C:C	G:G	T:T	T:T	A:A	T:T	T:T	G:G	G:G	C:C	C:C	A:A	C:C	T:T	T:T	G:G	G:G	T:T	T:T	A:A	C:C	T:T	G:G	C:C	T:T	G:G
MAR1_set4	MAR1_30ciat	DUPE	C:C	T:T	T:T	G:G	T:T	C:C	T:T	C:C	T:T	G:G	?	G:G	T:T	T:T	A:A	A:A	C:C	?	G:G	?	C:C	C:C	G:G	T:T	T:T	A:A	T:T	T:T	G:G	G:G	C:C	C:C	G:G	C:C	T:T	T:T	T:T	G:G	T:T	T:T	A:A	C:C	G:G	A:A	C:C	T:T	A:A
MAZ10_set4	MAZ10_30_TS	A:A	A:A	G:G	A:A	T:T	A:A	G:G	C:C	C:C	A:A	T:T	?	A:A	C:C	A:A	G:G	G:G	G:G	C:C	C:C	G:G	C:C	C:C	G:G	T:T	C:C	C:C	G:G	C:C	G:G	T:T	T:T	T:T	G:G	A:A	C:C	T:T	G:G	G:G	T:T	G:G	G:G	A:A	G:G	A:A	T:T	C:C	G:G
MAZ109_set4	MAZ109_30_TS	T:T	C:C	G:G	A:A	T:T	A:A	G:G	C:C	C:C	A:A	T:T	?	G:G	C:C	A:A	G:G	G:G	C:C	C:C	C:C	G:G	C:C	C:C	G:G	T:T	C:C	C:C	G:G	C:C	G:G	T:T	T:T	T:T	G:G	C:A	C:C	T:T	G:G	G:G	T:T	T:T	A:A	C:C	T:T	G:G	C:C	C:C	A:A
MAZ11_set4	MAZ11_30_TS	A:A	C:C	G:G	A:A	T:T	A:A	G:G	C:C	C:C	A:A	T:T	?	G:G	C:C	A:A	G:G	G:G	C:C	C:C	C:C	G:G	C:C	C:C	G:G	T:T	C:C	C:C	T:T	C:C	G:G	T:T	T:T	T:T	G:G	C:A	C:C	T:T	G:G	G:G	T:T	G:G	G:G	A:A	G:G	A:A	T:T	C:C	G:G
MAZ110_set4	MAZ110_30_TS	T:T	C:C	G:G	T:T	T:T	A:A	G:G	C:C	C:C	A:A	T:T	?	G:G	C:C	A:A	G:G	G:G	C:C	T:T	C:C	G:G	C:C	C:C	G:G	T:T	T:T	C:C	G:G	C:C	G:G	T:T	T:T	T:T	G:G	C:A	C:C	T:T	G:G	G:G	T:T	T:T	A:A	C:C	T:T	G:G	C:C	C:C	?
MAZ111_set4	MAZ111_30_TS	A:A	C:C	G:G	A:A	T:T	A:A	G:G	C:C	C:C	A:A	T:T	?	G:G	C:C	A:A	G:G	G:G	C:C	T:T	C:C	G:G	C:C	C:C	G:G	G:G	C:C	C:C	G:G	C:C	C:C	T:T	T:T	T:T	G:G	C:A	C:C	T:T	G:G	G:G	T:T	T:T	A:A	C:C	T:T	G:G	C:C	C:C	A:A
MAZ112_set4	MAZ112_30_TS	T:T	C:C	G:G	A:A	T:T	A:A	G:G	C:C	C:C	A:A	T:T	?	G:G	C:C	A:A	G:G	G:G	C:C	T:T	C:C	G:G	C:C	C:C	G:G	G:G	C:C	C:C	G:G	C:C	C:C	T:T	T:T	T:T	G:G	C:A	C:C	T:T	G:G	G:G	T:T	G:G	G:G	A:A	G:G	A:A	T:T	C:C	G:G
MAZ116_r1_set4	MAZ116_30_19	A:A	C:C	G:G	A:A	T:T	A:A	G:G	C:C	C:C	A:A	T:T	?	G:G	C:C	A:A	G:G	G:G	C:C	T:T	C:C	G:G	C:C	C:C	G:G	G:G	C:C	C:C	G:G	C:C	C:C	T:T	T:T	T:T	G:G	C:A	C:C	T:T	G:G	G:G	T:T	T:T	A:A	?	T:T	G:G	C:C	C:C	A:A
MAZ116_r2_set4	MAZ116_30_TS	A:A	C:C	G:G	A:A	T:T	A:A	G:G	C:C	C:C	A:A	T:T	?	G:G	C:C	A:A	G:G	G:G	C:C	T:T	C:C	G:G	C:C	C:C	G:G	G:G	C:C	C:C	G:G	C:C	C:C	T:T	T:T	T:T	G:G	C:A	C:C	T:T	G:G	G:G	T:T	T:T	A:A	C:C	T:T	G:G	C:C	C:C	A:A
MAZ139_set4	MAZ139_30_TS	A:A	C:C	G:G	A:A	T:T	A:A	G:G	C:C	C:C	A:A	T:T	?	G:G	C:C	A:A	G:G	G:G	C:C	C:C	C:C	G:G	C:C	C:C	G:G	T:T	C:C	C:C	G:G	C:C	G:G	T:T	T:T	T:T	G:G	C:A	C:C	T:T	G:G	G:G	T:T	G:G	G:G	A:A	G:G	A:A	T:T	C:C	G:G
MAZ14_set4	MAZ14_30_TS	T:T	C:C	G:G	A:A	?	A:A	G:G	C:C	C:C	T:T	T:T	?	G:G	C:T	A:A	G:G	G:G	C:C	C:C	C:C	G:G	C:C	C:C	G:G	T:T	C:C	C:C	G:G	C:C	G:G	?	T:T	C:T	G:G	C:A	T:T	T:T	T:T	G:G	T:T	G:G	G:G	A:A	G:G	A:A	T:T	C:C	G:G
MAZ140_set4	MAZ140_30_TS	A:A	C:C	G:G	A:A	G:G	A:A	G:G	C:C	C:C	A:A	T:T	?	A:A	T:T	A:A	G:G	G:G	C:C	T:T	C:C	G:G	C:C	C:C	G:G	T:T	C:C	C:C	G:G	C:C	G:G	G:G	T:T	C:C	G:G	C:A	C:C	T:T	G:G	G:G	T:T	G:G	G:G	A:A	G:G	A:A	T:T	C:C	G:G
MAZ141_set4	MAZ141_30_TS	T:T	C:C	G:G	A:A	G:G	A:A	G:G	C:C	C:C	A:A	T:T	?	A:A	T:T	A:A	G:G	G:G	C:C	T:T	C:C	G:G	C:C	C:C	G:G	T:T	C:C	C:C	G:G	C:C	G:G	G:G	T:T	C:C	G:G	C:A	C:C	T:T	G:G	G:G	T:T	G:G	G:G	A:A	G:G	A:A	T:T	C:C	G:G
MAZ142_set4	MAZ142_30_TS	T:T	C:C	G:G	A:A	G:G	A:A	G:G	C:C	C:C	A:A	T:T	?	G:G	T:T	A:A	G:G	G:G	C:C	T:T	C:C	G:G	C:C	C:C	G:G	T:T	C:C	C:C	G:G	C:C	G:G	G:G	T:T	C:C	G:G	C:A	C:C	T:T	G:G	G:G	T:T	G:G	G:G	A:A	G:G	A:A	T:T	C:C	G:G
MAZ143_set4	MAZ143_30_TS	T:A	C:C	G:T	A:A	G:G	T:A	G:G	C:T	C:C	A:A	T:T	?	G:G	T:T	A:A	G:G	G:A	C:C	T:T	G:C	G:G	C:C	C:C	G:G	G:T	C:C	C:A	G:G	C:T	G:C	G:G	C:T	C:C	G:A	C:A	C:T	T:T	G:T	G:G	T:T	G:T	G:A	C:A	G:G	A:A	T:T	C:C	G:G
MAZ144_set4	MAZ144_30_TS	T:T	C:C	G:G	A:A	T:T	A:A	G:G	C:C	C:C	A:A	T:T	?	A:A	C:C	A:A	G:G	G:G	C:C	T:T	C:C	G:G	C:C	C:C	G:G	T:T	C:C	C:C	G:G	C:C	G:G	T:T	T:T	T:T	G:G	C:A	C:C	T:T	G:G	G:G	T:T	G:G	G:G	A:A	G:G	A:A	T:T	C:C	G:G
	MAZ145_30_19	?	?	?	?	?	?	?	?	?	?	?	?	?	?	?	?	?	?	?	?	?	?	?	?	?	?	?	?	?	?	?	?	?	G:G	?	?	?	?	?	?	?	?	?	?	?	?	?	?
MAZ145_r2_set4	MAZ145_30_TS	T:T	C:C	G:G	A:A	T:T	?	?	?	?	?	T:T	?	G:G	C:C	A:A	G:G	G:G	C:C	T:T	C:C	G:G	C:C	C:C	G:G	T:T	C:C	C:C	G:G	C:C	G:G	T:T	T:T	T:T	G:G	C:A	C:C	T:T	G:G	G:G	T:T	G:G	G:G	A:A	G:G	A:A	T:T	C:C	G:G
MAZ146_set4	MAZ146_30_TS	T:T	C:C	G:G	A:A	T:T	A:A	G:G	C:C	C:C	A:A	T:T	?	A:A	C:C	A:A	G:G	G:G	C:C	C:C	C:C	G:G	C:C	C:C	G:G	T:T	C:C	C:C	G:G	C:C	G:G	T:T	T:T	T:T	G:G	C:A	C:C	T:T	G:G	G:G	T:T	G:G	G:G	A:A	G:G	A:A	T:T	C:C	G:G
MAZ147_set4	MAZ147_30_TS	T:T	C:C	G:G	A:A	T:T	A:A	G:G	C:C	C:C	A:A	T:T	?	G:G	C:C	A:A	G:G	G:G	C:C	C:C	C:C	G:G	C:C	C:C	G:G	T:T	T:T	C:C	G:G	C:C	G:G	T:T	T:T	T:T	G:G	C:A	C:C	T:T	G:G	G:G	T:T	G:G	G:G	A:A	G:G	A:A	T:T	C:C	G:G
MAZ148_set4	MAZ148_30_TS	T:T	C:C	G:G	A:A	T:T	A:A	G:G	C:C	C:C	A:A	T:T	?	G:G	C:C	A:A	G:G	G:G	C:C	C:C	C:C	G:G	C:C	C:C	G:G	T:T	C:C	C:C	G:G	C:C	G:G	T:T	T:T	T:T	G:G	C:A	C:C	T:T	G:G	G:G	T:T	G:G	G:G	A:A	G:G	A:A	T:T	C:C	G:G
MAZ149_r1_set4	MAZ149_30_19	A:A	C:C	T:T	T:T	G:G	A:A	C:C	T:T	C:C	A:A	T:T	A:A	G:G	T:T	T:T	G:G	A:A	C:C	T:T	G:G	G:G	C:C	C:C	G:G	T:T	C:C	A:A	G:G	T:T	G:G	G:G	C:C	C:C	A:A	C:C	C:C	T:T	T:T	G:G	T:T	G:T	G:A	C:A	G:G	A:A	C:T	C:T	G:A
MAZ149_r2_set4	MAZ149_30_TS	A:A	C:C	G:T	T:A	T:T	A:A	C:C	C:T	C:C	A:A	T:T	A:A	G:G	C:C	T:A	G:G	A:A	C:C	T:T	G:C	G:G	C:C	C:C	G:G	G:T	C:C	C:C	G:G	C:T	G:C	T:T	C:T	T:T	A:A	C:A	C:C	T:T	G:T	G:G	T:T	G:T	G:A	C:A	G:G	A:A	C:T	C:T	G:A
MAZ150_set4	MAZ150_30_TS	A:A	C:C	T:T	T:A	G:G	A:A	G:G	T:T	C:C	A:A	T:T	?	G:G	T:T	A:A	G:G	A:A	C:C	T:T	G:G	G:G	C:C	C:C	G:G	G:G	C:C	A:A	T:T	T:T	C:C	G:G	C:C	C:C	A:A	C:C	T:T	T:T	T:T	G:G	T:T	T:T	A:A	C:C	G:G	A:A	T:T	C:C	G:G
MAZ151_set4	MAZ151_30_TS	A:A	C:C	T:T	A:A	G:G	A:A	C:C	T:T	C:C	A:A	T:T	A:A	G:G	T:T	T:T	G:G	G:G	G:G	T:T	G:G	A:A	C:C	C:C	G:G	G:G	C:C	A:A	T:T	C:C	C:C	G:G	T:T	C:C	G:G	C:A	C:C	T:T	G:G	G:G	T:T	?	G:G	A:A	G:G	A:A	T:T	C:C	G:G
MAZ152_set4	MAZ152_30_TS	A:A	C:C	G:G	A:A	T:T	A:A	G:G	C:C	C:C	A:A	T:T	?	G:G	C:C	A:A	G:G	G:G	C:C	T:T	C:C	G:G	C:C	C:C	G:G	G:G	C:C	C:C	G:G	C:C	C:C	T:T	T:T	T:T	G:G	C:A	C:C	T:T	G:G	G:G	T:T	G:G	G:G	A:A	G:G	A:A	T:T	C:C	G:G
MAZ153_set4	MAZ153_30_TS	A:A	C:C	G:G	A:A	T:T	A:A	G:G	C:C	C:C	A:A	T:T	?	G:G	C:C	A:A	G:G	G:G	C:C	T:T	C:C	G:G	C:C	C:C	G:G	G:G	C:C	C:C	G:G	C:C	G:G	T:T	T:T	T:T	G:G	C:A	C:C	T:T	G:G	G:G	T:T	G:G	G:G	A:A	G:G	A:A	T:T	C:C	G:G
MAZ154_set4	MAZ154_30_TS	A:A	C:C	G:G	A:A	T:T	A:A	G:G	C:C	C:T	T:A	T:T	?	G:G	C:C	A:A	G:G	G:G	C:C	T:T	C:C	G:G	C:T	C:T	G:G	G:G	C:C	C:C	G:G	C:C	G:C	T:T	T:T	T:T	G:G	C:A	C:T	T:T	G:G	G:G	T:T	G:G	G:G	A:A	G:G	A:A	T:T	C:C	G:G
MAZ155_set4	MAZ155_30_TS	A:A	C:C	G:G	A:A	G:G	A:A	G:G	C:C	C:C	A:A	T:T	?	G:G	T:T	A:A	G:G	G:G	C:C	T:T	C:C	G:G	C:C	C:C	G:G	G:G	C:C	C:C	G:G	C:C	C:C	G:G	T:T	C:C	G:G	C:A	C:C	T:T	G:G	G:G	T:T	G:G	G:G	A:A	G:G	A:A	T:T	C:C	G:G
MAZ156_set4	MAZ156_30_TS	A:A	C:C	G:G	A:A	T:T	A:A	G:G	C:C	C:C	A:A	T:T	?	G:G	C:C	A:A	G:G	G:G	C:C	C:C	C:C	G:G	C:C	C:C	G:G	G:G	T:T	C:C	G:G	C:C	C:C	T:T	T:T	C:C	G:G	C:A	C:C	T:T	G:G	G:G	T:T	G:G	G:G	A:A	G:G	A:A	T:T	C:C	G:G
MAZ157_set4	MAZ157_30_TS	T:A	C:C	G:T	A:A	T:T	A:A	G:C	C:C	C:C	A:A	T:T	A:A	G:A	C:C	A:A	G:G	G:G	G:C	T:T	C:C	G:A	C:T	T:T	G:G	T:T	C:T	C:C	G:G	C:C	G:G	T:T	T:T	C:C	G:G	C:A	C:C	T:T	G:G	G:G	T:T	G:G	G:G	A:A	G:G	A:A	T:T	C:C	G:G
MAZ158_set4	MAZ158_30_TS	T:T	C:C	G:G	A:A	G:G	A:A	G:G	C:C	C:C	A:A	T:T	?	G:G	T:T	A:A	G:G	G:G	C:C	T:T	C:C	G:G	C:C	C:C	G:G	G:G	C:C	C:C	G:G	C:C	C:C	G:G	T:T	C:C	G:G	C:A	C:C	T:T	G:G	G:G	T:T	G:G	G:G	A:A	G:G	A:A	T:T	C:C	G:G
MAZ159_set4	MAZ159_30_TS	A:A	C:C	G:G	A:A	T:T	A:A	G:G	C:C	C:C	A:A	T:T	A:A	G:G	C:C	A:A	G:A	G:G	G:C	C:C	C:C	G:G	C:C	C:C	G:G	G:T	C:C	C:C	G:G	C:C	G:C	T:T	T:T	T:T	G:G	C:A	C:C	T:T	G:G	G:G	T:T	G:G	G:G	A:A	G:G	A:A	T:T	C:C	G:G
MAZ160_set4	MAZ160_30_TS	A:A	C:C	G:G	A:A	T:T	A:A	G:G	C:C	C:C	A:A	T:T	?	G:G	C:C	A:A	G:G	G:G	C:C	T:T	C:C	G:G	C:C	C:C	G:G	G:G	C:C	C:C	G:G	C:C	C:C	T:T	T:T	T:T	G:G	C:A	C:C	T:T	G:G	G:G	T:T	G:G	G:G	A:A	G:G	A:A	T:T	C:C	G:G
MAZ161_set4	MAZ161_30_TS	A:A	C:C	G:G	A:A	T:T	A:A	G:G	C:C	C:C	A:A	T:T	?	G:G	C:C	A:A	G:G	G:G	C:C	T:T	C:C	G:G	C:C	C:C	G:G	G:G	C:C	C:C	G:G	C:C	C:C	T:T	T:T	T:T	G:G	C:A	C:C	T:T	G:G	G:G	T:T	G:G	G:G	A:A	G:G	A:A	T:T	C:C	G:G
MAZ162_set4	MAZ162_30_TS	A:A	C:C	G:G	A:A	T:T	A:A	G:G	C:C	C:C	A:A	T:T	?	G:G	C:C	A:A	G:G	G:G	C:C	T:T	C:C	G:G	C:C	C:C	G:G	G:G	C:C	C:C	G:G	C:C	C:C	T:T	T:T	T:T	G:G	C:A	C:C	T:T	G:G	G:G	T:T	G:G	G:G	A:A	G:G	A:A	T:T	C:C	G:G
MAZ163_set4	MAZ163_30_TS	A:A	C:C	G:G	A:A	G:T	A:A	G:G	C:C	C:C	A:A	T:T	?	G:G	C:T	A:A	G:G	G:G	C:C	C:T	C:C	G:G	C:C	C:C	G:G	G:T	C:C	C:C	G:G	C:C	G:C	G:T	T:T	C:T	G:G	C:A	C:C	T:T	G:G	G:G	T:T	G:G	G:G	A:A	G:G	A:A	T:T	C:C	G:G
MAZ164_set4	MAZ164_30_TS	A:A	C:C	G:G	A:A	T:T	A:A	G:G	C:C	C:C	A:A	T:T	?	G:G	C:C	A:A	G:G	G:G	C:C	C:T	C:C	G:G	C:C	C:C	G:G	G:G	C:C	C:C	G:G	C:C	C:C	T:T	T:T	T:T	G:G	C:A	C:C	T:T	G:G	G:G	T:T	G:G	G:G	A:A	G:G	A:A	?	C:C	G:G
MAZ165_set4	MAZ165_30_TS	T:T	C:C	G:G	A:A	T:T	A:A	G:G	C:C	C:C	A:A	T:T	?	G:G	C:C	A:A	G:G	G:G	C:C	C:C	C:C	G:G	C:C	C:C	G:G	T:T	C:C	C:C	G:G	C:C	G:G	T:T	T:T	T:T	G:G	C:A	C:C	T:T	G:G	G:G	T:T	G:G	G:G	A:A	G:G	A:A	T:T	C:C	G:G
MAZ166_set4	MAZ166_30_TS	A:A	C:C	G:G	A:A	T:T	A:A	G:G	C:C	C:C	A:A	T:T	?	G:G	C:C	A:A	G:G	G:G	C:C	C:C	C:C	G:G	C:C	C:C	G:G	G:G	C:C	C:C	G:G	C:C	C:C	T:T	T:T	T:T	G:G	C:A	C:C	T:T	G:G	G:G	T:T	G:G	G:G	A:A	G:G	A:A	T:T	C:C	G:G
MAZ167_set4	MAZ167_30_TS	DUPE	C:C	G:G	A:A	T:T	A:A	G:G	C:C	C:C	A:A	T:T	?	G:G	C:C	A:A	G:G	G:G	C:C	C:C	C:C	G:G	C:C	C:C	G:G	T:T	C:C	C:C	G:G	C:C	G:G	T:T	T:T	T:T	G:G	C:A	C:C	T:T	G:G	G:G	T:T	G:G	G:G	A:A	G:G	A:A	T:T	C:C	G:G
MAZ168_set4	MAZ168_30_TS	A:A	C:C	G:G	A:A	T:T	A:A	G:G	C:C	C:C	A:A	T:T	?	G:G	C:C	A:A	G:G	G:G	C:C	C:C	C:C	G:G	C:C	C:C	G:G	T:T	C:C	C:C	G:G	C:C	G:G	T:T	T:T	T:T	G:G	C:A	C:C	T:T	G:G	G:G	T:T	G:G	G:G	A:A	G:G	A:A	T:T	C:C	G:G
MAZ169_set4	MAZ169_30_TS	A:A	C:C	G:G	A:A	T:T	A:A	G:G	C:C	C:C	A:A	T:T	?	G:G	C:C	A:A	G:G	G:G	C:C	C:C	C:C	G:G	C:C	C:C	G:G	T:T	C:C	C:C	G:G	C:C	G:G	T:T	T:T	T:T	G:G	C:A	C:C	T:T	G:G	G:G	T:T	G:G	G:G	A:A	G:G	A:A	T:T	C:C	G:G
MAZ170_set4	MAZ170_30_TS	T:T	C:C	G:G	A:A	T:T	A:A	?	C:C	C:C	A:A	T:T	?	G:G	C:C	A:A	G:G	G:G	C:C	C:C	C:C	G:G	C:C	C:C	G:G	G:G	C:C	C:C	G:G	C:C	C:C	T:T	T:T	C:C	G:G	C:A	C:C	T:T	G:G	G:G	T:T	G:G	G:G	A:A	G:G	A:A	T:T	C:C	G:G
MAZ171_set4	MAZ171_30_TS	T:T	C:C	G:G	A:A	T:T	A:A	G:G	C:C	C:C	A:A	T:T	?	G:G	C:C	A:A	G:G	G:G	C:C	C:C	C:C	G:G	C:C	C:C	G:G	G:T	C:C	C:C	G:G	C:C	?	T:T	T:T	C:C	G:G	C:A	C:C	T:T	G:G	G:G	T:T	G:G	G:G	A:A	G:G	A:A	T:T	C:C	G:G
MAZ172_set4	MAZ172_30_TS	T:A	C:C	G:G	A:A	G:T	A:A	G:G	C:C	C:C	A:A	T:T	?	G:A	C:T	A:A	G:G	G:G	G:C	C:T	C:C	G:G	C:C	C:T	G:G	T:T	C:C	C:C	G:G	C:C	G:G	G:T	T:T	C:C	G:G	C:A	C:C	T:T	G:G	G:G	T:T	G:G	G:G	A:A	G:G	A:A	T:T	C:C	G:G
MAZ173_r1_set4	MAZ173_30_19	T:T	C:C	G:G	A:A	T:T	A:A	G:G	C:C	C:C	A:A	T:T	?	G:G	C:C	A:A	G:G	G:G	G:G	C:C	C:C	G:G	C:C	T:T	G:G	T:T	C:C	C:C	G:G	C:C	G:G	T:T	T:T	C:C	G:G	C:A	C:C	T:T	G:G	G:G	T:T	G:G	G:G	A:A	G:G	A:A	T:T	C:C	G:G
MAZ173_r2_set4	MAZ173_30_TS	T:T	C:C	G:G	A:A	T:T	A:A	G:G	C:C	C:C	A:A	T:T	?	G:G	C:C	A:A	G:G	G:G	G:G	C:C	C:C	G:G	C:C	T:T	G:G	T:T	C:C	C:C	G:G	C:C	G:G	T:T	T:T	C:C	G:G	C:A	C:C	T:T	G:G	G:G	T:T	G:G	G:G	A:A	G:G	A:A	T:T	C:C	G:G
MAZ174_set4	MAZ174_30_TS	T:T	C:C	G:G	A:A	T:T	A:A	G:G	C:C	C:C	A:A	T:T	?	G:G	C:C	A:A	G:G	G:G	C:C	T:T	C:C	G:G	C:C	C:C	G:G	G:G	C:C	C:C	G:G	C:C	C:C	T:T	T:T	T:T	G:G	C:A	C:C	T:T	G:G	G:G	T:T	G:G	G:G	A:A	G:G	A:A	T:T	C:C	G:G
MAZ175_set4	MAZ175_30_TS	T:T	C:C	G:G	A:A	T:T	A:A	G:G	C:C	C:C	A:A	T:T	?	G:G	C:C	A:A	G:G	G:G	C:C	T:T	C:C	G:G	C:C	C:C	G:G	G:G	C:C	C:C	G:G	C:C	C:C	T:T	T:T	T:T	G:G	C:A	C:C	G:G	G:G	G:G	T:T	G:G	G:G	A:A	G:G	A:A	T:T	C:C	G:G
MAZ176_set4	MAZ176_30_TS	T:T	C:C	G:G	A:A	T:T	A:A	G:G	C:C	C:C	A:A	T:T	?	G:G	C:C	A:A	G:G	G:G	C:C	C:C	C:C	G:G	C:C	C:C	G:G	T:T	C:C	C:C	G:G	C:C	G:G	T:T	T:T	T:T	G:G	C:A	C:C	T:T	G:G	G:G	T:T	G:G	G:G	A:A	G:G	A:A	T:T	C:C	G:G
MAZ177_set4	MAZ177_30_TS	T:T	C:C	G:G	A:A	G:T	A:A	G:G	C:C	C:C	A:A	T:T	?	G:G	C:T	A:A	G:G	G:G	C:C	T:T	C:C	G:G	C:C	C:C	G:G	G:G	C:C	C:C	G:G	C:C	C:C	G:T	?	C:T	G:G	C:A	C:C	T:T	G:G	G:G	T:T	G:G	G:G	A:A	G:G	A:A	T:T	C:C	G:G
MAZ180_set4	MAZ180_30_TS	A:A	C:C	G:G	A:A	G:G	A:A	G:G	C:C	C:C	A:A	T:T	?	G:G	T:T	A:A	G:G	G:G	C:C	C:C	C:C	G:G	C:C	C:C	G:G	T:T	C:C	C:C	G:G	C:C	G:G	G:G	T:T	?	G:G	C:A	T:T	G:G	G:G	G:G	T:T	G:G	G:G	A:A	G:G	A:A	T:T	C:C	G:G
MAZ184_set4	MAZ184_30_TS	A:A	C:C	G:G	A:A	G:G	A:A	G:G	C:C	C:C	A:A	T:T	?	G:G	T:T	A:A	G:G	G:G	C:C	T:T	C:C	G:G	C:C	C:C	G:G	G:G	C:C	C:C	G:G	C:C	C:C	G:G	T:T	C:C	G:G	C:A	C:C	T:T	G:G	G:G	T:T	G:G	G:G	A:A	G:G	A:A	T:T	C:C	G:G
MAZ185_r1_set4	MAZ185_30_19	T:T	C:C	G:G	T:T	G:G	A:A	G:G	C:C	C:C	A:A	G:G	A:A	A:A	T:T	T:T	G:G	A:A	G:G	C:C	G:G	G:G	C:C	C:C	G:G	T:T	T:T	C:C	G:G	C:C	G:G	G:G	C:C	C:C	G:G	C:A	T:T	T:T	T:T	G:G	T:T	G:G	G:G	A:A	G:G	A:A	T:T	C:C	G:G
MAZ185_r2_set4	MAZ185_30_TS	A:A	C:C	G:G	A:A	T:T	A:A	G:G	C:C	C:C	A:A	T:T	?	G:G	C:C	A:A	G:G	G:G	C:C	T:T	C:C	G:G	C:C	C:C	G:G	G:G	C:C	C:C	T:T	C:C	C:C	T:T	T:T	T:T	G:G	C:A	C:C	T:T	G:G	G:G	T:T	G:G	G:G	A:A	G:G	A:A	T:T	C:C	G:G
MAZ186_set4	MAZ186_30_TS	A:A	C:C	G:G	A:A	T:T	A:A	G:G	C:C	C:C	A:A	T:T	?	G:G	C:C	A:A	G:G	G:G	C:C	T:T	C:C	G:G	C:C	C:C	G:G	G:G	C:C	C:C	T:T	C:C	C:C	T:T	T:T	T:T	G:G	C:A	C:C	T:T	G:G	G:G	T:T	G:G	G:G	A:A	G:G	A:A	T:T	C:C	G:G
MAZ187_set4	MAZ187_30_TS	A:A	C:C	G:G	A:A	T:T	A:A	G:G	C:C	C:C	A:A	T:T	?	G:G	C:C	A:A	G:G	G:G	C:C	T:T	C:C	G:G	C:C	C:C	G:G	G:G	C:C	C:C	T:T	C:C	C:C	T:T	T:T	T:T	G:G	C:A	C:C	T:T	G:G	G:G	T:T	G:G	G:G	A:A	G:G	A:A	T:T	C:C	G:G
MAZ188_set4	MAZ188_30_TS	A:A	C:C	G:G	A:A	T:T	A:A	G:G	C:C	C:C	A:A	T:T	?	G:G	C:C	A:A	G:G	G:G	C:C	T:T	C:C	G:G	C:C	C:C	G:G	G:G	C:C	C:C	G:G	C:C	C:C	T:T	T:T	T:T	G:G	C:A	C:C	T:T	G:G	G:G	T:T	G:G	G:G	A:A	G:G	A:A	T:T	C:C	G:G
MAZ189_set4	MAZ189_30_TS	A:A	C:C	G:G	A:A	G:G	A:A	G:G	C:C	C:C	A:A	T:T	?	G:G	T:T	A:A	G:G	G:G	C:C	C:C	C:C	G:G	T:T	T:T	G:G	G:G	C:C	C:C	G:G	C:C	C:C	G:G	T:T	C:C	G:G	A:A	C:C	T:T	G:G	G:G	T:T	G:G	G:G	A:A	G:G	A:A	T:T	C:C	G:G
MAZ190_set4	MAZ190_30_TS	A:A	C:C	G:G	A:A	T:T	A:A	G:G	C:C	C:C	A:A	T:T	?	G:G	C:C	A:A	G:G	G:G	C:C	T:T	C:C	G:G	T:T	T:T	G:G	G:G	C:C	C:C	G:G	C:C	C:C	T:T	T:T	T:T	G:G	C:A	C:C	T:T	G:G	G:G	T:T	G:G	G:G	A:A	G:G	A:A	T:T	C:C	G:G
MAZ191_set4	MAZ191_30_TS	A:A	C:C	G:G	A:A	G:T	A:A	G:G	C:C	C:T	T:A	T:T	?	G:A	C:T	?	G:A	G:G	C:C	C:C	C:C	G:A	C:C	C:C	G:G	G:T	C:C	C:C	G:G	C:C	?	G:T	T:T	C:T	G:G	C:A	C:C	T:T	G:T	G:G	T:T	G:T	G:A	C:A	G:T	G:A	C:T	C:C	G:A
MAZ192_set4	MAZ192_30_TS	A:A	C:C	G:G	A:A	G:G	A:A	G:G	C:C	C:C	A:A	T:T	A:A	G:G	T:T	A:A	A:A	G:G	G:G	C:C	C:C	G:G	C:C	C:C	G:G	T:T	C:C	C:C	G:G	C:C	G:G	G:G	T:T	C:C	G:G	C:A	C:C	T:T	G:G	G:G	T:T	G:G	G:G	A:A	G:G	A:A	T:T	C:C	G:G
MAZ193_set4	MAZ193_30_TS	A:A	C:C	G:G	A:A	T:T	A:A	G:G	C:C	C:C	A:A	T:T	?	G:G	C:C	A:A	G:G	G:G	C:C	T:T	C:C	G:G	C:C	C:C	G:G	T:T	C:C	C:C	G:G	C:C	G:G	T:T	T:T	T:T	G:G	C:A	C:C	T:T	G:G	G:G	T:T	G:G	G:G	A:A	G:G	A:A	T:T	C:C	G:G
MAZ194_set4	MAZ194_30_TS	A:A	C:C	G:G	A:A	T:T	A:A	?	C:C	C:C	A:A	T:T	A:A	G:G	C:C	A:A	G:G	G:G	G:G	C:C	C:C	G:G	C:C	C:C	G:G	T:T	C:C	C:C	G:G	C:C	G:G	T:T	T:T	C:C	G:G	C:A	C:C	T:T	G:G	G:G	T:T	G:G	G:G	A:A	G:G	A:A	T:T	C:C	G:G
MAZ195_set4	MAZ195_30_TS	T:T	C:C	G:G	A:A	T:T	A:A	G:G	C:C	C:C	A:A	T:T	?	G:G	C:C	A:A	G:G	G:G	C:C	T:T	C:C	G:G	C:C	C:C	G:G	G:G	C:C	C:C	G:G	C:C	?	T:T	T:T	T:T	G:G	C:A	C:C	T:T	G:G	G:G	T:T	G:G	G:G	A:A	G:G	A:A	T:T	C:C	G:G
MAZ196_set4	MAZ196_30_TS	A:A	C:C	G:G	A:A	G:G	A:A	C:C	C:C	C:C	A:A	T:T	A:A	G:G	T:T	A:A	G:G	G:G	G:G	T:T	C:C	G:G	C:C	C:C	G:G	T:T	C:C	C:C	G:G	C:C	G:G	G:G	T:T	C:C	G:G	C:A	C:C	T:T	G:G	G:G	T:T	G:G	G:G	A:A	G:G	A:A	T:T	C:C	G:G
MAZ197_set4	MAZ197_30_TS	A:A	C:C	G:G	A:A	G:G	A:A	C:C	C:C	C:C	A:A	T:T	A:A	G:G	T:T	A:A	G:G	G:G	C:C	T:T	C:C	G:G	C:C	C:C	G:G	T:T	C:C	C:C	G:G	C:C	G:G	G:G	T:T	C:C	G:G	C:A	C:C	T:T	G:G	G:G	T:T	G:G	G:G	A:A	G:G	A:A	T:T	C:C	G:G
MAZ198_set4	MAZ198_30_TS	A:A	C:C	G:G	A:A	G:G	A:A	C:C	C:C	C:C	A:A	T:T	A:A	G:G	T:T	A:A	G:G	G:G	C:C	T:T	C:C	G:G	C:C	C:C	G:G	T:T	C:C	C:C	G:G	C:C	G:G	G:G	T:T	C:C	G:G	C:A	C:C	T:T	G:G	G:G	T:T	G:G	G:G	A:A	G:G	A:A	T:T	C:C	G:G
MAZ199_set4	MAZ199_30_TS	A:A	C:C	G:G	A:A	G:G	A:A	C:C	C:C	C:C	A:A	T:T	A:A	G:G	T:T	T:T	G:G	G:G	G:G	C:C	C:C	G:G	C:C	C:C	G:G	T:T	C:C	C:C	G:G	C:C	G:G	G:G	T:T	C:C	G:G	C:A	C:C	T:T	G:G	G:G	T:T	G:G	G:G	A:A	G:G	A:A	T:T	C:C	G:G
MAZ2_set4	MAZ2_30_TS	A:A	C:C	G:G	T:T	T:T	A:A	G:G	C:C	C:C	A:A	T:T	?	G:G	C:C	T:T	G:G	G:G	C:C	C:C	C:C	G:G	C:C	T:T	G:G	T:T	C:T	C:C	G:G	C:C	G:G	T:T	?	C:T	G:G	C:A	C:C	T:T	G:G	G:G	T:T	G:G	G:G	A:A	G:G	A:A	C:C	C:C	A:A
MAZ200_set4	MAZ200_30_TS	A:A	C:C	G:G	A:A	G:G	A:A	C:C	C:C	C:C	A:A	T:T	A:A	G:G	T:T	T:T	G:G	G:G	G:G	T:T	C:C	G:G	C:C	C:C	G:G	T:T	C:C	C:C	G:G	C:C	G:G	G:G	T:T	C:C	G:G	C:A	C:C	T:T	G:G	G:G	T:T	G:G	G:G	A:A	G:G	A:A	T:T	C:C	G:G
MAZ201_set4	MAZ201_30_TS	A:A	C:C	G:G	A:A	G:G	A:A	G:G	C:C	C:C	A:A	T:T	?	G:G	T:T	A:A	G:G	G:G	C:C	C:C	C:C	G:G	T:T	T:T	G:G	T:T	T:T	C:C	G:G	C:C	G:G	G:G	T:T	C:C	G:G	C:A	C:C	T:T	G:G	G:G	T:T	G:G	G:G	A:A	G:G	A:A	T:T	C:C	G:G
MAZ202_set4	MAZ202_30_TS	A:A	C:C	G:G	A:A	G:G	A:A	G:G	C:C	C:C	A:A	T:T	?	A:A	T:T	A:A	G:G	G:G	C:C	C:C	C:C	G:G	T:T	T:T	G:G	G:G	T:T	C:C	G:G	C:C	C:C	G:G	T:T	C:C	G:G	A:A	C:C	T:T	G:G	G:G	T:T	G:G	G:G	A:A	G:G	A:A	T:T	C:C	G:G
MAZ203_set4	MAZ203_30_TS	A:A	C:C	G:G	A:A	G:G	A:A	G:G	C:C	C:C	A:A	T:T	?	G:G	T:T	A:A	G:G	G:G	C:C	C:C	C:C	G:G	T:T	T:T	G:G	T:T	T:T	C:C	G:G	C:C	G:G	G:G	T:T	C:C	G:G	C:A	C:C	T:T	G:G	G:G	T:T	G:G	G:G	A:A	G:G	A:A	T:T	C:C	G:G
MAZ204_r1_set4	MAZ204_30_19	A:A	C:C	G:G	A:A	G:G	A:A	G:G	C:C	C:C	A:A	T:T	?	G:G	T:T	A:A	G:G	G:G	C:C	C:C	C:C	G:G	T:T	T:T	G:G	T:T	T:T	C:C	G:G	C:C	G:G	G:G	T:T	C:C	G:G	C:A	C:C	T:T	G:G	G:G	T:T	G:G	G:G	A:A	G:G	A:A	T:T	C:C	G:G
MAZ204_r2_set4	MAZ204_30_TS	A:A	C:C	G:G	A:A	G:G	A:A	G:G	C:C	C:C	A:A	T:T	?	G:G	T:T	A:A	G:G	G:G	C:C	C:C	C:C	G:G	T:T	T:T	G:G	T:T	T:T	C:C	G:G	C:C	G:G	G:G	T:T	C:C	G:G	C:A	C:C	T:T	G:G	G:G	T:T	G:G	G:G	A:A	G:G	A:A	T:T	C:C	G:G
MAZ205_set4	MAZ205_30_TS	A:A	C:C	G:G	A:A	G:G	?	G:G	C:C	C:C	A:A	T:T	?	G:G	T:T	A:A	G:G	G:G	C:C	C:C	C:C	G:G	T:T	T:T	G:G	T:T	T:T	C:C	G:G	C:C	G:G	G:G	T:T	C:C	G:G	C:A	C:C	T:T	G:G	G:G	T:T	G:G	G:G	A:A	G:G	A:A	T:T	C:C	?
MAZ206_set4	MAZ206_30_TS	A:A	C:C	G:G	A:A	T:T	A:A	G:G	C:C	C:C	A:A	T:T	?	G:G	C:C	A:A	G:G	G:G	C:C	C:C	C:C	G:G	T:T	T:T	G:G	T:T	T:T	C:C	G:G	C:C	G:G	T:T	T:T	C:C	G:G	C:A	C:C	T:T	G:G	G:G	T:T	G:G	G:G	A:A	G:G	A:A	T:T	C:C	G:G
MAZ207_r1_set4	MAZ207_30_19	T:T	C:C	G:G	A:A	T:T	A:A	G:G	C:C	C:C	A:A	T:T	?	G:G	C:C	A:A	G:G	G:G	C:C	C:C	C:C	G:G	C:C	C:C	G:G	G:G	C:C	C:C	G:G	C:C	G:G	T:T	T:T	T:T	G:G	C:A	C:C	T:T	G:G	G:G	T:T	G:G	G:G	A:A	G:G	A:A	T:T	C:C	G:G
MAZ207_r2_set4	MAZ207_30_TS	A:A	C:C	G:G	T:T	G:G	A:A	G:G	C:C	C:C	A:A	T:T	?	G:G	T:T	A:A	G:G	G:G	G:G	T:T	C:C	G:G	C:C	C:C	G:G	T:T	C:C	C:C	G:G	C:C	G:G	G:G	T:T	C:C	G:G	C:A	C:C	T:T	G:G	G:G	T:T	G:G	G:G	A:A	G:G	A:A	C:C	C:C	A:A
MAZ208_set4	MAZ208_30_TS	A:A	C:C	G:G	T:T	G:G	A:A	G:G	C:C	C:C	A:A	T:T	?	G:G	T:T	A:A	G:G	G:G	G:G	C:C	C:C	G:G	C:C	C:C	G:G	T:T	T:T	C:C	G:G	C:C	G:G	G:G	T:T	C:C	G:G	C:A	C:C	G:G	G:G	G:G	T:T	G:G	G:G	A:A	G:G	A:A	C:C	C:C	A:A
MAZ209_set4	MAZ209_30_TS	T:T	C:C	G:G	T:T	G:G	A:A	G:G	C:C	C:C	A:A	T:T	?	G:G	T:T	A:A	G:G	G:G	C:C	T:T	C:C	G:G	C:C	C:C	G:G	T:T	C:C	C:C	G:G	C:C	G:G	G:G	T:T	C:C	G:G	C:A	C:C	T:T	G:G	G:G	T:T	G:G	G:G	A:A	G:G	A:A	C:C	C:C	?
MAZ210_set4	MAZ210_30_TS	T:A	C:C	G:G	A:A	G:T	A:A	G:G	?	C:C	A:A	T:T	?	G:G	C:T	A:A	G:G	G:G	G:C	C:T	G:C	G:G	C:T	C:T	G:G	T:T	C:C	C:C	G:T	C:C	G:G	G:T	T:T	C:T	G:G	C:A	C:C	T:T	G:G	G:G	T:T	G:G	G:G	A:A	G:G	A:A	T:T	C:C	G:G
MAZ211_r1_set4	MAZ211_30_19	A:A	C:C	T:T	A:A	G:G	A:A	G:G	T:T	C:C	A:A	T:T	?	G:G	T:T	T:T	G:G	G:G	C:C	?	C:C	G:G	C:C	C:C	G:G	T:T	T:T	C:C	G:G	C:C	G:G	G:G	C:C	T:T	G:G	C:A	C:C	T:T	T:T	G:G	T:T	G:G	G:G	A:A	G:G	A:A	T:T	C:C	G:G
MAZ211_r2_set4	MAZ211_30_TS	T:A	C:C	G:G	A:A	T:T	A:A	G:G	C:C	C:C	A:A	T:T	?	G:G	C:C	?	G:G	G:G	?	C:C	C:C	G:G	C:C	C:C	G:G	T:T	T:T	C:C	G:G	C:C	G:G	T:T	T:T	C:C	G:G	C:A	C:C	T:T	G:T	G:G	T:T	G:G	G:G	A:A	G:G	A:A	?	C:C	G:G
MAZ212_set4	MAZ212_30_TS	A:A	C:C	G:G	T:A	T:T	A:A	G:G	C:C	C:C	A:A	T:T	?	A:A	C:C	A:A	G:G	G:G	C:C	T:T	C:C	G:G	C:C	C:C	G:G	T:T	T:T	C:C	G:G	C:C	G:G	T:T	T:T	T:T	G:G	C:A	C:C	T:T	G:G	G:G	T:T	G:G	G:G	A:A	G:G	A:A	C:T	C:C	G:A
MAZ213_set4	MAZ213_30_TS	A:A	C:C	G:G	T:T	T:T	A:A	G:G	C:C	C:C	A:A	T:T	?	A:A	C:C	A:A	G:G	G:G	C:C	T:T	C:C	G:G	C:C	C:C	G:G	T:T	T:T	C:C	G:G	C:C	G:G	T:T	T:T	T:T	G:G	C:A	C:C	T:T	G:G	G:G	T:T	G:G	G:G	A:A	G:G	A:A	C:C	C:C	A:A
MAZ216_set4	MAZ216_30_19	T:T	C:C	G:G	A:A	T:T	A:A	G:G	C:C	C:C	T:T	T:T	?	G:G	C:C	A:A	G:G	G:G	C:C	T:T	C:C	G:G	C:C	C:C	G:G	G:G	C:C	C:C	G:G	C:C	C:C	T:T	T:T	T:T	G:G	C:A	T:T	T:T	T:T	G:G	T:T	G:G	G:G	A:A	G:G	A:A	T:T	C:C	G:G
MAZ217_set4	MAZ217_30_19	T:T	C:C	G:G	A:A	T:T	A:A	G:G	C:C	C:C	A:A	T:T	?	A:A	C:C	A:A	G:G	G:G	C:C	T:T	C:C	G:G	?	C:C	G:G	T:T	T:T	C:C	G:G	C:C	G:G	T:T	T:T	T:T	G:G	C:A	C:C	T:T	G:G	G:G	T:T	G:G	G:G	A:A	G:G	A:A	T:T	C:C	G:G
MAZ23_set4	MAZ23_30_TS	A:A	C:C	G:G	A:A	T:T	A:A	G:G	C:C	C:C	A:A	T:T	?	A:A	C:C	A:A	G:G	G:G	C:C	C:C	C:C	G:G	T:T	T:T	G:G	T:T	C:C	C:C	?	C:C	G:G	T:T	T:T	C:C	G:G	C:A	C:C	T:T	G:G	G:G	T:T	G:G	G:G	A:A	G:G	A:A	T:T	C:C	G:G
MAZ25_r1_set4	MAZ25_30_19	A:A	C:C	G:G	A:A	T:T	A:A	G:G	C:C	T:T	T:T	T:T	?	G:G	C:C	A:A	G:G	G:G	C:C	T:T	C:C	G:G	?	C:C	G:G	G:G	C:C	C:C	G:G	C:C	C:C	T:T	T:T	T:T	G:G	C:A	C:C	T:T	T:T	G:G	T:T	G:G	G:G	A:A	G:G	A:A	T:T	C:C	G:G
MAZ25_r2_set4	MAZ25_30_TS	T:T	C:C	G:G	A:A	T:T	A:A	G:G	C:C	C:C	A:A	T:T	?	G:G	C:C	A:A	G:G	G:G	C:C	C:C	C:C	G:G	C:C	C:C	G:G	G:G	C:C	C:C	G:G	C:C	C:C	T:T	T:T	T:T	G:G	A:A	C:C	T:T	G:G	G:G	T:T	G:G	G:G	A:A	G:G	A:A	T:T	C:C	G:G
MAZ26_set4	MAZ26_30_TS	A:A	C:C	G:G	DUPE	T:T	?	?	?	?	A:A	T:T	?	G:G	C:C	A:A	G:G	G:G	C:C	T:T	C:C	G:G	C:C	C:C	G:G	T:T	C:C	C:C	G:G	C:C	G:G	T:T	T:T	T:T	G:G	C:A	T:T	T:T	T:T	G:G	T:T	G:G	G:G	A:A	G:G	A:A	T:T	C:C	G:G
MAZ28_set4	MAZ28_30_TS	A:A	C:C	G:G	A:A	T:T	A:A	C:C	C:C	C:C	T:T	T:T	A:A	G:G	C:C	T:T	G:G	G:G	C:C	C:C	C:C	G:G	C:C	C:C	G:G	T:T	T:T	A:A	G:G	C:C	G:G	T:T	T:T	T:T	G:G	C:A	T:T	T:T	T:T	G:G	T:T	G:G	G:G	A:A	G:G	A:A	T:T	C:C	G:G
MAZ3_set4	MAZ3_30_TS	T:T	C:C	G:G	A:A	T:T	A:A	G:G	C:C	C:C	A:A	T:T	?	G:G	C:C	A:A	G:G	G:G	G:G	C:T	C:C	G:G	C:C	T:T	G:G	T:T	C:C	C:C	G:G	C:C	G:G	T:T	T:T	T:T	G:G	C:A	C:C	T:T	G:G	G:G	T:T	G:G	G:G	A:A	G:G	A:A	T:T	C:C	G:G
MAZ31_set4	MAZ31_30_TS	T:T	C:C	G:G	A:A	T:T	A:A	G:G	C:C	C:C	A:A	T:T	?	G:G	C:C	A:A	G:G	G:G	C:C	T:T	G:C	G:G	C:C	T:T	G:G	G:G	C:C	C:C	G:G	C:C	C:C	T:T	T:T	T:T	G:G	C:A	C:C	T:T	G:G	G:G	T:T	G:G	G:G	A:A	G:G	A:A	T:T	C:C	G:G
MAZ33_set4	MAZ33_30_TS	A:A	C:C	G:G	A:A	?	A:A	G:G	C:C	C:C	A:A	T:T	?	G:G	C:C	A:A	G:G	G:G	C:C	T:T	C:C	G:G	C:C	C:C	G:G	T:T	C:C	C:C	G:G	C:C	G:G	T:T	T:T	T:T	G:G	C:A	C:C	T:T	G:G	G:G	T:T	G:G	G:G	A:A	G:G	A:A	T:T	C:C	G:G
MAZ34_set4	MAZ34_30ciat	DUPE	C:C	G:G	A:A	T:T	A:A	G:G	C:C	C:C	A:A	T:T	?	A:A	C:C	A:A	G:G	G:G	G:G	C:C	C:C	A:A	C:C	C:C	G:G	T:T	C:C	C:C	G:G	C:C	G:G	T:T	T:T	C:C	G:G	C:A	C:C	T:T	G:G	G:G	T:T	G:G	G:G	A:A	G:G	A:A	T:T	C:C	G:G
MAZ4_set4	MAZ4_30_TS	A:A	C:A	G:G	A:A	G:T	A:A	G:G	C:C	C:C	A:A	T:T	?	G:G	C:T	A:A	G:G	G:G	C:C	?	C:C	G:G	C:C	C:C	G:G	T:T	C:C	C:C	T:T	C:C	G:G	?	T:T	C:C	G:G	C:A	C:C	T:T	G:G	G:G	T:T	G:G	G:G	A:A	G:G	A:A	T:T	C:C	G:G
MAZ42_r1_set4	MAZ42_30_19	T:A	C:C	G:T	T:A	T:T	A:A	G:G	C:C	C:C	T:T	T:T	?	G:G	C:C	T:T	G:G	G:G	C:C	T:T	C:C	?	C:C	C:C	G:G	T:T	T:T	C:C	G:G	C:C	G:G	T:T	T:T	C:T	G:G	C:A	T:T	T:T	T:T	G:G	T:T	G:T	G:A	C:A	G:T	G:A	C:T	C:C	G:A
MAZ42_r2_set4	MAZ42_30_TS	A:A	C:C	T:T	A:A	G:G	A:A	G:G	C:C	C:C	T:T	T:T	?	A:A	T:T	T:T	G:G	G:G	C:C	C:C	C:C	A:A	C:C	?	G:G	T:T	T:T	C:C	G:G	C:C	G:G	G:G	T:T	C:C	G:G	C:A	T:T	T:T	G:G	A:A	C:C	G:G	G:G	A:A	G:G	A:A	T:T	C:C	G:G
MAZ47_set4	MAZ47_30_TS	A:A	?	G:G	A:A	?	A:A	G:G	C:C	C:C	A:A	T:T	?	G:G	C:C	A:A	A:A	G:G	C:C	C:C	C:C	G:G	C:C	C:C	G:G	T:T	C:C	C:C	G:G	C:C	G:G	T:T	T:T	T:T	G:G	C:A	T:T	T:T	T:T	G:G	T:T	G:G	G:G	A:A	G:G	A:A	T:T	C:C	G:G
MAZ50_r1_set4	MAZ50_30_19	T:T	C:C	G:G	?	G:T	A:A	C:C	C:C	C:C	T:T	?	A:A	A:A	C:T	T:A	A:A	A:A	G:G	?	C:C	?	?	C:C	G:G	T:T	T:T	C:C	G:G	C:T	G:G	G:T	C:C	C:T	G:G	C:A	T:T	T:T	T:T	G:G	T:T	T:T	A:A	?	G:G	A:A	C:C	C:C	?
MAZ50_r2_set4	MAZ50_30_TS	T:T	C:C	G:G	A:A	T:T	A:A	G:G	C:C	C:C	A:A	T:T	?	G:G	C:C	A:A	G:G	G:G	C:C	C:C	C:C	G:G	C:C	C:C	G:G	T:T	C:C	C:C	G:G	C:C	G:G	T:T	T:T	T:T	G:G	C:A	C:C	T:T	G:G	G:G	T:T	G:G	G:G	A:A	G:G	A:A	T:T	C:C	G:G
MAZ56_set4	MAZ56_30_TS	T:T	C:C	G:G	A:A	T:T	A:A	G:G	C:C	C:C	A:A	T:T	?	G:G	C:C	A:A	G:G	G:G	C:C	T:T	C:C	G:G	C:C	C:C	G:G	T:T	C:C	C:C	G:G	C:C	G:G	T:T	T:T	T:T	G:G	C:A	C:C	T:T	G:G	G:G	T:T	G:G	G:G	A:A	G:G	A:A	T:T	C:C	G:G
MAZ87_set4	MAZ87_30_TS	T:T	C:C	G:G	A:A	T:T	A:A	G:G	C:C	C:C	A:A	T:T	?	G:G	C:C	A:A	G:G	A:A	C:C	T:T	C:C	G:G	C:C	C:C	G:G	T:T	C:C	C:C	G:G	C:C	G:G	T:T	T:T	T:T	G:G	C:A	T:T	G:G	G:G	G:G	T:T	G:G	G:G	A:A	G:G	A:A	T:T	C:C	G:G
MAZ95_set4	MAZ95_30_TS	T:T	C:C	G:G	A:A	T:T	A:A	G:G	C:C	C:C	A:A	T:T	?	G:G	C:C	A:A	G:G	G:G	C:C	C:C	C:C	G:G	C:C	C:C	G:G	T:T	C:C	C:C	G:G	C:C	G:G	T:T	T:T	T:T	G:G	A:A	T:T	T:T	T:T	G:G	T:T	G:G	G:G	A:A	G:G	A:A	T:T	C:C	G:G
MAZ96_set4	MAZ96_30_TS	A:A	C:C	G:G	A:A	G:G	A:A	G:G	C:C	C:C	A:A	T:T	?	G:G	?	A:A	G:G	G:G	C:C	T:T	C:C	G:G	T:T	T:T	G:G	G:G	C:C	C:C	T:T	C:C	C:C	G:G	T:T	C:C	G:G	C:A	C:C	T:T	G:G	G:G	T:T	G:G	G:G	A:A	G:G	A:A	T:T	C:C	G:G
MNC470_set4	MNC470_30ciat	DUPE	C:C	G:G	A:A	T:T	A:A	G:G	C:C	C:C	T:T	T:T	?	G:G	C:C	A:A	G:G	G:G	C:C	T:T	G:G	G:G	C:C	C:C	G:G	T:T	C:C	C:C	G:G	T:T	G:G	T:T	T:T	T:T	G:G	C:C	T:T	T:T	T:T	G:G	T:T	G:G	G:G	A:A	G:G	A:A	T:T	C:C	G:G
NUA277_set4	NUA277_30ciat	DUPE	C:C	G:G	A:A	T:T	A:A	G:G	C:C	C:C	T:T	T:T	?	G:G	C:C	A:A	G:G	G:G	C:C	C:C	C:C	G:G	C:C	C:C	G:G	T:T	C:C	C:C	G:G	C:C	G:G	T:T	T:T	T:T	G:G	C:A	T:T	T:T	T:T	G:G	T:T	T:T	A:A	C:C	T:T	G:G	C:C	C:C	A:A
NUA35_set4	NUA35_30ciat	DUPE	C:C	T:T	T:T	T:T	A:A	G:G	C:C	C:C	A:A	T:T	?	G:G	C:C	A:A	G:G	G:G	C:C	T:T	C:C	A:A	C:C	C:C	G:G	G:G	T:T	C:C	G:G	C:C	C:C	T:T	T:T	T:T	G:G	C:A	T:T	G:G	G:G	A:A	C:C	T:T	A:A	C:C	T:T	G:G	C:C	C:C	A:A
NUA457_set4	NUA457_30ciat	DUPE	C:C	G:G	A:A	T:T	A:A	G:G	C:C	C:C	T:T	T:T	?	G:G	C:C	A:A	G:G	G:G	C:C	C:C	C:C	G:G	C:C	T:T	G:G	T:T	C:C	C:C	G:G	C:C	G:G	T:T	T:T	T:T	G:G	C:A	T:T	T:T	T:T	G:G	T:T	G:G	G:G	A:A	G:G	A:A	T:T	C:C	G:G
NUA552_set4	NUA552_30ciat	DUPE	C:C	DUPE	A:A	T:T	A:A	G:G	C:C	C:C	T:T	T:T	?	G:G	C:C	A:A	G:G	A:A	C:C	T:T	G:G	G:G	C:C	C:C	G:G	G:G	C:C	C:C	T:T	C:C	C:C	T:T	T:T	C:C	A:A	C:A	T:T	T:T	T:T	G:G	T:T	G:G	G:G	A:A	G:G	A:A	T:T	C:C	G:G
NUA561_set4	NUA561_30ciat	DUPE	C:C	G:G	T:T	T:T	A:A	G:G	C:C	C:C	T:T	T:T	?	G:G	C:C	A:A	G:G	A:A	C:C	T:T	G:G	?	C:C	C:C	G:G	G:G	C:C	C:C	T:T	C:C	C:C	T:T	T:T	C:C	A:A	A:A	T:T	G:G	T:T	G:G	T:T	G:G	G:G	A:A	G:G	A:A	T:T	C:C	G:G
NUC168_set4	NUC168_30ciat	DUPE	C:C	G:G	A:A	T:T	A:A	G:G	C:C	C:C	T:T	T:T	?	G:G	C:C	A:A	G:G	G:G	C:C	T:T	G:G	A:A	C:C	C:C	G:G	T:T	T:T	C:C	T:T	C:C	G:G	T:T	C:C	C:C	G:G	C:A	T:T	T:T	T:T	G:G	T:T	G:G	G:G	A:A	G:G	A:A	T:T	C:C	G:G
NUC476_set4	NUC476_30ciat	DUPE	C:C	DUPE	T:T	T:T	A:A	G:G	?	C:C	T:T	T:T	?	?	C:C	A:A	G:G	G:G	C:C	T:T	G:G	G:G	T:T	T:T	G:G	G:G	C:C	A:A	T:T	C:C	C:C	T:T	?	T:T	G:G	A:A	T:T	T:T	T:T	G:G	T:T	G:G	G:G	A:A	G:G	A:A	T:T	C:C	G:G
NUS7_set4	NUS7_30ciat	DUPE	C:C	G:G	A:A	G:G	A:A	G:G	C:C	C:C	T:T	T:T	?	G:G	T:T	A:A	G:G	A:A	G:G	C:C	G:G	G:G	C:C	C:C	G:G	T:T	T:T	C:C	T:T	C:T	G:G	G:G	C:T	C:C	G:G	C:A	T:T	G:G	T:T	G:G	T:T	G:G	G:G	A:A	G:G	A:A	T:T	C:C	G:G
RAZ103_set4	RAZ103_30ciat	DUPE	A:A	G:G	A:A	G:G	A:A	G:G	C:C	C:C	?	T:T	?	A:A	T:T	A:A	G:G	G:G	C:C	C:C	C:C	?	C:C	C:C	G:G	T:T	T:T	C:C	G:G	C:C	G:G	G:G	T:T	C:C	G:G	C:A	C:C	T:T	G:G	G:G	T:T	G:G	G:G	A:A	G:G	A:A	T:T	C:C	G:G
RAZ104_set4	RAZ104_30ciat	DUPE	A:A	G:G	A:A	T:T	A:A	G:G	C:C	?	A:A	T:T	?	A:A	C:C	?	?	G:G	C:C	?	C:C	?	C:C	C:C	G:G	T:T	T:T	?	G:G	C:C	G:G	T:T	?	C:C	G:G	C:A	?	?	G:G	G:G	T:T	G:G	G:G	A:A	G:G	A:A	C:C	C:C	G:G
RAZ105_set4	RAZ105_30ciat	DUPE	C:C	G:G	A:A	T:T	A:A	G:G	C:C	C:C	A:A	T:T	?	G:G	C:C	A:A	G:G	G:G	C:C	T:T	C:C	?	C:C	C:C	G:G	T:T	C:C	C:C	G:G	C:C	G:G	T:T	T:T	T:T	G:G	C:A	C:C	T:T	G:G	G:G	T:T	G:G	G:G	A:A	G:G	A:A	T:T	C:C	G:G
RAZ107_set4	RAZ107_30ciat	DUPE	C:C	G:G	A:A	T:T	A:A	G:G	C:C	C:C	A:A	T:T	?	A:A	C:C	A:A	G:G	G:G	C:C	T:T	C:C	?	C:C	C:C	G:G	T:T	C:C	C:C	G:G	C:C	G:G	T:T	T:T	T:T	G:G	C:A	C:C	T:T	G:G	G:G	T:T	G:G	G:G	A:A	G:G	A:A	T:T	C:C	G:G
RAZ167_set4	RAZ167_30ciat	DUPE	C:C	G:G	A:A	T:T	A:A	G:G	C:C	C:C	A:A	T:T	?	A:A	C:C	A:A	G:G	G:G	C:C	T:T	C:C	G:G	C:C	C:C	G:G	T:T	T:T	C:C	G:G	C:C	G:G	T:T	T:T	T:T	G:G	C:A	C:C	T:T	G:G	G:G	T:T	G:G	G:G	A:A	G:G	A:A	T:T	C:C	G:G
RAZ168_set4	RAZ168_30ciat	DUPE	C:C	G:G	A:A	T:T	A:A	G:G	C:C	C:C	A:A	T:T	?	G:G	C:C	A:A	G:G	G:G	C:C	C:C	C:C	G:G	C:C	C:C	G:G	T:T	C:C	C:C	G:G	C:C	G:G	T:T	T:T	T:T	G:G	C:A	C:C	T:T	G:G	G:G	T:T	G:G	G:G	A:A	G:G	A:A	T:T	C:C	G:G
RAZ169_set4	RAZ169_30ciat	DUPE	C:C	G:G	A:A	T:T	A:A	G:G	C:C	C:C	A:A	T:T	?	G:G	C:C	A:A	G:G	G:G	C:C	?	C:C	?	C:C	C:C	G:G	T:T	C:C	?	G:G	C:C	G:G	T:T	T:T	T:T	G:G	C:A	C:C	T:T	G:G	G:G	T:T	G:G	G:G	A:A	G:G	A:A	T:T	C:C	G:G
RAZ170_set4	RAZ170_30ciat	DUPE	C:C	G:G	A:A	G:G	A:A	G:G	C:C	C:C	A:A	T:T	?	G:G	T:T	A:A	G:G	G:G	C:C	T:T	C:C	G:G	C:C	C:C	G:G	G:G	C:C	C:C	G:G	C:C	C:C	G:G	T:T	C:C	G:G	C:A	C:C	T:T	G:G	G:G	T:T	G:G	G:G	A:A	G:G	A:A	T:T	C:C	G:G
RCB593_set4	RCB593_30ciat	DUPE	C:C	T:T	T:T	G:G	T:T	C:C	T:T	C:C	T:T	G:G	A:A	G:G	T:T	T:T	A:A	A:A	C:C	T:T	G:G	?	C:C	C:C	G:G	T:T	T:T	A:A	T:T	T:T	G:G	G:G	C:C	C:C	A:A	C:C	T:T	T:T	T:T	G:G	T:T	T:T	A:A	?	T:T	G:G	C:C	T:T	A:A
RMA58_set4	RMA58_30ciat	DUPE	C:C	G:G	A:A	T:T	A:A	G:G	C:C	T:T	T:T	T:T	?	G:G	C:C	A:A	G:G	G:G	C:C	C:C	C:C	G:G	C:C	C:C	G:G	T:T	T:T	C:C	G:G	C:C	G:G	T:T	T:T	T:T	G:G	A:A	C:C	T:T	T:T	G:G	C:C	G:G	G:G	A:A	G:G	A:A	T:T	C:C	G:G
RMA68_set4	RMA68_30ciat	DUPE	C:C	G:G	A:A	T:T	A:A	G:G	C:C	C:C	T:T	T:T	?	G:G	C:C	T:T	G:G	G:G	G:G	?	C:C	G:G	C:C	C:C	G:G	G:G	C:C	C:C	G:G	C:C	C:C	T:T	T:T	T:T	G:G	C:A	T:T	G:G	T:T	G:G	T:T	G:G	G:G	A:A	G:G	A:A	T:T	C:C	G:G
RMA69_set4	RMA69_30ciat	DUPE	C:C	G:G	A:A	G:G	A:A	G:C	C:C	C:C	A:A	T:T	?	G:G	T:T	T:T	G:G	G:G	G:G	C:C	C:C	G:G	C:C	C:C	G:G	T:T	C:C	C:C	G:G	C:C	G:G	G:G	T:T	C:C	G:G	C:A	T:T	G:G	G:G	G:G	T:T	G:G	G:G	A:A	G:G	A:A	T:T	C:C	G:G
RMA70_set4	RMA70_30ciat	DUPE	C:C	G:G	T:T	T:T	A:A	C:C	C:C	C:C	A:A	T:T	?	G:G	C:C	T:T	G:G	G:G	G:G	C:C	C:C	G:G	C:C	C:C	G:G	T:T	C:C	C:C	G:G	C:C	G:G	T:T	T:T	C:C	G:G	C:A	T:T	G:G	G:G	G:G	T:T	G:G	G:G	A:A	G:G	A:A	C:C	C:C	A:A
RMA71_set4	RMA71_30ciat	DUPE	C:C	DUPE	A:A	T:T	A:A	G:G	C:C	C:C	A:A	T:T	?	G:G	C:C	A:A	G:G	G:G	G:G	C:C	C:C	G:G	C:C	T:T	G:G	G:G	C:C	C:C	G:G	C:C	C:C	T:T	T:T	C:C	G:G	C:A	T:T	G:G	G:G	G:G	T:T	G:G	G:G	A:A	G:G	A:A	T:T	C:C	G:G
SAB575-A_set4	SAB575_A_30_19	T:T	C:C	G:G	A:A	T:T	A:A	G:G	C:C	C:T	T:T	T:T	?	G:G	C:C	A:A	G:G	G:G	C:C	C:C	C:C	G:G	C:C	C:T	G:G	G:G	C:C	C:C	G:G	C:C	C:C	T:T	T:T	C:C	G:G	C:A	C:T	T:T	T:T	G:G	T:T	G:G	G:G	A:A	G:G	A:A	T:T	C:C	G:G
SAB575-B_set4	SAB575_B_30_19	T:T	C:C	G:G	A:A	T:T	A:A	G:G	C:C	C:C	A:A	T:T	?	G:G	C:C	A:A	G:G	G:G	C:C	C:C	C:C	G:G	C:C	C:C	G:G	G:G	C:C	C:C	G:G	C:C	C:C	T:T	T:T	T:T	G:G	C:A	C:C	T:T	G:G	G:G	T:T	G:G	G:G	A:A	G:G	A:A	T:T	C:C	G:G
SAB576_set4	SAB576_30ciat	DUPE	C:C	G:G	A:A	G:G	A:A	G:G	C:C	T:T	T:T	T:T	?	G:G	T:T	A:A	G:G	G:G	C:C	C:C	C:C	G:G	C:C	C:C	G:G	T:T	T:T	C:C	G:G	C:C	G:G	G:G	T:T	C:C	G:G	C:A	C:C	T:T	T:T	G:G	T:T	G:G	G:G	A:A	G:G	A:A	T:T	C:C	G:G
SAB581_set4	SAB581_30ciat	DUPE	C:C	T:T	A:A	G:G	A:A	G:G	C:C	T:T	T:T	T:T	?	G:G	T:T	A:A	G:G	A:A	C:C	C:C	C:C	G:G	C:C	C:C	G:G	T:T	C:C	C:C	T:T	C:C	G:G	G:G	T:T	C:C	G:G	C:A	C:C	T:T	T:T	G:G	T:T	G:G	G:G	A:A	G:G	A:A	T:T	C:C	G:G
SAB617_set4	SAB617_30ciat	DUPE	C:C	G:G	A:A	T:T	A:A	G:G	C:C	T:T	T:T	T:T	?	G:G	C:C	A:A	G:G	G:G	C:C	C:C	C:C	G:G	C:C	C:C	G:G	T:T	C:C	C:C	G:G	C:C	G:G	T:T	T:T	T:T	G:G	C:A	C:C	T:T	T:T	G:G	T:T	G:G	G:G	A:A	G:G	A:A	T:T	C:C	G:G
SAB621_set4	SAB621_30ciat	DUPE	C:C	G:G	A:A	T:T	A:A	G:G	C:C	T:T	T:T	T:T	?	G:G	C:C	A:A	G:G	G:G	C:C	C:C	C:C	G:G	C:C	C:C	G:G	T:T	C:C	C:C	G:G	C:C	G:G	T:T	T:T	T:T	G:G	C:A	C:C	T:T	T:T	G:G	T:T	G:G	G:G	A:A	G:G	A:A	T:T	C:C	G:G
SAB686_set4	SAB686_30ciat	DUPE	C:C	G:G	A:A	T:T	A:A	G:G	C:C	T:T	T:T	T:T	?	G:G	C:C	A:A	G:G	G:G	C:C	C:C	C:C	G:G	C:C	T:T	G:G	G:G	C:C	C:C	G:G	C:C	C:C	T:T	T:T	T:T	G:G	C:A	C:C	T:T	T:T	G:G	T:T	G:G	G:G	A:A	G:G	A:A	T:T	C:C	G:G
SEL1309_set4	SEL1309_30ciat		C:C	G:G	T:T		A:A	C:C	C:C	C:C	A:A	G:G	A:A	A:A	T:T	T:T	G:G	A:A	C:C	T:T	G:G	A:A	C:C	C:C	?	T:T	T:T	A:A	T:T	T:T	C:C	G:G	C:C	C:C	A:A	C:C	T:T	T:T	T:T	G:G	T:T	T:T	A:A	C:C	G:G	A:A	C:C	T:T	A:A
SEQ1_set4	SEQ1_30_19	T:T	C:C	G:T	T:T	G:G	T:A	C:C	C:T	C:C	A:A	G:G	A:A	A:A	T:T	T:A	G:A	A:A	G:G	C:C	C:C	?	C:T	C:T	G:G	T:T	T:T	C:A	G:T	C:C	G:G	G:G	C:C	C:C	G:G	C:A	T:T	T:T	T:T	G:G	T:T	T:T	A:A	C:C	G:G	A:A	C:C	C:C	A:A
SEQ1003_set4	SEQ1003_30_19	T:T	C:C	G:G	A:A	T:T	A:A	G:G	C:C	C:C	A:A	T:T	?	G:G	C:C	A:A	G:G	G:G	C:C	T:T	C:C	G:G	C:C	C:C	G:G	T:T	C:C	C:C	G:G	C:C	G:G	T:T	T:T	T:T	G:G	C:A	C:C	T:T	G:G	G:G	T:T	G:G	G:G	A:A	G:G	A:A	T:T	C:C	G:G
SEQ1006_set4	SEQ1006_30ciat	DUPE	C:C	G:G	A:A	T:T	A:A	G:G	C:C	T:T	T:T	T:T	?	G:G	C:C	A:A	G:G	G:G	C:C	C:C	C:C	G:G	C:C	T:T	G:G	T:T	C:C	C:C	G:G	C:C	G:G	T:T	T:T	T:T	G:G	C:A	C:C	T:T	T:T	G:G	T:T	G:G	G:G	A:A	G:G	A:A	T:T	C:C	G:G
SEQ1027_set4	SEQ1027_30ciat	DUPE	C:C	G:G	A:A	T:T	A:A	G:G	C:C	T:T	T:T	T:T	?	G:G	C:C	A:A	G:G	G:G	C:C	C:C	C:C	G:G	T:T	T:T	G:G	G:G	T:T	C:C	G:G	C:C	C:C	T:T	T:T	C:C	G:G	C:A	C:C	T:T	T:T	G:G	T:T	G:G	G:G	A:A	G:G	A:A	T:T	C:C	G:G
SEQ11-A_set4	SEQ11_A_30_19	A:A	C:C	G:G	T:T	T:T	A:A	G:G	C:C	C:C	A:A	T:T	?	G:G	C:C	A:A	G:G	G:G	C:C	C:C	C:C	G:G	C:C	T:T	G:G	T:T	C:C	C:C	G:G	C:C	G:G	T:T	T:T	T:T	G:G	C:A	C:C	T:T	G:G	G:G	T:T	G:G	G:G	A:A	G:G	A:A	T:T	C:C	G:G
SEQ11-B_set4	SEQ11_B_30_19	A:A	C:C	T:T	T:T	G:G	T:T	C:C	T:T	C:C	A:A	G:G	A:A	G:G	T:T	T:T	A:A	G:G	G:C	C:C	G:G	A:A	C:C	C:C	G:G	T:T	C:C	C:C	T:T	C:C	?	G:G	C:C	C:C	G:G	A:A	T:T	T:T	T:T	G:G	T:T	T:T	A:A	C:C	G:G	A:A	C:C	C:C	A:A
SER118_set4	SER118_30ciat	DUPE	C:C	T:T	T:T	G:G	T:T	C:C	T:T	C:C	T:T	G:G	A:A	G:G	T:T	T:T	A:A	A:A	G:G	T:T	G:G	A:A	C:C	C:C	G:G	T:T	T:T	A:A	T:T	C:C	G:G	G:G	C:C	C:C	A:A	A:A	T:T	T:T	T:T	A:A	C:C	T:T	A:A	C:C	G:G	A:A	C:C	T:T	A:A
SER118-B_set4	SER118_B_30ciat	DUPE	C:C	DUPE	T:T	G:G	T:T	C:C	T:T	?	T:T	G:G	?	G:G	T:T	T:T	A:A	?	G:G	?	G:G	?	C:C	C:C	G:G	T:T	?	?	T:T	C:C	G:G	G:G	C:C	C:C	?	A:A	T:T	T:T	T:T	?	?	?	A:A	C:C	G:G	A:A	C:C	?	?
SIN526_set4	SIN526_30ciat	DUPE	A:A	T:T	T:T	G:G	T:T	C:C	T:T	C:C	T:T	G:G	?	A:A	T:T	T:T	G:G	A:A	G:G	T:T	G:G	A:A	C:C	T:T	G:G	T:T	T:T	A:A	T:T	T:T	G:G	G:G	C:C	C:C	G:G	C:C	T:T	T:T	T:T	A:A	C:C	T:T	A:A	C:C	T:T	G:G	C:C	C:C	A:A
SMC44_set4	SMC44_30ciat	DUPE	C:C	T:T	T:T	G:G	T:T	G:G	C:C	?	T:T	G:G	?	A:A	T:T	T:T	A:A	A:A	G:G	?	G:G	?	C:C	C:C	G:G	T:T	T:T	A:A	T:T	T:T	G:G	G:G	C:C	C:C	A:A	C:C	T:T	T:T	T:T	G:G	T:T	T:T	A:A	C:C	G:G	A:A	C:C	C:C	A:A
SMR113_set4	SMR113_30ciat	DUPE	C:C	T:T	T:T	G:G	T:T	C:C	C:C	C:C	T:T	G:G	A:A	G:G	T:T	T:T	A:A	A:A	G:G	T:T	G:G	?	C:C	C:C	G:G	T:T	T:T	A:A	T:T	T:T	G:G	G:G	C:C	C:C	A:A	C:C	T:T	T:T	T:T	G:G	T:T	T:T	A:A	C:C	T:T	G:G	C:C	T:T	A:A
SMR129_set4	SMR129_30ciat	DUPE	C:C	T:T	T:T	G:G	?	C:C	C:C	C:C	T:T	G:G	A:A	A:A	T:T	T:T	A:A	A:A	G:G	C:C	G:G	A:A	C:C	C:C	G:G	T:T	T:T	A:A	T:T	T:T	G:G	G:G	C:C	C:C	A:A	C:C	T:T	T:T	T:T	G:G	T:T	T:T	A:A	C:C	T:T	G:G	C:C	T:T	A:A
Sweet_set4	SWEET_30_19	A:A	C:C	G:G	A:A	T:T	A:A	G:G	C:C	T:T	T:T	T:T	?	G:G	C:C	A:A	G:G	G:G	C:C	C:C	C:C	G:G	C:C	C:C	G:G	G:G	C:C	C:C	G:G	C:C	C:C	T:T	T:T	T:T	G:G	C:A	T:T	T:T	T:T	G:G	T:T	G:G	G:G	A:A	G:G	A:A	T:T	C:C	G:G
Talamanca_set4	TALAMANCA_30ciat	DUPE	C:C	T:T	T:T	G:G	T:T	C:C	T:T	C:C	T:T	G:G	A:A	G:G	T:T	T:T	A:A	A:A	C:C	T:T	G:G	A:A	C:C	C:C	G:G	T:T	T:T	A:A	T:T	T:T	G:G	G:G	C:C	C:C	G:G	C:C	T:T	T:T	T:T	G:G	C:C	T:T	A:A	C:C	G:G	A:A	C:C	T:T	A:A
VAX6_set4	VAX6_30ciat	DUPE	C:C	DUPE	T:T	G:G	T:T	C:C	T:T	?	T:T	G:G	?	A:A	T:T	?	?	A:A	C:C	?	?	?	C:C	C:C	G:G	T:T	?	?	?	C:C	G:G	G:G	C:C	C:C	G:G	A:A	?	T:T	T:T	G:G	T:T	?	A:A	C:C	G:G	A:A	C:C	C:C	?
		0	0	0	0	0	0	0	0	0	0	0	0	0	0	0	0	0	0	0	0	0	0	0	0	0	0	0	0	0	0	0	0	0	0	0	0	0	0	0	0	0	0	0	0	0	0	0	0
		0	0	0	0	0	0	0	0	0	0	0	0	0	0	0	0	0	0	0	0	0	0	0	0	0	0	0	0	0	0	0	0	0	0	0	0	0	0	0	0	0	0	0	0	0	0	0	0
		0	0	0	0	0	0	0	0	0	0	0	0	0	0	0	0	0	0	0	0	0	0	0	0	0	0	0	0	0	0	0	0	0	0	0	0	0	0	0	0	0	0	0	0	0	0	0	0
		0	0	0	0	0	0	0	0	0	0	0	0	0	0	0	0	0	0	0	0	0	0	0	0	0	0	0	0	0	0	0	0	0	0	0	0	0	0	0	0	0	0	0	0	0	0	0	0
		0	0	0	0	0	0	0	0	0	0	0	0	0	0	0	0	0	0	0	0	0	0	0	0	0	0	0	0	0	0	0	0	0	0	0	0	0	0	0	0	0	0	0	0	0	0	0	0
		0	0	0	0	0	0	0	0	0	0	0	0	0	0	0	0	0	0	0	0	0	0	0	0	0	0	0	0	0	0	0	0	0	0	0	0	0	0	0	0	0	0	0	0	0	0	0	0
		0	0	0	0	0	0	0	0	0	0	0	0	0	0	0	0	0	0	0	0	0	0	0	0	0	0	0	0	0	0	0	0	0	0	0	0	0	0	0	0	0	0	0	0	0	0	0	0
		0	0	0	0	0	0	0	0	0	0	0	0	0	0	0	0	0	0	0	0	0	0	0	0	0	0	0	0	0	0	0	0	0	0	0	0	0	0	0	0	0	0	0	0	0	0	0	0
		0	0	0	0	0	0	0	0	0	0	0	0	0	0	0	0	0	0	0	0	0	0	0	0	0	0	0	0	0	0	0	0	0	0	0	0	0	0	0	0	0	0	0	0	0	0	0	0
		0	0	0	0	0	0	0	0	0	0	0	0	0	0	0	0	0	0	0	0	0	0	0	0	0	0	0	0	0	0	0	0	0	0	0	0	0	0	0	0	0	0	0	0	0	0	0	0
		0	0	0	0	0	0	0	0	0	0	0	0	0	0	0	0	0	0	0	0	0	0	0	0	0	0	0	0	0	0	0	0	0	0	0	0	0	0	0	0	0	0	0	0	0	0	0	0
		0	0	0	0	0	0	0	0	0	0	0	0	0	0	0	0	0	0	0	0	0	0	0	0	0	0	0	0	0	0	0	0	0	0	0	0	0	0	0	0	0	0	0	0	0	0	0	0
		0	0	0	0	0	0	0	0	0	0	0	0	0	0	0	0	0	0	0	0	0	0	0	0	0	0	0	0	0	0	0	0	0	0	0	0	0	0	0	0	0	0	0	0	0	0	0	0
		0	0	0	0	0	0	0	0	0	0	0	0	0	0	0	0	0	0	0	0	0	0	0	0	0	0	0	0	0	0	0	0	0	0	0	0	0	0	0	0	0	0	0	0	0	0	0	0
		0	0	0	0	0	0	0	0	0	0	0	0	0	0	0	0	0	0	0	0	0	0	0	0	0	0	0	0	0	0	0	0	0	0	0	0	0	0	0	0	0	0	0	0	0	0	0	0
		0	0	0	0	0	0	0	0	0	0	0	0	0	0	0	0	0	0	0	0	0	0	0	0	0	0	0	0	0	0	0	0	0	0	0	0	0	0	0	0	0	0	0	0	0	0	0	0
		0	0	0	0	0	0	0	0	0	0	0	0	0	0	0	0	0	0	0	0	0	0	0	0	0	0	0	0	0	0	0	0	0	0	0	0	0	0	0	0	0	0	0	0	0	0	0	0
		0	0	0	0	0	0	0	0	0	0	0	0	0	0	0	0	0	0	0	0	0	0	0	0	0	0	0	0	0	0	0	0	0	0	0	0	0	0	0	0	0	0	0	0	0	0	0	0
		0	0	0	0	0	0	0	0	0	0	0	0	0	0	0	0	0	0	0	0	0	0	0	0	0	0	0	0	0	0	0	0	0	0	0	0	0	0	0	0	0	0	0	0	0	0	0	0
		0	0	0	0	0	0	0	0	0	0	0	0	0	0	0	0	0	0	0	0	0	0	0	0	0	0	0	0	0	0	0	0	0	0	0	0	0	0	0	0	0	0	0	0	0	0	0	0
		212	214	214	214	212	214	214	214	214	214	214	214	214	214	214	214	214	214	214	214	214	214	214	214	214	214	214	214	214	214	214	214	214	214	214	214	214	214	214	214	214	214	214	214	214	214	214	214
		x											x																							x
		3
		0	194
[truncated: 759 more columns]

## Sheet: set 5 (1583.040)
	KBiosciences grid report
	Grid version 1.03
	More information is available in the Genotyping-1583.040-01.csv file. This file lists only the calls for each SNP on each well with a subject ID. When a subject ID is duplicated and the calls don't match the keyword DUPE is used.
	Project number		1583.04
	Order number		198863
	Plates		1583-040 test	1583_40 Samples
ID	DNA \ Assay		DNA \ Assay	sc00016ln1258381_1149406_A_G_2	BARC-PV-0000055	BARC-PV-0000105	BARC-PV-0000365	BARC-PV-0000468	BARC-PV-0000501	BARC-PV-0000669	BARC-PV-0000819	BARC-PV-0000909	BARC-PV-0001361	BARC-PV-0001385	BARC-PV-0001413	BARC-PV-0001925	BARC-PV-0002061	BARC-PV-0002100	BARC-PV-0002435	BARC-PV-0002776	BARC-PV-0002838	BARC-PV-0002984	BARC-PV-0003413	BARC-PV-0003549	BARC-PV-0003561	BARC-PV-0003623	BARC-PV-0003866	BARC-PV-0003932	BARC-PV-0004096	BARC-PV-0004479	BARC-PV-0004807	BARC-PV-0005264	BARC-PV-0005388	BARC-PV-0005586	BARC-PV-0005710	BARC-PV-0005793	BARC-PV-0005808	BARC-PV-0006056	bc3	bc-3a	Bc-3b	IntRegAPA3	MAS_ALS10a	sc00002ln2152649_1120369_C_T_3	sc00002ln2152649_1550949_T_G_3	sc00002ln2152649_49740_T_G_222	sc00003ln2130026_109451_G_A_44	sc00003ln2130026_123977_T_C_44	sc00003ln2130026_1665755_G_T_5
Buteko_set5	10001: Buteko		10001	?	A:A	C:A	T:T	T:T	G:G	T:T	G:G	C:C	T:T	C:C	T:T	T:T	G:G	?	T:T	T:T	T:T	G:G	A:A	G:G	C:T	G:G	G:A	C:C	C:C	G:G	T:T	?	?	G:G	G:G	C:C	C:C	A:A	C:C	C:C	T:T	A:A	T:T	T:T	T:T	G:G	?	C:C	T:T
Fungula_set5	10008: Fungula		10008	G:G	T:T	A:A	T:T	T:T	G:G	A:A	G:G	C:C	T:T	C:C	T:T	G:G	G:G	A:A	T:T	T:T	T:T	G:G	G:G	C:C	T:T	G:G	A:A	C:C	C:C	G:G	T:T	T:T	T:T	G:G	G:G	T:T	C:C	A:A	C:C	C:C	T:T	A:A	T:T	?	T:T	T:T	A:A	T:T	T:T
German_set5	10005: German		10005	A:A	T:T	C:C	T:T	A:A	T:T	A:A	A:A	G:G	C:C	C:C	T:T	T:T	G:G	G:G	T:T	C:C	A:A	G:G	G:G	C:C	C:C	C:C	G:G	C:C	T:T	G:G	G:G	G:G	C:C	C:C	T:T	T:T	T:T	G:G	C:C	C:C	T:T	T:T	T:T	T:T	T:T	T:T	G:G	T:T	G:G
Kabulangeti_r1_set5	10014: Kabualngeti		10014	A:A	A:A	C:C	G:G	A:A	T:T	A:A	A:A	G:G	C:C	C:C	T:T	T:T	?	G:G	T:T	C:C	A:A	G:G	G:G	C:C	C:C	C:C	G:G	C:C	T:T	G:G	G:G	G:G	C:C	C:C	T:T	T:T	C:C	G:G	C:C	C:C	T:T	T:T	T:T	T:T	T:T	T:T	G:G	T:T	G:G
Kabulangeti_r2_set5	10004: Kabulangeti		10004	A:A	T:T	C:C	G:G	A:A	T:T	A:A	G:G	G:G	C:C	C:C	T:T	T:T	G:G	G:G	T:T	C:C	A:A	G:G	G:G	C:C	C:C	C:C	G:G	C:C	T:T	G:G	G:G	G:G	C:C	G:G	T:T	T:T	C:C	G:G	C:C	C:C	T:T	T:T	T:T	T:T	T:T	T:T	G:G	T:T	G:G
Kabulangeti_r3_set5	10009: Kabulangeti		10009	A:A	A:A	C:C	G:G	A:A	T:T	A:A	A:A	G:G	C:C	C:C	T:T	T:T	?	G:G	T:T	C:C	A:A	G:G	G:G	C:C	C:C	C:C	G:G	C:C	T:T	G:G	G:G	G:G	C:C	C:C	T:T	T:T	C:C	G:G	C:C	C:C	T:T	T:T	T:T	T:T	T:T	T:T	G:G	T:T	G:G
Kabulangeti_r4_set5	10021: Kabulangeti		10021	A:A	A:A	C:C	G:G	A:A	T:T	A:A	A:A	G:G	C:C	C:C	T:T	T:T	G:G	G:G	T:T	C:C	A:A	G:G	G:G	C:C	C:C	C:C	G:G	C:C	T:T	G:G	G:G	G:G	C:C	C:C	T:T	T:T	C:C	G:G	C:C	C:C	T:T	T:T	T:T	T:T	T:T	T:T	G:G	T:T	G:G
Kabulangeti_r5_set5	10026: Kabulangeti		10026	A:A	A:A	C:C	G:G	A:A	T:T	A:A	A:A	G:G	C:C	C:C	T:T	T:T	G:G	G:G	T:T	C:C	A:A	G:G	G:G	C:C	C:C	C:C	G:G	C:C	T:T	G:G	G:G	G:G	C:C	C:C	T:T	T:T	T:T	G:G	C:C	C:C	T:T	T:T	T:T	T:T	T:T	T:T	G:G	T:T	G:G
Kalandalanda_set5	10006: Kalandalanda		10006	G:G	A:A	C:C	T:T	T:T	G:G	T:T	G:G	C:C	T:T	C:C	T:T	G:G	A:A	G:G	T:T	T:T	T:T	A:A	A:A	C:C	T:T	G:G	A:A	C:C	C:C	G:G	T:T	T:T	T:T	G:G	G:G	C:C	C:C	A:A	C:C	C:C	T:T	?	G:G	T:T	T:T	T:T	G:G	T:T	T:T
Kapolopolo_set5	10007: Kapolopolo		10007	G:G	T:T	C:C	T:T	T:T	G:G	T:T	G:G	C:C	T:T	C:C	A:A	G:G	A:A	G:G	T:T	T:T	T:T	G:G	A:A	C:C	T:T	G:G	G:G	C:C	C:C	G:G	T:T	T:T	T:T	G:G	G:G	C:C	C:C	A:A	C:C	C:C	T:T	A:A	G:G	C:C	T:T	G:G	G:G	T:T	T:T
Lusaka_r1_set5	10002: Lusaka		10002	A:A	A:A	C:C	G:G	A:A	T:T	A:A	G:G	G:G	C:C	C:C	T:T	T:T	G:G	G:G	T:T	C:C	A:A	G:G	G:G	C:C	C:C	C:C	G:G	C:C	T:T	G:G	T:T	G:G	T:T	G:G	T:T	C:C	T:T	G:G	C:C	C:C	T:T	T:T	T:T	T:T	T:T	T:T	G:G	T:T	G:G
Lusaka_r2_set5	10013: Lusaka		10013	A:A	A:A	C:C	G:G	A:A	T:T	A:A	G:G	G:G	C:C	C:C	T:T	T:T	G:G	G:G	A:A	C:C	A:A	G:G	G:G	C:C	C:C	C:C	G:G	C:C	T:T	G:G	T:T	T:T	T:T	G:G	T:T	C:C	T:T	G:G	C:C	C:C	T:T	?	T:T	T:T	T:T	T:T	G:G	T:T	G:G
Lusaka_r3_set5	10018: Lusaka		10018	G:G	T:T	A:A	T:T	T:T	G:G	T:T	G:G	C:C	T:T	C:C	A:A	G:G	G:G	A:A	T:T	T:T	T:T	G:G	G:G	C:C	T:T	G:G	G:G	C:C	C:C	G:G	T:T	T:T	T:T	G:G	G:G	C:C	C:C	A:A	C:C	C:C	T:T	A:A	G:G	C:C	G:G	T:T	A:A	T:T	T:T
Lusaka_r4_set5	10024: Lusaka		10024	A:A	A:A	C:C	G:G	T:T	T:T	A:A	G:G	C:C	C:C	C:C	T:T	T:T	?	G:G	T:T	C:C	A:A	G:G	G:G	C:C	C:C	C:C	G:G	C:C	T:T	G:G	T:T	G:G	T:T	G:G	T:T	T:T	T:T	G:G	C:C	C:C	T:T	T:T	T:T	T:T	T:T	T:T	G:G	T:T	T:T
Lusaka_r5_set5	10027: Lusaka		10027	A:A	A:A	C:C	G:G	A:A	T:T	A:A	A:A	G:G	C:C	C:C	T:T	T:T	G:G	G:G	T:T	C:C	A:A	G:G	G:G	C:C	C:C	C:C	G:G	C:C	T:T	G:G	G:G	G:G	C:C	C:C	T:T	T:T	T:T	G:G	C:C	C:C	T:T	T:T	T:T	T:T	T:T	T:T	G:G	T:T	G:G
Pomba_set5	10003: Pomba		10003	G:G	T:T	A:A	T:T	T:T	G:G	A:A	G:G	C:C	T:T	C:C	T:T	G:G	G:G	A:A	T:T	T:T	T:T	G:G	G:G	C:C	T:T	G:G	?	C:C	C:C	G:G	T:T	T:T	T:T	G:G	G:G	T:T	C:C	A:A	C:C	C:C	T:T	A:A	T:T	T:T	T:T	T:T	A:A	T:T	T:T
Solwezi_set5	10010: Solwezi		10010	A:A	A:A	C:C	G:G	A:A	T:T	A:A	A:A	G:G	C:C	C:C	T:T	T:T	G:G	G:G	T:T	C:C	A:A	G:G	G:G	C:C	C:C	C:C	G:G	C:C	T:T	G:G	G:G	G:G	C:C	C:C	T:T	T:T	T:T	G:G	C:C	C:C	T:T	T:T	T:T	T:T	T:T	T:T	G:G	T:T	G:G
Tamba_set5	10016: Tamba		10016	G:G	T:T	A:A	T:T	T:T	G:G	A:A	G:G	C:C	T:T	C:C	T:T	G:G	G:G	A:A	T:T	T:T	T:T	G:G	G:G	C:C	T:T	G:G	A:A	C:C	C:C	G:G	T:T	T:T	T:T	G:G	G:G	T:T	C:C	A:A	C:C	C:C	T:T	A:A	T:T	T:T	T:T	T:T	A:A	T:T	T:T
White_r1_set5	10011: White		10011	G:G	T:T	C:C	?	T:T	G:G	A:A	G:G	C:C	T:T	C:C	A:A	T:T	A:A	A:A	T:T	T:T	T:T	G:G	G:G	G:G	?	G:G	G:G	C:C	C:C	G:G	T:T	T:T	T:T	G:G	G:G	C:C	C:C	A:A	C:C	C:C	T:T	A:A	T:T	C:C	G:G	G:G	G:G	T:T	T:T
White_r2_set5	10015: White		10015	G:G	T:T	C:A	G:T	T:A	G:G	T:T	G:G	C:C	C:T	C:C	T:A	T:T	A:A	G:G	T:T	T:T	T:A	G:A	A:A	C:C	C:C	G:C	G:G	C:C	C:C	G:G	T:T	T:T	T:T	G:G	G:G	C:C	C:C	A:A	C:C	C:C	T:T	T:A	G:T	C:T	G:T	G:T	G:G	T:T	G:T
White_r3_set5	10019: White		10019	A:A	T:T	C:C	G:G	A:A	T:T	A:A	G:G	G:G	C:C	C:C	T:T	T:T	G:G	G:G	T:T	C:C	A:A	G:G	G:G	C:C	C:C	C:C	G:G	C:C	T:T	G:G	T:T	G:G	T:T	G:G	T:T	C:C	T:T	G:G	C:C	C:C	T:T	T:T	T:T	T:T	T:T	T:T	G:G	T:T	G:G
Yellow_r1_set5	10012: Yellow		10012	A:A	A:A	C:C	G:G	A:A	T:T	A:A	A:A	G:G	C:C	C:C	T:T	T:T	?	G:G	T:T	C:C	A:A	G:G	G:G	C:C	C:C	C:C	?	C:C	?	G:G	G:G	T:T	C:C	C:C	T:T	C:C	T:T	G:G	C:C	C:C	T:T	T:T	T:T	T:T	T:T	T:T	G:G	T:T	G:G
Yellow_r2_set5	10017: Yellow		10017	A:A	A:A	C:C	G:G	A:A	T:T	A:A	A:A	G:G	C:C	C:C	T:T	T:T	G:G	G:G	T:T	C:C	A:A	G:G	G:G	C:C	C:C	C:C	G:G	C:C	T:T	G:G	G:G	G:G	C:C	C:C	T:T	T:T	T:T	G:G	C:C	C:C	T:T	T:T	T:T	T:T	T:T	T:T	G:G	T:T	G:G
Yellow_r3_set5	10025: Yellow		10025	A:A	A:A	C:C	G:G	A:A	T:T	A:A	G:G	G:G	C:C	C:C	T:T	T:T	G:G	G:G	T:T	C:C	A:A	G:G	G:G	C:C	C:C	C:C	G:G	C:C	T:T	G:G	T:T	G:G	T:T	G:G	T:T	T:T	T:T	G:G	C:C	C:C	T:T	T:T	T:T	T:T	T:T	T:T	G:G	T:T	G:G
	DUPE			0	0	0	0	0	0	0	0	0	0	0	0	0	0	0	0	0	0	0	0	0	0	0	0	0	0	0	0	0	0	0	0	0	0	0	0	0	0	0	0	0	0	0	0	0	0
	Uncallable			0	0	0	0	0	0	0	0	0	0	0	0	0	0	0	0	0	0	0	0	0	0	0	0	0	0	0	0	0	0	0	0	0	0	0	0	0	0	0	0	0	0	0	0	0	0
	?			1	0	0	1	0	0	0	0	0	0	0	0	0	4	1	0	0	0	0	0	0	1	0	2	0	1	0	0	1	1	0	0	0	0	0	0	0	0	2	0	1	0	0	1	0	0
	C			0	0	0	0	0	0	0	0	0	0	0	0	0	0	0	0	0	0	0	0	0	0	0	0	0	0	0	0	0	0	0	0	0	0	0	0	0	0	0	0	0	0	0	0	0	0
	A:A			15	14	4	0	14	0	19	9	0	0	0	3	0	4	5	1	0	15	1	4	0	0	0	3	0	0	0	0	0	0	0	0	0	0	9	0	0	0	7	0	0	0	0	4	0	0
	C:C			0	0	18	0	0	0	0	0	10	15	24	0	0	0	0	0	15	0	0	0	22	16	15	0	24	9	0	0	0	10	9	0	10	13	0	24	24	0	0	0	3	0	0	0	1	0
	G:G			8	0	0	14	0	9	0	15	14	0	0	0	6	16	18	0	0	0	22	20	2	0	8	18	0	0	24	10	13	0	15	9	0	0	15	0	0	0	0	3	0	2	3	19	0	14
	T:T			0	10	0	8	9	15	5	0	0	8	0	20	18	0	0	23	9	8	0	0	0	6	0	0	0	14	0	14	10	13	0	15	14	11	0	0	0	24	14	20	19	21	20	0	23	9
	A:G			0	0	0	0	0	0	0	0	0	0	0	0	0	0	0	0	0	0	0	0	0	0	0	0	0	0	0	0	0	0	0	0	0	0	0	0	0	0	0	0	0	0	0	0	0	0
	A:C			0	0	0	0	0	0	0	0	0	0	0	0	0	0	0	0	0	0	0	0	0	0	0	0	0	0	0	0	0	0	0	0	0	0	0	0	0	0	0	0	0	0	0	0	0	0
	A:T			0	0	0	0	0	0	0	0	0	0	0	0	0	0	0	0	0	0	0	0	0	0	0	0	0	0	0	0	0	0	0	0	0	0	0	0	0	0	0	0	0	0	0	0	0	0
	C:A			0	0	2	0	0	0	0	0	0	0	0	0	0	0	0	0	0	0	0	0	0	0	0	0	0	0	0	0	0	0	0	0	0	0	0	0	0	0	0	0	0	0	0	0	0	0
	C:G			0	0	0	0	0	0	0	0	0	0	0	0	0	0	0	0	0	0	0	0	0	0	0	0	0	0	0	0	0	0	0	0	0	0	0	0	0	0	0	0	0	0	0	0	0	0
	C:T			0	0	0	0	0	0	0	0	0	1	0	0	0	0	0	0	0	0	0	0	0	1	0	0	0	0	0	0	0	0	0	0	0	0	0	0	0	0	0	0	1	0	0	0	0	0
	G:A			0	0	0	0	0	0	0	0	0	0	0	0	0	0	0	0	0	0	1	0	0	0	0	1	0	0	0	0	0	0	0	0	0	0	0	0	0	0	0	0	0	0	0	0	0	0
	G:C			0	0	0	0	0	0	0	0	0	0	0	0	0	0	0	0	0	0	0	0	0	0	1	0	0	0	0	0	0	0	0	0	0	0	0	0	0	0	0	0	0	0	0	0	0	0
	G:T			0	0	0	1	0	0	0	0	0	0	0	0	0	0	0	0	0	0	0	0	0	0	0	0	0	0	0	0	0	0	0	0	0	0	0	0	0	0	0	1	0	1	1	0	0	1
	T:A			0	0	0	0	1	0	0	0	0	0	0	1	0	0	0	0	0	1	0	0	0	0	0	0	0	0	0	0	0	0	0	0	0	0	0	0	0	0	1	0	0	0	0	0	0	0
	T:G			0	0	0	0	0	0	0	0	0	0	0	0	0	0	0	0	0	0	0	0	0	0	0	0	0	0	0	0	0	0	0	0	0	0	0	0	0	0	0	0	0	0	0	0	0	0
	T:C			0	0	0	0	0	0	0	0	0	0	0	0	0	0	0	0	0	0	0	0	0	0	0	0	0	0	0	0	0	0	0	0	0	0	0	0	0	0	0	0	0	0	0	0	0	0
	missing/het			1	0	2	2	1	0	0	0	0	1	0	1	0	4	1	0	0	1	1	0	0	2	1	3	0	1	0	0	1	1	0	0	0	0	0	0	0	0	3	1	2	1	1	1	0	1
	out
	A:A			14	14	2	-2	13	0	19	9	0	-1	0	2	0	0	4	1	0	14	0	4	0	-2	-1	0	0	-1	0	0	-1	-1	0	0	0	0	9	0	0	0	4	-1	-2	-1	-1	3	0	-1
	C:C			-1	0	16	-2	-1	0	0	0	10	14	24	-1	0	-4	-1	0	15	-1	-1	0	22	14	14	-3	24	8	0	0	-1	9	9	0	10	13	0	24	24	0	-3	-1	1	-1	-1	-1	1	-1
	G:G			7	0	-2	12	-1	9	0	15	14	-1	0	-1	6	12	17	0	0	-1	21	20	2	-2	7	15	0	-1	24	10	12	-1	15	9	0	0	15	0	0	0	-3	2	-2	1	2	18	0	13
	T:T			-1	10	-2	6	8	15	5	0	0	7	0	19	18	-4	-1	23	9	7	-1	0	0	4	-1	-3	0	13	0	14	9	12	0	15	14	11	0	0	0	24	11	19	17	20	19	-1	23	8
	total homozygous calls			23	24	22	22	23	24	24	24	24	23	24	23	24	20	23	24	24	23	23	24	24	22	23	21	24	23	24	24	23	23	24	24	24	24	24	24	24	24	21	23	22	23	23	23	24	23
	copy to play
	delet 16 bad markers
	delete 6 bad genotypes
	move by macro to combined
	copy to pre flap
	delete markers with less than 400 genotype calls
	run error to dash macro
	delete genotypes with >600 missing data, in other words, more than 360 missing data
	= 776 markers, 736 genotypes
	sorted
	ZM 4488_9018		ZM 3200_9001		Kabulangeti_10021	Pomba_10003
	Yellow_10012		MUKUNGUGU_set3		Kabulangeti_10009	Tamba_10016
	0.999		MABUKU_set3		Kabualngeti_10014	Fungula_10008
			MASUSU_set3		Kabulangeti_set3	1
			0.99		Kabulangeti_10026
[truncated: 740 more columns]

## Sheet: combined
			marker ID - short ID	sc00089ln640327_3882_T_C_83869	sc00855ln137930_1229_C_T_29236	sc01428ln78433_61657_C_A_35211	sc00431ln249067_187173_G_A_214	sc00089ln640327_26380_C_A_8389	sc01018ln115966_70654_C_T_3130	BARC-PV-0000055	sc01018ln115966_84234_C_T_3130	sc00431ln249067_141838_A_G_214	sc00377ln276023_97213_T_G_2002	sc00855ln137930_111237_A_G_292	sc00431ln249067_119456_A_G_214	sc00431ln249067_39949_C_T_2143	sc00518ln214431_82881_A_G_2346	BARC-PV-0004479	sc00285ln337269_84632_T_G_1721	sc01477ln74590_51381_G_A_35585	sc01477ln74590_44756_T_C_35584	sc00518ln214431_38754_C_T_2345	sc01477ln74590_37586_C_T_35584	sc00089ln640327_255418_C_T_841	sc00831ln140879_35627_G_A_2890	sc01477ln74590_2587_A_G_355805	BARC-PV-0000105	sc00436ln247049_232635_T_C_215	sc00089ln640327_323100_T_C_841	sc00005ln1829281_292907_T_C_86	sc00835ln140787_95095_C_T_2896	sc00436ln247049_63742_C_A_2156	sc00436ln247049_19980_A_C_2155	sc00436ln247049_11548_T_C_2155	sc00088ln640967_171004_A_G_833	sc00436ln247049_1602_T_C_21553	sc00014ln1397360_569193_A_G_23	sc00014ln1397360_594130_G_A_23	sc00014ln1397360_651244_G_A_23	sc01482ln74353_48803_C_T_35622	sc00516ln215718_103432_C_T_234	sc00005ln1829281_984363_T_C_93	sc00005ln1829281_990426_C_A_93	sc00059ln720534_645626_A_G_641	sc00014ln1397360_928699_G_T_23	sc00059ln720534_580545_A_G_640	BARC-PV-0000669	sc00112ln569344_270381_C_T_979	sc00447ln244541_200777_C_T_218
			marker ID long, BARC_Bean_SNP ID	sc00089ln640327_3882_T_C_83869373	sc00855ln137930_1229_C_T_292369660	sc01428ln78433_61657_C_A_352114671	sc00431ln249067_187173_G_A_214483031	sc00089ln640327_26380_C_A_83891871	sc01018ln115966_70654_C_T_313060605	BARC-PV-0000055	sc01018ln115966_84234_C_T_313074185	sc00431ln249067_141838_A_G_214437696	sc00377ln276023_97213_T_G_200237103	sc00855ln137930_111237_A_G_292479668	sc00431ln249067_119456_A_G_214415314	sc00431ln249067_39949_C_T_214335807	sc00518ln214431_82881_A_G_234608548	BARC-PV-0004479	sc00285ln337269_84632_T_G_172168540	sc01477ln74590_51381_G_A_355854774	sc01477ln74590_44756_T_C_355848149	sc00518ln214431_38754_C_T_234564421	sc01477ln74590_37586_C_T_355840979	sc00089ln640327_255418_C_T_84120909	sc00831ln140879_35627_G_A_289053519	sc01477ln74590_2587_A_G_355805980	BARC-PV-0000105	sc00436ln247049_232635_T_C_215770179	sc00089ln640327_323100_T_C_84188591	sc00005ln1829281_292907_T_C_8695091	sc00835ln140787_95095_C_T_289676402	sc00436ln247049_63742_C_A_215601286	sc00436ln247049_19980_A_C_215557524	sc00436ln247049_11548_T_C_215549092	sc00088ln640967_171004_A_G_83395528	sc00436ln247049_1602_T_C_215539146	sc00014ln1397360_569193_A_G_23508109	sc00014ln1397360_594130_G_A_23533046	sc00014ln1397360_651244_G_A_23590160	sc01482ln74353_48803_C_T_356224915	sc00516ln215718_103432_C_T_234198547	sc00005ln1829281_984363_T_C_9386547	sc00005ln1829281_990426_C_A_9392610	sc00059ln720534_645626_A_G_64149180	sc00014ln1397360_928699_G_T_23867615	sc00059ln720534_580545_A_G_64084099	BARC-PV-0000669	sc00112ln569344_270381_C_T_97989381	sc00447ln244541_200777_C_T_218442231
			NCBI Assay ID (ss#) at dbSNP Short Genetics Variation database (http://www.ncbi.nlm.nih.gov/projects/SNP/)	ss715646685	ss715649479	ss715650384	ss715648393	ss715646677	ss715649777		ss715649778	ss715648389	ss715648184	ss715649478		ss715648397			ss715647836	ss715650429		ss715648684	ss715650427	ss715646676				ss715648419	ss715646679	ss715645482	ss715649437	ss715648422	ss715648416	ss715648410		ss715648413		ss715645689	ss715645691	ss715650436	ss715648676	ss715645493	ss715645494	ss715646398	ss715645699	ss715646396		ss715646897	ss715648460
			Linkage Group; source?	8	2	11	7	8	4	4	4	7	3	2	7	7	4	4	5	9	9	4	9	8	2	9	8	9	8	11	4	9	9	9	2	9	7	7	7	3	5	11	11	3	7	3	9	4	5
			LG Position (cM); source??	4.306	0	0	0	4.12	0	0	0	0.372	1.859	0.372	0.372	1.673	1.376	3.346	1.525	4.353	4.353	2.566	4.353	6.574	1.71	4.353	7.541	4.353	8.396	3.088	4.722	4.167	4.167	4.167	4.986	4.167	7.55	7.922	8.666	3.57	10.603	10.946	10.946	4.499	10.339	4.871	4.725	4.722	17.977
			note1	Durango	Kidney	Durango	Durango	Durango	Durango & Kidney	Durango & Kidney	Durango & Kidney	Durango	Durango	Kidney	Durango	Durango	Durango & Kidney	Durango	Durango	Durango	Kidney	Durango & Kidney	Kidney	Durango	Kidney	Kidney	Durango	Kidney	Durango	Durango	Durango	Durango	Durango & Kidney	Durango & Kidney	Durango	Kidney	Durango	Durango	Durango	Durango	Durango	Kidney	Kidney	Durango	Durango	Durango	Durango	Kidney	Durango
			Sequence_with_SNP	AAAAAATCTGTGTAAATTGAAATTTTTTTCTCACCCCCACAATCACTAAGGCGCATCTTC[T/C]TTCTTCTCCCCCAAATCCCCTCTCAAATCTTAGAAACCCTAACAGTAAACCCTTGGATGT	TGTTTACCTTAATCAATTTTTTGTCAATCTCCAATCCACCAAGTCTTTCTCAATTTTGGT[T/C]CTAGACACCCCAGTTAAACCTTCAGTCATTATAAGAAACAAGAACGGTGCAAGAGGGTCT	CAGACCATGTCGTAGTGTGTTAACGTCACTCGTAAAGAAACATAAGGGTTTATCATGCAT[A/C]AAAAACGACCAAACAACACTAGAGATGTGAATGGCTTCTCTTGTGGAAAAGAGGTAATGT	TTGTTTTGTAAAGGCAGGAATCTTTAAAAGCTAAAACAGTCTTCGTGTTAATGTAGCACA[A/G]TCGTTCATTGAAAGACAACATTGTGGCTCAAACTTATCTGTCTAGGTGCGGTGGCTTGGT	CTTTCGCTGCAAACTTCACGCGCTTTTCCACCACCCTTTATTCCCCTCACTCACTCTATT[A/C]AACTACCCTAATACCTCCAATAACATTACATTTTTATTTATTTATTCTATTTCTTATACT	GTACTTGTACTATTTTATATATAACATGCAATAGGAAGGATACAGTAACGCATTATGTGA[T/C]TTTCTTACATGTATCTATGGCATGTACTGTGACAGCTTGCTGGGTTTAGATTGGAGATAG	TTGTCCATTGAGAGCGAAAAGCTCACCATCAATACCACATCCATTGTGAGTGTGCTTCCC[A/T]GACTTTATCCTCACGGACTTTACCTACATCAAATTACCAGGATAAAATAACAGCCAGATA	AACCTTGATAGAACCTTTTATCTGAATGAATATTGAAAACTCAATTGAATCTGTTTTATA[T/C]ATTGTGTTTATATACAGAGGTTGTCTAACTAACTGAAAGTTAGTTAGAGTTTACAGCTGT	TCCGCCCCCTTCGAGTCTATTTTGTTGAGTTGACGGTTATGCTGTTTCCAATATATCGGA[A/G]CCATTGTCTGTAATTGGGTTAGCGCAGCAATGGCTTGATGTATGCGAGTTCTGTGGCGTT	CATTGTCAACATCATTAACAGAATTCTCCTGTATACTTGGAGTTTGCTCAGCTACTTTCA[T/G]GGCAGCTTCATGTTCCTGAATGAGTGCTTCCTTAGCTTCTTGTTCCTGAATGAGTGCTTC	GGTTTAATTTGGCCCGGAAATTAGGTGAATGTACAATTTGCAAAAATATTACGAAAATGG[A/G]AAAGTTGTCATTGTGGATAACCACGACTTTGAATAATGAAGTTGATTTTTTTTAATGATT	GAGGGAGCCATGGACTTCAAAATCAACACAACAACAATCACAAACCGCTTTTAACGCCCA[A/G]TGCTTTTATACTCCCATTTTGTTTTTCTCTTACAACATTTCTGATCTATGTTTTTCATCT	AAGATGGAAGAAAAGGACATAGAGAATCTTCCCTACCTCCAAGCAGTGATCAAGGAGACA[T/C]TGAGACTTCACCCACCTCTTCCTCTTATGGTTCCTCATATGGCTATGGACTCTTTTAACT	ATTAAAGTAAGAACTTTTGCCTTTCTTGAATCATTTGACTTTAATAATTTCTTCTAAATT[A/G]TGGTTTGGGCAAGGTGCTAAAGTATTTTTTGCCTTATACGTCATTACAATATTTTTAAGG	AATTGCACAGGTGGAAGCGCAGGAAGCGATAATTCGTGATGTGTCGAATTTATGCGACGT[T/G]GCAGAAGCTGTGTGCGTTAAGAGAGAAGAACAGTTTAAACAAACCTTGTTTGATCTTCCA	AATTTGGAAGTCTCATTTCTCATTACTTATTTGGAGGGGACCAAGTTCATGTCTCACTCT[T/G]GTCTTCTCTTTCATTTCAACCCTCTTCATCTCAACAACTCCCTCCAACAACACAAGACAA	TGTTTTGCTGTTAAGACAAGGGCGAGGGCTACTTTTTCAATCATTTGGTACCTCGTCTCA[A/G]TTGCATGGAGCGTCTGGATGACAAAGTATACTAGTTCCAGTTCTTGTACCAACGCAACGC	ATAAATATATTATACTAGTATTTTTTATGTTGTACAATATACATGATTAGTACTTATATA[T/C]GTTTTTGCTAGGGAGATGGACCTAGAGAACTGTTGGTTGATTTCATCTCTTCCTCTCTTG	TAGCTCGGGTTGCACGCTGTCGTTATCTCGAGCTACAAAATTTGCAAATTCAAAAGAGTA[T/C]TCAAGATCAAATCATACCTTGTAACCAGACATCAAATCCATCCTCATAGATCACAAAATG	GAAGTTAGGTATTTATAACATTAGTAAAACCTTTCATACGAAAGGTCACGACATCGTAAC[T/C]GTTAAATTATATTGCATCCAACGATCAGATGTTCCTAACCCATCAAGTCAATCGGTGCGT	TCTAATCGATTATGGCCTATGAGTTAACTGAGACAAAGAGTAAGAAGCATTGCAATGCAC[T/C]TTCTGTTTATAATTCATTGCAATTCAAGTGTTGTGTGCGTGTTTTGACATTGGAATTTTT	AATCTTATAAATCTGATGTATCTTGCAATAATGCAATCATATTATTTTTTCTAAATTTGA[A/G]ATGGTAATTAGAGCTCCTGATATTTAGGAGTCTTTAACTGTGCAAACTTAATCCTAGTAT	AGTATTATGATGCAAGAGAAATGTGTACCTATGTCTCTGCTGGAAGTCGTGGATAAACAT[A/G]GTATGCAAGGTTTTTTGCAGCGACGATGGAGGAATGGCAGAAATTGCTGGTGGTGGTGTT	AGCATTGGCTTACCAGCTCTACCAAAGGAAATTTTCTGGTCCGAGGTGGGAAGCTCTAGT[A/C]AAAAAGGGGGCCAAGAAGCAAAGGCTCCTCTGGGCCTCAACTAGTGTCAAGAATCCTGCC	CCAACATACACTGCAAGATAGCCCTTTGCCACATTTACAGCTTTTAGAGATGCTTGGCTA[T/C]CAGTAAATGAAGCCCTTCTAGTTGCAGGGAAACGGAAACCCATTTCAAATGTCTCAAAGA	CTCACCCAAAATTCCCAGCTCACTTTCTTCAAGAATATTTTTAATTCTCAGTTGGCCCTC[T/C]AAAAGATAAGTAACAGGAAAGAGAGCCACAAGTAGAGCAAATACCCAGGGCAAAACCTTT	GTTAAGGGCCGTGCCAGTCAACACCATGCGATTTGTTTGGATCAGGTCTGCATGCTTCAC[T/C]AGGGAGCTGTAGCAGAGTGTTGGATATGTTGTGGAACTGCACGATGTTCTGATGAACACT	TTGCAAGAAAATTTACTCGGACTGCTGCTTTAAGGCTTCTTGATTTGGTAAGTTTATGTA[T/C]ATTTCATGGTTTTCTTCAAGTGTTATAGTTAACTTTCAAACATTTTTTGAAGGGTCTTTT	ATCGAATTAATTTAATTTAAGCATCCCATTGTGATTGTTTTGCAATGTATTAACGAACTT[A/C]CCTTGATCCAATTAGTTTAGATAATTTGATGACTTTGACCTCGTGCTATGAAACAATCTC	GAATGTTAATTATGGATTCATCAACAAGCTACACCCATACTTAATTAGTAATTAAACTTC[A/C]TCCTCATTTAATCTCTTCAAACACCTTAACTGCAACAGGTAGATACAAGGTCAATTTCTT	TTATTCATAATCATTACTTGAACCTTTTCAACTTAATGAATGAACTTCTTGCCGACTAAA[T/C]TCGAATCTTGTACTTCAACCCGTATATGTAGAACAAGAGTTTTCTTTCTCCAACTCTGTA	TGATGAAATGAAGAATAGGGATGTGATGCATCGGTGCTTCTGGACAGCGTGGAGGGCATG[A/G]CAAGTGAAAAACTGGCTGGGCCAAATGTGAACTCTTTACGTGGGTTTGAGGTGATAGACA	CCAATTTCATACATATTTGAATCAAAGTGATTTAACATAGGTAAGTTATTAGTTCCCTCA[T/C]TTCGAAGTAGTTTGCATTTTAAGGAAAAAAACTGTAACATTTACAAGCTTTCCAACTTAG	CCATGTTCATTGGCTCTTCTTGACACCAGACAACCTCGGCATCTAGCAGAAACACAATAA[A/G]GTATAGTGTAAAATAACTAATACAGAAGACTATATGTGTTATTAAAACTCTACCATTTCA	GTTGATAACATGCCCAGCCTATTAACACTCCAAAGTCCTGGCATGATTATATGTTATATT[A/G]GAGTTTGAGTTTATATGTTATATGTTTTTAAGGTCATGTGACTATATAGTTCACTAAAGT	CCTTGGAAGTATTCCTGATTGGATCAGAAGCAAGCAACTGAAAGATGTACATCTTGCTGG[A/G]TGCAAATTGAAGGGAGATCTTCCACACTTCACAAGACCTGACTCTTTGAGCTCCATAGAC	ATTTTTTCTCCCTACTCCATTGCTATGCCTTGTTAAAAAATGACACCCGTCATCTGTTTT[T/C]GCTAAAGTGACTGAAAGGGGAAAAAGATAATTGGGTAATACAGATACCCAGGTTCCTGCA	TTTACCCATACCTATAATCACAAATCAAGATGAAGTACAAAGTCATCTCACTATACCCAT[T/C]TATAACTTCATCATATTCCTTCCACTCCACTTGAAACAATCACCTAAAATATGAAATAGA	GAACCAATTATTTAGCTATGAACTGAAAAGCTAGTTGTGCGTATTACCTGACACGCAGGC[T/C]GAAACGAAATTCAGCATGAGAGCTACAACATTAACTGTTAACTGGAACTGAACAAACTTT	GGACATTCGCAAAAGGAGCAAAACCAATCGGATATTGATCCAGTGTGAGTTTTTCTGAAG[A/C]GGAAAATGGTAAAACAGATACGCACATGTATGAACAGCGGAATCGTTATTTGATCCAAAA	TATTATTACTCACTTGACCCTCTAAAGTAAGTTACTCAATTTTTAGAAGAGATTCCCTCA[A/G]TGATTACCATTGTCATGTTGTTGTGTGTCATATCATAAACACAACAAAAGGGATAAAATT	TATTCCTAGTTTTATGTAATAGATGGTGATTAGAAAATTGAGTTCACGTGCATTGGGCAT[T/G]CCCAAGCTGAGGTGTCTAAAGTTTGTTAGAAATTGCTTTATGTTGTTTGGAAATTGTAAC	TGTTGCTTCTCTGCGCATTCTTTTGAACAAGGTGGAACTCCGTTGGAAGGTTCAGCCACC[A/G]AGATTACAGCCTTATCTATCTCACTTGGAGAAAAATCAACTGCCTCTGAATGATGAACAA	TTTGTCGTTCACTGTACAACACAAGTAAAAGCATAGATACCAAGGAAAGTGAACTCCTGT[A/T]GAATTTAGTGTGTTACGACTATGTAACTAACTCTCCAGAGCTCACAGAAATTGAACCTTA	GTGCTGAATGATAATGTCTGTGGTAACAAGCTATTCGATAAAATGCATAAACTGCAATTA[T/C]ATTTGGATGACCTTCAGAATTGAAGCACATCATGATGTGGCACTATTTTGTAGCATTTGT	AATTTACCAAGAAACATGTAGCCAGAAGATTCTCTTCCCAATACCAATTCACTAGACTGT[T/C]TAATGTACCTCGTACCACTCCAATTACAAAAAAAAAAGACACGCAACAAAACGAGTAAAG
			chr	Chr08	Chr02	Chr11	Chr07	Chr08	Chr04	Chr04	Chr04	Chr07	Chr03	Chr02	Chr07	Chr07	Chr04	Chr04	Chr05	Chr09	Chr09	Chr04	Chr09	Chr08	Chr02	Chr09	Chr08	Chr09	Chr08	Chr11	Chr04	Chr09	Chr09	Chr09	Chr02	Chr09	Chr07	Chr07	Chr07	Chr03	Chr05	Chr11	Chr11	Chr03	Chr07	Chr03	Chr09	Chr04	Chr05
			position (reference sequence 2.1)	2978	7459	18129	53731	59810	77170	80865	90604	98054	112102	117302	120439	200056	249586	261575	271344	279569	286196	291319	292989	294071	312639	327732	333270	353297	360417	385021	516290	522470	566525	574957	581170	584609	812603	837543	894677	990752	1006961	1073854	1079920	1123421	1170824	1188332	1193309	1359965	1455874
ID	set	DNA \ Assay ID (as received by partners)	position (refernce sequence 1.0)	129063	6803	16679	61580	151551	46087	42392	33368	105899	480199	116770	128284	206800	328848	340834	250589	298756	305383	370579	316529	379229	328388	351128	418438	366069	448083	390735	575066	529109	574171	582600	623253	592246	794870	819810	876943	869731	996629	1079085	1085151	1001589	1153060	1066541	1200253	1249049	1479245
			remarks
AFR298_set1	set1	AFR298		T:T	C:C	A:A	G:G	C:C	C:C	T:T	C:C	A:A	T:T	A:A	A:A	C:C	A:A	G:G	T:T	G:G	T:T	C:C	C:C	C:C	A:A	A:A	C:C	T:T	T:T	C:C	C:C	C:C	A:A	T:T	G:G	T:T	A:A	G:G	G:G	C:C	T:T	T:T	C:C	A:A	G:G	A:A	A:A	C:C	C:C
AFR619_set1	set1	AFR619		T:T	C:C	A:A	G:G	C:C	T:T	A:A	T:T	A:A	G:G	G:G	A:A	C:C	G:G	G:G	T:T	G:G	T:T	T:T	C:C	C:C	G:G	A:A	C:C	T:T	T:T	C:C	C:C	C:C	A:A	T:T	G:G	T:T	A:A	G:G	G:G	C:C	C:C	T:T	C:C	A:A	G:G	A:A	A:A	C:C	C:C
AFR731_set1	set1	AFR731		T:T	T:T	A:A	G:G	C:C	C:C	T:T	C:C	A:A	T:T	G:G	A:A	C:C	A:A	G:G	T:T	G:G	T:T	C:C	C:C	C:C	G:G	A:A	C:C	T:T	T:T	C:C	C:C	C:C	A:A	T:T	A:A	T:T	A:A	G:G	G:G	C:C	C:C	C:C	A:A	A:A	G:G	A:A	A:A	C:C	C:C
ALB213_set1	set1	ALB 213		C:C	?	C:C	A:A	A:A	?	A:A	C:C	G:G	G:G	G:G	G:G	T:T	G:G	G:G	T:T	G:G	C:C	C:C	C:C	C:C	G:G	G:G	?	C:C	C:C	C:C	C:C	A:A	C:C	C:C	G:G	C:C	G:G	A:A	A:A	C:C	T:T	T:T	C:C	A:A	G:G	G:G	T:T	C:C	C:C
ALB67_set1	set1	ALB 67		T:T	T:T	C:C	A:A	C:C	?	A:A	C:C	G:G	G:G	G:G	G:G	T:T	G:G	G:G	T:T	G:G	C:C	C:C	C:C	C:C	G:G	G:G	C:C	C:C	T:T	C:C	C:C	A:A	C:C	C:C	G:G	C:C	G:G	A:A	A:A	C:C	T:T	T:T	C:C	A:A	G:G	G:G	T:T	C:C	C:C
BAT477_set1	set1	BAT477		T:T	T:T	C:C	G:G	C:C	C:C	T:T	C:C	A:A	T:T	G:G	A:A	C:C	A:A	G:G	G:G	G:G	C:C	T:T	T:T	C:C	G:G	G:G	C:C	C:C	T:T	T:T	T:T	C:C	C:C	C:C	A:A	C:C	G:G	A:A	A:A	T:T	C:C	T:T	C:C	A:A	G:G	A:A	T:T	C:C	C:C
BAT881_set1	set1	BAT881		T:T	T:T	C:C	G:G	C:C	T:T	A:A	T:T	A:A	T:T	G:G	A:A	C:C	G:G	G:G	G:G	G:G	C:C	T:T	T:T	C:C	G:G	G:G	C:C	C:C	T:T	T:T	C:C	C:C	C:C	C:C	A:A	C:C	G:G	A:A	A:A	T:T	T:T	T:T	C:C	A:A	G:G	A:A	T:T	C:C	C:C
BAT93_set1	set1	BAT93		C:C	T:T	C:C	A:A	A:A	C:C	T:T	C:C	G:G	G:G	G:G	G:G	T:T	G:G	T:T	T:T	G:G	C:C	C:C	T:T	T:T	G:G	G:G	A:A	C:C	C:C	T:T	T:T	C:C	C:C	C:C	A:A	C:C	G:G	A:A	A:A	T:T	C:C	T:T	C:C	A:A	T:T	G:G	T:T	C:C	C:C
BFS10_set1	set1	BFS 10		T:T	T:T	C:C	G:G	C:C	T:T	A:A	C:C	A:A	G:G	G:G	A:A	C:C	G:G	T:T	T:T	G:G	C:C	C:C	T:T	C:C	G:G	G:G	C:C	C:C	T:T	C:C	T:T	C:C	C:C	C:C	G:G	C:C	G:G	A:A	A:A	T:T	T:T	T:T	C:C	A:A	G:G	G:G	T:T	C:C	C:C
BFS32_set1	set1	BFS 32		T:T	T:T	C:C	A:A	C:C	C:C	T:T	C:C	G:G	G:G	G:G	G:G	T:T	A:A	G:G	T:T	G:G	C:C	T:T	T:T	C:C	G:G	G:G	C:C	C:C	T:T	T:T	T:T	C:C	C:C	C:C	G:G	C:C	G:G	A:A	A:A	C:C	T:T	T:T	C:C	A:A	G:G	G:G	T:T	C:C	T:T
BFS39_set1	set1	BFS 39		T:T	T:T	C:C	G:G	C:C	C:C	A:A	?	A:A	G:G	G:G	A:A	C:C	G:G	G:G	T:T	G:G	C:C	C:C	C:C	C:C	G:G	G:G	C:C	C:C	T:T	T:T	T:T	C:C	C:C	C:C	G:G	C:C	G:G	A:A	A:A	C:C	T:T	T:T	C:C	A:A	G:G	G:G	T:T	T:T	T:T
CAL143_set1	set1	CAL143		T:T	C:C	A:A	G:G	C:C	?	A:A	C:C	A:A	T:T	G:G	A:A	C:C	G:G	G:G	T:T	G:G	T:T	C:T	C:C	C:C	G:G	A:A	C:C	T:T	T:T	C:C	T:T	C:C	A:A	T:T	G:G	T:T	A:A	G:G	G:G	C:C	C:C	C:C	A:A	?	G:G	A:A	A:A	C:C	C:C
CAL96_set1	set1	CAL96		T:T	C:C	A:A	G:G	C:C	C:C	T:T	C:C	A:A	T:T	G:G	A:A	C:C	A:A	G:G	T:T	G:G	T:T	C:C	C:C	C:C	G:G	A:A	C:C	T:T	T:T	C:C	C:C	C:C	A:A	T:T	G:G	T:T	A:A	G:G	G:G	C:C	T:T	T:T	C:C	A:A	G:G	A:A	A:A	C:C	C:C
CIM9314_set1	set1	CIM9314-36		T:T	C:C	A:A	G:G	C:C	T:T	A:A	T:T	A:A	G:G	G:G	A:A	C:C	G:G	G:G	T:T	G:G	T:T	T:T	C:C	C:C	G:G	A:A	C:C	T:T	T:T	C:C	C:C	C:C	A:A	T:T	G:G	T:T	A:A	G:G	G:G	C:C	C:C	T:T	C:C	A:A	G:G	A:A	A:A	C:C	C:C
COS16_set1	set1	COS 16		C:C	C:C	A:A	G:G	A:A	C:T	T:A	C:T	A:A	T:T	A:A	A:A	C:C	A:A	?	T:T	G:G	T:T	C:T	C:C	T:T	A:A	A:A	C:C	T:T	T:T	C:C	C:C	C:C	A:A	T:T	G:G	T:T	A:A	G:G	G:G	C:C	C:C	C:C	A:A	?	G:G	A:A	A:A	C:C	C:C
DAB230_set1	set1	DAB 230		T:T	C:C	A:A	G:G	C:C	C:C	T:T	C:C	A:A	T:T	A:A	A:A	C:C	A:A	G:G	T:T	G:G	T:T	C:C	C:C	C:C	A:A	A:A	C:C	T:T	T:T	C:C	C:C	C:C	A:A	T:T	G:G	T:T	A:A	G:G	G:G	C:C	C:C	T:T	C:C	?	G:G	A:A	A:A	C:C	C:C
DAB246_set1	set1	DAB 246		T:T	C:C	C:C	G:G	C:C	T:T	A:A	T:T	A:A	T:T	A:A	A:A	C:C	G:A	G:G	T:T	G:G	T:T	T:T	C:C	C:C	A:A	A:A	C:C	T:T	T:T	C:C	C:C	C:C	A:A	T:T	G:G	T:T	A:A	G:G	G:G	C:C	C:C	T:T	C:C	?	G:G	A:A	?	T:T	C:C
DAB387_set1	set1	DAB 387		C:C	C:C	C:C	G:G	A:A	T:T	A:A	T:T	A:A	T:T	A:A	A:A	C:C	G:G	G:G	T:T	G:G	T:T	T:T	C:C	T:T	A:A	A:A	C:C	T:T	T:T	C:C	C:C	C:C	A:A	T:T	G:G	T:T	A:A	G:G	G:G	C:C	C:C	T:T	C:C	?	G:G	A:A	A:A	T:T	C:C
DOR364_set1	set1	DOR364		T:T	T:T	A:A	G:G	C:C	?	A:A	C:C	A:A	G:G	G:G	A:A	C:C	G:G	G:G	T:T	G:G	C:C	C:C	C:C	C:C	G:G	G:G	C:C	C:C	T:T	T:T	T:T	A:A	C:C	C:C	G:G	C:C	G:G	A:A	A:A	T:T	T:T	C:C	A:A	A:A	G:G	A:A	T:T	T:T	C:C
EAP9510_set1	set1	EAP9510-77		T:T	T:T	A:A	A:A	C:C	C:C	A:A	?	A:A	G:G	G:G	G:G	C:C	G:G	G:G	T:T	G:G	C:C	C:C	C:C	C:C	G:G	G:G	C:C	C:C	T:T	T:T	C:C	A:A	C:C	C:C	A:A	C:C	A:A	G:G	A:A	C:C	T:T	C:C	A:A	A:A	G:G	G:G	T:T	C:C	C:C
Flor_de_Junio_Victoria_set1	set1	Flor J Victoria		C:C	T:T	C:A	G:G	A:A	C:C	T:A	C:C	G:G	G:T	G:G	G:G	T:T	G:G	G:T	T:T	A:A	C:C	C:T	T:T	C:T	G:G	G:G	A:A	C:C	C:C	C:T	C:T	A:A	A:A	T:T	G:G	C:C	A:A	A:A	A:A	C:C	T:T	C:C	A:A	A:A	T:T	G:G	T:A	T:T	C:C
G11270_set1	set1	G11270		C:C	T:T	A:A	A:A	A:A	C:C	T:T	C:C	A:A	G:G	G:G	G:G	C:C	G:G	G:G	T:T	A:A	C:C	C:C	T:T	T:T	G:G	G:G	C:C	C:C	C:C	C:C	C:C	A:A	C:C	C:C	A:A	C:C	A:A	G:G	G:G	T:T	T:T	T:T	C:C	A:A	T:T	A:A	A:A	T:T	C:C
G11360_set1	set1	G11360		C:C	T:T	A:A	G:G	A:A	C:C	T:T	C:C	G:G	G:G	G:G	G:G	T:T	A:A	G:G	T:T	A:A	C:C	C:C	T:T	T:T	?	G:G	A:A	C:C	T:T	T:T	C:C	A:A	A:A	T:T	G:G	C:C	A:A	G:G	?	C:C	C:C	C:C	A:A	A:A	T:T	G:G	A:A	C:C	C:C
G122_set1	set1	G122		T:T	C:C	A:A	G:G	C:C	T:T	A:A	T:T	A:A	T:T	G:G	A:A	C:C	G:G	G:G	T:T	G:G	T:T	T:T	C:C	C:C	G:G	A:A	C:C	T:T	T:T	T:T	C:C	C:C	A:A	T:T	G:G	T:T	A:A	G:G	G:G	C:C	T:T	T:T	C:C	A:A	G:G	A:A	A:A	C:C	C:C
G14519_set1	set1	G14519		C:C	?	C:C	A:A	C:C	C:C	T:T	C:C	G:G	G:G	?	G:G	T:T	G:G	G:G	T:T	A:A	C:C	C:C	T:T	C:C	G:G	G:G	C:C	C:C	T:T	C:C	C:C	A:A	C:C	C:C	A:A	C:C	A:A	G:G	A:A	T:T	T:T	C:C	A:A	A:A	T:T	A:A	A:A	C:C	C:C
G19833_set1	set1	G19833		T:T	C:C	C:C	G:G	C:C	C:C	T:T	C:C	A:A	T:T	A:A	A:A	C:C	A:A	G:G	T:T	G:G	T:T	C:C	C:C	C:C	G:G	A:A	C:C	T:T	T:T	T:T	C:C	C:C	A:A	T:T	A:A	T:T	A:A	G:G	G:G	C:C	C:C	T:T	C:C	A:A	G:G	A:A	A:A	C:C	C:C
G19839_set1	set1	G19839		T:T	C:C	A:A	G:G	C:C	C:C	T:T	C:C	A:A	T:T	A:A	A:A	C:C	A:A	G:G	T:T	G:G	T:T	C:C	C:C	C:C	G:G	A:A	C:C	T:T	T:T	C:C	C:C	C:C	A:A	T:T	A:A	T:T	A:A	G:G	G:G	C:C	C:C	T:T	C:C	A:A	G:G	A:A	A:A	C:C	C:C
G21212_set1	set1	G21212		T:T	T:T	C:C	A:A	C:C	T:T	A:A	C:C	A:A	T:T	G:G	G:G	T:T	G:G	G:G	G:G	G:G	C:C	C:C	C:C	C:C	G:G	G:G	C:C	C:C	T:T	T:T	C:C	C:C	C:C	T:T	G:G	C:C	G:G	A:A	A:A	?	T:T	C:C	A:A	A:A	G:G	A:A	T:T	C:C	?
G2333_set1	set1	G2333		T:T	T:T	A:A	G:G	C:C	C:C	T:T	C:C	G:G	T:T	G:G	?	C:C	G:G	G:G	T:T	G:G	C:C	C:C	C:C	T:T	G:G	G:G	A:A	C:C	C:C	T:T	T:T	C:C	C:C	T:T	G:G	C:C	G:G	A:A	A:A	C:C	C:C	C:C	A:A	G:G	T:T	G:G	T:T	C:C	C:C
G23823-E_set1	set1	G23823E		T:T	C:C	C:C	G:G	C:C	T:T	A:A	T:T	A:A	T:T	G:G	A:A	C:C	G:G	G:G	T:T	G:G	T:T	T:T	C:C	C:C	G:G	A:A	C:C	T:T	T:T	T:T	C:C	C:C	A:A	T:T	G:G	T:T	A:A	G:G	G:G	T:T	C:C	T:T	C:C	G:G	G:G	A:A	A:A	C:C	C:C
G2402_set1	set1	G2402		C:C	C:C	A:A	A:A	A:A	C:C	A:A	C:C	G:G	G:G	G:G	G:G	T:T	A:A	G:G	T:T	A:A	C:C	C:C	T:T	C:C	G:G	G:G	A:A	C:C	C:C	T:T	C:C	A:A	C:C	C:C	G:G	C:C	A:A	G:G	G:G	C:C	T:T	C:C	A:A	A:A	G:G	G:G	T:T	C:C	C:C
G35346-3Q_set1	set1	G35346-3Q		C:C	?	A:A	G:G	A:A	C:C	A:A	C:C	?	T:T	G:G	?	C:C	G:G	G:G	T:T	?	?	C:C	T:T	C:C	?	G:G	?	C:C	C:C	T:T	?	?	C:C	T:T	A:A	C:T	A:A	G:G	G:G	C:C	C:C	C:C	C:C	A:A	G:G	A:A	A:A	C:C	?
G35375-2P_set1	set1	G35375-2P		C:C	?	A:A	G:G	A:A	C:C	A:A	C:C	?	T:T	G:G	?	C:C	G:G	G:G	T:T	?	?	C:C	?	T:T	?	G:G	C:C	C:C	C:C	C:C	T:T	?	C:C	T:T	G:G	C:C	A:A	G:G	G:G	C:C	C:C	C:C	?	A:A	G:G	A:A	A:A	C:C	?
G40001_set1	set1	G40001		C:C	?	A:A	G:G	C:C	C:C	A:A	?	?	T:T	?	?	C:C	G:G	G:G	T:T	?	?	C:C	?	C:C	?	?	C:C	C:C	C:C	T:T	T:T	?	C:C	T:T	A:A	C:C	A:A	G:G	?	?	?	T:T	?	?	G:G	A:A	A:A	?	?
G4494_set1	set1	G4494		T:T	C:C	A:A	G:G	C:C	T:T	A:A	T:T	A:A	T:T	G:G	A:A	C:C	G:G	G:G	T:T	G:G	T:T	T:T	C:C	C:C	G:G	A:A	C:C	T:T	T:T	C:C	C:C	C:C	A:A	T:T	G:G	T:T	A:A	G:G	G:G	C:C	T:T	T:T	C:C	A:A	G:G	A:A	A:A	C:C	C:C
G4523_set1	set1	G4523		T:T	C:C	A:A	G:G	C:C	T:T	A:A	T:T	A:A	T:T	G:G	A:A	C:C	G:G	G:G	T:T	G:G	T:T	T:T	C:C	C:C	G:G	A:A	C:C	T:T	T:T	C:C	C:C	C:C	A:A	T:T	G:G	T:T	A:A	G:G	G:G	C:C	C:C	T:T	C:C	A:A	G:G	A:A	A:A	C:C	C:C
G4825_set1	set1	G4825		T:T	T:T	C:C	G:G	C:C	T:T	A:A	C:C	G:G	T:T	G:G	G:G	T:T	?	G:G	T:T	A:A	C:C	C:C	T:T	C:C	G:G	G:G	C:C	C:C	T:T	T:T	T:T	A:A	C:C	C:C	A:A	C:C	G:A	A:A	A:A	C:C	T:T	C:C	A:A	A:A	G:G	A:A	?	C:C	T:T
ICA_BUNSI_set1	set1	ICA Bunsi		T:T	T:T	C:C	G:G	C:C	T:T	A:A	C:C	A:A	T:T	G:G	A:A	C:C	G:G	G:G	G:G	G:G	C:C	C:C	T:T	C:C	G:G	G:G	C:C	C:C	T:T	T:T	T:T	C:C	C:C	C:C	A:A	C:C	G:G	A:A	A:A	T:T	C:C	T:T	C:C	G:G	G:G	A:A	T:T	C:C	C:C
INB827_set1	set1	INB 827		T:T	T:T	C:C	G:G	C:C	?	A:A	C:C	G:G	T:T	G:G	G:G	T:T	G:G	G:G	G:G	G:G	C:C	C:C	C:C	C:C	G:G	G:G	C:C	C:C	T:T	T:T	T:T	A:A	C:C	C:C	A:A	C:C	G:G	A:A	A:A	C:C	C:C	C:C	A:A	A:A	G:G	A:A	T:T	C:C	C:C
INB841_set1	set1	INB 841		T:T	T:T	A:A	G:G	C:C	?	A:A	C:C	G:G	T:T	G:G	G:G	T:T	G:G	G:G	G:G	G:G	C:C	C:C	C:C	C:C	G:G	G:G	C:C	C:C	T:T	T:T	C:C	A:A	C:C	C:C	A:A	C:C	G:G	A:A	A:A	C:C	C:C	C:T	C:A	A:A	G:G	A:A	T:T	C:C	T:T
INB870_set1	set1	INB 870		T:T	C:C	C:C	G:G	C:C	?	A:A	C:C	G:G	T:T	G:G	G:G	T:T	G:G	G:G	G:G	G:G	C:C	C:C	C:C	C:C	G:G	G:G	C:C	C:C	T:T	T:T	T:T	A:A	C:C	C:C	A:A	C:C	G:G	A:A	A:A	C:C	C:C	C:C	A:A	A:A	G:G	A:A	T:T	C:C	T:T
Jalo_EEP_558_set1	set1	JaloEEP558		T:T	C:C	A:A	G:G	C:C	T:T	A:A	T:T	A:A	T:T	G:G	A:A	C:C	G:G	G:G	T:T	G:G	T:T	T:T	C:C	C:C	G:G	A:A	C:C	T:T	T:T	C:C	C:C	C:C	A:A	T:T	G:G	T:T	A:A	G:G	G:G	C:C	C:C	T:T	C:C	A:A	G:G	A:A	A:A	C:C	C:C
MAC31_set1	set1	MAC31		T:T	T:T	C:C	G:G	C:C	T:T	A:A	T:T	A:A	T:T	G:G	A:A	C:C	G:G	G:G	T:T	G:G	T:T	T:T	C:C	C:C	G:G	A:A	C:C	T:T	T:T	T:T	C:C	C:C	A:A	T:T	A:A	T:T	A:A	G:G	G:G	C:C	C:C	T:T	C:C	A:A	G:G	A:A	A:A	C:C	C:C
MBC26_set1	set1	MBC26		T:T	T:T	A:A	G:G	C:C	T:T	A:A	T:T	A:A	?	G:G	A:A	C:C	G:G	?	T:T	G:G	T:T	T:T	C:C	C:C	G:G	A:A	?	T:T	T:T	C:C	C:C	C:C	?	T:T	?	T:T	A:A	G:G	?	?	C:C	T:T	C:C	A:A	G:G	A:A	A:A	C:C	C:C
MBC36_set1	set1	MBC36		T:T	?	A:A	G:G	C:C	T:T	A:A	T:T	A:A	T:T	G:G	A:A	C:C	G:G	G:G	T:T	G:G	T:T	T:T	C:C	C:C	G:G	A:A	C:C	T:T	T:T	C:C	C:C	C:C	A:A	T:T	A:A	T:T	A:A	G:G	G:G	C:C	C:C	T:T	C:C	A:A	G:G	A:A	A:A	C:C	C:C
MBC40_set1	set1	MBC40		T:T	T:T	A:A	G:G	C:C	T:T	A:A	T:T	A:A	T:T	G:G	A:A	C:C	G:G	G:G	T:T	G:G	T:T	T:T	C:C	C:C	G:G	A:A	C:C	T:T	T:T	C:C	C:C	C:C	A:A	T:T	A:A	T:T	A:A	G:G	G:G	C:C	C:C	T:T	C:C	?	G:G	A:A	A:A	C:C	C:C
MBC46_set1	set1	MBC46		T:T	T:T	A:A	G:G	C:C	C:C	T:T	C:C	A:A	T:T	G:G	A:A	C:C	G:G	G:G	T:T	G:G	T:T	C:C	C:C	C:C	G:G	A:A	C:C	T:T	T:T	C:C	C:C	C:C	A:A	T:T	A:A	T:T	A:A	G:G	G:G	C:C	C:C	T:T	C:C	A:A	T:T	A:A	A:A	C:C	C:C
MCA16_set1	set1	MCA16		T:T	T:T	C:C	G:G	C:C	C:C	A:A	C:C	A:A	T:T	G:G	A:A	C:C	G:G	G:G	T:T	G:G	T:T	T:T	C:C	C:C	G:G	A:A	C:C	T:T	T:T	T:T	C:C	C:C	A:A	T:T	A:A	T:T	A:A	G:G	G:G	?	T:T	T:T	A:A	A:A	G:G	A:A	A:A	C:C	C:C
MCM1015_set1	set1	MCM1015		T:T	T:T	C:A	G:A	C:C	C:C	T:T	C:C	A:A	T:T	G:G	G:A	C:T	G:G	T:T	G:G	G:G	C:C	C:C	C:C	C:C	G:G	G:G	C:C	C:C	T:T	C:T	T:T	A:A	C:C	C:C	A:A	C:C	G:G	A:A	A:A	T:T	T:T	T:T	C:C	A:A	G:G	A:A	T:T	C:C	C:C
MD23–24_set1	set1	MD23–24		T:T	T:T	A:A	G:G	C:C	C:C	A:A	?	A:A	T:T	G:G	A:A	C:C	G:G	G:G	T:T	G:G	C:C	C:C	T:T	C:C	G:G	G:G	C:C	C:C	T:T	T:T	T:T	C:C	C:C	C:C	A:A	C:C	G:G	A:A	A:A	T:T	T:T	C:C	A:A	A:A	G:G	A:A	T:T	T:T	C:C
MIB778_set1	set1	MIB 778		T:T	T:T	C:C	G:G	C:C	T:T	A:A	C:C	A:A	T:T	G:G	A:A	T:T	G:G	G:G	T:T	G:G	C:C	C:C	T:T	C:C	G:G	G:G	C:C	C:C	T:T	T:T	C:C	C:C	C:C	C:C	G:G	C:C	G:G	A:A	A:A	C:C	T:T	C:C	A:A	A:A	G:G	A:A	T:T	C:C	T:T
MNC257_set1	set1	MNC257		T:T	T:T	A:A	G:G	C:C	C:C	T:T	C:C	A:A	T:T	G:G	A:A	C:C	G:G	G:G	T:T	G:G	T:T	C:C	C:C	C:C	G:G	A:A	C:C	T:T	T:T	C:C	C:C	C:C	A:A	T:T	A:A	T:T	A:A	G:G	G:G	C:C	?	T:T	C:C	A:A	G:G	A:A	A:A	C:C	T:T
MNC311_set1	set1	MNC311		T:T	C:C	C:C	G:G	C:C	C:C	T:T	C:C	A:A	T:T	G:G	A:A	C:C	G:G	G:G	T:T	G:G	T:T	C:C	C:C	C:C	A:A	A:A	C:C	T:T	T:T	T:T	C:C	C:C	A:A	T:T	G:G	T:T	A:A	G:G	G:G	C:C	C:C	T:T	C:C	A:A	G:G	A:A	A:A	C:C	C:C
MNC358_set1	set1	MNC358		T:T	C:C	C:C	G:G	C:C	C:C	T:T	C:C	A:A	T:T	G:G	A:A	C:C	A:A	G:G	T:T	G:G	T:T	C:C	C:C	C:C	A:A	A:A	C:C	T:T	T:T	C:C	C:C	C:C	A:A	T:T	G:G	T:T	A:A	G:G	G:G	C:C	C:C	T:T	C:C	A:A	G:G	A:A	A:A	C:C	C:C
Montcalm_set1	set1	Montcalm		T:T	C:C	A:A	G:G	C:C	C:C	T:T	C:C	A:A	T:T	A:A	A:A	C:C	A:A	G:G	T:T	A:A	C:C	C:C	T:T	C:C	A:A	G:G	C:C	C:C	T:T	C:C	T:T	A:A	C:C	C:C	G:G	C:C	A:A	G:G	G:G	C:C	T:T	T:T	C:C	A:A	G:G	A:A	?	T:T	C:C
Natal_Sugar_set1	set1	NatalSugar		C:C	C:C	A:A	G:G	A:A	T:T	A:A	T:T	A:A	T:T	A:A	A:A	C:C	G:G	G:G	T:T	G:G	T:T	T:T	C:C	T:T	A:A	A:A	C:C	T:T	T:T	T:T	C:C	C:C	A:A	T:T	G:G	T:T	A:A	G:G	G:G	C:C	T:T	T:T	C:C	A:A	G:G	A:A	A:A	C:C	C:C
NUA35_set1	set1	NUA 35		T:T	T:T	A:A	G:G	C:C	C:C	T:T	C:C	A:A	T:T	G:G	A:A	C:C	A:A	G:G	T:T	G:G	T:T	C:C	C:C	C:C	G:G	A:A	C:C	T:T	T:T	C:C	C:C	C:C	A:A	T:T	A:A	T:T	A:A	G:G	G:G	C:C	T:T	T:T	C:C	A:A	G:G	A:A	A:A	C:C	C:C
NUA398_set1	set1	NUA 398		T:T	C:C	A:A	G:G	C:C	C:C	T:T	C:C	A:A	T:T	G:G	A:A	C:C	A:A	G:G	T:T	G:G	T:T	C:C	C:C	C:C	G:G	A:A	C:C	T:T	T:T	C:C	C:C	C:C	A:A	T:T	G:G	T:T	A:A	G:G	G:G	C:C	T:T	T:T	C:C	?	G:G	A:A	A:A	C:C	C:C
NUC177_set1	set1	NUC177		T:T	T:T	C:C	A:A	C:C	C:T	T:A	C:T	G:G	?	G:G	G:G	T:T	G:G	?	?	G:G	T:T	C:T	C:C	C:C	G:G	A:A	?	T:T	T:T	C:C	C:C	C:C	?	T:T	?	T:T	A:A	G:G	?	?	C:C	C:C	A:A	?	T:T	A:A	A:A	C:C	C:C
NUC342_set1	set1	NUC342		T:T	?	C:A	G:A	C:C	C:T	T:A	C:T	G:A	T:T	G:A	G:A	C:T	G:G	G:G	T:T	G:G	T:T	C:T	C:C	C:C	G:G	A:A	C:C	T:T	T:T	C:C	C:T	C:C	A:A	?	A:A	T:T	A:A	G:G	G:A	C:T	C:C	C:C	A:A	A:A	G:T	A:A	A:A	C:C	C:C
PAN127_set1	set1	PAN127		T:T	C:C	A:A	G:G	C:C	T:T	A:A	T:T	A:A	T:T	A:A	A:A	C:C	G:G	G:G	?	G:G	T:T	T:T	C:C	C:C	A:A	A:A	C:C	T:T	T:T	T:T	C:C	C:C	A:A	T:T	G:G	T:T	A:A	G:G	G:G	C:C	T:T	T:T	C:C	A:A	G:G	A:A	A:A	C:C	C:C
Pinto_Saltillo_set1	set1	Pinto Saltillo		C:C	C:C	A:A	A:A	A:A	C:C	T:T	C:C	G:G	?	G:G	G:G	T:T	A:A	?	T:T	A:A	C:C	T:T	T:T	C:C	G:G	G:G	?	C:C	C:C	T:T	T:T	A:A	?	C:C	?	C:C	A:A	G:G	?	?	T:T	C:C	A:A	A:A	G:G	G:G	T:T	C:C	C:C
Pinto_Villa_set1	set1	Pinto Villa		C:C	T:T	A:A	G:G	A:A	C:C	A:A	C:C	G:G	G:G	G:G	G:G	T:T	A:A	G:G	T:T	A:A	C:C	C:C	T:T	C:C	G:G	G:G	A:A	C:C	C:C	T:T	C:C	A:A	C:C	C:C	A:A	C:C	A:A	G:G	G:G	C:C	T:T	C:C	A:A	A:A	G:G	G:G	T:T	C:C	?
RAA21_set1	set1	RAA21		T:T	T:T	C:C	G:G	C:C	C:C	T:T	C:C	A:A	T:T	G:G	A:A	C:C	A:A	G:G	T:T	G:G	C:C	C:C	T:T	C:C	G:G	G:G	C:C	C:C	T:T	C:C	C:C	C:C	A:A	T:T	A:A	T:T	A:A	G:G	G:G	C:C	T:T	T:T	C:C	A:A	G:G	A:A	A:A	C:C	C:C
Red_Canadian_Wonder_set1	set1	R.C.Wonder		T:T	C:C	A:A	G:G	C:C	C:C	T:T	C:C	A:A	T:T	A:A	A:A	C:C	A:A	G:G	T:T	G:G	T:T	C:C	C:C	C:C	A:A	A:A	C:C	T:T	T:T	C:C	C:C	C:C	?	T:T	G:G	T:T	A:A	G:G	G:G	C:C	T:T	T:T	C:C	A:A	G:G	A:A	A:A	C:C	C:C
SAB258_set1	set1	SAB 258		C:C	C:C	C:C	G:G	A:A	T:T	A:A	T:T	G:G	G:G	A:A	G:G	T:T	G:G	G:G	T:T	G:G	T:T	T:T	C:C	T:T	A:A	A:A	C:C	T:T	T:T	C:C	C:C	C:C	A:A	T:T	G:G	T:T	A:A	A:A	A:A	C:C	C:C	T:T	C:C	A:A	T:T	A:A	A:A	T:T	C:C
SAB259_set1	set1	SAB 259		T:T	C:C	A:A	G:G	C:C	C:C	T:T	C:C	A:A	T:T	A:A	A:A	C:C	A:A	G:G	T:T	G:G	T:T	C:C	C:C	C:C	A:A	A:A	C:C	T:T	T:T	C:C	T:T	C:C	A:A	T:T	G:G	T:T	A:A	G:G	G:G	C:C	T:T	T:T	C:C	A:A	G:G	A:A	A:A	T:T	C:C
SAB620_set1	set1	SAB 620		T:T	?	A:A	G:G	C:C	T:T	A:A	T:T	G:G	G:G	A:A	G:G	T:T	G:G	G:G	T:T	G:G	T:T	T:T	C:C	C:C	A:A	A:A	C:C	T:T	T:T	C:C	C:C	C:C	A:A	T:T	G:G	T:T	A:A	A:A	A:A	C:C	C:C	T:T	C:C	A:A	T:T	A:A	A:A	T:T	C:C
SAB626_set1	set1	SAB 626		C:C	C:C	C:C	G:G	A:A	T:T	A:A	T:T	A:A	T:T	A:A	A:A	C:C	G:G	G:G	T:T	G:G	T:T	T:T	C:C	T:T	A:A	A:A	C:C	T:T	T:T	C:C	C:C	C:C	A:A	T:T	G:G	T:T	A:A	G:G	G:G	C:C	C:C	T:T	C:C	A:A	G:G	A:A	A:A	T:T	C:C
SAB628_set1	set1	SAB 628		C:C	C:C	C:C	G:G	A:A	C:C	T:T	C:C	A:A	T:T	A:A	A:A	T:T	A:A	G:G	T:T	G:G	T:T	C:C	C:C	T:T	A:A	A:A	C:C	T:T	T:T	C:C	C:C	C:C	A:A	T:T	G:G	T:T	A:A	A:A	A:A	C:C	C:C	T:T	C:C	A:A	T:T	A:A	A:A	C:C	C:C
SAB659_set1	set1	SAB 659		T:T	C:C	A:A	G:G	C:C	T:T	A:A	T:T	A:A	T:T	A:A	A:A	C:C	G:G	G:G	T:T	G:G	T:T	T:T	C:C	C:C	A:A	A:A	C:C	T:T	T:T	C:C	C:C	C:C	A:A	T:T	G:G	T:T	A:A	G:G	G:G	C:C	C:C	T:T	C:C	A:A	G:G	A:A	A:A	T:T	C:C
SCN10_set1	set1	SCN 10		T:T	T:T	C:C	G:G	C:C	C:C	A:A	C:C	A:A	T:T	G:G	A:A	C:C	A:A	G:G	T:T	G:G	C:C	C:C	T:T	C:C	G:G	G:G	C:C	C:C	T:T	C:C	C:C	C:C	C:C	C:C	G:G	C:C	G:G	A:A	A:A	C:C	T:T	C:C	A:A	A:A	G:G	A:A	T:T	C:C	C:C
SCR2_set1	set1	SCR 2		T:T	T:T	C:C	G:G	C:C	C:C	A:A	C:C	A:A	G:G	G:G	A:A	C:C	A:A	?	T:T	G:G	C:C	C:C	T:T	C:C	G:G	G:G	C:C	C:C	T:T	C:C	C:C	C:C	C:C	C:C	G:G	C:C	G:G	A:A	A:A	T:T	T:T	T:T	C:C	A:A	G:G	G:G	T:T	C:C	C:C
SCR42_set1	set1	SCR 42		T:T	T:T	C:C	A:A	C:C	C:C	A:A	C:C	A:A	T:T	G:G	G:G	T:T	A:A	G:G	T:T	G:G	C:C	C:C	T:T	C:C	G:G	G:G	C:C	C:C	T:T	T:T	C:C	C:C	C:C	C:C	G:G	C:C	G:G	A:A	A:A	T:T	T:T	C:C	A:A	A:A	G:G	A:A	T:T	C:C	C:C
SCR9_set1	set1	SCR 9		T:T	T:T	C:C	A:A	C:C	C:C	A:A	?	G:G	G:G	G:G	G:G	T:T	G:G	G:G	T:T	G:G	C:C	C:C	T:T	C:C	G:G	G:G	C:C	C:C	T:T	C:C	T:T	C:C	C:C	C:C	G:G	C:C	G:G	A:A	A:A	C:C	T:T	T:T	C:C	A:A	G:G	G:G	T:T	T:T	T:T
SEA5_set1	set1	SEA5		T:T	T:T	A:A	A:A	C:C	?	A:A	C:C	A:A	T:T	G:G	G:G	T:T	G:G	G:G	G:G	G:G	C:C	C:C	C:C	C:C	G:G	G:G	C:C	C:C	T:T	T:T	C:C	A:A	C:C	C:C	A:A	C:C	G:G	A:A	A:A	T:T	C:C	C:C	A:A	A:A	G:G	A:A	T:T	C:C	C:C
SEC16_set1	set1	SEC 16		T:T	T:T	C:C	A:A	C:C	T:T	A:A	C:C	A:A	G:G	G:G	G:G	T:T	G:G	G:G	G:G	G:G	C:C	C:C	T:T	C:C	G:G	G:G	C:C	C:C	T:T	T:T	C:C	C:C	C:C	C:C	A:A	C:C	G:G	A:A	A:A	C:C	T:T	C:C	A:A	A:A	G:G	G:G	T:T	C:C	T:T
SEN56_set1	set1	SEN 56		T:T	T:T	C:C	A:A	C:C	?	A:A	C:C	A:A	T:T	G:G	G:G	?	G:G	G:G	T:T	G:G	C:C	C:C	T:T	C:C	G:G	G:G	C:C	C:C	T:T	C:C	C:C	C:C	C:C	C:C	G:G	C:C	G:G	A:A	A:A	C:C	T:T	T:T	C:C	A:A	G:G	A:A	T:T	C:C	T:T
SEQ1003_set1	set1	SEQ1003		T:T	T:T	C:C	G:G	C:C	T:T	A:A	C:C	A:A	T:T	G:G	A:A	C:C	G:G	G:G	T:T	G:G	C:C	T:T	?	C:C	G:G	G:G	C:C	C:C	T:T	C:C	C:C	C:C	A:A	T:T	A:A	T:T	A:A	G:G	G:G	C:C	C:C	T:T	C:C	?	G:G	A:A	A:A	C:C	C:C
SEQ1027_set1	set1	SEQ1027		T:T	C:C	A:A	G:G	C:C	T:T	A:A	C:C	A:A	T:T	A:A	A:A	C:C	G:G	G:G	T:T	G:G	T:T	T:T	C:C	C:C	G:G	A:A	C:C	T:T	T:T	C:C	C:C	C:C	A:A	T:T	G:G	T:T	A:A	G:G	G:G	C:C	T:T	T:T	C:C	A:A	G:G	A:A	A:A	C:C	C:C
SEQ11_set1	set1	SEQ11		T:T	T:T	C:C	G:G	C:C	C:C	T:T	C:C	A:A	T:T	G:G	A:A	C:C	G:G	G:G	G:G	G:G	C:C	C:C	T:T	C:C	G:G	G:G	C:C	C:C	T:T	T:T	C:C	C:C	C:C	C:C	A:A	C:C	G:G	A:A	A:A	T:T	C:C	T:T	C:C	G:G	G:G	A:A	T:T	C:C	C:C
SER16_set1	set1	SER16		T:T	T:T	C:C	A:A	C:C	C:C	T:T	C:C	G:G	G:G	G:G	G:G	T:T	A:A	G:G	T:T	G:G	C:C	T:T	C:C	C:C	G:G	G:G	C:C	C:C	T:T	C:C	T:T	A:A	C:C	C:C	G:G	C:C	G:G	A:A	A:A	C:C	T:T	T:T	C:C	A:A	G:G	G:G	T:T	C:C	C:C
SER22_set1	set1	SER22		T:T	T:T	C:C	A:A	C:C	C:C	T:T	C:C	A:A	T:T	G:G	G:G	T:T	A:A	G:G	T:T	G:G	C:C	T:T	?	C:C	G:G	G:G	C:C	C:C	T:T	T:T	T:T	A:A	C:C	C:C	G:G	C:C	G:G	G:G	A:A	T:T	T:T	C:C	A:A	A:A	G:G	A:A	T:T	C:C	C:C
SER48_set1	set1	SER48		T:T	T:T	C:C	G:G	C:C	C:C	A:A	?	A:A	T:T	G:G	A:A	C:C	G:G	G:G	T:T	G:G	C:C	C:C	T:T	C:C	G:G	G:G	C:C	C:C	T:T	C:C	T:T	C:C	C:C	C:C	A:A	C:C	G:G	A:A	A:A	T:T	T:T	T:T	C:C	A:A	G:G	A:A	T:T	T:T	C:C
SER8_set1	set1	SER8		T:T	T:T	C:C	A:A	C:C	C:C	T:T	C:C	G:G	G:G	G:G	G:G	T:T	A:A	G:G	T:T	G:G	C:C	T:T	C:C	C:C	G:G	G:G	C:C	C:C	T:T	C:C	T:T	A:A	C:C	C:C	A:A	C:C	G:G	A:A	A:A	C:C	T:T	T:T	C:C	A:A	G:G	G:G	T:T	C:C	C:C
SMB17_set1	set1	SMB 17		T:T	T:T	C:C	A:A	C:C	T:T	A:A	C:C	A:A	G:G	G:G	G:G	T:T	G:G	G:G	T:T	G:G	C:C	C:C	C:C	C:C	G:G	G:G	C:C	C:C	T:T	T:T	C:C	A:A	C:C	C:C	G:G	C:C	G:G	A:A	A:A	C:C	T:T	T:T	C:C	A:A	G:G	G:G	T:T	C:C	T:T
SMC17_set1	set1	SMC 17		T:T	T:T	A:A	G:G	C:C	T:T	A:A	T:T	A:A	T:T	G:G	A:A	C:C	G:G	G:G	T:T	G:G	C:C	T:T	T:T	C:C	G:G	G:G	C:C	C:C	T:T	C:C	C:C	C:C	C:C	C:C	G:G	C:C	G:G	A:A	A:A	C:C	T:T	T:T	C:C	A:A	G:G	A:A	T:T	C:C	T:T
SMC33_set1	set1	SMC 33		T:T	T:T	C:C	G:G	C:C	T:T	A:A	C:C	A:A	T:T	G:G	A:A	T:T	G:G	G:G	G:G	G:G	C:C	T:T	T:T	C:C	G:G	G:G	C:C	C:C	T:T	T:T	T:T	C:C	C:C	C:C	G:G	C:C	G:G	A:A	?	T:T	C:C	C:C	A:A	A:A	G:G	A:A	T:T	C:C	T:T
SMC40_set1	set1	SMC 40		T:T	T:T	C:C	A:A	C:C	T:T	A:A	C:C	A:A	T:T	G:G	G:G	T:T	G:G	G:G	G:T	G:G	C:C	C:C	C:C	C:C	G:G	G:G	C:C	C:C	T:T	T:T	C:C	A:A	C:C	C:C	G:G	C:C	G:G	A:A	A:A	C:C	C:C	T:T	C:C	A:A	G:G	A:A	T:T	C:C	C:C
SUG131_set1	set1	SUG131		T:T	C:C	A:A	G:G	C:C	C:C	T:T	C:C	A:A	T:T	?	A:A	C:C	A:A	G:G	T:T	G:G	T:T	C:C	C:C	C:C	A:A	A:A	C:C	T:T	?	C:C	C:C	C:C	A:A	T:T	G:G	T:T	A:A	G:G	G:G	C:C	?	T:T	C:C	?	G:G	A:A	A:A	C:C	T:T
SXB412_set1	set1	SXB 412		T:T	T:T	C:C	A:A	C:C	C:C	T:T	C:C	A:A	T:T	G:G	G:G	C:C	?	G:G	T:T	G:G	C:C	T:T	T:T	C:C	G:G	G:G	C:C	C:C	T:T	T:T	T:T	C:C	C:C	C:C	G:G	?	A:A	G:G	A:A	C:C	T:T	C:C	A:A	A:A	T:T	A:A	?	C:C	T:T
SXB743_set1	set1	SXB 743		T:T	T:T	C:C	G:G	A:A	C:C	A:A	?	A:A	G:G	G:G	A:A	C:C	G:G	G:G	T:T	G:G	C:C	C:C	C:C	C:C	G:G	G:G	C:C	C:C	T:T	C:C	T:T	A:A	C:C	C:C	A:A	C:C	G:G	A:A	A:A	C:C	T:T	T:T	C:C	A:A	G:G	G:G	T:T	T:T	C:C
SXB405_set1	set1	SXB405		T:T	T:T	C:C	A:A	C:C	?	A:A	C:C	G:G	T:T	G:G	G:G	T:T	G:G	G:G	T:T	G:G	C:C	C:C	T:T	C:C	G:G	G:G	C:C	C:C	T:T	T:T	C:C	C:C	C:C	C:C	G:G	C:C	G:G	A:A	A:A	T:T	T:T	C:C	A:A	A:A	G:G	A:A	T:T	C:C	T:T
A222_set2	set2	A 222		T:T	T:T	C:C	G:G	C:C	C:C	?	C:C	A:A	G:G	G:G	A:A	C:C	A:A	G:G	T:T	G:G	C:C	T:T	T:T	C:C	G:G	G:G	C:C	C:C	T:T	T:T	T:T	C:C	C:C	C:C	G:G	C:C	G:G	A:A	A:A	T:T	T:T	T:T	A:A	A:A	G:G	A:A	T:T	C:C	T:T
A286_set2	set2	A 286		T:T	T:T	A:A	G:G	C:C	C:C	T:T	C:C	G:G	T:T	G:G	G:G	T:T	A:A	G:G	T:T	A:A	C:C	C:C	T:T	C:C	G:G	G:G	C:C	C:C	T:T	T:T	C:C	A:A	C:C	C:C	A:A	C:C	G:G	A:A	A:A	C:C	T:T	T:T	A:A	A:A	G:G	A:A	T:T	C:C	T:T
AB136_set2	set2	AB 136		T:T	T:T	C:C	A:A	C:C	C:C	T:T	C:C	A:A	T:T	G:G	G:G	T:T	G:G	G:G	T:T	G:G	C:C	C:C	T:T	C:C	G:G	G:G	C:C	C:C	C:C	C:C	T:T	C:C	C:C	C:C	A:A	C:C	G:G	A:A	A:A	?	C:C	C:C	A:A	A:A	G:G	A:A	T:T	C:C	T:T
ACOS16_set2	set2	ACOS 16		C:C	C:C	A:A	G:G	A:A	?	T:T	C:C	A:A	T:T	A:A	A:A	C:C	G:G	G:G	T:T	G:G	T:T	C:C	C:C	T:T	A:A	A:A	C:C	?	T:T	C:C	C:C	C:C	A:A	T:T	G:G	T:T	A:A	G:G	G:G	C:C	C:C	T:T	C:C	A:A	G:G	A:A	A:A	T:T	C:C
AFR708_set2	set2	AFR 708		T:T	C:C	A:A	G:G	C:C	?	A:A	C:C	A:A	T:T	G:G	A:A	C:C	G:G	G:G	T:T	G:G	T:T	C:C	C:C	C:C	G:G	A:A	C:C	T:T	T:T	C:C	T:T	C:C	A:A	T:T	G:G	T:T	A:A	G:G	G:G	C:C	C:C	C:C	A:A	?	G:G	A:A	A:A	C:C	C:C
AND10_set2	set2	AND 10		T:T	?	A:A	G:G	C:C	?	A:A	C:C	A:A	T:T	G:G	A:A	C:C	A:A	G:G	T:T	G:G	T:T	T:T	C:C	C:C	G:G	A:A	C:C	T:T	T:T	C:C	T:T	C:C	A:A	T:T	A:A	T:T	A:A	G:G	G:G	C:C	C:C	T:T	C:C	A:A	G:G	A:A	A:A	C:C	C:C
AND277_set2	set2	AND 277		T:T	C:C	A:A	G:G	C:C	C:C	T:T	C:C	A:A	T:T	A:A	A:A	C:C	G:G	G:G	T:T	G:G	T:T	T:T	C:C	C:C	G:G	A:A	C:C	T:T	T:T	C:C	C:C	C:C	A:A	T:T	A:A	T:T	A:A	G:G	G:G	C:C	C:C	T:T	C:C	A:A	T:T	A:A	A:A	C:C	C:C
AND620_set2	set2	AND 620		T:T	C:C	A:A	G:G	C:C	?	A:A	C:C	A:A	T:T	G:G	A:A	C:C	G:G	G:G	T:T	G:G	T:T	C:C	C:C	C:C	G:G	A:A	C:C	T:T	T:T	C:C	T:T	C:C	A:A	T:T	G:G	T:T	A:A	G:G	G:G	C:C	C:C	C:C	A:A	?	G:G	A:A	A:A	C:C	C:C
Awash1_set2	set2	AWASH-1		T:T	T:T	C:C	G:G	C:C	C:C	T:T	C:C	A:A	T:T	G:G	A:A	C:C	G:G	T:T	G:G	G:G	C:C	C:C	C:C	C:C	G:G	G:G	C:C	C:C	T:T	T:T	T:T	A:A	C:C	C:C	A:A	C:C	G:G	A:A	A:A	T:T	T:T	T:T	C:C	A:A	G:G	A:A	T:T	C:C	C:C
Awash_Melka_set2	set2	AWASH MELKA		T:T	T:T	C:C	G:G	C:C	T:T	A:A	C:C	A:A	T:T	G:G	A:A	C:C	G:G	G:G	G:G	G:G	C:C	C:C	T:T	C:C	G:G	G:G	C:C	C:C	T:T	T:T	T:T	C:C	C:C	C:C	A:A	C:C	G:G	A:A	A:A	T:T	C:C	T:T	C:C	G:G	G:G	A:A	T:T	C:C	C:C
BAT332_set2	set2	BAT 332		T:T	T:T	C:C	G:G	C:C	C:C	T:T	C:C	A:A	T:T	G:G	A:A	C:C	A:A	G:G	G:G	G:G	C:C	T:T	C:C	C:C	G:G	G:G	C:C	C:C	T:T	T:T	T:T	A:A	C:C	C:C	A:A	C:C	G:G	A:A	A:A	T:T	C:C	T:T	C:C	A:A	G:G	A:A	T:T	C:C	C:C
BRB194_set2	set2	BRB 194		T:T	C:C	A:A	G:G	C:C	C:C	T:T	C:C	A:A	T:T	G:G	A:A	C:C	A:A	G:G	T:T	G:G	T:T	C:C	C:C	C:C	G:G	A:A	C:C	T:T	T:T	C:C	C:C	C:C	A:A	T:T	G:G	T:T	A:A	G:G	G:G	C:C	T:T	T:T	C:C	A:A	G:G	A:A	A:A	C:C	T:T
CAB2_set2	set2	CAB 2		T:T	T:T	C:C	G:G	C:C	T:T	A:A	T:T	A:A	T:T	G:G	A:A	C:C	G:G	G:G	T:T	A:A	C:C	T:T	C:C	C:C	G:G	G:G	C:C	C:C	T:T	T:T	C:C	C:C	C:C	T:T	A:A	C:C	A:A	G:G	?	T:T	T:T	T:T	C:C	A:A	T:T	A:A	T:T	C:C	C:C
CAL123_set2	set2	CAL 123		T:T	C:C	A:A	G:G	C:C	T:T	A:A	C:C	A:A	T:T	A:A	A:A	C:C	G:G	G:G	T:T	G:G	T:T	T:T	C:C	C:C	A:A	A:A	C:C	T:T	T:T	C:C	C:C	C:C	A:A	T:T	G:G	T:T	A:A	G:G	G:G	C:C	T:T	T:T	C:C	A:A	G:G	A:A	A:A	C:C	C:C
CAL143_set2	set2	CAL 143		T:T	C:C	A:A	G:G	C:C	?	A:A	C:C	A:A	T:T	G:G	A:A	C:C	G:G	G:G	T:T	G:G	T:T	C:C	C:C	C:C	G:G	A:A	C:C	T:T	T:T	C:C	T:T	C:C	A:A	T:T	G:G	T:T	A:A	G:G	G:G	C:C	C:C	C:C	A:A	?	G:G	A:A	A:A	C:C	C:C
CAL96_set2	set2	CAL 96		?	C:C	A:A	G:G	C:C	C:C	T:T	C:C	A:A	T:T	G:G	A:A	C:C	A:A	G:G	T:T	G:G	T:T	C:C	C:C	C:C	G:G	A:A	C:C	T:T	T:T	C:C	C:C	C:C	A:A	T:T	G:G	T:T	A:A	G:G	G:G	C:C	T:T	T:T	C:C	A:A	G:G	A:A	A:A	C:C	C:C
Canpsula_set2	set2	CANPSULA		T:T	T:T	C:C	G:G	C:C	C:C	T:T	C:C	A:A	T:T	G:G	A:A	C:C	G:G	G:G	T:T	G:G	T:T	C:C	C:C	C:C	G:G	A:A	C:C	T:T	T:T	T:T	C:C	C:C	A:A	T:T	G:G	T:T	A:A	G:G	G:G	C:C	T:T	T:T	C:C	A:A	G:G	A:A	A:A	C:C	C:C
CIM9314-36_set2	set2	CIM 9314-36		?	C:C	A:A	G:G	C:C	?	A:A	C:C	A:A	T:T	G:G	A:A	C:C	G:G	G:G	T:T	G:G	T:T	C:C	C:C	C:C	G:G	A:A	C:C	T:T	T:T	C:C	T:T	C:C	A:A	T:T	G:G	T:T	A:A	G:G	G:G	C:C	C:C	C:C	A:A	?	G:G	A:A	A:A	C:C	C:C
Cornell49-242_set2	set2	CORNELL 49242		T:T	T:T	?	A:A	C:C	C:C	T:T	C:C	G:G	T:T	G:G	G:G	T:T	G:G	G:G	G:G	G:G	C:C	C:C	C:C	C:C	G:G	G:G	C:C	C:C	T:T	T:T	T:T	C:C	C:C	C:C	A:A	C:C	G:G	A:A	A:A	C:C	T:T	T:T	A:A	A:A	G:G	G:G	T:T	T:T	T:T
Decelaya_set2	set2	DECELAYA		C:C	T:T	C:C	A:A	A:A	C:C	T:T	C:C	A:A	T:T	G:G	G:G	C:C	G:G	G:G	G:G	A:A	C:C	C:C	C:C	C:C	G:G	G:G	C:C	C:C	T:T	T:T	C:C	C:C	C:C	T:T	A:A	C:C	A:A	G:G	G:G	?	C:C	C:C	A:A	A:A	T:T	A:A	T:T	C:C	C:C
Don_Timeteo_set2	set2	DONTIMETEO		C:C	T:T	C:C	G:G	A:A	?	A:A	C:C	A:A	T:T	G:G	A:A	C:C	A:A	G:G	T:T	G:G	T:T	T:T	C:C	C:C	G:G	A:A	C:C	T:T	T:T	T:T	T:T	C:C	A:A	T:T	A:A	T:T	A:A	G:G	G:G	C:C	T:T	T:T	A:A	A:A	G:G	A:A	A:A	C:C	C:C
FEB192_set2	set2	FEB 192		T:T	T:T	C:C	A:A	C:C	C:C	T:T	C:C	G:G	G:G	G:G	G:G	T:T	G:G	T:T	G:G	G:G	C:C	C:C	T:T	C:C	G:G	G:G	C:C	C:C	T:T	T:T	T:T	C:C	C:C	C:C	A:A	C:C	G:G	A:A	A:A	T:T	C:C	T:T	C:C	A:A	T:T	G:G	T:T	C:C	T:T
Flor_De_Mayo_set2	set2	FLOR DE MAYO		T:T	T:T	C:C	G:G	A:A	C:C	A:A	C:C	G:G	T:T	G:G	G:G	T:T	G:G	G:G	T:T	A:A	C:C	C:C	T:T	C:C	G:G	G:G	A:A	C:C	C:C	T:T	T:T	C:C	C:C	T:T	G:G	C:C	A:A	G:G	G:G	C:C	C:C	C:C	A:A	G:G	G:G	G:G	A:A	C:C	C:C
G10474_set2	set2	G 10474		T:T	C:C	C:C	G:G	C:C	T:T	A:A	C:C	A:A	T:T	G:G	G:G	T:T	G:G	G:G	T:T	G:G	C:C	C:C	T:T	T:T	G:G	G:G	A:A	C:C	C:C	C:C	T:T	C:C	C:C	T:T	A:A	C:C	G:G	G:G	G:G	C:C	C:C	C:C	A:A	G:G	T:T	G:G	A:A	C:C	T:T
G21212_set2	set2	G 21212		T:T	T:T	C:C	A:A	C:C	T:T	A:A	C:C	A:A	T:T	G:G	G:G	T:T	G:G	G:G	G:G	G:G	C:C	C:C	C:C	C:C	G:G	G:G	C:C	C:C	T:T	T:T	C:C	C:C	C:C	T:T	G:G	C:C	G:G	A:A	A:A	?	T:T	C:C	A:A	A:A	G:G	A:A	T:T	C:C	T:T
G2858_set2	set2	G 2858		C:C	C:C	A:A	A:A	A:A	C:C	A:A	C:C	G:G	G:G	G:G	G:G	T:T	A:A	G:G	T:T	A:A	C:C	C:C	T:T	C:C	G:G	G:G	A:A	C:C	C:C	T:T	C:C	A:A	C:C	C:C	G:G	C:C	A:A	G:G	G:G	C:C	T:T	C:C	A:A	A:A	G:G	G:G	T:T	C:C	C:C
G5686_set2	set2	G 5686		T:T	C:C	?	G:G	C:C	T:T	A:A	T:T	A:A	T:T	A:A	A:A	C:C	G:G	G:G	T:T	G:G	T:T	C:C	C:C	C:C	G:G	A:A	C:C	T:T	T:T	C:C	T:T	C:C	A:A	T:T	A:A	T:T	?	G:G	G:G	C:C	C:C	T:T	C:C	A:A	G:G	A:A	A:A	C:C	C:C
GLP2_set2	set2	GLP 2		T:T	C:C	A:A	G:G	C:C	C:C	T:T	C:C	A:A	T:T	A:A	A:A	C:C	G:G	T:T	T:T	G:G	T:T	C:C	C:C	C:C	A:A	A:A	C:C	T:T	T:T	C:C	T:T	C:C	A:A	T:T	G:G	T:T	A:A	G:G	G:G	C:C	T:T	T:T	C:C	A:A	G:G	A:A	A:A	C:C	C:C
GLP585_set2	set2	GLP 585		T:T	T:T	C:C	A:A	C:C	C:C	T:T	C:C	A:A	T:T	G:G	G:G	T:T	G:G	G:G	G:G	G:G	C:C	C:C	T:T	C:C	G:G	G:G	C:C	C:C	C:C	C:C	T:T	C:C	C:C	C:C	A:A	C:C	G:G	A:A	A:A	?	T:T	C:C	A:A	A:A	G:G	A:A	T:T	C:C	T:T
HM21-7_set2	set2	HM 21-7		T:T	C:C	A:A	G:G	C:C	?	A:A	C:C	?	T:T	G:G	A:A	C:C	G:G	G:G	T:T	G:G	T:T	C:C	C:C	C:C	G:G	A:A	C:C	T:T	T:T	C:C	T:T	C:C	A:A	T:T	G:G	T:T	A:A	G:G	G:G	C:C	C:C	C:C	A:A	?	G:G	A:A	A:A	C:C	C:C
JESCA_set2	set2	JESCA		T:T	T:T	C:C	G:G	C:C	T:T	A:A	C:C	G:G	G:G	G:G	G:G	T:T	A:A	G:G	T:T	A:A	C:C	C:C	T:T	C:C	G:G	G:G	C:C	C:C	T:T	T:T	T:T	C:C	C:C	T:T	A:A	C:C	G:G	A:A	A:A	T:T	C:C	C:C	A:A	A:A	T:T	A:A	T:T	T:T	C:C
Kanyebwa_set2	set2	KANYEBWA		T:T	C:C	A:A	G:G	C:C	C:C	T:T	C:C	A:A	T:T	G:G	A:A	C:C	A:A	G:G	T:T	G:G	T:T	C:C	C:C	C:C	G:G	A:A	C:C	T:T	T:T	C:C	C:C	C:C	A:A	T:T	G:G	T:T	A:A	G:G	G:G	C:C	T:T	T:T	C:C	A:A	G:G	A:A	A:A	C:C	C:C
KAT56_set2	set2	KAT 56		T:T	C:C	A:A	G:G	C:C	C:C	T:T	C:C	A:A	T:T	A:A	A:A	C:C	A:A	G:G	T:T	G:G	T:T	C:C	C:C	C:C	A:A	A:A	C:C	T:T	T:T	C:C	C:C	C:C	A:A	T:T	G:G	T:T	A:A	G:G	G:G	C:C	C:C	T:T	C:C	A:A	G:G	A:A	A:A	C:C	C:C
KATB1_set2	set2	KAT B1		T:T	C:C	A:A	G:G	C:C	T:T	A:A	T:T	A:A	?	A:A	A:A	?	?	G:G	?	G:G	?	?	C:C	C:C	A:A	?	C:C	?	T:T	C:C	?	C:C	?	T:T	?	?	A:A	?	G:G	?	?	?	C:C	?	G:G	A:A	?	C:C	?
KATB9_set2	set2	KAT B9		T:T	C:C	A:A	G:G	C:C	T:T	A:A	T:T	A:A	T:T	G:G	A:A	C:C	G:G	G:G	T:T	G:G	T:T	T:T	C:C	C:C	G:G	A:A	C:C	T:T	T:T	C:C	C:C	C:C	A:A	T:T	G:G	T:T	A:A	G:G	G:G	C:C	C:C	T:T	C:C	A:A	G:G	A:A	A:A	C:C	C:C
LSA32_set2	set2	LSA 32		T:T	T:T	A:A	G:G	C:C	C:C	T:T	C:C	A:A	T:T	G:G	A:A	C:C	A:A	G:G	G:G	G:G	C:C	T:T	C:C	?	G:G	G:G	C:C	C:C	T:T	C:C	T:T	A:A	C:C	C:C	A:A	?	G:G	A:A	A:A	T:T	T:T	T:T	C:C	A:A	G:G	A:A	T:T	C:C	C:C
MCM1015_set2	set2	MCM 1015		C:C	T:T	A:A	A:A	A:A	C:C	A:A	C:C	A:A	T:T	G:G	G:G	T:T	A:A	G:G	G:G	A:A	?	C:C	T:T	T:T	G:G	G:G	C:C	C:C	C:C	C:C	C:C	C:C	C:C	T:T	A:A	C:C	G:G	A:A	A:A	C:C	T:T	T:T	C:C	A:A	G:G	G:G	T:T	C:C	T:T
MCM2001_set2	set2	MCM 2001		C:C	T:T	C:C	G:G	A:A	C:C	A:A	C:C	G:G	T:T	G:G	G:G	T:T	A:A	G:G	G:G	A:A	C:C	C:C	T:T	T:T	G:G	G:G	C:C	C:C	C:C	T:T	C:C	C:C	C:C	T:T	A:A	C:C	G:G	A:A	A:A	C:C	T:T	C:C	A:A	A:A	G:G	G:G	T:T	C:C	T:T
MCM5001_set2	set2	MCM 5001		T:T	T:T	A:A	A:A	C:C	C:C	T:T	C:C	A:A	T:T	G:G	G:G	T:T	G:G	T:T	G:G	G:G	C:C	C:C	C:C	?	G:G	G:G	C:C	C:C	C:C	T:T	T:T	A:A	C:C	C:C	A:A	C:C	G:G	A:A	A:A	T:T	T:T	T:T	C:C	A:A	G:G	A:A	T:T	C:C	C:C
Mexican142_set2	set2	MEXICAN 142		T:T	T:T	C:C	A:A	C:C	C:C	T:T	?	A:A	T:T	G:G	G:G	C:C	G:G	G:G	T:T	A:A	?	T:T	T:T	T:T	G:G	G:G	A:A	C:C	C:C	C:C	T:T	C:C	C:C	T:T	?	C:C	A:A	G:G	A:A	C:C	T:T	C:C	A:A	A:A	T:T	A:A	T:T	C:C	C:C
Mexico_54_set2	set2	MEXICO 54		T:T	T:T	A:A	G:G	C:C	?	A:A	C:C	G:G	G:G	G:G	G:G	T:T	A:A	T:T	T:T	A:A	C:C	C:C	T:T	C:T	G:G	G:G	A:A	C:C	C:C	C:C	T:T	A:A	C:C	C:C	A:A	C:C	A:A	G:G	A:A	C:C	T:T	C:C	A:A	A:A	T:T	G:G	T:T	T:T	C:C
Michelite_set2	set2	MICHELITE		C:C	T:T	C:C	A:A	A:A	T:T	A:A	T:T	G:G	T:T	G:G	G:G	T:T	G:G	G:G	G:G	A:A	C:C	T:T	T:T	T:T	G:G	G:G	C:C	C:C	C:C	T:T	C:C	C:C	C:C	T:T	A:A	C:C	A:A	G:G	G:G	T:T	C:C	T:T	C:C	G:G	T:T	A:A	A:A	C:C	C:C
Michigan_Dark_Kidney_Red_set2	set2	MICHIGAN DARK K RED		T:T	C:C	A:A	G:G	C:C	T:T	A:A	T:T	A:A	T:T	G:G	A:A	C:C	G:G	G:G	T:T	G:G	T:T	T:T	?	C:C	G:G	A:A	C:C	T:T	?	C:C	C:C	C:C	A:A	T:T	G:G	T:T	A:A	G:G	G:G	C:C	T:T	T:T	C:C	A:A	G:G	A:A	A:A	C:C	C:C
Mlama127_set2	set2	MLAMA 127		T:T	C:C	A:A	G:G	C:C	T:T	A:A	T:T	A:A	T:T	A:A	A:A	C:C	G:G	G:G	T:T	G:G	T:T	C:C	C:C	C:C	G:G	A:A	C:C	T:T	T:T	C:C	T:T	C:C	A:A	T:T	A:A	T:T	?	G:G	G:G	C:C	C:C	T:T	C:C	A:A	G:G	A:A	A:A	C:C	C:C
MLB49-89A_set2	set2	MLB-49-89A		T:T	C:C	C:C	G:G	C:C	T:T	A:A	T:T	A:A	T:T	G:G	A:A	C:C	G:G	G:G	T:T	G:G	T:T	T:T	C:C	C:C	G:G	A:A	C:C	T:T	T:T	C:C	C:C	C:C	A:A	T:T	G:G	T:T	A:A	G:G	G:G	C:C	T:T	C:C	A:A	A:A	G:G	A:A	A:A	C:C	C:C
Montcalm_set2	set2	MONTCALM		T:T	C:C	A:A	G:G	C:C	C:C	T:T	C:C	A:A	T:T	A:A	A:A	C:C	A:A	G:G	T:T	A:A	C:C	C:C	T:T	C:C	A:A	G:G	C:C	C:C	T:T	C:C	T:T	A:A	C:C	C:C	G:G	C:C	A:A	G:G	G:G	C:C	T:T	T:T	C:C	A:A	G:G	A:A	A:A	T:T	C:C
Msole_set2	set2	MSOLE		T:T	T:T	C:C	A:A	C:C	?	A:A	C:C	A:A	T:T	G:G	G:G	T:T	G:G	G:G	T:T	G:G	C:C	C:C	C:C	C:C	G:G	G:G	C:C	C:C	T:T	T:T	C:C	C:C	C:C	C:C	G:G	C:C	G:G	A:A	A:A	?	T:T	C:C	A:A	A:A	T:T	A:A	T:T	C:C	C:C
NABE12C_set2	set2	NABE 12C		T:T	C:C	A:A	G:G	C:C	T:T	A:A	T:T	A:A	T:T	A:A	A:A	C:C	G:G	G:G	T:T	G:G	T:T	T:T	C:C	C:C	G:G	A:A	C:C	T:T	T:T	C:C	C:C	C:C	A:A	T:T	A:A	T:T	A:A	G:G	G:G	C:C	C:C	T:T	C:C	A:A	G:G	A:A	A:A	C:C	C:C
NABE15_set2	set2	NABE 15		T:T	C:C	A:A	G:G	C:C	T:T	A:A	T:T	A:A	T:T	G:G	A:A	C:C	G:G	G:G	T:T	G:G	T:T	T:T	C:C	C:C	G:G	A:A	C:C	T:T	T:T	C:C	C:C	C:C	A:A	T:T	G:G	T:T	A:A	G:G	G:G	C:C	T:T	T:T	C:C	A:A	G:G	A:A	A:A	C:C	C:C
NABE16_set2	set2	NABE 16		T:T	C:C	A:A	G:G	C:C	C:C	T:T	C:C	A:A	T:T	A:A	A:A	C:C	A:A	G:G	T:T	G:G	T:T	C:C	C:C	C:C	G:G	A:A	C:C	T:T	T:T	C:C	C:C	C:C	A:A	T:T	G:G	T:T	A:A	G:G	G:G	C:C	T:T	T:T	C:C	A:A	G:G	A:A	A:A	C:C	C:C
NABE4_set2	set2	NABE 4		T:T	C:C	A:A	G:G	C:C	T:T	A:A	C:C	A:A	T:T	G:G	A:A	C:C	G:G	G:G	T:T	G:G	T:T	T:T	C:C	C:C	A:A	A:A	C:C	T:T	T:T	C:C	?	C:C	A:A	T:T	G:G	T:T	A:A	G:G	G:G	C:C	T:T	T:T	C:C	A:A	G:G	A:A	A:A	C:C	C:C
Nasir_set2	set2	NASIR		T:T	T:T	C:C	G:G	C:C	T:T	A:A	C:C	G:G	G:G	G:G	G:G	T:T	A:A	G:G	T:T	A:A	C:C	C:C	T:T	C:C	G:G	G:G	C:C	C:C	T:T	T:T	T:T	C:C	C:C	T:T	A:A	C:C	G:G	A:A	A:A	T:T	C:C	C:C	A:A	A:A	T:T	A:A	T:T	T:T	C:C
PAN150_set2	set2	PAN 150		T:T	T:T	C:C	A:A	C:C	C:C	T:T	C:C	G:G	G:G	G:G	G:G	T:T	G:G	T:T	G:G	G:G	C:C	C:C	?	C:C	G:G	G:G	C:C	C:C	T:T	T:T	T:T	C:C	C:C	C:C	A:A	C:C	G:G	A:A	A:A	T:T	C:C	T:T	C:C	A:A	T:T	G:G	T:T	C:C	T:T
PI207262_set2	set2	PI 207262		C:C	T:T	C:C	G:G	A:A	C:C	T:T	C:C	G:G	G:G	G:G	G:G	T:T	G:G	T:T	T:T	A:A	C:C	C:C	T:T	T:T	G:G	G:G	C:C	C:C	T:T	C:C	T:T	C:C	C:C	T:T	A:A	C:C	A:A	G:G	A:A	C:C	C:C	C:C	A:A	A:A	T:T	G:G	T:T	C:C	C:C
Ranjorombey_set2	set2	RANJOROMBEY		T:T	C:C	A:A	G:G	C:C	C:C	T:T	C:C	A:A	T:T	G:G	A:A	C:C	G:G	G:G	T:T	G:G	T:T	C:C	C:C	C:C	G:G	A:A	C:C	T:T	T:T	T:T	C:C	C:C	A:A	T:T	G:G	T:T	A:A	G:G	G:G	C:C	T:T	T:T	C:C	A:A	G:G	A:A	A:A	T:T	C:C
RWR1873_set2	set2	RWR 1873		T:T	C:C	A:A	G:G	C:C	?	T:A	C:T	A:A	T:T	A:A	A:A	C:C	A:A	G:G	T:T	G:G	T:T	?	C:C	C:C	?	A:A	C:C	T:T	T:T	C:C	C:C	C:C	A:A	T:T	G:G	T:T	A:A	G:G	G:G	C:C	T:T	T:T	C:C	A:A	G:G	A:A	A:A	C:C	C:C
RWR2075_set2	set2	RWR 2075		T:T	C:C	C:C	G:G	C:C	T:T	A:A	T:T	A:A	T:T	G:G	A:A	C:C	G:G	G:G	T:T	G:G	T:T	T:T	C:C	C:C	G:G	A:A	C:C	T:T	T:T	C:C	C:C	C:C	A:A	T:T	G:G	T:T	A:A	G:G	G:G	C:C	T:T	C:C	A:A	A:A	G:G	A:A	A:A	C:C	C:C
RWR2154_set2	set2	RWR 2154		T:T	C:C	A:A	G:G	C:C	C:C	T:T	C:C	A:A	T:T	A:A	A:A	C:C	A:A	G:G	T:T	G:G	T:T	C:C	C:C	C:C	G:G	A:A	C:C	T:T	T:T	C:C	T:T	C:C	A:A	T:T	A:A	T:T	A:A	G:G	G:G	C:C	T:T	C:C	A:A	A:A	G:G	A:A	A:A	C:C	T:T
RWR2245_set2	set2	RWR 2245		T:T	?	A:A	G:G	C:C	T:T	A:A	T:T	A:A	T:T	G:G	A:A	C:C	G:G	G:G	T:T	G:G	T:T	T:T	C:C	C:C	G:G	A:A	C:C	T:T	T:T	C:C	C:C	C:C	A:A	T:T	A:A	T:T	A:A	G:G	G:G	C:C	C:C	T:T	C:C	A:A	G:G	A:A	A:A	C:C	C:C
RWR719_set2	set2	RWR 719		T:T	T:T	C:C	A:A	C:C	C:C	T:T	C:C	G:G	G:G	G:G	G:G	T:T	G:G	T:T	T:T	G:G	C:C	C:C	T:T	C:C	G:G	G:G	C:C	C:C	T:T	T:T	T:T	C:C	C:C	C:C	A:A	C:C	G:G	A:A	A:A	T:T	C:C	T:T	C:C	A:A	T:T	G:G	T:T	C:C	C:C
RWV1129_set2	set2	RWV 1129		T:T	C:C	A:A	G:G	C:C	?	A:A	C:C	A:A	T:T	G:G	A:A	C:C	A:A	G:G	T:T	G:G	T:T	?	C:C	C:C	G:G	A:A	C:C	T:T	T:T	C:C	T:T	C:C	A:A	T:T	G:G	T:T	A:A	G:G	G:G	C:C	T:T	T:T	C:C	A:A	G:G	A:A	A:A	C:C	C:C
SAB620_set2	set2	SAB 620		T:T	C:C	A:A	G:G	C:C	C:C	T:T	C:C	G:G	G:G	A:A	G:G	T:T	A:A	G:G	T:T	G:G	T:T	C:C	C:C	C:C	A:A	A:A	C:C	T:T	T:T	C:C	C:C	C:C	A:A	T:T	G:G	T:T	A:A	A:A	A:A	C:C	C:C	T:T	C:C	A:A	T:T	A:A	A:A	C:C	C:C
SAB622_set2	set2	SAB 622		C:C	C:C	A:A	G:G	A:A	C:C	T:T	C:C	G:G	G:G	A:A	G:G	T:T	A:A	G:G	T:T	G:G	T:T	C:C	C:C	T:T	A:A	A:A	C:C	T:T	T:T	C:C	C:C	C:C	A:A	T:T	G:G	T:T	A:A	A:A	A:A	C:C	C:C	T:T	C:C	A:A	T:T	A:A	A:A	C:C	C:C
SAB623_set2	set2	SAB 623		T:T	C:C	A:A	G:G	C:C	C:C	T:T	C:C	G:G	T:T	A:A	G:G	?	A:A	G:G	T:T	G:G	T:T	T:T	C:C	C:C	A:A	A:A	C:C	T:T	T:T	C:C	C:C	C:C	A:A	T:T	G:G	T:T	A:A	A:A	A:A	C:C	C:C	T:T	C:C	A:A	T:T	A:A	A:A	T:T	C:C
SAB626_set2	set2	SAB 626		C:C	C:C	C:C	G:G	A:A	T:T	A:A	T:T	A:A	T:T	A:A	A:A	C:C	G:G	G:G	T:T	G:G	T:T	T:T	C:C	T:T	A:A	A:A	C:C	T:T	T:T	C:C	C:C	C:C	A:A	T:T	G:G	T:T	A:A	G:G	G:G	C:C	C:C	T:T	C:C	A:A	G:G	A:A	A:A	T:T	C:C
SAB629_set2	set2	SAB 629		C:C	C:C	C:C	G:G	A:A	T:T	A:A	T:T	A:A	T:T	A:A	A:A	C:C	G:G	G:G	T:T	G:G	T:T	T:T	C:C	?	A:A	A:A	C:C	T:T	T:T	C:C	C:C	C:C	A:A	T:T	?	T:T	A:A	G:G	G:G	C:C	C:C	T:T	C:C	A:A	G:G	A:A	A:A	T:T	C:C
SAB630_set2	set2	SAB 630		C:C	C:C	C:C	G:G	A:A	C:C	T:T	C:C	A:A	T:T	A:A	A:A	C:C	A:A	G:G	T:T	G:G	T:T	C:C	C:C	T:T	A:A	A:A	C:C	T:T	T:T	C:C	C:C	C:C	A:A	T:T	G:G	T:T	A:A	G:G	G:G	C:C	C:C	T:T	C:C	A:A	G:G	A:A	A:A	C:C	C:C
SAB659_set2	set2	SAB 659		T:T	C:C	A:A	G:G	C:C	T:T	A:A	T:T	A:A	T:T	A:A	A:A	C:C	G:G	G:G	T:T	G:G	T:T	T:T	C:C	C:C	A:A	A:A	C:C	T:T	T:T	C:C	C:C	C:C	A:A	T:T	G:G	T:T	A:A	G:G	G:G	C:C	C:C	T:T	C:C	A:A	G:G	A:A	A:A	T:T	C:C
SAB686_set2	set2	SAB 686		C:C	C:C	C:C	G:G	A:A	T:T	A:A	T:T	A:A	T:T	A:A	A:A	C:C	G:G	G:G	T:T	G:G	T:T	T:T	C:C	T:T	A:A	A:A	C:C	T:T	T:T	C:C	C:C	C:C	A:A	T:T	G:G	T:T	A:A	G:G	G:G	C:C	C:C	T:T	C:C	A:A	G:G	A:A	A:A	T:T	C:C
SAB712_set2	set2	SAB712		T:T	C:C	C:C	G:G	C:C	T:T	A:A	T:T	G:G	T:T	A:A	G:G	T:T	G:G	G:G	T:T	G:G	T:T	T:T	C:C	C:C	A:A	A:A	C:C	T:T	T:T	C:C	C:C	C:C	A:A	T:T	G:G	T:T	A:A	G:G	G:G	C:C	?	T:T	C:C	A:A	G:G	A:A	A:A	T:T	C:C
SAB713_set2	set2	SAB 713		T:T	C:C	A:A	G:G	C:C	T:T	A:A	T:T	G:G	T:T	A:A	G:G	T:T	G:G	G:G	T:T	G:G	T:T	T:T	C:C	C:C	A:A	A:A	C:C	T:T	T:T	C:C	C:C	C:C	A:A	T:T	G:G	T:T	A:A	G:G	G:G	C:C	C:C	T:T	C:C	A:A	G:G	A:A	A:A	T:T	C:C
SCAM80cm_set2	set2	SCAM 80cm		?	C:C	A:A	G:G	C:C	C:C	T:T	C:C	A:A	T:T	A:A	A:A	C:C	A:A	G:G	T:T	G:G	T:T	C:C	C:C	C:C	G:G	A:A	C:C	T:T	T:T	C:C	T:T	C:C	A:A	T:T	A:A	T:T	A:A	G:G	G:G	C:C	T:T	T:T	C:C	A:A	G:G	A:A	A:A	C:C	T:T
SEA15_set2	set2	SEA 15		C:C	T:T	C:C	A:A	A:A	?	A:A	C:C	G:G	T:T	G:G	G:G	T:T	G:G	G:G	G:G	G:G	C:C	C:C	C:C	T:T	G:G	G:G	C:C	C:C	T:T	C:C	C:C	A:A	C:C	C:C	A:A	C:C	G:G	A:A	A:A	T:T	C:C	T:T	C:C	G:G	T:T	A:A	T:T	C:C	C:C
SEA5_set2	set2	SEA 5		T:T	T:T	A:A	A:A	C:C	?	A:A	C:C	A:A	T:T	G:G	G:G	T:T	G:G	G:G	G:G	G:G	C:C	C:C	C:C	C:C	G:G	G:G	C:C	C:C	T:T	T:T	C:C	A:A	C:C	C:C	A:A	C:C	G:G	A:A	A:A	T:T	C:C	C:C	A:A	A:A	G:G	A:A	T:T	C:C	C:C
SELIAN97_set2	set2	SELIAN 97		T:T	C:C	A:A	G:G	C:C	T:T	A:A	T:T	A:A	T:T	A:A	A:A	C:C	G:G	G:G	T:T	G:G	T:T	T:T	C:C	C:C	A:A	A:A	C:C	T:T	T:T	C:C	C:C	C:C	A:A	T:T	G:G	T:T	A:A	G:G	G:G	C:C	C:C	T:T	C:C	A:A	G:G	A:A	A:A	C:C	C:C
SER125_set2	set2	SER 125		T:T	T:T	C:C	G:G	C:C	C:C	A:A	?	A:A	G:G	G:G	A:A	C:C	G:G	G:G	T:T	G:G	C:C	C:C	T:T	C:C	?	G:G	C:C	C:C	T:T	C:C	T:T	C:C	C:C	C:C	A:A	C:C	G:G	A:A	A:A	C:C	T:T	T:T	C:C	A:A	G:G	G:G	T:T	T:T	C:C
SER128_set2	set2	SER 128		T:T	T:T	C:C	G:G	C:C	C:C	A:A	?	A:A	G:G	G:G	A:A	C:C	G:G	G:G	T:T	G:G	C:C	C:C	C:C	C:C	G:G	G:G	C:C	C:C	T:T	C:C	T:T	A:A	?	C:C	A:A	C:C	G:G	A:A	A:A	C:C	T:T	T:T	C:C	A:A	G:G	G:G	T:T	T:T	C:C
SER16_set2	set2	SER 16		T:T	T:T	C:C	A:A	C:C	C:C	T:T	C:C	G:G	T:T	G:G	G:G	T:T	A:A	G:G	T:T	G:G	C:C	T:T	T:T	C:C	G:G	G:G	C:C	C:C	T:T	T:T	T:T	C:C	C:C	C:C	?	C:C	G:G	A:A	A:A	C:C	T:T	T:T	C:C	A:A	T:T	G:G	T:T	C:C	T:T
SER176_set2	set2	SER 176		T:T	T:T	C:C	A:A	C:C	C:C	T:T	C:C	G:G	G:G	G:G	G:G	T:T	A:A	G:G	T:T	G:G	C:C	T:T	C:C	C:C	G:G	G:G	C:C	C:C	T:T	C:C	T:T	A:A	C:C	C:C	A:A	C:C	G:G	A:A	A:A	C:C	T:T	C:C	A:A	A:A	G:G	G:G	T:T	C:C	T:T
SER30_set2	set2	SER 30		T:T	T:T	C:C	A:A	C:C	C:C	T:T	C:C	G:G	G:G	G:G	G:G	T:T	A:A	G:G	T:T	G:G	C:C	T:T	C:C	C:C	G:G	G:G	C:C	C:C	T:T	C:C	T:T	A:A	C:C	C:C	G:G	C:C	G:G	A:A	A:A	C:C	T:T	T:T	C:C	A:A	G:G	G:G	T:T	C:C	C:C
SER48_set2	set2	SER 48		T:T	T:T	C:C	G:G	C:C	C:C	A:A	?	A:A	T:T	G:G	A:A	C:C	G:G	G:G	T:T	G:G	C:C	C:C	T:T	C:C	G:G	G:G	C:C	C:C	T:T	C:C	T:T	C:C	C:C	C:C	A:A	C:C	G:G	A:A	A:A	T:T	T:T	T:T	C:C	A:A	G:G	A:A	T:T	T:T	C:C
SER82_set2	set2	SER 82		T:T	T:T	A:A	G:G	C:C	?	A:A	C:C	A:A	G:G	G:G	A:A	C:C	G:G	G:G	T:T	G:G	C:C	C:C	C:C	C:C	G:G	G:G	C:C	C:C	T:T	T:T	C:C	A:A	C:C	C:C	G:G	C:C	G:G	A:A	A:A	C:C	T:T	T:T	C:C	A:A	G:G	G:G	T:T	C:C	T:T
SUG131_set2	set2	SUG 131		T:T	C:C	?	G:G	C:C	C:C	T:T	C:C	A:A	T:T	G:G	A:A	C:C	A:A	G:G	T:T	G:G	T:T	C:C	C:C	C:C	A:A	A:A	C:C	T:T	T:T	C:C	C:C	C:C	A:A	T:T	G:G	T:T	A:A	G:G	G:G	C:C	T:T	T:T	C:C	?	G:G	A:A	A:A	C:C	T:T
TO_set2	set2	TO		C:C	T:T	A:A	G:G	A:A	T:T	A:A	T:T	G:G	G:G	G:G	G:G	T:T	G:G	G:G	T:T	A:A	C:C	T:T	T:T	C:C	G:G	G:G	A:A	C:C	C:C	C:C	C:C	A:A	A:A	T:T	G:G	C:C	A:A	G:G	G:G	T:T	T:T	C:C	A:A	G:G	G:G	A:A	T:T	C:C	C:C
TU_set2	set2	TU		C:C	T:T	C:C	A:A	A:A	C:C	T:T	C:C	G:G	G:G	G:G	G:G	T:T	G:G	G:G	T:T	G:G	C:C	C:C	T:T	T:T	G:G	G:G	C:C	C:C	C:C	T:T	C:C	C:C	C:C	C:C	A:A	C:C	A:A	G:G	G:G	T:T	C:C	T:T	C:C	A:A	T:T	G:G	T:T	T:T	C:C
UBR(92)25_set2	set2	UBR (92)25		C:C	T:T	C:C	A:A	A:A	C:C	T:T	C:C	A:A	T:T	G:G	A:A	C:C	G:G	G:G	T:T	A:A	C:C	C:C	C:C	C:C	G:G	G:G	?	C:C	T:T	T:T	C:C	C:C	C:C	T:T	A:A	C:C	A:A	G:G	G:G	?	T:T	C:C	A:A	A:A	T:T	A:A	T:T	C:C	C:C
Urugezi_set2	set2	URUGEZI		T:T	C:C	A:A	G:G	C:C	C:C	T:T	C:C	A:A	T:T	A:A	A:A	C:C	G:G	T:T	T:T	G:G	T:T	C:C	C:C	C:C	A:A	A:A	C:C	T:T	T:T	C:C	T:T	C:C	A:A	T:T	G:G	T:T	A:A	G:G	G:G	C:C	T:T	T:T	C:C	A:A	G:G	A:A	A:A	C:C	C:C
VAX1_set2	set2	VAX 1		T:T	T:T	C:C	G:G	C:C	C:C	A:A	?	G:G	T:T	G:G	G:G	T:T	G:G	G:G	T:T	G:G	C:C	?	C:C	C:C	G:G	G:G	C:C	C:C	T:T	?	T:T	A:A	C:C	C:C	A:A	C:C	G:G	A:A	A:A	C:C	C:C	C:C	A:A	A:A	G:G	A:A	T:T	C:C	C:C
VAX2_set2	set2	VAX 2		T:T	T:T	C:C	G:G	C:C	C:C	T:T	C:C	G:G	T:T	G:G	G:G	T:T	G:G	T:T	G:G	G:G	C:C	C:C	T:T	C:C	G:G	G:G	C:C	C:C	T:T	T:T	T:T	C:C	C:C	C:C	A:A	C:C	A:A	G:G	?	C:C	T:T	C:C	A:A	A:A	T:T	A:A	T:T	T:T	T:T
VAX3_set2	set2	VAX 3		T:T	T:T	C:C	G:G	C:C	?	A:A	C:C	A:A	T:T	G:G	A:A	C:C	G:G	G:G	T:T	G:G	C:C	C:C	C:C	C:C	G:G	G:G	C:C	?	T:T	C:C	T:T	A:A	C:C	C:C	G:G	C:C	G:G	A:A	A:A	C:C	T:T	T:T	C:C	A:A	G:G	A:A	T:T	T:T	C:C
VAX4_set2	set2	VAX 4		T:T	T:T	C:C	G:G	C:C	?	A:A	C:C	G:G	T:T	G:G	G:G	T:T	G:G	G:G	G:G	G:G	C:C	C:C	T:T	C:C	G:G	G:G	C:C	?	T:T	T:T	T:T	C:C	C:C	C:C	A:A	C:C	A:A	G:G	G:G	C:C	T:T	C:C	A:A	A:A	G:G	G:G	T:T	T:T	T:T
VAX5_set2	set2	VAX 5		T:T	T:T	C:C	G:G	C:C	?	A:A	C:C	G:G	T:T	G:G	G:G	T:T	G:G	G:G	T:T	G:G	C:C	C:C	C:C	C:C	G:G	G:G	C:C	C:C	T:T	T:T	T:T	A:A	C:C	C:C	A:A	C:C	G:G	A:A	A:A	C:C	T:T	C:C	A:A	A:A	G:G	A:A	T:T	T:T	T:T
VTT923_set2	set2	VTT923		T:T	C:C	A:A	G:G	C:C	C:C	T:T	C:C	A:A	T:T	G:G	A:A	C:C	A:A	G:G	T:T	G:G	T:T	C:C	C:C	C:C	A:A	A:A	C:C	T:T	T:T	C:C	C:C	C:C	A:A	T:T	G:G	T:T	A:A	G:G	G:G	C:C	C:C	T:T	C:C	?	G:G	A:A	A:A	C:C	C:C
Widusa_set2	set2	WIDUSA		T:T	T:T	A:A	A:A	C:C	T:T	A:A	T:T	A:A	T:T	G:G	G:G	C:C	G:G	G:G	T:T	A:A	C:C	T:T	T:T	C:C	G:G	G:G	C:C	C:C	T:T	C:C	C:C	A:A	C:C	C:C	A:A	?	A:A	G:G	G:G	C:C	T:T	T:T	C:C	A:A	T:T	A:A	A:A	C:C	C:C
AB136_set3	set3	AB136		?	T:T	C:C	?	C:C	C:C	T:T	C:C	A:A	T:T	G:G	G:G	T:T	G:G	G:G	T:T	G:G	C:C	C:C	T:T	C:C	G:G	G:G	C:C	C:C	C:C	C:C	T:T	C:C	C:C	C:C	A:A	C:C			?	?	C:C	?	A:A	?	?	A:A	?	C:C	T:T
ACOS_Red_set3	set3	ACOSRED		T:T	?	A:A	G:G	C:C	C:C	T:T	C:C	A:A	T:T	A:A	A:A	C:C	A:A	G:G	T:T	A:A	C:C	C:C	T:T	C:C	A:A	G:G	C:C	C:C	T:T	C:C	T:T	A:A	C:C	C:C	G:G	C:C			G:G	C:C	T:T	T:T	C:C	A:A	G:G	A:A	A:A	T:T	C:C
AFR708-1_set3	set3	AFR7081		T:T	C:C	A:A	G:G	C:C	T:T	A:A	C:T	A:A	T:T	G:G	A:A	C:C	G:A	G:G	T:T	G:G	T:T	C:C	C:C	C:C	G:G	A:A	C:C	T:T	T:T	C:C	T:T	C:C	A:A	T:T	G:G	T:T			G:G	C:C	C:C	C:T	C:A	A:A	G:G	A:A	A:A	C:C	C:C
AFR708-2_set3	set3	AFR7082		T:T	C:C	A:A	G:G	C:C	T:T	A:A	C:C	A:A	T:T	G:G	A:A	C:C	G:G	G:G	T:T	G:G	T:T	T:T	C:C	C:C	A:A	A:A	C:C	T:T	T:T	C:C	C:C	C:C	A:A	T:T	G:G	T:T			G:G	C:C	C:C	T:T	C:C	A:A	G:G	A:A	A:A	C:C	C:C
AFR702_r2_set3	set3	AFRI702		T:T	C:C	A:A	G:G	C:C	T:T	A:A	T:T	A:A	T:T	A:A	A:A	C:C	G:G	G:G	T:T	G:G	T:T	T:T	C:C	C:C	A:A	A:A	C:C	T:T	T:T	C:C	C:C	C:C	A:A	T:T	G:G	T:T			G:G	C:C	T:T	T:T	C:C	A:A	G:G	A:A	A:A	C:C	C:C
Akaryose_set3	set3	AKARYOSE		T:T	T:T	C:C	A:A	C:C	?	A:A	?	A:A	T:T	G:G	G:G	C:C	G:G	G:G	T:T	A:A	C:C	T:T	T:T	C:C	G:G	G:G	C:C	C:C	T:T	T:T	C:C	A:A	A:A	T:T	A:A	C:C			?	C:C	T:T	T:T	C:C	A:A	T:T	G:G	A:A	T:T	C:C
Amahunja_set3	set3	AMAHUNJA		C:C	T:T	A:A	G:G	A:A	C:C	T:T	C:C	G:G	G:G	G:G	G:G	T:T	G:G	G:G	T:T	G:G	C:C	C:C	C:C	C:C	G:G	G:G	C:C	C:C	T:T	T:T	?	C:C	C:C	T:T	G:G	C:C			?	C:C	C:C	C:C	A:A	A:A	T:T	G:G	T:T	C:C	C:C
Amarelo_set3	set3	AMARELO		?	C:C	A:A	G:G	A:A	C:C	T:T	C:C	A:A	T:T	G:G	A:A	C:C	A:A	G:G	T:T	G:G	T:T	C:C	C:C	C:C	G:G	A:A	C:C	T:T	T:T	C:C	C:C	C:C	A:A	T:T	G:G	T:T			G:G	C:C	C:C	C:C	A:A	A:A	G:G	A:A	A:A	C:C	C:C
Amendoin_set3	set3	AMENDOIN		T:T	C:C	A:A	G:G	?	?	A:A	C:C	A:A	T:T	G:G	A:A	C:C	G:G	G:G	T:T	G:G	T:T	C:C	C:C	C:C	G:G	A:A	C:C	T:T	T:T	C:C	T:T	C:C	A:A	?	G:G	T:T			G:G	C:C	C:C	C:C	A:A	?	G:G	A:A	A:A	C:C	C:C
AND101_set3	set3	AND101		T:T	C:C	A:A	G:G	C:C	?	A:A	C:C	A:A	T:T	G:G	A:A	C:C	G:G	G:G	T:T	G:G	T:T	C:C	C:C	C:C	G:G	A:A	C:C	T:T	T:T	C:C	T:T	?	?	T:T	G:G	T:T			G:G	C:C	C:C	C:C	A:A	?	G:G	A:A	A:A	C:C	C:C
AND102_set3	set3	AND102		T:T	?	A:A	G:G	C:C	?	A:A	C:C	A:A	T:T	G:G	A:A	C:C	A:A	G:G	T:T	G:G	T:T	?	C:C	C:C	G:G	A:A	C:C	T:T	T:T	C:C	T:T	C:C	A:A	T:T	A:A	T:T			G:G	C:C	?	T:T	C:C	A:A	?	A:A	?	C:C	C:C
AND620_set3	set3	AND620		T:T	C:C	A:A	G:G	?	?	A:A	C:C	A:A	T:T	G:G	A:A	C:C	G:G	G:G	T:T	G:G	T:T	C:C	C:C	C:C	G:G	A:A	C:C	T:T	T:T	C:C	T:T	C:C	A:A	T:T	G:G	T:T			G:G	C:C	C:C	C:C	A:A	?	G:G	A:A	A:A	C:C	C:C
Awash1_set3	set3	AWASH-1		?	T:T	C:C	G:G	C:C	T:T	A:A	C:C	A:A	T:T	?	A:A	C:C	G:G	G:G	G:G	G:G	?	C:C	T:T	C:C	G:G	G:G	C:C	C:C	T:T	T:T	T:T	C:C	C:C	C:C	?	C:C			?	T:T	?	T:T	C:C	G:G	?	A:A	T:T	C:C	C:C
Ayenew1_set3	set3	AYENEW1		?	T:T	C:C	G:G	A:A	?	A:A	C:C	G:G	?	?	G:G	T:T	G:G	?	?	A:A	C:C	C:C	T:T	T:T	G:G	G:G	?	C:C	?	C:C	T:T	C:C	?	T:T	A:A	?			G:G	C:C	?	C:C	A:A	?	?	A:A	?	C:C	C:C
Ayenew2_set3	set3	AYENEW2		C:C	T:T	C:C	G:G	A:A	?	A:A	C:C	G:G	T:T	G:G	G:G	T:T	G:G	T:T	T:T	A:A	C:C	C:C	T:T	T:T	G:G	?	A:A	C:C	C:C	C:C	T:T	C:C	C:C	T:T	A:A	C:C			G:G	C:C	T:T	C:C	A:A	A:A	G:G	A:A	T:T	C:C	C:C
Ayenew3_set3	set3	Ayenew3		C:C	T:T	A:A	G:G	A:A	?	A:A	C:C	G:G	G:G	G:G	G:G	T:T	G:G	T:T	T:T	A:A	C:C	C:C	T:T	T:T	G:G	G:G	A:A	C:C	C:C	T:T	T:T	C:C	C:C	T:T	G:G	C:C			G:G	C:C	T:T	C:C	A:A	A:A	G:G	G:G	T:T	C:C	C:C
Balon_Bayo_set3	set3	BALONBAYO		?	T:T	C:C	A:A	A:A	C:C	T:T	C:C	A:A	G:G	G:G	?	T:T	G:G	T:T	T:T	A:A	C:C	C:C	T:T	T:T	G:G	G:G	C:C	C:C	C:C	C:C	C:C	A:A	C:C	C:C	A:A	C:C			?	T:T	C:C	C:C	A:A	G:G	?	A:A	A:A	T:T	C:C
BAT332_set3	set3	BAT332		T:T	T:T	C:C	G:G	C:C	C:C	T:T	C:C	A:A	T:T	?	A:A	C:C	A:A	G:G	?	G:G	C:C	T:T	C:C	C:C	G:G	G:G	C:C	C:C	T:T	T:T	T:T	A:A	C:C	C:C	A:A	C:C			A:A	T:T	C:C	T:T	C:C	?	G:G	A:A	T:T	C:C	C:C
Bihongo_set3	set3	BIHONGO		T:T	?	A:A	G:G	C:C	?	A:A	C:C	A:A	T:T	G:G	A:A	C:C	A:A	G:G	T:T	G:G	T:T	T:T	C:C	C:C	G:G	A:A	C:C	T:T	T:T	C:C	T:T	C:C	A:A	T:T	A:A	T:T			G:G	C:C	?	?	C:C	?	G:G	A:A	A:A	C:C	C:C
Bilfa4_r1_set3	set3	BILFA4		T:T	T:T	C:C	A:A	C:C	?	A:A	?	A:A	T:T	G:G	G:G	T:T	G:G	G:G	T:T	G:G	C:C	C:C	T:T	T:T	G:G	G:G	A:A	C:C	C:C	T:T	C:C	C:C	C:C	C:C	G:G	C:C			A:A	T:T	C:C	C:C	A:A	A:A	G:G	A:A	T:T	C:C	C:C
Bilfa4_r2_set3	set3	Bilfa4		T:T	T:T	C:C	A:A	C:C	?	A:A	C:C	A:A	T:T	G:G	G:G	T:T	G:G	G:G	T:T	G:G	C:C	C:C	T:T	T:T	G:G	G:G	A:A	C:C	C:C	T:T	C:C	C:C	C:C	C:C	G:G	C:C			A:A	T:T	C:C	C:C	A:A	A:A	G:G	A:A	T:T	C:C	C:C
Bisera_set3	set3	BISERA		T:T	C:C	A:A	G:G	C:C	T:T	A:A	T:T	A:A	T:T	G:G	A:A	C:C	G:G	G:G	T:T	G:G	T:T	T:T	C:C	C:C	G:G	A:A	C:C	T:T	T:T	C:C	C:C	C:C	A:A	T:T	G:G	T:T			G:G	C:C	T:T	T:T	C:C	A:A	G:G	A:A	A:A	C:C	C:C
Black_Wonder_set3	set3	BLACKWONDER		T:T	C:C	A:A	G:G	C:C	C:C	T:T	C:C	A:A	G:G	G:G	A:A	C:C	G:G	G:G	T:T	G:G	T:T	?	C:C	C:C	G:G	A:A	C:C	T:T	T:T	C:C	C:C	C:C	A:A	T:T	G:G	T:T			G:G	?	T:T	C:C	A:A	A:A	?	A:A	A:A	C:C	C:C
BFS471_set3	set3	BSF471		T:T	T:T	C:C	G:G	C:C	C:C	T:T	C:C	A:A	T:T	G:G	A:A	C:C	A:A	G:G	T:T	G:G	C:C	T:T	C:C	C:C	G:G	G:G	C:C	C:C	T:T	T:T	T:T	C:C	C:C	C:C	G:G	C:C			A:A	C:C	T:T	T:T	C:C	A:A	G:G	A:A	T:T	C:C	T:T
BFS472_set3	set3	BSF472		T:T	T:T	C:C	G:G	C:C	C:C	T:T	C:C	A:A	T:T	G:G	A:A	C:C	A:A	G:G	T:T	G:G	C:C	T:T	C:C	C:C	G:G	G:G	C:C	C:C	T:T	T:T	T:T	C:C	C:C	C:C	G:G	C:C			A:A	C:C	T:T	T:T	C:C	A:A	G:G	A:A	T:T	C:C	T:T
Bukoba_set3	set3	BUKOBA		T:T	C:C	A:A	G:G	C:C	C:C	T:T	C:C	A:A	T:T	G:G	A:A	C:C	G:G	G:G	T:T	G:G	C:C	C:C	T:T	C:C	G:G	G:G	C:C	C:C	T:T	C:C	C:C	C:C	C:C	C:C	G:G	C:C			G:G	C:C	?	C:C	A:A	?	G:G	A:A	A:A	T:T	C:C
Bwshamba1_set3	set3	BWSHAMBA1		T:T	C:C	A:A	G:G	?	C:C	T:T	C:C	A:A	T:T	A:A	A:A	C:C	G:G	G:G	T:T	G:G	T:T	C:C	C:C	C:C	A:A	A:A	C:C	T:T	T:T	C:C	C:C	C:C	A:A	T:T	G:G	T:T			G:G	C:C	T:T	C:C	A:A	A:A	G:G	A:A	A:A	T:T	C:C
Bwshamba2_set3	set3	BWSHAMBA2		T:T	C:C	A:A	G:G	C:C	T:T	A:A	T:T	A:A	T:T	A:A	A:A	C:C	G:A	G:G	T:T	G:G	T:T	T:T	C:C	C:C	G:G	A:A	C:C	T:T	T:T	T:T	C:C	C:C	A:A	T:T	G:G	T:T			G:G	C:C	T:T	T:T	C:C	A:A	G:G	A:A	A:A	C:C	C:C
CAB2_set3	set3	CAB2		T:T	T:T	C:C	G:G	C:C	T:T	A:A	T:T	A:A	T:T	G:G	A:A	C:C	G:G	G:G	T:T	A:A	C:C	T:T	C:C	C:C	G:G	G:G	C:C	C:C	T:T	T:T	C:C	C:C	C:C	T:T	A:A	C:C			?	T:T	T:T	T:T	C:C	A:A	T:T	A:A	T:T	C:C	C:C
CAL143_set3	set3	CAL143		T:T	C:C	A:A	G:G	C:C	?	A:A	C:C	A:A	T:T	G:G	A:A	C:C	G:G	G:G	T:T	G:G	T:T	C:C	C:C	C:C	G:G	A:A	C:C	T:T	T:T	C:C	T:T	C:C	A:A	T:T	G:G	T:T			G:G	C:C	C:C	C:C	A:A	A:A	G:G	A:A	A:A	C:C	C:C
CAL96_set3	set3	CAL96		?	C:C	A:A	G:G	C:C	C:C	T:T	C:C	A:A	T:T	G:G	A:A	C:C	A:A	G:G	T:T	G:G	T:T	C:C	C:C	C:C	G:G	A:A	?	T:T	T:T	C:C	C:C	C:C	A:A	T:T	G:G	T:T			G:G	C:C	T:T	T:T	C:C	A:A	G:G	A:A	A:A	C:C	C:C
Canada1_set3	set3	CANADA1		T:T	C:C	A:A	G:G	C:C	C:C	T:T	C:C	A:A	T:T	A:A	A:A	C:C	A:A	G:G	T:T	G:G	T:T	C:C	C:C	C:C	A:A	A:A	C:C	T:T	T:T	C:C	C:C	C:C	A:A	T:T	?	T:T			G:G	C:C	T:T	T:T	C:C	A:A	G:G	A:A	A:A	C:C	C:C
Canada2_set3	set3	CANADA2		T:T	C:C	A:A	G:G	C:C	T:T	A:A	T:T	A:A	T:T	A:A	A:A	C:C	G:G	G:G	T:T	G:G	T:T	T:T	C:C	C:C	A:A	A:A	C:C	T:T	T:T	C:C	C:C	C:C	A:A	T:T	G:G	T:T			G:G	C:C	C:C	T:T	C:C	A:A	G:G	A:A	A:A	C:C	C:C
Canada3_set3	set3	CANADA3		T:T	C:C	A:A	G:G	C:C	T:T	A:A	T:T	A:A	T:T	?	A:A	C:C	G:G	G:G	T:T	G:G	T:T	T:T	C:C	C:C	A:A	A:A	C:C	T:T	T:T	T:T	C:C	C:C	?	T:T	?	T:T			G:G	?	T:T	T:T	C:C	A:A	G:G	A:A	A:A	C:C	C:C
Canario1_set3	set3	CANARIO1		T:T	C:C	A:A	A:A	C:C	T:T	A:A	T:T	A:A	T:T	G:G	A:A	C:C	G:A	G:G	T:T	G:G	T:T	T:T	C:C	C:C	G:G	A:A	C:C	T:T	T:T	T:T	C:C	C:C	A:A	T:T	G:G	T:T			G:G	C:C	C:C	C:C	A:A	A:A	G:G	A:A	A:A	C:C	C:C
Canario2_set3	set3	CANARIO2		T:T	C:C	A:A	G:G	C:C	?	A:A	T:T	A:A	T:T	G:G	A:A	C:C	G:G	G:G	T:T	G:G	T:T	T:T	C:C	C:C	G:G	A:A	C:C	T:T	T:T	T:T	?	C:C	A:A	T:T	G:G	T:T			G:G	C:C	C:C	C:C	A:A	A:A	G:G	A:A	A:A	C:C	C:C
Canpsula_set3	set3	CANPSULA		T:T	T:T	C:C	G:G	C:C	C:C	T:T	C:C	A:A	T:T	G:G	A:A	C:C	G:G	G:G	T:T	G:G	T:T	C:C	C:C	C:C	G:G	A:A	C:C	T:T	T:T	T:T	C:C	C:C	?	T:T	G:G	T:T			G:G	C:C	T:T	?	C:C	A:A	G:G	A:A	A:A	C:C	C:C
Carioca_Kibala_set3	set3	CARIOCA_KIBALA		T:T	T:T	C:C	G:G	C:C	C:C	T:T	C:C	A:A	T:T	G:G	A:A	C:C	G:G	T:T	T:T	G:G	C:C	C:C	C:C	C:C	G:G	G:G	C:C	C:C	T:T	T:T	T:T	A:A	C:C	C:C	A:A	C:C			A:A	C:C	T:T	C:C	A:A	A:A	G:G	A:A	T:T	C:C	C:C
Cebo_set3	set3	CEBO		T:T	C:C	A:A	G:G	C:C	C:C	T:T	C:C	A:A	T:T	G:G	A:A	C:C	A:A	G:G	T:T	G:G	T:T	C:C	C:C	C:C	G:G	A:A	C:C	T:T	T:T	C:C	C:C	C:C	A:A	T:T	G:G	T:T			G:G	C:C	T:T	T:T	C:C	?	G:G	A:A	A:A	C:C	C:C
Chambeshi_set3	set3	Chambeshi		T:T	C:C	A:A	G:G	C:C	T:T	A:A	T:T	A:A	T:T	G:G	A:A	C:C	G:G	G:G	T:T	G:G	T:T	T:T	C:C	C:C	G:G	A:A	C:C	T:T	T:T	C:C	C:C	C:C	A:A	T:T	A:A	T:T			G:G	C:C	T:T	T:T	C:C	A:A	G:G	A:A	A:A	C:C	C:C
Cheupe_r1_set3	set3	CHEUPE		T:T	T:T	C:C	G:G	?	T:T	A:A	T:T	G:G	T:T	G:G	G:G	C:C	G:G	G:G	T:T	A:A	C:C	T:T	C:C	C:C	G:G	G:G	C:C	C:C	T:T	T:T	C:C	C:C	C:C	T:T	A:A	C:C			?	C:C	T:T	T:T	C:C	A:A	T:T	Uncallable	T:T	C:C	C:C
Cheupe_r2_set3	set3	Cheupe		T:T	T:T	C:C	G:G	C:C	T:T	A:A	T:T	G:G	T:T	G:G	G:G	C:C	G:G	G:G	T:T	A:A	C:C	T:T	C:C	C:C	G:G	G:G	C:C	C:C	T:T	T:T	C:C	C:C	C:C	T:T	A:A	C:C			?	C:C	T:T	T:T	C:C	A:A	T:T	A:A	T:T	C:C	C:C
Chumbocela_set3	set3	CHUMBOCELA		T:T	C:C	A:A	G:G	C:C	T:T	A:A	T:T	A:A	T:T	G:G	A:A	C:C	G:G	G:G	T:T	G:G	T:T	T:T	C:C	C:C	G:G	A:A	C:C	T:T	T:T	C:C	C:C	C:C	A:A	T:T	G:G	T:T			G:G	C:C	C:C	T:T	C:C	A:A	G:G	A:A	A:A	C:C	C:C
CIM9314-36_set3	set3	CIM9314_36		T:T	C:C	A:A	G:G	C:C	?	?	C:C	A:A	T:T	G:G	A:A	C:C	G:G	G:G	T:T	G:G	T:T	C:C	C:C	?	G:G	A:A	C:C	T:T	T:T	C:C	T:T	C:C	A:A	T:T	G:G	T:T			G:G	C:C	C:C	C:C	A:A	?	G:G	A:A	A:A	C:C	C:C
CIM9314-37_set3	set3	CIM9314_37		T:T	C:C	A:A	G:G	C:C	C:C	T:T	C:C	A:A	?	A:A	A:A	C:C	G:G	G:G	T:T	G:G	T:T	C:C	C:C	C:C	A:A	A:A	C:C	T:T	T:T	C:C	C:C	C:C	A:A	T:T	G:G	T:T			G:G	C:C	T:T	T:T	C:C	A:A	G:G	A:A	A:A	T:T	C:C
Cornell49-2421_set3	set3	CORNEL492421		T:T	T:T	A:A	A:A	C:C	C:C	T:T	C:C	A:A	T:T	G:G	G:G	T:T	G:G	G:G	T:T	G:G	C:C	C:C	T:T	C:C	G:G	G:G	C:C	C:C	T:T	T:T	T:T	C:C	C:C	C:C	A:A	C:C			A:A	C:C	T:T	T:T	A:A	A:A	G:G	G:G	T:T	T:T	T:T
Cornell49-2422_set3	set3	CORNEL492422		T:T	T:T	A:A	A:A	C:C	C:C	T:T	C:C	A:A	T:T	G:G	G:G	T:T	G:G	G:G	T:T	G:G	C:C	C:C	C:C	C:C	G:G	G:G	C:C	C:C	T:T	T:T	T:T	C:C	C:C	C:C	A:A	C:C			A:A	C:C	T:T	C:C	A:A	A:A	G:G	G:G	T:T	T:T	T:T
Dintu_set3	set3	Dintu		T:T	T:T	A:A	G:G	C:C	C:C	T:T	C:C	A:A	?	G:G	?	C:C	?	G:G	T:T	G:G	C:C	C:C	C:C	C:C	G:G	G:G	C:C	C:C	T:T	T:T	C:C	A:A	C:C	C:C	A:A	C:C			?	T:T	T:T	C:C	A:A	?	G:G	A:A	T:T	C:C	C:C
Don_Timoteo_set3	set3	DONTIMOTEO		?	T:T	C:C	G:G	A:A	?	A:A	C:C	A:A	T:T	G:G	A:A	C:C	A:A	G:G	T:T	G:G	T:T	T:T	C:C	C:C	G:G	A:A	C:C	T:T	T:T	T:T	T:T	?	A:A	T:T	A:A	T:T			G:G	C:C	T:T	T:T	A:A	A:A	G:G	A:A	A:A	C:C	C:C
DOR554-1_set3	set3	DOR5541		T:T	T:T	A:A	G:G	C:C	C:C	T:T	C:C	A:A	G:G	G:G	A:A	C:C	A:A	G:G	T:T	G:G	C:C	C:C	C:C	C:C	G:G	G:G	C:C	C:C	T:T	T:T	C:C	?	C:C	C:C	G:G	C:C			A:A	T:T	T:T	C:C	A:A	A:A	G:G	A:A	T:T	C:C	C:C
DOR554-5_set3	set3	DOR5545		T:T	T:T	A:A	G:G	C:C	C:C	A:A	C:C	A:A	G:G	G:G	A:A	C:C	G:G	G:G	T:T	G:G	C:C	C:C	T:T	C:C	G:G	G:G	C:C	C:C	T:T	T:T	C:C	C:C	C:C	C:C	G:G	C:C			A:A	C:C	T:T	C:C	A:A	A:A	G:G	G:G	T:T	C:C	C:C
DOR811_set3	set3	DOR811		T:T	T:T	A:A	A:A	?	C:C	A:A	C:C	G:G	G:G	G:G	G:G	T:T	G:G	G:G	T:T	G:G	C:C	C:C	T:T	C:C	G:G	G:G	C:C	C:C	T:T	T:T	C:C	C:C	C:C	C:C	G:G	C:C			A:A	C:C	T:T	C:C	A:A	A:A	T:T	G:G	T:T	C:C	C:C
EG21_set3	set3	EG21		T:T	T:T	C:C	G:G	A:A	C:C	A:A	C:C	G:G	T:T	G:G	G:G	T:T	G:G	G:G	T:T	A:A	C:C	C:C	T:T	C:C	G:G	G:G	A:A	C:C	C:C	T:T	T:T	C:C	C:C	T:T	G:G	C:C			G:G	C:C	C:C	C:C	A:A	G:G	G:G	G:G	A:A	C:C	C:C
ETAW206K_set3	set3	ETAW206K		T:T	C:C	A:A	G:G	C:C	T:T	A:A	C:C	A:A	T:T	A:A	A:A	C:C	G:G	G:G	T:T	G:G	T:T	T:T	C:C	C:C	G:G	A:A	C:C	T:T	T:T	C:C	C:C	C:C	A:A	T:T	G:G	T:T			G:G	C:C	T:T	T:T	C:C	A:A	G:G	A:A	A:A	C:C	C:C
Ethiopia_JESCA_set3	set3	Ethiopiajesca		T:T	C:C	A:A	G:G	C:C	C:C	T:T	C:C	A:A	T:T	A:A	A:A	C:C	A:A	G:G	T:T	G:G	T:T	C:C	C:C	C:C	A:A	A:A	C:C	T:T	T:T	C:C	C:C	C:C	A:A	T:T	G:G	T:T			G:G	C:C	T:T	C:C	A:A	A:A	G:G	A:A	A:A	C:C	C:C
ETOW20I6F_set3	set3	ETOW20I6F		T:T	C:C	A:A	G:G	C:C	T:T	A:A	C:C	A:A	T:T	A:A	A:A	C:C	G:G	G:G	T:T	G:G	T:T	T:T	C:C	C:C	G:G	A:A	C:C	T:T	T:T	C:C	C:C	C:C	A:A	T:T	G:G	T:T			G:G	C:C	T:T	T:T	C:C	A:A	G:G	A:A	A:A	C:C	C:C
Flor_de_Mayo_set3	set3	FLORDEMAYO		T:T	C:C	A:A	G:G	C:C	C:C	T:T	C:C	A:A	T:T	G:G	A:A	C:C	A:A	G:G	T:T	G:G	T:T	C:C	C:C	C:C	G:G	A:A	C:C	T:T	T:T	C:C	C:C	C:C	A:A	T:T	G:G	T:T			G:G	C:C	C:C	C:C	A:A	A:A	G:G	A:A	A:A	C:C	C:C
G12796_set3	set3	G12796		T:T	T:T	A:A	G:G	C:C	C:C	A:A	C:C	G:G	G:G	G:G	G:G	T:T	A:A	G:G	T:T	A:A	C:C	T:T	T:T	T:T	G:G	G:G	A:A	C:C	C:C	C:C	C:C	C:C	C:C	T:T	A:A	C:C			?	C:C	T:T	C:C	A:A	G:G	T:T	G:G	T:T	C:C	C:C
G1375_set3	set3	G1375		T:T	C:C	A:A	G:G	C:C	C:C	T:T	C:C	A:A	T:T	G:G	A:A	C:C	A:A	G:G	T:T	G:G	T:T	C:C	C:C	C:C	G:G	A:A	C:C	T:T	T:T	C:C	C:C	C:C	A:A	T:T	G:G	T:T			G:G	C:C	T:T	T:T	C:C	A:A	G:G	A:A	A:A	C:C	C:C
G1378_set3	set3	G1378		T:T	C:C	A:A	G:G	C:C	T:T	A:A	T:T	A:A	T:T	G:G	A:A	C:C	G:G	G:G	T:T	G:G	T:T	T:T	C:C	C:C	G:G	A:A	C:C	T:T	T:T	C:C	C:C	C:C	A:A	T:T	G:G	T:T			G:G	C:C	C:C	T:T	C:C	A:A	G:G	A:A	A:A	C:C	C:C
G22501_set3	set3	G22501		T:T	C:C	A:A	G:G	C:C	C:C	T:T	C:C	A:A	T:T	A:A	A:A	C:C	A:A	G:G	T:T	G:G	T:T	C:C	C:C	C:C	A:A	A:A	C:C	T:T	T:T	T:T	T:T	C:C	A:A	T:T	G:G	T:T			G:G	C:C	T:T	C:C	A:A	A:A	G:G	A:A	A:A	C:C	C:C
G2252_set3	set3	G2252		T:T	T:T	A:A	G:G	C:C	C:C	T:T	C:C	G:G	T:T	G:G	?	C:C	G:G	G:G	T:T	G:G	C:C	C:C	C:C	T:T	G:G	G:G	A:A	C:C	C:C	T:T	T:T	C:C	C:C	T:T	G:G	C:C			A:A	C:C	C:C	C:C	A:A	?	T:T	G:G	T:T	C:C	C:C
G2333_set3	set3	G2333		T:T	?	A:A	?	C:C	T:T	A:A	?	A:A	T:T	?	A:A	?	?	G:G	T:T	G:G	C:T	?	?	?	G:G	?	C:C	?	T:T	C:C	T:T	C:C	?	T:T	A:A	?			G:G	C:C	C:C	T:T	?	A:A	G:G	A:A	A:A	C:C	C:C
G5686_set3	set3	G5686		T:T	T:T	A:A	A:A	C:C	T:T	A:A	C:C	A:A	T:T	G:G	G:G	T:T	A:A	G:G	T:T	G:G	C:C	T:T	T:T	T:T	G:G	G:G	A:A	C:C	T:T	C:C	T:T	C:C	C:C	T:T	A:A	C:C			G:G	T:T	C:C	T:T	A:A	G:G	G:G	A:A	A:A	C:C	C:C
G685_set3	set3	G685		T:T	C:C	A:A	G:G	C:C	T:T	A:A	T:T	A:A	T:T	A:A	A:A	C:C	G:G	G:G	T:T	G:G	T:T	T:T	C:C	C:C	G:G	?	?	T:T	T:T	C:C	C:C	C:C	A:A	T:T	?	T:T			G:G	C:C	C:C	T:T	A:A	A:A	G:G	A:A	A:A	C:C	C:C
Gasirida_set3	set3	GASIRIDA		T:T	C:C	A:A	G:G	C:C	T:T	A:A	C:C	A:A	T:T	G:G	A:A	C:C	G:G	G:G	T:T	G:G	T:T	C:C	C:C	C:C	G:G	A:A	C:C	T:T	T:T	C:C	C:C	C:C	A:A	T:T	G:G	T:T			G:G	C:C	C:C	C:C	A:A	A:A	G:G	A:A	A:A	T:T	C:C
Gitanga_set3	set3	GITANGA		T:T	C:C	A:A	G:G	C:C	C:C	T:T	C:C	A:A	T:T	A:A	A:A	C:C	G:G	G:T	T:T	G:G	T:T	C:C	C:C	C:C	A:A	A:A	C:C	T:T	T:T	C:C	T:T	C:C	A:A	T:T	G:G	T:T			G:G	C:C	T:T	T:T	C:C	A:A	G:G	A:A	A:A	C:C	C:C
GLP2_set3	set3	GLP2		T:T	T:T	A:A	G:G	?	C:C	T:T	C:C	G:G	G:G	G:G	G:G	T:T	G:G	T:T	T:T	A:A	C:C	C:C	T:T	T:T	G:G	G:G	A:A	C:C	T:T	T:T	T:T	C:C	C:C	T:T	A:A	C:C			G:G	C:C	T:T	C:C	A:A	A:A	T:T	G:G	T:T	T:T	C:C
Gofta_set3	set3	GOFTA		?	C:C	A:A	G:G	C:C	T:T	A:A	?	A:A	T:T	G:G	A:A	C:C	G:G	G:G	T:T	G:G	T:T	T:T	C:C	C:C	G:G	A:A	C:C	T:T	T:T	C:C	C:C	C:C	A:A	T:T	?	T:T			G:G	C:C	C:C	T:T	C:C	A:A	G:G	A:A	A:A	C:C	C:C
Gololi_set3	set3	GOLOLI		T:T	?	C:C	G:G	C:C	?	A:A	C:C	?	T:T	G:G	G:G	?	G:G	G:G	T:T	G:G	C:C	C:C	C:C	C:C	G:G	G:G	C:C	C:C	T:T	T:T	T:T	?	C:C	C:C	A:A	C:C			?	T:T	T:T	C:C	A:A	A:A	G:G	A:A	T:T	T:T	C:C
Hawasa_Dume_set3	set3	HAWASADUME		T:T	C:C	A:A	G:G	C:C	?	A:A	C:C	A:A	?	G:G	A:A	C:C	G:G	G:G	T:T	G:G	T:T	C:C	C:C	C:C	G:G	A:A	C:C	T:T	T:T	C:C	T:T	C:C	A:A	T:T	G:G	T:T			G:G	C:C	C:C	C:C	A:A	?	G:G	A:A	A:A	C:C	C:C
Hesca_set3	set3	HESCA		T:T	C:C	A:A	G:G	C:C	C:C	T:T	C:C	A:A	T:T	?	A:A	C:C	A:A	G:G	T:T	G:G	T:T	C:C	C:C	C:C	A:A	A:A	C:C	T:T	T:T	C:C	C:C	C:C	A:A	T:T	G:G	T:T			G:G	C:C	T:T	C:C	A:A	A:A	G:G	Uncallable	A:A	C:C	C:C
HM21-71_set3	set3	HM21_71		T:T	C:C	A:A	G:G	C:C	T:T	A:A	T:T	A:A	T:T	?	A:A	C:C	G:G	G:G	T:T	G:G	T:T	T:T	C:C	C:C	A:A	A:A	C:C	T:T	T:T	C:C	C:C	C:C	A:A	T:T	G:G	T:T			G:G	C:C	T:T	T:T	C:C	A:A	G:G	A:A	A:A	C:C	C:C
HM21-72_set3	set3	HM21_72		T:T	T:T	C:C	A:A	C:C	C:C	T:T	C:C	G:G	T:T	G:G	G:G	C:C	G:G	T:T	T:T	G:G	C:C	T:T	T:T	C:C	G:G	G:G	C:C	C:C	T:T	T:T	C:C	C:C	C:C	C:C	A:A	C:C			G:G	T:T	T:T	C:C	A:A	G:G	T:T	A:A	T:T	C:C	C:C
Ibado1_set3	set3	IBADO1		T:T	C:C	A:A	G:G	C:C	T:T	A:A	T:T	A:A	T:T	G:G	A:A	C:C	G:G	G:G	T:T	G:G	T:T	T:T	C:C	C:C	G:G	A:A	C:C	T:T	T:T	C:C	C:C	C:C	A:A	T:T	G:G	T:T			G:G	C:C	T:T	T:T	C:C	A:A	G:G	A:A	A:A	C:C	C:C
Ibado2_set3	set3	IBADO2		T:T	C:C	A:A	G:G	C:C	T:T	A:A	T:T	A:A	T:T	G:G	A:A	C:C	G:G	G:G	T:T	G:G	T:T	T:T	C:C	C:C	G:G	A:A	C:C	T:T	T:T	C:C	C:C	C:C	A:A	T:T	G:G	T:T			G:G	C:C	T:T	T:T	C:C	A:A	G:G	A:A	A:A	C:C	C:C
Ibado3_set3	set3	Ibado3		T:T	C:C	A:A	G:G	C:C	T:T	A:A	T:T	A:A	T:T	G:G	?	C:C	G:G	G:G	T:T	G:G	T:T	T:T	C:C	C:C	G:G	A:A	C:C	T:T	T:T	C:C	C:C	C:C	A:A	T:T	G:G	T:T			G:G	C:C	T:T	T:T	C:C	A:A	G:G	A:A	A:A	C:C	C:C
Ibihororo_set3	set3	IBIHORORO		T:T	C:C	A:A	G:G	?	C:C	T:T	C:C	A:A	T:T	A:A	A:A	C:C	A:A	G:G	G:G	G:G	T:T	C:C	C:C	C:C	A:A	A:A	C:C	T:T	T:T	T:T	C:C	C:C	A:A	T:T	G:G	T:T			G:G	C:C	C:C	T:T	C:C	A:A	G:G	A:A	A:A	C:C	C:C
ICA_Quimbaya_set3	set3	ICA_QUIMBAYA		?	T:T	C:C	G:G	A:A	?	A:A	C:C	G:G	G:G	?	G:G	T:T	G:G	G:G	T:T	A:A	C:C	T:T	T:T	T:T	G:G	G:G	A:A	C:C	C:C	T:T	C:C	A:A	C:C	C:C	G:G	C:C			?	C:C	T:T	C:C	A:A	A:A	T:T	G:G	T:T	T:T	C:C
Ikinimba_set3	set3	IKINIMBA		T:T	T:T	A:A	G:G	C:C	T:T	A:A	T:T	A:A	T:T	G:G	A:A	C:C	G:G	G:G	T:T	G:G	T:T	?	C:C	C:C	G:G	A:A	C:C	T:T	T:T	T:T	C:C	C:C	A:A	T:T	G:G	T:T			G:G	C:C	T:T	C:C	A:A	A:A	G:G	A:A	A:A	C:C	C:C
Il553_set3	set3	Il553		T:T	C:C	A:A	G:G	C:C	C:C	T:T	C:C	A:A	T:T	G:G	A:A	C:C	G:G	G:G	T:T	G:G	T:T	C:C	C:C	C:C	G:G	A:A	C:C	T:T	T:T	C:C	C:C	C:C	A:A	T:T	G:G	T:T			G:G	C:C	T:T	T:T	C:C	A:A	G:G	A:A	A:A	C:C	C:C
Inamaruhire_set3	set3	INAMARUHIRE		T:T	C:C	A:A	G:G	C:C	C:C	T:T	C:C	A:A	T:T	G:G	A:A	C:C	A:A	G:G	T:T	G:G	T:T	C:C	C:C	C:C	G:G	A:A	C:C	T:T	T:T	C:C	C:C	C:C	A:A	T:T	?	T:T			G:G	C:C	C:C	T:T	C:C	A:A	?	A:A	A:A	C:C	C:C
Incomparatable_set3	set3	INCOMPARATABLE		?	C:C	A:A	G:G	A:A	C:C	T:T	C:C	A:A	T:T	A:A	A:A	C:C	G:G	G:G	T:T	G:G	T:T	C:C	C:C	C:C	A:A	A:A	C:C	T:T	T:T	C:C	C:C	C:C	A:A	T:T	G:G	T:T			G:G	C:C	C:C	C:C	A:A	?	G:G	A:A	A:A	T:T	C:C
JESCA_set3	set3	JESCA		C:C	T:T	C:C	A:A	A:A	C:C	T:T	C:C	A:A	T:T	G:G	G:G	C:C	G:G	G:G	G:G	A:A	C:C	C:C	C:C	C:C	G:G	G:G	C:C	C:C	T:T	T:T	?	C:C	C:C	T:T	A:A	C:C			G:G	?	C:C	C:C	A:A	A:A	T:T	A:A	T:T	C:C	C:C
JESCA_Ethiopia_set3	set3	JESCAETHIOPIA		T:T	C:C	A:A	G:G	?	C:C	T:T	C:C	A:A	T:T	A:A	A:A	C:C	A:A	G:G	T:T	G:G	T:T	C:C	C:C	C:C	A:A	A:A	C:C	T:T	T:T	C:C	C:C	C:C	A:A	T:T	G:G	T:T			G:G	C:C	T:T	C:C	A:A	A:A	G:G	A:A	A:A	C:C	C:C
K131_set3	set3	K131		T:T	T:T	A:A	A:A	C:C	C:C	T:T	C:C	A:A	T:T	G:G	G:G	T:T	G:G	T:T	?	G:G	C:C	C:C	C:C	T:T	G:G	G:G	C:C	C:C	C:C	T:T	T:T	A:A	C:C	C:C	A:A	C:C			?	T:T	T:T	T:T	C:C	A:A	G:G	A:A	T:T	C:C	C:C
K132-3_set3	set3	K132_3		T:T	C:T	A:A	G:G	C:C	C:T	T:A	C:C	A:A	G:T	G:G	A:A	C:C	?	G:G	T:T	G:G	?	C:C	C:C	?	G:G	G:A	C:C	C:T	T:T	C:C	C:T	C:A	C:A	?	?	C:T			G:G	C:T	T:T	T:T	?	A:A	G:G	A:A	T:A	C:C	C:C
K132-4_set3	set3	K132_4		T:T	C:C	C:A	G:G	C:C	T:T	A:A	C:C	A:A	T:T	A:A	A:A	C:C	G:G	G:G	T:T	G:G	?	C:C	C:C	C:C	A:A	G:A	C:C	C:T	T:T	?	T:T	C:A	C:A	?	G:G	C:T			?	C:C	T:T	T:T	C:C	A:A	G:G	A:A	?	C:C	C:C
K132_set3	set3	K132		T:T	C:C	A:A	G:G	C:C	C:C	T:T	C:C	A:A	T:T	G:G	A:A	C:C	A:A	G:G	T:T	G:G	T:T	C:C	C:C	C:C	G:G	A:A	C:C	T:T	T:T	C:C	C:C	C:C	A:A	T:T	G:G	T:T			G:G	C:C	T:T	T:T	C:C	A:A	G:G	A:A	A:A	C:C	C:C
K20_set3	set3	K20		T:T	C:C	A:A	G:G	C:C	C:C	T:T	C:C	A:A	T:T	G:G	A:A	C:C	A:A	G:G	T:T	G:G	T:T	C:C	C:C	C:C	G:G	A:A	C:C	T:T	T:T	C:C	C:C	C:C	A:A	T:T	A:A	T:T			G:G	C:C	T:T	T:T	C:C	A:A	G:G	A:A	A:A	C:C	C:C
Kabale_set3	set3	Kabale		T:T	C:C	A:A	G:G	C:C	T:T	A:A	T:T	A:A	T:T	A:A	A:A	C:C	G:G	G:G	T:T	G:G	T:T	T:T	C:C	C:C	A:A	A:A	C:C	T:T	T:T	C:C	C:C	C:C	A:A	T:T	G:G	T:T			G:G	C:C	T:T	T:T	C:C	A:A	G:G	A:A	A:A	C:C	T:T
Kablanket9_set3	set3	KABLANKET9		T:T	C:C	A:A	G:G	C:C	T:T	A:A	T:T	A:A	T:T	G:G	A:A	C:C	G:G	G:G	T:T	G:G	T:T	T:T	C:C	C:C	G:G	A:A	C:C	T:T	T:T	C:C	C:C	C:C	A:A	T:T	G:G	T:T			G:G	C:C	C:C	C:C	A:A	A:A	?	A:A	A:A	C:C	C:C
Kablanketi1_set3	set3	KABLANKETI1		T:T	C:C	A:A	G:G	C:C	T:T	A:A	T:T	A:A	T:T	G:G	A:A	C:C	G:G	G:G	T:T	G:G	T:T	T:T	C:C	C:C	G:G	A:A	C:C	T:T	T:T	C:C	C:C	C:C	A:A	T:T	?	T:T			G:G	C:C	C:C	C:C	A:A	?	G:G	A:A	A:A	C:C	C:C
Kablanketi10_set3	set3	KABLANKETI10		T:T	C:C	A:A	G:G	C:C	T:T	A:A	T:T	A:A	T:T	G:G	A:A	C:C	G:G	G:G	T:T	G:G	T:T	T:T	C:C	C:C	G:G	A:A	C:C	T:T	T:T	C:C	C:C	C:C	A:A	T:T	G:G	T:T			G:G	C:C	C:C	C:C	A:A	A:A	G:G	A:A	A:A	C:C	C:C
Kablanketi11_set3	set3	KABLANKETI11		T:T	C:C	A:A	G:G	C:C	?	A:A	T:T	A:A	T:T	G:G	A:A	C:C	G:G	G:G	T:T	G:G	T:T	T:T	C:C	C:C	G:G	A:A	C:C	T:T	T:T	C:C	C:C	C:C	A:A	T:T	G:G	T:T			G:G	C:C	C:C	C:C	A:A	A:A	?	A:A	A:A	C:C	C:C
Kablanketi2_set3	set3	KABLANKETI2		T:T	C:C	A:A	G:G	C:C	T:T	A:A	T:T	A:A	T:T	G:G	A:A	C:C	G:G	G:G	T:T	G:G	T:T	T:T	C:C	C:C	G:G	A:A	C:C	T:T	T:T	T:T	C:C	C:C	A:A	T:T	G:G	T:T			G:G	C:C	C:C	C:C	A:A	A:A	G:G	A:A	A:A	C:C	C:C
Kablanketi3_set3	set3	KABLANKETI3		T:T	C:C	A:A	G:G	C:C	T:T	A:A	T:T	A:A	T:T	G:G	A:A	C:C	G:G	G:G	T:T	G:G	T:T	T:T	C:C	C:C	G:G	A:A	C:C	T:T	T:T	C:C	C:C	C:C	A:A	T:T	G:G	T:T			G:G	C:C	C:C	C:C	A:A	A:A	G:G	A:A	A:A	C:C	C:C
Kablanketi4_set3	set3	KABLANKETI4		T:T	C:C	A:A	G:G	C:C	T:T	A:A	T:T	A:A	T:T	G:G	A:A	C:C	G:G	G:G	T:T	G:G	T:T	T:T	C:C	C:C	G:G	A:A	C:C	T:T	T:T	C:C	C:C	C:C	A:A	T:T	G:G	T:T			G:G	C:C	C:C	C:C	A:A	A:A	G:G	A:A	A:A	C:C	C:C
Kablanketi6_set3	set3	KABLANKETI6		T:T	C:C	A:A	G:G	C:C	T:T	A:A	T:T	A:A	T:T	G:G	A:A	C:C	G:G	G:G	T:T	G:G	T:T	T:T	C:C	C:C	G:G	?	C:C	T:T	T:T	C:C	C:C	C:C	A:A	T:T	G:G	T:T			G:G	C:C	C:C	C:C	A:A	A:A	G:G	A:A	A:A	C:C	C:C
Kablanketi7_set3	set3	KABLANKETI7		T:T	C:C	A:A	G:G	C:C	T:T	A:A	T:T	A:A	T:T	G:G	A:A	C:C	G:G	G:G	T:T	G:G	T:T	T:T	C:C	C:C	G:G	A:A	C:C	T:T	T:T	T:T	C:C	C:C	A:A	T:T	G:G	T:T			G:G	C:C	C:C	C:C	A:A	A:A	G:G	?	A:A	C:C	C:C
Kablanketi8_set3	set3	KABLANKETI8		?	C:C	A:A	G:G	C:C	T:T	A:A	T:T	A:A	T:T	G:G	A:A	C:C	G:G	G:G	T:T	G:G	T:T	T:T	C:C	C:C	G:G	A:A	C:C	T:T	T:T	C:C	C:C	C:C	A:A	T:T	G:G	T:T			G:G	C:C	C:C	C:C	A:A	A:A	G:G	A:A	A:A	C:C	C:C
Kablanketi_Ndefu_set3	set3	KABLANKETINDEFU		T:T	C:C	A:A	G:G	C:C	C:C	T:T	C:C	A:A	T:T	G:G	A:A	C:C	?	G:G	T:T	G:G	T:T	C:C	C:C	C:C	G:G	A:A	C:C	T:T	T:T	T:T	C:C	C:C	A:A	?	A:A	T:T			G:G	T:T	C:C	T:T	C:C	G:G	G:G	A:A	A:A	C:C	C:C
Kablanketi5_set3	set3	KABLANKETU5		T:T	C:C	A:A	G:G	C:C	T:T	A:A	T:T	A:A	T:T	G:G	A:A	C:C	G:G	G:G	T:T	G:G	T:T	T:T	C:C	C:C	G:G	A:A	C:C	T:T	T:T	C:C	C:C	C:C	A:A	T:T	G:G	T:T			G:G	C:C	C:C	C:C	A:A	A:A	G:G	A:A	A:A	C:C	C:C
Kabuku1_set3	set3	KABUKU1		T:T	C:C	A:A	G:G	C:C	T:T	A:A	T:T	A:A	T:T	G:G	A:A	C:C	G:G	G:G	T:T	G:G	T:T	T:T	C:C	C:C	G:G	A:A	C:C	T:T	T:T	C:C	C:C	C:C	A:A	T:T	G:G	T:T			G:G	C:C	C:C	T:T	C:C	A:A	G:G	A:A	A:A	C:C	C:C
Kabuku2_set3	set3	KABUKU2		T:T	C:C	A:A	G:G	?	T:T	A:A	T:T	A:A	T:T	A:A	A:A	C:C	G:G	G:G	T:T	G:G	T:T	T:T	C:C	C:C	A:A	A:A	C:C	T:T	T:T	C:C	C:C	C:C	A:A	T:T	G:G	T:T			G:G	C:C	C:C	T:T	C:C	A:A	G:G	A:A	A:A	C:C	C:C
Kabulangeti_set3	set3	Kabulangeti		T:T	C:C	A:A	G:G	?	T:T	A:A	T:T	A:A	T:T	G:G	A:A	C:C	G:G	G:G	T:T	G:G	T:T	T:T	C:C	C:C	G:G	A:A	C:C	T:T	T:T	C:C	C:C	C:C	A:A	T:T	G:G	T:T			G:G	C:C	C:C	C:C	A:A	A:A	G:G	A:A	A:A	C:C	C:C
Kalambo_set3	set3	Kalambo		T:T	C:C	A:A	G:G	C:C	C:C	T:T	C:C	A:A	?	G:G	A:A	C:C	A:A	G:G	T:T	G:G	T:T	C:C	C:C	C:C	A:A	A:A	C:C	T:T	T:T	C:C	C:C	C:C	A:A	T:T	G:G	T:T			G:G	C:C	C:C	T:T	C:C	?	G:G	?	A:A	C:C	C:C
Kalembe_set3	set3	KALEMBE		T:T	C:C	A:A	G:G	C:C	T:T	A:A	T:T	A:A	T:T	G:G	A:A	C:C	G:G	G:G	T:T	G:G	T:T	T:T	C:C	C:C	G:G	?	C:C	T:T	T:T	C:C	C:C	C:C	A:A	T:T	G:G	T:T			G:G	C:C	C:C	C:C	A:A	A:A	G:G	A:A	A:A	C:C	C:C
Kalungu_set3	set3	Kalungu		T:T	C:C	A:A	G:G	C:C	T:T	A:A	C:C	A:A	T:T	A:A	A:A	C:C	G:G	G:G	T:T	G:G	T:T	T:T	C:C	C:C	A:A	A:A	C:C	T:T	T:T	C:C	C:C	C:C	A:A	T:T	G:G	T:T			G:G	C:C	T:T	T:T	C:C	A:A	G:G	A:A	A:A	C:C	T:T
Kanyebwa_set3	set3	KANYEBWA		T:T	C:C	A:A	G:G	C:C	T:T	A:A	T:T	A:A	T:T	G:G	A:A	C:C	G:G	G:G	T:T	G:G	T:T	T:T	C:C	C:C	G:G	A:A	C:C	T:T	T:T	C:C	C:C	C:C	A:A	T:T	G:G	T:T			G:G	C:C	T:T	T:T	C:C	A:A	G:G	?	A:A	C:C	C:C
Kapisha_set3	set3	Kapisha		T:T	C:C	A:A	G:G	C:C	T:T	A:A	T:T	A:A	T:T	G:G	A:A	C:C	G:G	G:G	T:T	G:G	T:T	T:T	C:C	C:C	G:G	A:A	C:C	T:T	T:T	C:C	C:C	C:C	A:A	T:T	G:G	T:T			G:G	C:C	T:T	C:C	A:A	A:A	G:G	A:A	A:A	C:C	C:C
Kasukanywele1_set3	set3	KASUKANYWELE1		T:T	C:C	A:A	G:G	C:C	C:C	T:T	C:C	A:A	T:T	G:G	?	C:C	A:A	G:G	T:T	G:G	T:T	C:C	C:C	C:C	G:G	A:A	C:C	T:T	T:T	T:T	C:C	C:C	A:A	T:T	G:G	T:T			?	C:C	C:C	C:C	A:A	A:A	G:G	A:A	A:A	C:C	C:C
Kasukanywele2_set3	set3	KASUKANYWELE2		T:T	?	A:A	G:G	C:C	C:C	T:T	C:C	A:A	T:T	G:G	A:A	C:C	A:A	G:G	T:T	G:G	T:T	C:C	C:C	C:C	G:G	A:A	C:C	T:T	T:T	C:C	C:C	C:C	A:A	T:T	G:G	T:T			G:G	C:C	T:T	C:C	A:A	A:A	G:G	A:A	A:A	C:C	C:C
KATB1_set3	set3	KAT1		T:T	C:C	A:A	G:G	C:C	T:T	A:A	T:T	A:A	T:T	A:A	A:A	C:C	G:G	G:G	T:T	G:G	T:T	T:T	C:C	C:C	?	A:A	C:C	T:T	T:T	C:C	C:C	C:C	A:A	T:T	?	T:T			G:G	C:C	T:T	T:T	C:C	A:A	G:G	A:A	A:A	C:C	C:C
Katarina_Cela_set3	set3	KATARINACELA		T:T	C:C	A:A	G:G	C:C	T:T	A:A	T:T	A:A	T:T	G:G	A:A	C:C	G:G	G:G	T:T	G:G	T:T	T:T	C:C	C:C	G:G	A:A	C:C	T:T	T:T	C:C	C:C	C:C	A:A	T:T	G:G	T:T			G:G	C:C	T:T	C:C	A:A	A:A	G:G	A:A	A:A	C:C	C:C
KATB9_set3	set3	KATB9		T:T	?	A:A	G:G	C:C	T:T	A:A	T:T	A:A	T:T	G:G	?	C:C	G:G	G:G	T:T	G:G	T:T	T:T	C:C	C:C	G:G	A:A	C:C	T:T	T:T	C:C	C:C	C:C	A:A	T:T	G:G	T:T			G:G	C:C	C:C	T:T	C:C	A:A	G:G	A:A	A:A	C:C	C:C
Katwela_set3	set3	KATWELA		T:T	C:C	A:A	G:G	C:C	C:C	T:T	?	A:A	T:T	A:A	A:A	C:C	A:A	G:G	?	G:G	T:T	C:C	C:C	C:C	A:A	A:A	C:C	T:T	T:T	C:C	C:C	C:C	A:A	T:T	G:G	T:T			G:G	C:C	?	T:T	C:C	A:A	G:G	A:A	A:A	C:C	C:C
Kiangala_set3	set3	KIANGALA		T:T	T:T	A:A	G:G	C:C	C:C	T:T	C:C	G:G	T:T	G:G	G:G	T:T	G:G	G:G	T:T	G:G	C:C	C:C	C:C	T:T	G:G	G:G	A:A	C:C	C:C	C:C	T:T	C:C	C:C	T:T	G:G	C:C			A:A	C:C	T:T	C:C	A:A	?	T:T	G:G	T:T	C:C	C:C
Kiangwe_set3	set3	KIANGWE		T:T	C:C	A:A	G:G	C:C	C:C	T:T	C:C	A:A	T:T	A:A	A:A	C:C	A:A	G:G	T:T	G:G	T:T	C:C	C:C	C:C	A:A	A:A	C:C	T:T	T:T	C:C	C:C	C:C	A:A	T:T	G:G	T:T			G:G	C:C	T:T	T:T	C:C	A:A	G:G	A:A	A:A	C:C	C:C
Kiboroni_set3	set3	KIBORONI		T:T	C:C	A:A	G:G	C:C	T:T	A:A	T:T	A:A	T:T	G:G	A:A	C:C	G:G	G:G	?	G:G	T:T	T:T	C:C	C:C	G:G	A:A	C:C	T:T	T:T	C:C	C:C	C:C	A:A	T:T	G:G	T:T			G:G	C:C	C:C	T:T	C:C	A:A	G:G	A:A	A:A	C:C	?
Kibumbula_set3	set3	KIBUMBULA		T:T	C:C	A:A	G:G	C:C	T:T	A:A	T:T	A:A	T:T	G:G	A:A	C:C	G:G	G:G	T:T	G:G	T:T	T:T	C:C	C:C	G:G	A:A	C:C	T:T	T:T	C:C	C:C	C:C	A:A	T:T	G:G	T:T			G:G	C:C	C:C	T:T	C:C	A:A	G:G	A:A	A:A	C:C	C:C
Kigoma_set3	set3	KIGOMA		T:T	C:C	A:A	G:G	C:C	T:T	A:A	T:T	?	T:T	G:G	A:A	C:C	G:G	G:G	T:T	G:G	T:T	T:T	C:C	C:C	G:G	A:A	C:C	T:T	T:T	C:C	C:C	C:C	A:A	T:T	G:G	T:T			G:G	C:C	T:T	T:T	C:C	A:A	G:G	A:A	A:A	C:C	C:C
Kijuvu_set3	set3	KIJUVU		T:T	C:C	A:A	G:G	C:C	C:C	T:T	C:C	A:A	T:T	A:A	A:A	C:C	G:G	G:G	T:T	G:G	T:T	C:C	C:C	C:C	A:A	A:A	C:C	T:T	T:T	C:C	C:C	C:C	A:A	T:T	G:G	T:T			G:G	C:C	T:T	C:C	A:A	A:A	G:G	A:A	A:A	T:T	C:C
Kijuvu1_set3	set3	KIJUVU1		T:T	C:C	A:A	G:G	C:C	C:C	T:T	C:C	A:A	T:T	A:A	A:A	C:C	A:A	G:G	T:T	G:G	T:T	C:C	C:C	C:C	A:A	A:A	C:C	T:T	T:T	C:C	C:C	C:C	A:A	T:T	G:G	T:T			G:G	C:C	T:T	C:C	A:A	A:A	G:G	A:A	A:A	C:C	C:C
Kijuvu2_set3	set3	KIJUVU2		T:T	C:C	A:A	G:G	C:C	T:T	A:A	T:T	A:A	T:T	A:A	A:A	C:C	G:G	G:G	T:T	G:G	T:T	T:T	C:C	C:C	G:G	A:A	C:C	T:T	T:T	C:C	C:C	C:C	A:A	T:T	A:A	T:T			G:G	C:C	T:T	T:T	C:C	A:A	G:G	A:A	?	C:C	C:C
Kijuvu3_set3	set3	KIJUVU3		T:T	C:C	A:A	G:G	C:C	T:T	A:A	T:T	A:A	T:T	A:A	A:A	C:C	G:G	G:G	T:T	G:G	T:T	T:T	C:C	C:C	A:A	A:A	C:C	T:T	T:T	C:C	C:C	C:C	A:A	T:T	G:G	T:T			G:G	C:C	T:T	C:C	A:A	A:A	G:G	A:A	A:A	C:C	C:C
Kilombero_set3	set3	KILOMBERO		T:T	C:C	A:A	G:G	C:C	C:C	T:T	C:C	A:A	T:T	A:A	A:A	C:C	A:A	G:G	T:T	G:G	T:T	C:C	C:C	C:C	A:A	A:A	C:C	T:T	T:T	C:C	C:C	C:C	A:A	T:T	G:G	T:T			G:G	C:C	T:T	C:C	A:A	A:A	G:G	A:A	A:A	C:C	C:C
Kiryugaramye_set3	set3	KIRYUGARAMYE		T:T	C:C	C:C	G:G	C:C	T:T	A:A	T:T	A:A	T:T	G:G	A:A	C:C	G:G	G:G	T:T	G:G	T:T	T:T	C:C	C:C	G:G	A:A	C:C	T:T	T:T	C:C	C:C	C:C	A:A	T:T	G:G	T:T			G:G	C:C	T:T	T:T	C:C	A:A	G:G	A:A	A:A	C:C	C:C
Kisapuli_set3	set3	KISAPULI		T:T	C:C	A:A	G:G	C:C	C:C	T:T	C:C	A:A	T:T	G:G	A:A	C:C	A:A	G:G	T:T	G:G	T:T	C:C	C:C	C:C	G:G	A:A	C:C	T:T	T:T	C:C	C:C	C:C	A:A	T:T	G:G	T:T			G:G	C:C	C:C	T:T	C:C	A:A	G:G	A:A	A:A	C:C	C:C
Kisola_set3	set3	KISOLA		T:T	C:C	A:A	G:G	C:C	T:T	A:A	T:T	A:A	T:T	G:G	A:A	C:C	?	G:G	T:T	G:G	T:T	T:T	C:C	C:C	G:G	A:A	C:C	T:T	T:T	T:T	C:C	C:C	A:A	T:T	G:G	T:T			G:G	C:C	T:T	C:C	A:A	A:A	G:G	A:A	A:A	C:C	C:C
Kokola_set3	set3	KOKOLA		T:T	C:C	A:A	G:G	C:C	T:T	A:A	T:T	A:A	T:T	A:A	A:A	C:C	G:G	G:G	T:T	G:G	T:T	T:T	C:C	C:C	G:G	A:A	C:C	T:T	T:T	C:C	C:C	C:C	A:A	T:T	A:A	T:T			G:G	C:C	?	T:T	C:C	A:A	G:G	A:A	A:A	C:C	C:C
Line251_set3	set3	LINE251		T:T	C:C	A:A	G:G	C:C	C:C	T:T	C:C	A:A	T:T	G:G	A:A	C:C	A:A	G:G	T:T	G:G	T:T	C:C	C:C	C:C	G:G	A:A	C:C	T:T	T:T	C:C	C:C	C:C	A:A	T:T	G:G	T:T			G:G	C:C	T:T	C:C	A:A	A:A	G:G	A:A	A:A	C:C	C:C
Line258_set3	set3	LINE258		C:C	C:C	A:A	G:G	A:A	C:C	T:T	C:C	A:A	T:T	G:G	A:A	C:C	A:A	G:G	T:T	G:G	T:T	C:C	C:C	T:T	G:G	A:A	C:C	T:T	T:T	C:C	C:C	C:C	A:A	T:T	G:G	T:T			G:G	C:C	C:C	C:C	A:A	A:A	?	A:A	A:A	C:C	C:C
LMB49_set3	set3	LMB49		T:T	T:T	C:C	G:G	C:C	C:C	T:T	C:C	G:G	T:T	G:G	G:G	?	G:G	G:G	G:G	G:G	C:C	C:C	T:T	C:C	G:G	G:G	C:C	C:C	T:T	T:T	T:T	C:C	?	C:C	A:A	C:C			A:A	?	T:T	T:T	C:C	A:A	G:G	A:A	T:T	T:T	T:T
LSA32_set3	set3	LSA32		T:T	C:C	A:A	G:G	C:C	C:C	T:T	C:C	A:A	T:T	A:A	A:A	C:C	G:G	G:G	T:T	G:G	T:T	C:C	C:C	C:C	A:A	A:A	C:C	T:T	T:T	C:C	?	C:C	A:A	T:T	G:G	T:T			G:G	C:C	T:T	T:T	C:C	A:A	G:G	A:A	?	T:T	C:C
LSK_yellow_set3	set3	LSKyellow		T:T	C:C	A:A	G:G	C:C	T:T	A:A	T:T	A:A	T:T	G:G	A:A	C:C	G:G	G:G	T:T	G:G	T:T	T:T	C:C	C:C	G:G	A:A	C:C	T:T	T:T	C:C	C:C	C:C	A:A	T:T	G:G	T:T			G:G	C:C	T:T	T:T	C:C	A:A	G:G	A:A	A:A	C:C	C:C
Lukupa_set3	set3	Lukupa		?	C:C	C:C	A:A	A:A	C:C	A:A	C:C	A:A	G:G	G:G	G:G	T:T	A:A	G:G	T:T	A:A	C:C	C:C	T:T	C:C	G:G	G:G	A:A	C:C	?	T:T	C:C	A:A	?	C:C	G:G	C:C			?	C:C	T:T	C:C	A:A	A:A	?	G:G	T:T	C:C	C:C
Lunda21_set3	set3	Lunda21		T:T	C:C	A:A	G:G	C:C	C:C	T:T	C:C	A:A	T:T	A:A	A:A	C:C	A:A	G:G	T:T	G:G	T:T	C:C	C:C	C:C	A:A	A:A	C:C	T:T	T:T	C:C	C:C	C:C	A:A	T:T	G:G	T:T			G:G	C:C	T:T	C:C	A:A	A:A	G:G	A:A	A:A	C:C	C:C
Lushala_set3	set3	LUSHALA		T:T	C:C	A:A	G:G	C:C	C:C	T:T	C:C	A:A	T:T	G:G	A:A	C:C	A:A	G:G	T:T	G:G	T:T	C:C	C:C	C:C	G:G	A:A	C:C	T:T	T:T	C:C	C:C	C:C	A:A	T:T	G:G	T:T			G:G	C:C	C:C	T:T	C:C	A:A	G:G	A:A	A:A	C:C	C:C
Lwangeni_set3	set3	Lwangeni		T:T	T:T	A:A	G:G	C:C	C:C	T:T	C:C	A:A	T:T	G:G	A:A	C:C	A:A	G:G	G:G	G:G	C:C	C:C	T:T	C:C	G:G	G:G	C:C	C:C	T:T	T:T	C:C	C:C	C:C	C:C	A:A	C:C			A:A	T:T	C:C	T:T	A:A	G:G	G:G	A:A	T:T	C:C	C:C
Lyambai_set3	set3	Lyambai		T:T	C:C	A:A	G:G	?	?	A:A	C:C	A:A	T:T	G:G	A:A	C:C	G:G	G:G	T:T	G:G	T:T	C:C	C:C	C:C	G:G	A:A	C:C	T:T	T:T	C:C	T:T	C:C	A:A	T:T	G:G	T:T			G:G	C:C	C:C	C:C	A:A	?	G:G	A:A	A:A	C:C	C:C
Lyamungu85_r1_set3	set3	LYAMUNGU85		T:T	C:C	A:A	G:G	C:C	C:C	T:T	C:C	A:A	T:T	A:A	A:A	C:C	G:G	G:G	T:T	G:G	T:T	C:C	C:C	C:C	A:A	A:A	C:C	T:T	T:T	C:C	C:C	C:C	A:A	T:T	G:G	T:T			G:G	C:C	T:T	C:C	A:A	A:A	G:G	A:A	A:A	T:T	C:C
Lyamungu85_r2_set3	set3	Lyamungu85		T:T	C:C	A:A	G:G	C:C	T:T	A:A	T:T	A:A	T:T	A:A	A:A	C:C	G:G	G:G	T:T	G:G	T:T	T:T	C:C	C:C	G:G	A:A	C:C	T:T	T:T	C:C	C:C	C:C	A:A	T:T	A:A	T:T			G:G	C:C	T:T	T:T	C:C	A:A	G:G	A:A	A:A	C:C	C:C
Lyamungu90_set3	set3	Lyamungu90		T:T	C:C	A:A	G:G	C:C	T:T	A:A	T:T	A:A	T:T	G:G	A:A	C:C	G:G	G:G	T:T	G:G	T:T	T:T	C:C	C:C	G:G	A:A	C:C	T:T	T:T	C:C	C:C	C:C	A:A	T:T	G:G	T:T			G:G	C:C	T:T	T:T	C:C	A:A	G:G	A:A	A:A	C:C	C:C
Maalasa_set3	set3	MAALASA		T:T	C:C	A:A	G:G	C:C	T:T	A:A	T:T	A:A	T:T	A:A	A:A	C:C	G:G	G:G	T:T	G:G	T:T	T:T	C:C	C:C	G:G	A:A	C:C	T:T	T:T	C:C	C:C	C:C	A:A	T:T	A:A	T:T			G:G	C:C	T:T	T:T	C:C	A:A	G:G	A:A	A:A	C:C	C:C
Mabuku_set3	set3	MABUKU		T:T	C:C	A:A	G:G	C:C	C:C	T:T	C:C	A:A	T:T	?	?	C:C	A:A	G:G	T:T	G:G	T:T	C:C	C:C	C:C	A:A	A:A	C:C	T:T	T:T	C:C	C:C	C:C	A:A	T:T	G:G	T:T			G:G	C:C	T:T	C:C	A:A	A:A	G:G	A:A	A:A	C:C	C:C
MAC42_set3	set3	MAC42		T:T	T:T	C:C	G:G	C:C	T:T	A:A	T:T	A:A	T:T	G:G	A:A	C:C	G:G	G:G	T:T	G:G	T:T	T:T	C:C	C:C	G:G	A:A	C:C	T:T	T:T	T:T	C:C	C:C	A:A	T:T	A:A	T:T			G:G	C:C	C:C	T:T	C:C	A:A	G:G	A:A	A:A	C:C	C:C
Maharagwe_Makubwa_set3	set3	MAHARAGWEMAKUBWA		T:T	C:C	A:A	G:G	C:C	C:C	T:T	C:C	A:A	T:T	A:A	A:A	C:C	A:A	G:G	T:T	G:G	T:T	C:C	C:C	C:C	A:A	A:A	C:C	T:T	T:T	C:C	C:C	C:C	A:A	T:T	G:G	T:T			G:G	C:C	C:C	T:T	C:C	A:A	G:G	A:A	A:A	C:C	C:C
Maharagwe_Soja_set3	set3	MAHARAGWESOJA		T:T	T:T	C:C	G:G	C:C	?	T:T	C:C	G:G	G:G	G:G	G:G	?	G:G	?	?	G:G	C:C	C:C	?	C:C	G:G	?	C:C	C:C	T:T	T:T	?	C:C	C:C	C:C	A:A	?			?	T:T	T:T	T:T	C:C	A:A	G:G	G:G	T:T	C:C	C:C
Malawi_Green_set3	set3	MALAWIGREEN		T:T	C:C	A:A	G:G	C:C	T:T	A:A	T:T	A:A	T:T	G:G	A:A	C:C	G:A	G:G	T:T	G:G	T:T	T:T	C:C	C:C	G:G	A:A	C:C	T:T	T:T	T:T	C:C	C:C	A:A	T:T	G:G	T:T			G:G	C:C	C:C	C:C	A:A	A:A	G:G	A:A	A:A	C:C	C:C
Masindi_Yellow_Large_set3	set3	MASINDIYELLOWLARGE		T:T	C:C	A:A	G:G	C:C	C:C	T:T	C:C	A:A	T:T	G:G	A:A	C:C	A:A	G:G	T:T	G:G	T:T	C:C	C:C	C:C	G:G	A:A	C:C	T:T	T:T	C:C	C:C	C:C	A:A	T:T	G:G	T:T			G:G	C:C	T:T	T:T	C:C	A:A	G:G	A:A	A:A	C:C	C:C
Masindi_Yellow_Round_set3	set3	MASINDIYELLOWROUND		T:T	C:C	A:A	G:G	C:C	?	A:A	T:T	A:A	T:T	G:G	A:A	C:C	G:A	G:G	T:T	G:G	T:T	T:T	C:C	C:C	G:G	A:A	C:C	T:T	T:T	C:C	C:C	C:C	A:A	T:T	G:G	T:T			G:G	C:C	T:T	T:T	C:C	A:A	G:G	A:A	A:A	C:C	C:C
Masusu_set3	set3	MASUSU		T:T	C:C	A:A	G:G	C:C	C:C	T:T	C:C	A:A	T:T	A:A	A:A	C:C	A:A	G:G	T:T	G:G	T:T	C:C	C:C	C:C	A:A	A:A	?	T:T	T:T	C:C	C:C	C:C	A:A	T:T	?	T:T			G:G	?	T:T	C:C	A:A	A:A	?	A:A	A:A	C:C	C:C
Matenga_Kibala_set3	set3	MATENGAKIBALA		T:T	C:C	A:A	G:G	C:C	C:C	T:T	C:C	A:A	T:T	G:G	A:A	C:C	A:A	G:G	T:T	G:G	T:T	C:C	C:C	C:C	G:G	A:A	C:C	T:T	T:T	C:C	C:C	C:C	A:A	T:T	G:G	T:T			G:G	C:C	T:T	T:T	C:C	?	G:G	A:A	A:A	C:C	C:C
Maulasi1_set3	set3	MAULASI1		T:T	C:C	A:A	A:A	C:C	C:C	T:T	C:C	A:A	T:T	G:G	A:A	C:C	A:A	G:G	T:T	G:G	T:T	C:C	C:C	C:C	G:G	A:A	C:C	T:T	T:T	C:C	C:C	C:C	A:A	T:T	G:G	T:T			G:G	C:C	T:T	C:C	A:A	?	G:G	A:A	A:A	C:C	C:C
Maulasi2_set3	set3	MAULASI2		T:T	C:C	A:A	G:G	C:C	T:T	A:A	T:T	A:A	T:T	G:G	A:A	C:C	G:G	G:G	T:T	G:G	T:T	T:T	C:C	C:C	G:G	A:A	C:C	T:T	T:T	T:T	C:C	C:C	A:A	T:T	G:G	T:T			G:G	C:C	C:C	T:T	C:C	A:A	G:G	A:A	A:A	C:C	C:C
Mbala_Mix_set3	set3	Mbalamix		T:T	T:T	C:C	A:A	C:C	C:C	T:T	?	A:A	T:T	G:G	?	C:C	A:A	G:G	G:G	A:A	C:C	C:C	T:T	C:C	G:G	G:G	C:C	C:C	T:T	C:C	T:T	C:C	C:C	T:T	?	C:C			A:A	?	T:T	C:C	A:A	A:A	G:G	A:A	A:A	C:C	T:T
Mbereshi_set3	set3	Mbereshi		T:T	C:C	A:A	G:G	C:C	C:C	T:T	C:C	A:A	T:T	G:G	A:A	C:C	A:A	G:G	T:T	G:G	T:T	C:C	C:C	C:C	G:G	A:A	C:C	T:T	T:T	C:C	C:C	C:C	A:A	T:T	G:G	T:T			G:G	C:C	T:T	T:T	C:C	A:A	G:G	A:A	A:A	C:C	C:C
Mbulamutwe_set3	set3	MBULAMUTWE		T:T	?	A:A	G:G	C:C	T:T	A:A	T:T	A:A	T:T	G:G	A:A	C:C	G:G	G:G	T:T	G:G	T:T	T:T	C:C	C:C	G:G	A:A	C:C	T:T	T:T	C:C	C:C	C:C	A:A	T:T	G:G	T:T			G:G	C:C	C:C	T:T	C:C	?	G:G	A:A	A:A	C:C	C:C
MDRK_set3	set3	MDRK		T:T	C:C	A:A	G:G	C:C	T:T	A:A	T:T	A:A	?	G:G	A:A	C:C	G:G	G:G	T:T	G:G	T:T	T:T	C:C	C:C	G:G	A:A	C:C	T:T	T:T	C:C	C:C	C:C	A:A	T:T	G:G	T:T			G:G	C:C	T:T	T:T	C:C	A:A	G:G	Uncallable	A:A	C:C	C:C
Melke_r1_set3	set3	MELKE		T:T	C:C	A:A	G:G	C:C	T:T	A:A	C:C	A:A	T:T	A:A	A:A	C:C	G:G	G:G	T:T	G:G	T:T	T:T	C:C	C:C	G:G	A:A	C:C	T:T	T:T	C:C	C:C	C:C	A:A	T:T	A:A	T:T			G:G	C:C	T:T	T:T	C:C	A:A	G:G	A:A	A:A	C:C	C:C
Melke_r2_set3	set3	Melke		T:T	C:C	A:A	G:G	C:C	T:T	A:A	C:C	A:A	T:T	A:A	A:A	C:C	G:G	G:G	T:T	G:G	T:T	T:T	C:C	C:C	G:G	A:A	C:C	T:T	T:T	C:C	C:C	C:C	A:A	T:T	G:G	T:T			G:G	?	T:T	T:T	C:C	A:A	G:G	A:A	A:A	C:C	C:C
MEX142_set3	set3	MEX142		T:T	C:C	A:A	G:G	C:C	T:T	A:A	T:T	A:A	?	G:G	A:A	C:C	G:G	G:G	T:T	G:G	T:T	T:T	C:C	C:C	G:G	G:A	C:C	T:T	T:T	C:C	C:C	C:C	A:A	T:T	G:G	T:T			G:G	C:C	T:T	T:T	C:C	A:A	G:G	A:A	A:A	C:C	C:C
MEX222_set3	set3	MEX222		T:T	T:T	C:C	A:A	C:C	C:C	T:T	C:C	A:A	T:T	G:G	G:G	C:C	A:A	G:G	T:T	G:G	C:C	C:C	C:C	T:T	G:G	G:G	C:C	C:C	T:T	T:T	C:C	C:C	C:C	T:T	A:A	C:C			G:G	T:T	C:C	T:T	C:C	A:A	T:T	G:G	T:T	C:C	C:C
Mkokola_set3	set3	MKOKOLA		T:T	C:C	A:A	A:A	C:C	?	A:A	C:C	A:A	T:T	G:G	G:G	C:C	G:G	G:G	T:T	A:A	C:C	T:T	T:T	C:C	G:G	G:G	C:C	C:C	T:T	C:C	C:C	A:A	A:A	T:T	G:G	C:C			G:G	C:C	T:T	T:T	C:C	?	?	A:A	T:T	?	C:C
Mlama127_set3	set3	MLAMA127		T:T	C:C	A:A	G:G	C:C	T:T	A:A	T:T	A:A	T:T	A:A	A:A	C:C	G:G	G:G	T:T	G:G	T:T	T:T	C:C	C:C	A:A	A:A	C:C	T:T	T:T	C:C	C:C	C:C	A:A	T:T	G:G	T:T			G:G	C:C	T:T	C:C	A:A	A:A	G:G	A:A	A:A	C:C	C:C
MLB49_set3	set3	MLB49		T:T	C:C	A:A	G:G	C:C	T:T	A:A	T:T	A:A	T:T	A:A	A:A	C:C	G:G	G:G	T:T	G:G	T:T	C:C	C:C	C:C	G:G	A:A	C:C	T:T	T:T	C:C	T:T	C:C	A:A	T:T	A:A	T:T			?	C:C	C:C	T:T	C:C	A:A	G:G	A:A	A:A	C:C	C:C
Moono_set3	set3	MOONO		T:T	T:T	C:C	G:G	C:C	C:C	T:T	C:C	G:G	T:T	G:G	G:G	T:T	G:G	G:G	G:G	G:G	C:C	C:C	T:T	C:C	G:G	G:G	C:C	C:C	T:T	T:T	T:T	C:C	C:C	C:C	A:A	C:C			A:A	?	T:T	T:T	C:C	A:A	G:G	A:A	T:T	T:T	T:T
Moro1_set3	set3	MORO1		T:T	T:T	C:C	A:A	C:C	C:C	T:T	C:C	A:A	T:T	G:G	G:G	T:T	G:G	G:G	T:T	G:G	C:C	C:C	T:T	C:C	G:G	G:G	C:C	C:C	C:C	C:C	T:T	C:C	C:C	C:C	A:A	C:C			A:A	C:C	T:T	C:C	?	A:A	G:G	G:G	T:T	C:C	T:T
Moro2_set3	set3	MORO2		T:T	C:C	A:A	G:G	C:C	T:T	A:A	T:T	A:A	T:T	G:G	A:A	C:C	G:G	G:G	T:T	G:G	T:T	T:T	C:C	C:C	G:G	A:A	C:C	T:T	T:T	C:C	C:C	C:C	A:A	T:T	G:G	T:T			G:G	C:C	C:C	T:T	C:C	A:A	G:G	A:A	A:A	C:C	C:C
Mrike_set3	set3	MRIKE		T:T	C:C	A:A	G:G	C:C	T:T	A:A	C:C	A:A	T:T	A:A	A:A	C:C	G:G	G:G	T:T	G:G	T:T	T:T	C:C	C:C	G:G	A:A	C:C	T:T	T:T	C:C	C:C	C:C	A:A	T:T	G:G	T:T			G:G	C:C	T:T	T:T	C:C	A:A	G:G	A:A	A:A	C:C	C:C
Mrondo_set3	set3	MRONDO		T:T	C:C	A:A	G:G	C:C	C:C	T:T	C:C	A:A	T:T	G:G	A:A	C:C	A:A	G:G	T:T	G:G	T:T	C:C	C:C	C:C	G:G	A:A	C:C	T:T	T:T	C:C	C:C	C:C	A:A	T:T	G:G	T:T			G:G	C:C	C:C	T:T	C:C	A:A	G:G	A:A	A:A	C:C	C:C
Msafiri_set3	set3	MSAFIRI		T:T	C:C	A:A	G:G	C:C	T:T	A:A	T:T	A:A	T:T	A:A	A:A	C:C	G:G	G:G	T:T	G:G	T:T	T:T	C:C	C:C	A:A	A:A	C:C	T:T	T:T	C:C	C:C	C:C	A:A	T:T	G:G	T:T			G:G	C:C	C:C	T:T	C:C	A:A	G:G	A:A	A:A	C:C	C:C
Mshoronyloni_set3	set3	MSHORONYLONI		T:T	C:C	A:A	G:G	C:C	T:T	A:A	T:T	A:A	T:T	G:G	A:A	C:C	G:G	G:G	T:T	G:G	T:T	T:T	C:C	C:C	G:G	A:A	C:C	T:T	T:T	C:C	C:C	C:C	A:A	T:T	G:G	T:T			G:G	T:T	C:C	C:C	A:A	A:A	G:G	A:A	A:A	C:C	C:C
Msoloni_set3	set3	MSOLONI		T:T	C:C	A:A	G:G	C:C	C:T	T:A	C:T	A:A	T:T	G:G	A:A	C:C	?	G:G	T:T	G:G	T:T	C:T	C:C	C:C	G:G	A:A	C:C	T:T	T:T	C:C	C:C	C:C	A:A	T:T	G:G	T:T			G:G	C:C	?	C:T	C:A	A:A	G:G	A:A	A:A	C:C	C:C
Mukungugu_set3	set3	MUKUNGUGU		T:T	C:C	A:A	G:G	C:C	C:C	T:T	C:C	A:A	T:T	A:A	A:A	C:C	A:A	G:G	T:T	G:G	T:T	C:C	C:C	C:C	A:A	A:A	C:C	T:T	T:T	C:C	C:C	C:C	A:A	T:T	G:G	T:T			G:G	C:C	T:T	C:C	A:A	A:A	G:G	A:A	A:A	C:C	C:C
Musego_set3	set3	MUSEGO		T:T	T:T	C:C	A:A	C:C	?	A:A	C:C	G:G	G:G	G:G	G:G	T:T	G:G	G:G	G:G	G:G	C:C	T:T	T:T	C:C	G:G	G:G	C:C	C:C	C:C	C:C	C:C	C:C	C:C	?	A:A	C:C			G:G	C:C	C:C	C:C	A:A	A:A	T:T	G:G	T:T	T:T	C:C
NABE12C_set3	set3	NABE12C		T:T	C:C	A:A	G:G	C:C	T:T	A:A	T:T	A:A	T:T	A:A	A:A	C:C	G:G	G:G	T:T	G:G	T:T	T:T	C:C	C:C	G:G	A:A	C:C	T:T	T:T	C:C	C:C	C:C	A:A	T:T	A:A	T:T			G:G	C:C	C:C	T:T	C:C	A:A	G:G	A:A	A:A	C:C	C:C
NABE15_set3	set3	NABE15		T:T	C:C	A:A	G:G	C:C	T:T	A:A	C:C	A:A	T:T	A:A	A:A	C:C	G:G	G:T	T:T	G:G	C:C	C:C	T:T	C:C	A:A	G:G	C:C	C:C	T:T	T:T	T:T	C:C	A:A	T:T	G:G	T:T			G:G	C:C	T:T	T:T	C:C	?	G:G	A:A	A:A	C:C	C:C
NABE16_set3	set3	NABE16		T:T	C:C	A:A	G:G	C:C	T:T	A:A	T:T	A:A	T:T	G:G	A:A	C:C	G:G	G:G	T:T	G:G	T:T	T:T	C:C	C:C	G:G	A:A	C:C	T:T	T:T	C:C	C:C	C:C	A:A	T:T	G:G	T:T			G:G	C:C	T:T	T:T	C:C	A:A	G:G	A:A	A:A	C:C	C:C
NABE3_set3	set3	NABE3		T:T	C:C	A:A	G:G	C:C	C:C	T:T	C:C	A:A	T:T	A:A	A:A	C:C	A:A	G:G	T:T	G:G	T:T	C:C	C:C	C:C	G:G	A:A	C:C	T:T	T:T	C:C	C:C	C:C	A:A	T:T	G:G	T:T			G:G	C:C	T:T	T:T	C:C	A:A	G:G	A:A	A:A	C:C	C:C
NABE4-1_set3	set3	NABE41		C:C	T:T	C:C	G:G	A:A	C:C	A:A	C:C	G:G	T:T	G:G	G:G	T:T	A:A	G:G	?	A:A	C:C	C:C	T:T	T:T	G:G	G:G	C:C	C:C	C:C	T:T	C:C	C:C	C:C	T:T	A:A	C:C			A:A	C:C	T:T	C:C	A:A	A:A	G:G	G:G	T:T	C:C	T:T
NABE4-2_set3	set3	NABE42		T:T	C:C	A:A	G:G	C:C	T:T	A:A	C:C	A:A	T:T	G:G	A:A	C:C	G:G	G:G	T:T	G:G	T:T	T:T	C:C	C:C	A:A	A:A	C:C	T:T	T:T	C:C	C:C	C:C	A:A	T:T	G:G	T:T			G:G	C:C	T:T	T:T	C:C	A:A	G:G	A:A	A:A	C:C	C:C
NABE8C_set3	set3	NABE8		T:T	C:C	A:A	G:G	C:C	T:T	A:A	C:C	A:A	T:T	G:G	A:A	C:C	G:G	G:G	T:T	G:G	T:T	T:T	C:C	C:C	A:A	A:A	C:C	T:T	T:T	C:C	C:C	C:C	A:A	T:T	G:G	T:T			G:G	C:C	T:T	T:T	C:C	A:A	G:G	A:A	A:A	C:C	C:C
NABE9C_set3	set3	NABE9		T:T	C:C	C:C	G:G	C:C	C:C	T:T	C:C	A:A	T:T	G:G	A:A	C:C	A:A	G:G	T:T	G:G	T:T	C:C	C:C	C:C	G:G	A:A	C:C	T:T	T:T	C:C	C:C	C:C	A:A	T:T	G:G	T:T			G:G	C:C	C:C	C:C	A:A	A:A	G:G	A:A	A:A	C:C	C:C
NAGAGA_set3	set3	NAGAGA		T:T	T:T	C:C	G:G	C:C	C:C	T:T	C:C	A:A	?	G:G	A:A	C:C	A:A	G:G	T:T	G:G	C:C	T:T	T:T	C:C	G:G	G:G	C:C	C:C	T:T	T:T	T:T	C:C	C:C	C:C	G:G	C:C			A:A	C:T	T:T	C:C	A:A	A:A	G:G	?	T:T	C:C	C:C
Nakanja_set3	set3	NAKANJA		C:C	T:T	C:C	G:G	A:A	C:C	T:T	C:C	A:A	T:T	G:G	A:A	T:T	G:G	G:G	T:T	A:A	C:C	C:C	C:C	C:C	G:G	G:G	A:A	C:C	C:C	T:T	T:T	C:C	C:C	T:T	G:G	C:C			A:A	?	T:T	C:C	A:A	A:A	G:G	G:G	T:T	C:C	T:T
Namwanga_set3	set3	NAMWANGA		C:C	C:C	A:A	G:G	A:A	C:C	T:T	C:C	A:A	T:T	G:G	A:A	C:C	A:A	G:G	T:T	G:G	T:T	C:C	C:C	T:T	G:G	A:A	C:C	T:T	T:T	T:T	C:C	C:C	A:A	T:T	G:G	T:T			G:G	T:T	T:T	T:T	C:C	A:A	G:G	A:A	A:A	C:C	C:C
Ngwaku_set3	set3	NGWAKU		T:T	C:C	A:A	G:G	?	C:C	T:T	C:C	A:A	T:T	A:A	A:A	C:C	A:A	G:G	T:T	G:G	T:T	C:C	C:C	C:C	A:A	A:A	C:C	T:T	T:T	C:C	C:C	C:C	A:A	T:T	G:G	T:T			G:G	C:C	T:T	C:C	A:A	?	G:G	A:A	A:A	C:C	C:C
Ngwinxcab2_set3	set3	NGWINXCAB2		T:T	C:C	A:A	G:G	?	C:T	T:A	C:T	A:A	T:T	?	A:A	C:C	?	G:G	T:T	G:G	T:T	C:T	C:C	C:C	G:G	A:A	C:C	T:T	T:T	C:C	C:C	C:C	A:A	T:T	?	T:T			G:G	C:C	?	T:T	C:A	A:A	G:G	?	A:A	C:C	C:C
Njano1_set3	set3	NJANO1		T:T	C:C	A:A	G:G	C:C	C:C	T:T	C:C	A:A	T:T	G:G	A:A	C:C	A:A	G:G	T:T	G:G	T:T	C:C	C:C	C:C	G:G	A:A	C:C	T:T	T:T	C:C	C:C	C:C	A:A	T:T	G:G	T:T			G:G	C:C	C:C	T:T	C:C	A:A	G:G	A:A	A:A	C:C	C:C
Njano2_set3	set3	NJANO2		T:T	C:C	A:A	G:G	C:C	?	T:A	C:T	A:A	G:T	A:A	A:A	C:C	?	G:G	T:T	G:G	T:T	C:T	C:C	C:C	G:A	A:A	C:C	T:T	T:T	C:C	C:C	C:C	A:A	T:T	G:G	T:T			G:G	C:C	C:T	C:C	A:A	A:A	G:T	A:A	A:A	C:C	C:C
Njano3_set3	set3	NJANO3		T:T	C:C	A:A	G:G	C:C	T:T	A:A	T:T	A:A	T:T	G:G	A:A	C:C	?	G:G	T:T	G:G	T:T	T:T	C:C	C:C	G:G	A:A	C:C	T:T	T:T	C:C	C:C	C:C	A:A	T:T	G:G	T:T			G:G	C:C	T:T	T:T	C:C	A:A	G:G	A:A	A:A	C:C	C:C
Nyamhonga_Mwekundu_set3	set3	NYAMHONGAMWEKUNDU		C:C	C:C	A:A	G:G	A:A	C:C	T:T	C:C	A:A	T:T	G:G	A:A	C:C	A:A	G:G	T:T	G:G	T:T	C:C	C:C	T:T	G:G	A:A	C:C	T:T	T:T	T:T	C:C	C:C	A:A	T:T	G:G	T:T			G:G	T:T	T:T	T:T	C:C	A:A	G:G	A:A	A:A	C:C	C:C
Nyayo_set3	set3	NYAYO		T:T	C:C	A:A	G:G	C:C	T:T	A:A	T:T	A:A	T:T	?	A:A	C:C	G:G	G:G	T:T	G:G	T:T	T:T	C:C	C:C	G:G	A:A	C:C	T:T	T:T	C:C	C:C	C:C	A:A	T:T	A:A	T:T			G:G	C:C	T:T	T:T	C:C	A:A	G:G	A:A	A:A	C:C	C:C
Ohilio_De_Perdiz_set3	set3	OHLIODEPERDIZ		T:T	C:C	A:A	G:G	C:C	T:T	A:A	T:T	A:A	T:T	G:G	A:A	C:C	G:G	G:G	T:T	G:G	T:T	T:T	C:C	C:C	G:G	A:A	C:C	T:T	T:T	C:C	C:C	C:C	A:A	?	G:G	T:T			G:G	C:C	T:T	C:C	A:A	A:A	G:G	A:A	A:A	C:C	C:C
Omo95_set3	set3	Omo95		T:T	T:T	C:C	A:A	C:C	C:C	T:T	C:C	G:G	G:G	G:G	G:G	T:T	G:G	G:T	T:T	G:G	C:C	C:C	T:T	C:C	G:G	G:G	C:C	C:C	T:T	T:T	T:T	C:C	C:C	C:C	A:A	C:C			A:A	T:T	C:C	T:T	C:C	A:A	T:T	G:G	T:T	C:C	C:C
PAD3_set3	set3	PAD3		T:T	T:T	A:A	G:G	C:C	?	A:A	C:C	G:G	G:G	G:G	G:G	T:T	A:A	G:G	T:T	A:A	C:C	T:T	T:T	T:T	G:G	G:G	A:A	C:C	C:C	C:C	T:T	C:C	C:C	T:T	G:G	C:C			A:A	C:C	C:C	C:C	C:C	A:A	T:T	G:G	T:T	C:C	C:C
PAD72_set3	set3	PAD72		T:T	T:T	A:A	A:A	C:C	?	A:A	C:C	A:A	G:G	G:G	G:G	T:T	G:G	G:G	G:G	G:G	C:C	C:C	C:C	T:T	G:G	G:G	A:A	C:C	C:C	T:T	C:C	A:A	C:C	C:C	A:A	C:C			A:A	T:T	T:T	T:T	C:C	A:A	G:G	G:G	T:T	C:C	C:C
PAO3_set3	set3	PAO3		T:T	T:T	A:A	G:G	C:C	?	A:A	C:C	G:G	G:G	G:G	G:G	T:T	A:A	G:G	T:T	A:A	C:C	T:T	T:T	T:T	G:G	G:G	A:A	C:C	C:C	C:C	T:T	C:C	C:C	T:T	G:G	C:C			A:A	C:C	C:C	C:C	C:C	A:A	?	G:G	T:T	C:C	C:C
Pesa_r1_set3	set3	PESA		T:T	C:C	A:A	G:G	C:C	T:T	A:A	T:T	A:A	T:T	A:A	A:A	C:C	G:G	G:G	T:T	G:G	T:T	T:T	C:C	C:C	A:A	A:A	C:C	T:T	T:T	T:T	C:C	C:C	A:A	T:T	G:G	T:T			G:G	C:C	C:C	C:C	A:A	A:A	G:G	A:A	A:A	C:C	C:C
Pesa_r2_set3	set3	Pesa		T:T	C:C	A:A	G:G	C:C	C:C	T:T	C:C	A:A	T:T	A:A	A:A	C:C	A:A	G:G	T:T	G:G	T:T	C:C	C:C	C:C	A:A	A:A	C:C	T:T	T:T	T:T	T:T	C:C	A:A	T:T	G:G	T:T			G:G	C:C	C:C	C:C	A:A	A:A	?	A:A	A:A	T:T	C:C
PI207262_set3	set3	PI207262		?	T:T	C:C	G:G	A:A	C:C	T:T	C:C	G:G	G:G	G:G	G:G	T:T	G:G	T:T	T:T	A:A	C:C	C:C	T:T	T:T	G:G	G:G	C:C	C:C	T:T	C:C	T:T	C:C	C:C	T:T	A:A	C:C			A:A	C:C	C:C	C:C	A:A	A:A	T:T	G:G	T:T	C:C	C:C
PI209802_set3	set3	PI209802		T:T	C:C	A:A	G:G	C:C	C:C	T:T	C:C	A:A	T:T	A:A	A:A	C:C	G:G	G:G	T:T	G:G	T:T	C:C	C:C	C:C	A:A	A:A	C:C	T:T	T:T	C:C	C:C	C:C	A:A	?	G:G	T:T			G:G	C:C	T:T	T:T	C:C	A:A	G:G	A:A	A:A	C:C	C:C
PI209804_set3	set3	PI209804		T:T	C:C	A:A	G:G	C:C	C:C	T:T	C:C	A:A	T:T	G:G	A:A	C:C	A:A	G:G	T:T	G:G	T:T	C:C	C:C	C:C	G:G	A:A	C:C	T:T	T:T	C:C	C:C	C:C	A:A	T:T	G:G	T:T			G:G	C:C	T:T	T:T	C:C	A:A	G:G	A:A	A:A	C:C	C:C
PI209808_set3	set3	PI209808		T:T	C:C	A:A	G:G	C:C	C:C	T:T	C:C	A:A	T:T	A:A	A:A	C:C	A:A	G:G	T:T	G:G	T:T	C:C	C:C	C:C	A:A	A:A	C:C	T:T	T:T	C:C	C:C	C:C	A:A	T:T	G:G	T:T			G:G	C:C	T:T	C:C	A:A	A:A	G:G	A:A	A:A	C:C	C:C
PI209815_set3	set3	PI209815		T:T	C:C	A:A	G:G	C:C	T:T	A:A	T:T	A:A	T:T	G:G	A:A	C:C	G:G	G:G	T:T	G:G	T:T	T:T	C:C	C:C	G:G	A:A	C:C	T:T	T:T	C:C	C:C	C:C	A:A	T:T	G:G	T:T			G:G	C:C	T:T	T:T	C:C	A:A	G:G	A:A	A:A	C:C	C:C
PI319706_set3	set3	PI319706		T:T	C:C	A:A	G:G	C:C	T:T	A:A	T:T	A:A	T:T	G:G	A:A	C:C	G:G	G:G	T:T	G:G	T:T	T:T	C:C	C:C	G:G	A:A	C:C	T:T	T:T	C:C	C:C	C:C	A:A	T:T	G:G	T:T			G:G	C:C	C:C	T:T	C:C	A:A	G:G	A:A	A:A	C:C	C:C
PI321094-D_set3	set3	PI321094D		C:C	T:T	C:C	A:A	A:A	T:T	A:A	C:C	G:G	T:T	G:G	G:G	T:T	A:A	G:G	T:T	A:A	C:C	T:T	T:T	C:C	G:G	G:G	A:A	C:C	T:T	C:C	T:T	A:A	C:C	C:C	A:A	C:C			G:G	T:T	T:T	C:C	A:A	G:G	T:T	G:G	A:A	C:C	C:C
PI353536_set3	set3	PI353536		T:T	C:C	A:A	G:G	C:C	T:T	A:A	T:T	A:A	T:T	G:G	A:A	C:C	G:G	G:G	T:T	G:G	T:T	T:T	C:C	C:C	G:G	A:A	C:C	T:T	T:T	C:C	C:C	C:C	A:A	T:T	G:G	T:T			G:G	C:C	C:C	T:T	C:C	A:A	G:G	A:A	A:A	C:C	C:C
PI449428_set3	set3	PI449428		T:T	C:C	A:A	G:G	C:C	C:C	T:T	C:C	A:A	T:T	A:A	A:A	C:C	A:A	G:G	T:T	G:G	T:T	C:C	C:C	C:C	G:G	A:A	C:C	T:T	T:T	C:C	C:C	C:C	A:A	T:T	G:G	T:T			G:G	C:C	T:T	T:T	C:C	A:A	G:G	A:A	A:A	C:C	C:C
PI449430_set3	set3	PI449430		T:T	C:C	A:A	G:G	C:C	C:C	T:T	C:C	A:A	T:T	A:A	A:A	C:C	A:A	G:G	T:T	G:G	T:T	C:C	C:C	C:C	A:A	A:A	C:C	T:T	T:T	C:C	C:C	C:C	A:A	T:T	G:G	T:T			G:G	C:C	T:T	C:C	A:A	A:A	G:G	A:A	A:A	C:C	C:C
PI527337-B_set3	set3	PI527337B		T:T	T:T	C:C	A:A	C:C	C:C	T:T	C:C	A:A	T:T	G:G	G:G	C:C	A:A	G:G	G:G	A:A	C:C	C:C	T:T	C:C	G:G	G:G	C:C	C:C	C:C	C:C	C:C	A:A	C:C	C:C	A:A	C:C			G:G	?	T:T	C:C	A:A	A:A	T:T	A:A	T:T	C:C	T:T
PI527337-C_set3	set3	PI527337C		T:T	C:C	A:A	G:G	C:C	C:C	T:T	C:C	A:A	T:T	A:A	A:A	C:C	G:G	G:G	T:T	G:G	T:T	C:C	C:C	C:C	A:A	A:A	C:C	T:T	T:T	C:C	C:C	C:C	A:A	T:T	?	T:T			G:G	C:C	C:C	?	A:A	A:A	G:G	A:A	A:A	T:T	C:C
PI527337-F_set3	set3	PI527337F		T:T	T:T	C:C	A:A	C:C	C:C	T:T	C:C	G:G	T:T	G:G	G:G	T:T	G:G	T:T	T:T	A:A	C:C	T:T	T:T	C:C	G:G	G:G	C:C	C:C	T:T	T:T	C:C	A:A	C:C	C:C	A:A	C:C			G:G	T:T	T:T	T:T	C:C	G:G	T:T	A:A	T:T	C:C	C:C
PI527508_set3	set3	PI527508		T:T	C:C	A:A	G:G	C:C	T:T	A:A	T:T	A:A	T:T	G:G	A:A	C:C	?	G:G	T:T	G:G	T:T	T:T	C:C	C:C	G:G	A:A	C:C	T:T	T:T	T:T	C:C	C:C	A:A	T:T	G:G	T:T			G:G	C:C	C:C	C:C	A:A	A:A	G:G	A:A	A:A	C:C	C:C
PI527521_set3	set3	PI527521		T:T	C:C	A:A	G:G	C:C	C:C	T:T	C:C	A:A	T:T	G:G	A:A	C:C	G:G	G:G	T:T	G:G	T:T	C:C	C:C	C:C	G:G	A:A	C:C	T:T	T:T	C:C	C:C	C:C	A:A	T:T	G:G	T:T			G:G	C:C	T:T	C:C	A:A	A:A	G:G	A:A	A:A	C:C	C:C
PI527530_set3	set3	PI527530		T:T	C:C	A:A	G:G	C:C	C:C	T:T	C:C	A:A	T:T	A:A	A:A	C:C	G:G	G:G	T:T	G:G	T:T	C:C	C:C	C:C	A:A	A:A	C:C	T:T	T:T	C:C	C:C	C:C	A:A	T:T	G:G	T:T			G:G	C:C	C:C	C:C	A:A	A:A	G:G	A:A	A:A	T:T	C:C
PI527538_set3	set3	PI527538		T:T	C:C	A:A	G:G	C:C	C:C	T:T	C:C	A:A	T:T	G:G	A:A	C:C	A:A	G:G	T:T	G:G	T:T	C:C	C:C	C:C	G:G	A:A	C:C	T:T	T:T	C:C	C:C	C:C	A:A	T:T	G:G	T:T			?	C:C	T:T	T:T	C:C	A:A	?	?	A:A	C:C	C:C
PI527540-A_set3	set3	PI527540A		C:C	T:T	A:A	A:A	A:A	?	A:A	C:C	A:A	T:T	?	A:A	C:C	G:G	G:G	T:T	A:A	C:C	T:T	T:T	T:T	G:G	G:G	A:A	C:C	C:C	C:C	C:C	C:C	C:C	T:T	A:A	C:C			A:A	C:C	C:C	T:T	C:C	G:G	G:G	G:G	T:T	T:T	C:C
PI527540-B_set3	set3	PI527540B		T:T	T:T	C:C	A:A	C:C	C:C	T:T	C:C	A:A	G:G	G:G	G:G	C:C	A:A	G:G	T:T	G:G	C:C	C:C	T:T	C:C	G:G	G:G	C:C	C:C	T:T	C:C	C:C	C:C	C:C	C:C	A:A	C:C			G:G	T:T	T:T	C:C	A:A	A:A	T:T	A:A	T:T	C:C	T:T
Poto_set3	set3	POTO		T:T	C:C	A:A	G:G	C:C	T:T	A:A	?	A:A	T:T	G:G	A:A	C:C	G:G	G:G	T:T	G:G	T:T	T:T	C:C	C:C	G:G	A:A	C:C	T:T	T:T	C:C	C:C	C:C	A:A	T:T	G:G	T:T			G:G	C:C	C:C	C:C	A:A	A:A	G:G	A:A	A:A	C:C	C:C
Ranjonomby_set3	set3	RANJONOMBY		T:T	C:C	A:A	G:G	C:C	C:C	T:T	C:C	A:A	T:T	G:G	A:A	C:C	G:G	G:G	T:T	G:G	T:T	C:C	C:C	C:C	G:G	A:A	C:C	T:T	T:T	T:T	C:C	C:C	A:A	T:T	G:G	T:T			G:G	C:C	T:T	T:T	C:C	A:A	G:G	A:A	A:A	T:T	C:C
Red_Olryta_set3	set3	REDOLRYTA		T:T	T:T	C:C	?	C:C	C:C	T:T	C:C	?	G:G	G:G	G:G	?	?	?	T:T	G:G	C:C	C:C	?	C:C	G:G	G:G	C:C	C:C	T:T	T:T	T:T	C:C	C:C	C:C	?	C:C			A:A	?	C:C	T:T	C:C	A:A	?	?	T:T	C:C	C:C
Red_Woiy_set3	set3	REDWOIY		T:T	T:T	C:C	A:A	C:C	C:C	T:T	?	G:G	G:G	G:G	G:G	T:T	G:G	T:T	T:T	G:G	C:C	C:C	T:T	C:C	G:G	G:G	C:C	C:C	T:T	T:T	T:T	C:C	C:C	C:C	A:A	C:C			A:A	T:T	C:C	T:T	C:C	A:A	T:T	G:G	T:T	C:C	C:C
Red_Wolaita_set3	set3	REDWOLAITA		T:T	T:T	C:C	A:A	C:C	C:C	T:T	C:C	G:G	G:G	G:G	G:G	T:T	G:G	T:T	T:T	G:G	C:C	C:C	T:T	C:C	G:G	G:G	C:C	C:C	T:T	T:T	T:T	C:C	C:C	C:C	A:A	C:C			A:A	T:T	C:C	T:T	C:C	A:A	T:T	G:G	T:T	C:C	C:C
Red_Wolayta_set3	set3	Redwolayta		T:T	T:T	C:C	A:A	C:C	C:C	T:T	C:C	G:G	G:G	G:G	G:G	T:T	G:G	T:T	T:T	G:G	C:C	C:C	T:T	C:C	G:G	G:G	C:C	C:C	T:T	T:T	T:T	C:C	C:C	C:C	A:A	C:C			A:A	T:T	C:C	T:T	C:C	A:A	T:T	G:G	T:T	C:C	C:C
RHNO11_set3	set3	RHNO11		T:T	C:C	A:A	G:G	C:C	C:C	T:T	C:C	A:A	T:T	A:A	A:A	C:C	A:A	G:G	T:T	A:A	C:C	C:C	T:T	C:C	A:A	G:G	C:C	C:C	T:T	T:T	T:T	A:A	C:C	C:C	G:G	C:C			G:G	C:C	T:T	C:C	A:A	A:A	G:G	A:A	A:A	T:T	C:C
RHNO12_set3	set3	RHNO12		T:T	C:C	A:A	G:G	C:C	T:T	A:A	T:T	A:A	T:T	G:G	A:A	C:C	G:G	G:G	T:T	G:G	T:T	T:T	C:C	C:C	G:G	A:A	C:C	T:T	T:T	C:C	C:C	C:C	A:A	T:T	G:G	T:T			G:G	C:C	C:C	C:C	A:A	A:A	G:G	?	A:A	C:C	C:C
RHNO2_set3	set3	RHNO2		T:T	T:T	A:A	A:A	C:C	T:T	A:A	?	G:G	T:T	G:G	G:G	T:T	G:G	G:G	T:T	G:G	T:T	T:T	C:C	C:C	G:G	A:A	C:C	T:T	?	C:C	C:C	C:C	A:A	T:T	A:A	T:T			G:G	T:T	T:T	T:T	C:C	G:G	G:G	A:A	A:A	C:C	C:C
RHNO21_set3	set3	RHNO21		T:T	C:C	A:A	G:G	C:C	C:C	T:T	C:C	A:A	T:T	A:A	A:A	C:C	A:A	G:G	T:T	G:G	T:T	C:C	C:C	C:C	A:A	A:A	C:C	T:T	T:T	C:C	C:C	C:C	A:A	T:T	G:G	T:T			G:G	C:C	T:T	C:C	A:A	A:A	G:G	A:A	A:A	C:C	C:C
RHNO3_set3	set3	RHNO3		T:T	C:C	A:A	G:G	C:C	T:T	A:A	T:T	A:A	T:T	G:G	A:A	C:C	G:G	G:G	T:T	G:G	T:T	T:T	C:C	C:C	G:G	A:A	C:C	T:T	T:T	C:C	C:C	C:C	A:A	T:T	G:G	T:T			G:G	C:C	C:C	C:C	A:A	A:A	G:G	A:A	A:A	C:C	C:C
RHNO4_set3	set3	RHNO4		T:T	C:C	A:A	G:G	C:C	T:T	A:A	T:T	A:A	T:T	G:G	A:A	C:C	G:G	G:G	?	G:G	T:T	T:T	C:C	C:C	G:G	A:A	C:C	T:T	T:T	T:T	C:C	C:C	A:A	T:T	G:G	T:T			G:G	C:C	T:T	C:C	A:A	A:A	G:G	A:A	A:A	C:C	C:C
RHNO6_set3	set3	RHNO6		T:T	C:C	A:A	G:G	C:C	C:C	T:T	C:C	A:A	T:T	A:A	A:A	C:C	A:A	G:G	T:T	G:G	T:T	C:C	C:C	C:C	A:A	A:A	C:C	T:T	T:T	C:C	C:C	C:C	A:A	T:T	G:G	T:T			G:G	C:C	C:C	C:C	?	A:A	G:G	A:A	A:A	C:C	C:C
RHNO9_set3	set3	RHNO9		T:T	C:C	A:A	G:G	C:C	T:T	A:A	T:T	A:A	T:T	G:G	A:A	C:C	?	G:G	T:T	G:G	T:T	T:T	C:C	C:C	G:G	A:A	C:C	T:T	T:T	C:C	C:C	C:C	A:A	T:T	G:G	T:T			G:G	C:C	C:C	C:C	A:A	A:A	G:G	A:A	A:A	C:C	C:C
RI5.2_set3	set3	RI5.2		T:T	C:C	A:A	G:G	C:C	C:C	T:T	C:C	A:A	T:T	G:G	A:A	C:C	G:G	G:G	T:T	G:G	T:T	C:C	C:C	C:C	G:G	A:A	C:C	T:T	T:T	C:C	C:C	C:C	A:A	T:T	G:G	T:T			G:G	C:C	T:T	T:T	C:C	A:A	G:G	A:A	A:A	C:C	C:C
RJI_set3	set3	RJI		T:T	C:C	A:A	G:G	C:C	C:C	T:T	C:C	A:A	T:T	G:G	A:A	C:C	G:G	G:G	T:T	G:G	T:T	C:C	C:C	C:C	G:G	A:A	C:C	T:T	T:T	C:C	C:C	C:C	A:A	T:T	G:G	T:T			G:G	C:C	T:T	T:T	C:C	A:A	G:G	A:A	A:A	C:C	C:C
Roba1_set3	set3	ROBA1		T:T	T:T	C:C	A:A	C:C	C:C	T:T	C:C	G:G	G:G	G:G	G:G	T:T	G:G	T:T	T:T	G:G	C:C	C:C	T:T	C:C	G:G	G:G	C:C	C:C	T:T	T:T	T:T	C:C	C:C	?	A:A	C:C			A:A	T:T	T:T	T:T	A:A	A:A	T:T	G:G	T:T	C:C	T:T
Rohondela_set3	set3	ROHONDELA		T:T	C:C	A:A	G:G	C:C	C:C	T:T	C:C	A:A	T:T	A:A	A:A	C:C	A:A	G:G	T:T	G:G	T:T	C:C	C:C	C:C	A:A	A:A	C:C	T:T	T:T	C:C	C:C	C:C	A:A	T:T	G:G	T:T			G:G	T:T	T:T	T:T	C:C	G:G	G:G	A:A	A:A	C:C	C:C
Roja_set3	set3	ROJA		T:T	C:C	A:A	G:G	C:C	C:C	T:T	C:C	A:A	T:T	A:A	A:A	C:C	A:A	G:G	T:T	A:A	C:C	C:C	T:T	C:C	A:A	G:G	C:C	C:C	T:T	T:T	T:T	A:A	C:C	C:C	G:G	C:C			G:G	C:C	T:T	C:C	A:A	A:A	G:G	A:A	A:A	T:T	C:C
Rozikoko1_set3	set3	ROZIKOKO1		T:T	C:C	A:A	G:G	C:C	C:C	T:T	C:C	A:A	T:T	A:A	A:A	C:C	A:A	G:G	T:T	G:G	T:T	C:C	C:C	C:C	G:G	A:A	C:C	T:T	T:T	C:C	C:C	C:C	A:A	T:T	G:G	?			G:G	C:C	T:T	T:T	C:C	A:A	G:G	A:A	A:A	C:C	C:C
RWR1091_set3	set3	RWR1091		T:T	C:C	C:C	G:G	C:C	T:T	A:A	T:T	A:A	T:T	A:A	A:A	C:C	G:G	G:G	T:T	G:G	T:T	T:T	C:C	C:C	G:G	A:A	C:C	T:T	T:T	C:C	C:C	C:C	A:A	T:T	A:A	T:T			G:G	C:C	T:T	T:T	C:C	A:A	G:G	A:A	A:A	C:C	T:T
RWR1668_set3	set3	RWR1668		T:T	C:C	A:A	G:G	C:C	T:T	A:A	T:T	A:A	T:T	A:A	A:A	C:C	G:G	G:G	T:T	G:G	T:T	T:T	C:C	C:C	A:A	A:A	C:C	T:T	T:T	C:C	C:C	C:C	A:A	T:T	G:G	T:T			G:G	C:C	T:T	C:C	A:A	A:A	G:G	A:A	A:A	C:C	C:C
RWR1946_set3	set3	RWR1946		T:T	C:C	A:A	G:G	C:C	T:T	A:A	T:T	A:A	T:T	G:G	A:A	C:C	G:G	G:G	T:T	G:G	T:T	T:T	C:C	C:C	A:A	A:A	C:C	T:T	T:T	C:C	C:C	C:C	A:A	T:T	G:G	T:T			G:G	C:C	T:T	T:T	C:C	A:A	G:G	A:A	A:A	C:C	C:C
RWR2075_set3	set3	RWR2075		T:T	C:C	C:C	G:G	C:C	T:T	A:A	T:T	A:A	T:T	G:G	A:A	C:C	G:G	G:G	T:T	G:G	T:T	T:T	C:C	C:C	G:G	A:A	C:C	T:T	T:T	C:C	C:C	C:C	A:A	T:T	G:G	T:T			G:G	C:C	T:T	C:C	A:A	A:A	G:G	A:A	A:A	C:C	C:C
RWR719_set3	set3	RWR719		T:T	T:T	C:C	A:A	C:C	C:C	T:T	C:C	G:G	G:G	G:G	G:G	T:T	G:G	T:T	T:T	G:G	C:C	C:C	T:T	C:C	G:G	G:G	C:C	C:C	T:T	T:T	T:T	C:C	C:C	C:C	A:A	C:C			A:A	T:T	C:C	T:T	?	A:A	T:T	G:G	T:T	C:C	C:C
Sadzu_set3	set3	Sadzu		T:T	T:T	A:A	G:G	C:C	T:T	A:A	T:T	A:A	T:T	G:G	A:A	C:C	G:G	G:G	T:T	G:G	T:T	T:T	C:C	C:C	G:G	A:A	C:C	T:T	T:T	T:T	C:C	C:C	A:A	T:T	G:G	T:T			G:G	C:C	C:C	T:T	C:C	A:A	G:G	A:A	A:A	C:C	C:C
Salunde_set3	set3	SALUNDE		T:T	C:C	A:A	G:G	C:C	C:C	T:T	C:C	A:A	T:T	A:A	A:A	C:C	A:A	G:G	T:T	G:G	T:T	C:C	C:C	C:C	A:A	A:A	C:C	T:T	T:T	C:C	C:C	C:C	A:A	T:T	G:G	T:T			G:G	C:C	T:T	T:T	C:C	?	G:G	A:A	A:A	C:C	C:C
SARI1_set3	set3	SARI1		T:T	T:T	C:C	A:A	C:C	C:C	T:T	C:C	G:G	G:G	G:G	G:G	T:T	G:G	T:T	T:T	G:G	C:C	C:C	T:T	C:C	G:G	G:G	C:C	C:C	T:T	T:T	T:T	C:C	C:C	C:C	A:A	C:C			A:A	C:C	C:C	T:T	C:C	A:A	T:T	G:G	T:T	C:C	C:C
SARI3_set3	set3	SARI-3		T:T	T:T	C:C	A:A	C:C	C:C	T:T	C:C	G:G	G:G	G:G	G:G	T:T	G:G	T:T	T:T	G:G	C:C	C:C	T:T	C:C	G:G	G:G	C:C	C:C	T:T	T:T	T:T	C:C	C:C	C:C	A:A	C:C			A:A	C:C	C:C	T:T	C:C	A:A	T:T	G:G	T:T	C:C	C:C
SARI4_set3	set3	SARI4		T:T	T:T	C:C	A:A	C:C	C:C	T:T	C:C	G:G	G:G	G:G	G:G	T:T	G:G	T:T	T:T	G:G	C:C	C:C	T:T	C:C	G:G	G:G	C:C	C:C	T:T	T:T	T:T	C:C	C:C	C:C	A:A	C:C			A:A	C:C	C:C	T:T	C:C	A:A	T:T	G:G	T:T	C:C	C:C
SCR37_set3	set3	SCR37		T:T	T:T	C:C	A:A	C:C	C:C	T:T	C:C	A:A	G:G	G:G	G:G	T:T	A:A	G:G	T:T	G:G	C:C	T:T	T:T	C:C	G:G	G:G	C:C	C:C	T:T	C:C	T:T	C:C	C:C	C:C	?	?			A:A	C:C	T:T	T:T	C:C	A:A	G:G	G:G	T:T	C:C	T:T
SELIAN05-1_set3	set3	SELIAN051		C:C	T:T	A:A	A:A	A:A	?	A:A	C:C	A:A	G:G	G:G	G:G	C:C	G:G	T:T	T:T	A:A	C:C	T:T	T:T	T:T	G:G	G:G	C:C	C:C	T:T	?	T:T	C:C	C:C	T:T	A:A	C:C			G:G	C:C	C:C	T:T	C:C	A:A	T:T	G:G	A:A	T:T	C:C
SELIAN05-2_set3	set3	SELIAN052		C:C	T:T	C:A	G:G	A:A	T:T	A:A	C:T	G:G	G:T	G:G	G:G	C:C	G:G	G:T	T:T	A:A	C:C	T:T	C:T	T:T	G:G	G:G	C:C	C:C	T:T	T:T	C:T	C:C	C:C	T:T	A:A	C:C			?	C:C	C:T	T:T	C:C	A:A	T:T	?	T:A	C:T	C:C
SELIAN06_set3	set3	SELIAN06		C:C	T:T	A:A	G:G	A:A	C:C	T:T	C:C	G:G	G:G	G:G	G:G	T:T	A:A	G:G	T:T	A:A	C:C	C:C	T:T	T:T	G:G	G:G	A:A	C:C	T:T	T:T	C:C	A:A	A:A	T:T	G:G	C:C			?	C:C	C:C	C:C	A:A	A:A	T:T	G:G	A:A	C:C	C:C
SELIAN94_set3	set3	Selian94		T:T	C:C	A:A	G:G	C:C	T:T	A:A	C:C	A:A	T:T	G:G	A:A	C:C	G:G	G:G	T:T	G:G	T:T	T:T	C:C	C:C	A:A	A:A	C:C	T:T	T:T	C:C	C:C	C:C	A:A	T:T	G:G	T:T			G:G	C:C	C:C	T:T	C:C	A:A	G:G	A:A	A:A	C:C	C:C
SELIAN97_set3	set3	SELIAN97		T:T	C:C	A:A	G:G	C:C	T:T	A:A	T:T	A:A	T:T	A:A	A:A	C:C	G:G	G:G	T:T	G:G	T:T	T:T	C:C	C:C	A:A	A:A	C:C	T:T	T:T	C:C	C:C	C:C	A:A	T:T	G:G	T:T			G:G	C:C	C:C	T:T	C:C	A:A	G:G	A:A	A:A	C:C	C:C
SEN98_1_set3	set3	SEN98_1		T:T	C:T	C:C	G:G	C:C	C:C	T:T	C:C	A:A	G:G	G:G	A:A	C:C	A:A	G:G	T:T	G:G	?	C:C	C:C	C:C	G:G	G:A	C:C	C:T	T:T	C:C	C:C	C:A	C:A	C:T	?	C:T			?	T:T	T:T	T:T	C:C	A:A	G:G	A:A	T:A	C:C	C:C
SEN98_2_set3	set3	SEN98_2		T:T	T:T	C:C	G:G	C:C	T:T	A:A	C:C	A:A	G:T	G:G	A:A	C:C	G:G	G:G	T:T	G:G	T:T	C:C	C:C	C:C	G:G	A:A	C:C	T:T	T:T	T:T	T:T	C:C	A:A	T:T	A:A	T:T			?	C:T	T:T	T:T	C:C	A:A	G:G	A:A	A:A	C:C	C:C
SER16_set3	set3	SER16		T:T	T:T	C:C	A:A	C:C	?	A:A	C:C	G:G	G:G	G:G	G:G	T:T	G:G	G:G	T:T	G:G	C:C	C:C	C:C	C:C	G:G	G:G	C:C	C:C	T:T	C:C	C:C	A:A	C:C	C:C	G:G	C:C			A:A	C:C	T:T	T:T	?	A:A	G:G	G:G	T:T	C:C	C:C
Sewan97_set3	set3	SEWAN97		T:T	C:C	A:A	G:G	C:C	T:T	A:A	T:T	A:A	T:T	?	A:A	C:C	G:G	G:G	T:T	G:G	T:T	T:T	C:C	C:C	G:A	A:A	C:C	T:T	T:T	C:C	C:C	C:C	A:A	T:T	G:G	T:T			G:G	T:T	C:C	T:T	C:C	A:A	G:G	A:A	A:A	C:C	C:C
Sisi_set3	set3	SISI		?	C:C	A:A	G:G	C:C	C:C	T:T	?	A:A	T:T	A:A	A:A	C:C	G:G	G:G	T:T	G:G	T:T	C:C	C:C	C:C	A:A	A:A	C:C	T:T	T:T	C:C	C:C	C:C	A:A	T:T	G:G	T:T			G:G	C:C	T:T	T:T	C:C	A:A	G:G	A:A	A:A	T:T	C:C
Sodan_set3	set3	SODAN		T:T	C:C	A:A	G:G	C:C	T:T	A:A	T:T	A:A	T:T	A:A	A:A	C:C	?	G:G	T:T	G:G	T:T	T:T	C:C	C:C	G:G	A:A	C:C	T:T	T:T	T:T	C:C	C:C	A:A	T:T	G:G	T:T			G:G	C:C	T:T	T:T	C:C	A:A	G:G	?	A:A	C:C	C:C
Solwezi_Mix_set3	set3	Solwezimix		T:T	C:C	A:A	G:G	C:C	C:C	T:A	C:C	A:A	G:T	G:G	A:A	C:C	A:A	G:G	G:T	G:A	?	C:C	C:T	C:C	G:G	G:A	C:C	C:T	T:T	C:C	C:T	C:A	C:A	C:T	G:G	?			G:G	C:C	?	C:C	A:A	A:A	G:G	A:A	T:A	C:T	C:C
Soya1_set3	set3	SOYA1		T:T	C:C	A:A	G:G	?	T:T	A:A	T:T	A:A	T:T	G:G	A:A	C:C	G:G	G:G	T:T	G:G	T:T	T:T	C:C	C:C	G:G	A:A	C:C	T:T	T:T	C:C	C:C	C:C	A:A	T:T	G:G	T:T			G:G	C:C	C:C	C:C	A:A	A:A	G:G	A:A	A:A	C:C	C:C
Soya2_set3	set3	SOYA2		T:T	C:C	A:A	G:G	C:C	T:T	A:A	T:T	A:A	T:T	G:G	A:A	C:C	G:G	G:G	T:T	G:G	T:T	T:T	C:C	C:C	G:G	A:A	C:C	T:T	T:T	C:C	C:C	C:C	A:A	T:T	G:G	T:T			G:G	C:C	C:C	C:C	A:A	A:A	G:G	A:A	A:A	C:C	C:C
Soya3_set3	set3	SOYA3		T:T	C:C	A:A	G:G	C:C	T:T	A:A	T:T	A:A	T:T	G:G	A:A	C:C	G:G	G:G	T:T	G:G	T:T	T:T	C:C	C:C	G:G	A:A	C:C	T:T	T:T	C:C	C:C	C:C	A:A	T:T	G:G	T:T			G:G	C:C	C:C	?	A:A	A:A	G:G	A:A	A:A	C:C	C:C
Soya_Njano_set3	set3	SOYANJANO		T:T	C:C	A:A	G:G	C:C	T:T	A:A	T:T	A:A	T:T	A:A	A:A	C:C	G:G	G:G	T:T	G:G	T:T	T:T	C:C	C:C	A:A	A:A	C:C	T:T	T:T	C:C	C:C	C:C	A:A	T:T	G:G	T:T			G:G	C:C	T:T	T:T	C:C	A:A	G:G	A:A	A:A	C:C	C:C
SUG131_set3	set3	SUG131		T:T	?	A:A	G:G	C:C	T:T	A:A	C:C	A:A	T:T	G:G	A:A	C:C	G:G	G:G	T:T	G:G	T:T	T:T	C:C	C:C	A:A	A:A	C:C	T:T	T:T	C:C	C:C	C:C	A:A	T:T	G:G	T:T			G:G	C:C	C:C	T:T	C:C	A:A	G:G	A:A	A:A	C:C	C:C
Tungulumilyango_set3	set3	TUNGULUMILYANGO		T:T	T:T	A:A	A:A	C:C	C:C	A:A	C:C	G:G	T:T	G:G	G:G	T:T	G:G	T:T	T:T	A:A	C:C	C:C	T:T	T:T	G:G	G:G	A:A	C:C	C:C	C:C	T:T	C:C	C:C	T:T	A:A	C:C			G:G	C:C	T:T	T:T	A:A	A:A	T:T	G:G	A:A	C:C	C:C
UBR95-2_set3	set3	UBR_95_2		C:C	T:T	C:C	A:A	A:A	C:C	T:T	C:C	A:A	T:T	G:G	A:A	C:C	G:G	G:G	?	A:A	C:C	C:C	C:C	C:C	G:G	G:G	C:C	C:C	T:T	T:T	C:C	C:C	C:C	T:T	A:A	C:C			G:G	T:T	T:T	C:C	A:A	A:A	T:T	A:A	T:T	C:C	C:C
Urugezi_set3	set3	URUGEZI		?	C:C	A:A	G:G	C:C	T:T	A:A	T:T	A:A	T:T	A:A	?	C:C	G:G	G:G	T:T	G:G	T:T	T:T	C:C	C:C	A:A	A:A	C:C	T:T	T:T	C:C	C:C	C:C	A:A	T:T	G:G	T:T			G:G	C:C	T:T	T:T	C:C	A:A	G:G	A:A	A:A	C:C	C:C
Urwera_set3	set3	URWERA		C:C	T:T	A:A	A:A	A:A	C:C	T:T	C:C	A:A	T:T	G:G	?	C:C	A:A	G:G	T:T	A:A	C:C	C:C	C:C	C:C	G:G	G:G	C:C	C:C	T:T	C:C	C:C	C:C	C:C	T:T	A:A	C:C			G:G	C:C	T:T	C:C	A:A	A:A	T:T	G:G	T:T	C:C	T:T
Uyole96_set3	set3	UYOLE96		T:T	C:C	A:A	G:G	C:C	C:C	T:T	C:C	A:A	T:T	A:A	A:A	C:C	A:A	G:G	T:T	G:G	T:T	C:C	C:C	C:C	A:A	A:A	C:C	T:T	T:T	C:C	C:C	C:C	A:A	T:T	G:G	T:T			G:G	C:C	T:T	T:T	C:C	A:A	G:G	A:A	A:A	C:C	C:C
Uyole98_set3	set3	UYOLE98		T:T	C:C	A:A	G:G	C:C	C:C	T:T	C:C	A:A	T:T	A:A	A:A	C:C	A:A	G:G	T:T	G:G	T:T	C:C	C:C	C:C	G:G	A:A	C:C	T:T	T:T	T:T	T:T	C:C	A:A	T:T	A:A	T:T			G:G	C:C	T:T	T:T	C:C	A:A	G:G	A:A	A:A	C:C	C:C
VAX6_set3	set3	VAX6		T:T	T:T	C:C	G:G	C:C	C:C	T:T	C:C	G:G	T:T	G:G	G:G	T:T	G:G	T:T	T:T	G:G	C:C	C:C	T:T	C:C	G:G	G:G	C:C	C:C	T:T	T:T	T:T	C:C	C:C	C:C	A:A	C:C			?	C:C	T:T	C:C	A:A	A:A	T:T	A:A	T:T	T:T	T:T
W616447_set3	set3	W616447		T:T	C:C	A:A	G:G	C:C	T:T	A:A	T:T	A:A	T:T	G:G	A:A	C:C	G:G	G:G	T:T	G:G	T:T	T:T	C:C	C:C	G:G	A:A	C:C	T:T	T:T	T:T	C:C	C:C	A:A	T:T	G:G	T:T			G:G	C:C	C:C	T:T	C:C	A:A	G:G	A:A	A:A	C:C	C:C
W616488_set3	set3	W616488		T:T	C:C	A:A	G:G	C:C	C:C	T:T	C:C	A:A	T:T	A:A	A:A	C:C	G:G	G:G	T:T	G:G	T:T	C:C	C:C	C:C	A:A	A:A	C:C	T:T	T:T	C:C	C:C	C:C	A:A	T:T	G:G	T:T			G:G	C:C	T:T	C:C	A:A	A:A	G:G	A:A	A:A	T:T	C:C
W616489_set3	set3	W616489		T:T	C:C	A:A	G:G	C:C	T:T	A:A	T:T	A:A	T:T	A:A	A:A	C:C	G:G	G:G	T:T	G:G	T:T	T:T	C:C	C:C	G:G	A:A	C:C	T:T	T:T	T:T	C:C	C:C	A:A	T:T	G:G	T:T			G:G	C:C	T:T	T:T	C:C	A:A	G:G	A:A	A:A	C:C	C:C
W616495_set3	set3	W616495		T:T	C:C	A:A	G:G	C:C	T:T	A:A	T:T	A:A	T:T	A:A	A:A	C:C	G:G	G:G	T:T	G:G	T:T	T:T	C:C	C:C	G:G	A:A	C:C	T:T	T:T	T:T	C:C	C:C	A:A	T:T	G:G	T:T			G:G	C:C	T:T	T:T	C:C	?	G:G	A:A	A:A	C:C	C:C
W616500_set3	set3	W616500		T:T	C:C	A:A	G:G	C:C	T:T	A:A	T:T	A:A	T:T	G:G	A:A	C:C	G:G	G:G	T:T	G:G	T:T	T:T	C:C	C:C	G:G	A:A	C:C	T:T	T:T	T:T	C:C	C:C	A:A	T:T	G:G	T:T			G:G	C:C	C:C	T:T	C:C	A:A	G:G	A:A	A:A	C:C	C:C
W616501_set3	set3	W616501		T:T	C:C	A:A	G:G	C:C	T:T	A:A	T:T	A:A	T:T	G:G	A:A	C:C	G:G	G:G	T:T	G:G	T:T	T:T	C:C	C:C	?	A:A	C:C	T:T	T:T	C:C	C:C	C:C	A:A	T:T	G:G	T:T			G:G	C:C	C:C	T:T	C:C	A:A	G:G	A:A	A:A	C:C	C:C
W616529_set3	set3	W616529		T:T	C:C	A:A	G:G	C:C	T:T	A:A	T:T	A:A	T:T	A:A	A:A	C:C	G:G	G:G	T:T	G:G	T:T	T:T	C:C	C:C	A:A	A:A	C:C	T:T	T:T	C:C	C:C	C:C	A:A	?	G:G	T:T			G:G	C:C	T:T	T:T	C:C	A:A	G:G	A:A	A:A	C:C	C:C
W616534_set3	set3	W616534		T:T	T:T	C:C	A:A	C:C	C:C	T:T	C:C	A:A	T:T	G:G	G:G	T:T	A:A	G:G	G:G	G:G	C:C	C:C	T:T	C:C	G:G	G:G	C:C	C:C	C:C	C:C	C:C	C:C	C:C	C:C	A:A	C:C			A:A	?	T:T	C:C	A:A	A:A	G:G	A:A	T:T	C:C	T:T
W616535_set3	set3	W616535		T:T	C:C	A:A	G:G	C:C	C:C	T:T	C:C	A:A	T:T	A:A	A:A	C:C	A:A	G:G	T:T	G:G	T:T	C:C	C:C	C:C	A:A	A:A	C:C	T:T	T:T	C:C	C:C	C:C	A:A	?	G:G	T:T			G:G	C:C	C:C	C:C	A:A	A:A	G:G	A:A	A:A	C:C	C:C
W616546_set3	set3	W616546		T:T	C:C	A:A	G:G	C:C	C:C	T:T	C:C	A:A	T:T	A:A	A:A	C:C	A:A	G:G	T:T	G:G	T:T	?	C:C	C:C	A:A	A:A	C:C	T:T	T:T	C:C	C:C	C:C	A:A	T:T	G:G	T:T			G:G	C:C	T:T	T:T	C:C	A:A	G:G	A:A	A:A	C:C	C:C
W616547_set3	set3	W616547		C:C	C:C	A:A	G:G	A:A	C:C	T:T	C:C	A:A	T:T	A:A	A:A	C:C	A:A	G:G	T:T	G:G	T:T	C:C	C:C	T:T	A:A	A:A	C:C	T:T	T:T	T:T	C:C	C:C	A:A	T:T	G:G	T:T			G:G	C:C	T:T	T:T	C:C	A:A	G:G	A:A	A:A	C:C	C:C
W661465_set3	set3	W661465		T:T	C:C	A:A	G:G	C:C	T:T	A:A	T:T	A:A	T:T	A:A	A:A	C:C	G:G	G:G	T:T	G:G	T:T	T:T	C:C	C:C	G:G	A:A	C:C	T:T	T:T	T:T	C:C	C:C	A:A	T:T	G:G	T:T			G:G	C:C	T:T	T:T	C:C	A:A	G:G	A:A	A:A	C:C	C:C
Yellow_set3	set3	YELLOW		T:T	C:C	A:A	G:G	C:C	T:T	A:A	T:T	A:A	T:T	G:G	A:A	C:C	G:G	G:G	T:T	G:G	T:T	T:T	C:C	C:C	G:G	A:A	C:C	T:T	T:T	C:C	C:C	C:C	A:A	T:T	G:G	T:T			G:G	C:C	T:T	C:C	A:A	A:A	G:G	A:A	A:A	C:C	C:C
Zawadi_set3	set3	ZAWADI		T:T	T:T	A:A	G:G	C:C	T:T	A:A	T:T	A:A	T:T	G:G	A:A	C:C	G:G	G:G	T:T	G:G	T:T	T:T	C:C	C:C	G:G	A:A	C:C	T:T	T:T	T:T	C:C	C:C	A:A	T:T	G:G	T:T			G:G	C:C	T:T	C:C	A:A	A:A	G:G	A:A	A:A	C:C	C:C
ALB123_set4	set4	ALB123_30ciat		T:T	T:T	C:C	A:A	C:C	?	?	C:C	G:G	G:G	G:G	G:G	T:T	G:G	G:G	T:T	G:G	C:C	C:C	C:C	C:C	G:G	G:G	C:C	C:C	T:T	C:C	C:C	A:A	C:C	C:C	G:G	C:C	G:G	A:A	?	C:C	T:T	T:T	C:C	A:A	G:G	G:A	T:T	C:C	C:C
ALB21_set4	set4	ALB21_30ciat		T:T	T:T	C:A	?	A:A	C:C	?	C:C	G:A	T:T	G:G	?	?	G:G	G:G	T:T	G:G	C:C	C:C	T:T	C:C	G:G	G:G	C:C	C:C	T:T	C:T	C:C	C:C	C:C	C:C	G:G	C:C	G:G	A:A	A:A	T:T	T:T	C:T	C:A	A:A	G:G	A:A	T:T	C:C	C:C
Bolivar_set4	set4	Bolivar_30ciat		T:T	C:C	A:A	G:G	C:C	?	?	C:C	A:A	T:T	A:A	A:A	C:C	A:A	G:G	T:T	G:G	T:T	T:T	C:C	C:C	G:G	A:A	C:C	T:T	T:T	C:C	T:T	C:C	?	T:T	A:A	T:T	A:A	G:G	G:G	C:C	C:C	T:T	C:C	A:A	G:G	A:A	A:A	C:C	C:C
BRB191_set4	set4	BRB191_30ciat		T:T	C:C	A:A	G:G	C:C	T:T	?	T:T	A:A	T:T	G:G	A:A	C:C	G:G	G:G	T:T	G:G	T:T	C:C	?	C:C	G:G	A:A	C:C	T:T	T:T	C:C	T:T	C:C	A:A	T:T	G:G	T:T	A:A	G:G	G:G	C:C	C:C	T:T	C:C	A:A	G:G	A:A	A:A	C:C	C:C
BRB203_set4	set4	BRB203_30ciat		T:T	C:C	A:A	G:G	C:C	T:T	?	C:C	A:A	T:T	A:A	A:A	C:C	G:G	G:G	T:T	G:G	T:T	T:T	C:C	C:C	A:A	A:A	C:C	T:T	T:T	C:C	C:C	C:C	A:A	T:T	G:G	T:T	A:A	G:G	G:G	C:C	C:C	T:T	C:C	A:A	G:G	A:A	A:A	C:C	C:C
BRB211_set4	set4	BRB211_30ciat		T:T	C:C	A:A	G:G	C:C	T:T	?	T:T	A:A	T:T	A:A	A:A	C:C	?	G:G	T:T	G:G	T:T	T:T	C:C	C:C	A:A	A:A	C:C	T:T	T:T	C:C	C:C	C:C	?	T:T	G:G	T:T	A:A	G:G	G:G	C:C	C:C	T:T	C:C	A:A	G:G	A:A	A:A	C:C	C:C
BRB214-A_set4	set4	BRB214_A_30_19		T:T	C:T	C:A	G:G	C:C	C:T	A:A	T:T	G:A	T:T	G:G	G:A	C:T	G:G	G:G	T:T	G:G	T:T	T:T	C:C	C:C	G:G	A:A	C:C	T:T	T:T	T:T	C:T	C:C	A:A	T:T	G:G	T:T	A:A	G:A	G:A	C:C	C:T	C:C	A:A	A:A	G:G	A:A	A:A	C:C	C:C
BRB214-B_set4	set4	BRB214_B_30_19		T:T	C:C	A:A	G:G	C:C	C:C	T:T	C:C	A:A	T:T	G:G	A:A	C:C	A:A	G:G	T:T	G:G	T:T	C:C	C:C	C:C	G:G	A:A	C:C	T:T	T:T	C:C	C:C	C:C	A:A	T:T	G:G	T:T	A:A	G:G	G:G	C:C	C:C	T:T	C:C	?	G:G	A:A	A:A	C:C	C:C
BRB215_r2_set4	set4	BRB215_30ciat		T:T	C:C	A:A	G:G	C:C	T:T	?	T:T	A:A	T:T	G:G	A:A	C:C	G:G	G:G	T:T	A:A	C:C	T:T	T:T	C:C	G:G	G:G	C:C	C:C	T:T	C:C	C:C	A:A	C:C	C:C	G:G	C:C	A:A	G:G	G:G	C:C	T:T	T:T	C:C	A:A	G:G	A:A	A:A	C:C	C:C
BRB215_r1_set4	set4	BRB215_30_19		T:T	C:C	A:A	G:G	C:C	T:T	A:A	T:T	A:A	T:T	G:G	A:A	C:C	G:G	G:G	T:T	G:A	?	T:T	?	C:C	G:G	?	C:C	?	T:T	C:C	C:C	C:A	C:A	C:T	G:G	C:T	A:A	G:G	G:G	C:C	T:T	T:T	C:C	A:A	G:G	A:A	A:A	C:C	C:C
BRB217_set4	set4	BRB217_30ciat		T:T	C:C	A:A	G:G	C:C	T:T	?	T:T	A:A	T:T	G:G	A:A	C:C	G:G	G:G	T:T	A:A	C:C	T:T	T:T	C:C	G:G	G:G	C:C	C:C	T:T	C:C	C:C	A:A	C:C	C:C	G:G	C:C	A:A	G:G	G:G	C:C	T:T	T:T	C:C	A:A	G:G	A:A	A:A	C:C	C:C
BRB263_set4	set4	BRB263_30ciat		T:T	T:T	A:A	G:G	C:C	C:C	?	?	A:A	T:T	G:G	A:A	C:C	G:G	G:G	T:T	G:G	T:T	?	C:C	C:C	G:G	A:A	C:C	T:T	T:T	?	?	C:C	?	T:T	?	?	A:A	G:G	G:G	?	T:T	T:T	C:C	A:A	G:G	A:A	A:A	C:C	C:C
BRB264_r2_set4	set4	BRB264_30ciat		T:T	T:T	A:A	G:G	C:C	C:C	?	?	A:A	T:T	G:G	A:A	C:C	G:G	G:G	T:T	G:G	T:T	C:C	C:C	C:C	G:G	A:A	C:C	T:T	T:T	C:C	T:T	C:C	A:A	T:T	A:A	T:T	A:A	G:G	G:G	C:C	T:T	T:T	C:C	A:A	G:G	A:A	A:A	C:C	T:T
BRB264_r1_set4	set4	BRB264_30_19		T:T	T:T	A:A	G:G	C:C	C:C	A:A	?	A:A	T:T	G:G	A:A	C:C	G:G	G:G	T:T	G:G	T:T	?	C:C	C:C	G:G	A:A	C:C	T:T	T:T	C:C	T:T	C:C	A:A	T:T	A:A	T:T	A:A	G:G	G:G	C:C	T:T	T:T	C:C	A:A	G:G	A:A	A:A	C:C	T:T
BRB265-A_set4	set4	BRB265_A_30_19		T:T	T:T	C:C	G:G	C:C	C:C	A:A	?	G:G	T:T	G:G	G:G	T:T	G:G	G:G	T:T	G:G	C:C	C:C	C:C	C:C	G:G	G:G	C:C	C:C	T:T	T:T	T:T	A:A	C:C	C:C	A:A	C:C	G:G	A:A	A:A	C:C	C:C	C:C	A:A	A:A	G:G	A:A	T:T	C:C	C:C
BRB265-B_set4	set4	BRB265_B_30_19		T:T	T:T	A:A	G:G	C:C	T:T	A:A	T:T	A:A	T:T	G:G	A:A	C:C	G:G	G:G	T:T	G:G	C:C	T:T	T:T	C:C	G:G	G:G	C:C	C:C	T:T	C:C	C:C	C:C	A:A	T:T	A:A	T:T	A:A	G:G	G:G	C:C	T:T	T:T	C:C	A:A	T:T	A:A	A:A	C:C	C:C
BRB265_set4	set4	BRB265_30ciat		T:T	C:C	C:C	G:G	C:C	C:C	?	C:C	A:A	T:T	G:G	A:A	C:C	G:G	G:G	T:T	G:G	T:T	C:C	C:C	C:C	?	A:A	C:C	T:T	T:T	T:T	C:C	C:C	A:A	T:T	G:G	T:T	A:A	G:G	G:G	C:C	C:C	C:C	A:A	A:A	G:G	A:A	A:A	C:C	C:C
BRB266_r2_set4	set4	BRB266_30ciat		T:T	T:T	A:A	G:G	C:C	C:C	?	C:C	A:A	T:T	G:G	A:A	C:C	A:A	G:G	T:T	G:G	T:T	C:C	C:C	C:C	G:G	A:A	C:C	T:T	T:T	C:C	C:C	C:C	A:A	T:T	A:A	T:T	A:A	G:G	G:G	C:C	C:C	T:T	C:C	A:A	G:G	A:A	A:A	C:C	C:C
BRB266_r1_set4	set4	BRB266_30_19		T:T	C:T	A:A	G:G	C:C	C:T	T:A	C:T	A:A	T:T	G:G	A:A	C:C	?	G:G	T:T	G:G	T:T	C:T	C:C	C:C	G:G	A:A	C:C	T:T	T:T	C:C	C:C	C:C	A:A	T:T	G:A	T:T	A:A	G:G	G:G	C:C	C:C	T:T	C:C	A:A	G:G	A:A	A:A	C:C	C:C
BRB267-A_set4	set4	BRB267_A_30_19		T:T	C:C	A:A	G:G	C:C	T:T	A:A	T:T	A:A	T:T	A:A	A:A	C:C	G:G	G:G	T:T	G:G	T:T	T:T	C:C	C:C	A:A	A:A	C:C	T:T	T:T	C:C	C:C	C:C	A:A	T:T	G:G	T:T	A:A	G:G	G:G	C:C	T:T	T:T	C:C	A:A	G:G	A:A	A:A	C:C	C:C
BRB267-B_set4	set4	BRB267_B_30_19		T:T	C:T	A:A	G:G	C:C	C:C	T:T	C:C	G:A	T:T	G:G	G:A	C:T	A:A	G:G	T:T	G:G	T:T	C:C	C:C	C:C	G:G	A:A	C:C	T:T	T:T	C:T	C:C	C:C	A:A	T:T	G:G	T:T	A:A	G:A	G:A	C:C	C:C	C:C	A:A	A:A	G:G	A:A	A:A	C:C	C:C
BRB267_set4	set4	BRB267_30_19		T:T	T:T	A:A	A:A	C:C	C:C	T:T	C:C	G:G	T:T	G:G	G:G	T:T	A:A	G:G	T:T	G:G	T:T	T:T	C:C	C:C	G:G	A:A	C:C	T:T	T:T	C:C	T:T	C:C	A:A	T:T	G:G	T:T	G:G	A:A	A:A	C:C	T:T	T:T	C:C	A:A	T:T	A:A	A:A	C:C	C:C
BRB268_set4	set4	BRB268_30ciat		T:T	C:C	A:A	G:G	C:C	T:T	?	T:T	A:A	T:T	A:A	A:A	C:C	G:G	G:G	T:T	G:G	T:T	T:T	C:C	C:C	A:A	A:A	C:C	T:T	T:T	C:C	C:C	C:C	A:A	T:T	G:G	T:T	A:A	G:G	G:G	C:C	T:T	T:T	C:C	A:A	G:G	A:A	A:A	C:C	C:C
Cherry_set4	set4	CHERRY_30_TS		T:T	C:C	A:A	G:G	C:C	?	A:A	C:C	A:A	T:T	G:G	A:A	C:C	G:G	G:G	T:T	G:G	T:T	C:C	C:C	C:C	G:G	A:A	C:C	T:T	T:T	C:C	T:T	C:C	A:A	T:T	G:G	T:T	A:A	G:G	G:G	C:C	C:C	T:T	C:C	A:A	G:G	A:A	A:A	C:C	C:C
DAB194_set4	set4	DAB194_30_19		T:T	T:T	C:A	G:A	C:C	C:T	T:A	C:T	G:G	T:T	G:G	G:G	T:T	?	G:G	T:T	G:G	T:T	T:T	C:C	C:C	G:G	A:A	C:C	T:T	T:T	T:T	C:T	C:C	A:A	T:T	G:G	T:T	A:A	G:A	G:A	C:C	C:T	C:C	A:A	A:A	G:T	A:A	A:A	C:C	C:C
DAB250_set4	set4	DAB250_30_19		T:T	C:C	A:A	G:G	C:C	?	A:A	C:C	A:A	T:T	G:G	A:A	C:C	G:G	G:G	T:T	G:G	T:T	C:C	C:C	C:C	G:G	A:A	C:C	T:T	T:T	C:C	T:T	C:C	A:A	T:T	G:G	T:T	A:A	G:G	G:G	C:C	C:C	T:T	C:C	?	G:G	A:A	A:A	C:C	C:C
DAB252_set4	set4	DAB252_30_19		T:T	C:C	A:A	G:G	C:C	T:T	A:A	T:T	G:G	T:T	A:A	G:G	T:T	G:G	G:G	T:T	G:G	T:T	T:T	C:C	C:C	A:A	A:A	C:C	T:T	T:T	C:C	C:C	C:C	A:A	T:T	G:G	T:T	A:A	A:A	A:A	C:C	C:C	T:T	C:C	A:A	T:T	A:A	A:A	T:T	C:C
DAB262_set4	set4	DAB262_30_19		T:T	C:C	A:A	G:G	C:C	T:T	A:A	T:T	A:A	T:T	A:A	A:A	C:C	G:G	G:G	T:T	G:G	T:T	T:T	C:C	C:C	A:A	A:A	C:C	T:T	T:T	C:C	C:C	C:C	A:A	T:T	G:G	T:T	A:A	G:G	G:G	C:C	C:C	T:T	C:C	A:A	G:G	A:A	A:A	T:T	C:C
DAB295_set4	set4	DAB295_30ciat		C:C	C:C	C:C	G:G	A:A	T:T	?	T:T	A:A	T:T	G:G	A:A	C:C	G:G	G:G	T:T	G:G	T:T	T:T	C:C	T:T	G:G	A:A	C:C	T:T	T:T	C:C	C:C	C:C	A:A	T:T	G:G	T:T	A:A	G:G	G:G	C:C	C:C	T:T	C:C	A:A	G:G	A:A	A:A	T:T	C:C
DAB302_set4	set4	DAB302_30ciat		T:T	C:C	A:A	G:G	C:C	T:T	?	T:T	A:A	T:T	A:A	A:A	C:C	G:G	G:G	T:T	G:G	T:T	T:T	C:C	C:C	A:A	A:A	C:C	T:T	T:T	C:C	C:C	C:C	A:A	T:T	G:G	T:T	A:A	G:G	G:G	C:C	C:C	T:T	C:C	A:A	G:G	A:A	A:A	T:T	C:C
DAB317_set4	set4	DAB317_30ciat		T:T	C:C	A:A	G:G	C:C	C:C	?	C:C	A:A	T:T	A:A	A:A	C:C	A:A	G:G	T:T	G:G	T:T	C:C	C:C	C:C	A:A	A:A	C:C	T:T	T:T	C:C	C:C	C:C	A:A	T:T	G:G	T:T	A:A	G:G	G:G	C:C	C:C	T:T	C:C	A:A	G:G	A:A	A:A	C:C	C:C
DAB338_set4	set4	DAB338_30_19		C:C	C:C	C:C	G:G	A:A	?	A:A	C:C	A:A	T:T	A:A	A:A	C:C	G:G	G:G	T:T	G:G	T:T	C:C	C:C	T:T	A:A	A:A	C:C	T:T	T:T	C:C	T:T	C:C	A:A	T:T	G:G	T:T	A:A	G:G	G:G	C:C	C:C	T:T	C:C	A:A	G:G	A:A	A:A	C:C	C:C
DAB355_set4	set4	DAB355_30_19		T:T	C:C	A:A	G:G	C:C	?	A:A	C:C	A:A	T:T	A:A	A:A	C:C	G:G	G:G	T:T	G:G	T:T	C:C	C:C	C:C	A:A	A:A	C:C	T:T	T:T	C:C	T:T	C:C	A:A	T:T	G:G	T:T	A:A	G:G	G:G	C:C	C:C	C:C	A:A	A:A	G:G	A:A	A:A	C:C	C:C
DAB41_set4	set4	DAB41_30_19		C:C	C:C	C:C	A:A	A:A	C:C	T:T	C:C	A:A	T:T	A:A	G:G	T:T	A:A	G:G	T:T	G:G	C:C	T:T	C:C	T:T	A:A	G:G	C:C	C:C	T:T	T:T	T:T	A:A	C:C	C:C	G:G	C:C	G:G	G:G	A:A	C:C	T:T	C:C	A:A	A:A	G:G	A:A	T:T	C:C	C:C
DAB494_set4	set4	DAB494_30ciat		C:C	C:C	A:A	G:G	A:A	T:T	?	T:T	G:G	T:T	A:A	G:G	T:T	?	G:G	T:T	G:G	T:T	T:T	C:C	T:T	A:A	A:A	C:C	T:T	T:T	C:C	C:C	C:C	A:A	T:T	G:G	T:T	A:A	A:A	A:A	C:C	C:C	T:T	C:C	A:A	T:T	A:A	A:A	T:T	C:C
DAB525_set4	set4	DAB525_30ciat		T:T	C:C	A:A	G:G	C:C	T:T	?	T:T	A:A	T:T	A:A	A:A	C:C	G:G	G:G	T:T	G:G	T:T	T:T	C:C	C:C	A:A	A:A	C:C	T:T	T:T	C:C	C:C	C:C	A:A	T:T	G:G	T:T	A:A	G:G	G:G	C:C	C:C	T:T	C:C	A:A	G:G	A:A	A:A	T:T	C:C
DAB528_set4	set4	DAB528_30ciat		T:T	C:C	A:A	G:G	C:C	T:T	?	T:T	A:A	T:T	A:A	A:A	C:C	?	G:G	T:T	G:G	T:T	T:T	C:C	C:C	A:A	A:A	C:C	T:T	T:T	C:C	C:C	C:C	A:A	T:T	G:G	T:T	A:A	G:G	G:G	C:C	C:C	T:T	C:C	A:A	G:G	A:A	A:A	T:T	C:C
DAB53_set4	set4	DAB53_30_19		T:T	C:C	A:A	A:A	C:C	T:T	A:A	T:T	G:G	T:T	A:A	G:G	T:T	G:G	G:G	G:G	G:G	T:T	T:T	C:C	C:C	A:A	A:A	C:C	T:T	T:T	C:C	C:C	C:C	A:A	T:T	G:G	T:T	A:A	G:G	G:G	T:T	T:T	C:C	A:A	G:G	G:G	A:A	A:A	C:C	T:T
DAB60_set4	set4	DAB60_30_19		T:T	C:C	A:A	G:G	C:C	T:T	A:A	T:T	A:A	T:T	A:A	A:A	C:C	G:G	G:G	T:T	A:A	C:C	T:T	T:T	C:C	A:A	G:G	C:C	C:C	T:T	C:C	C:C	A:A	C:C	C:C	G:G	C:C	A:A	G:G	G:G	C:C	T:T	T:T	C:C	A:A	G:G	A:A	A:A	C:C	C:C
DAB62_set4	set4	DAB62_30_19		C:C	C:C	C:C	G:G	A:A	T:T	A:A	T:T	A:A	T:T	A:A	A:A	C:C	G:G	G:G	T:T	G:G	T:T	T:T	C:C	T:T	A:A	A:A	C:C	T:T	T:T	C:C	C:C	C:C	A:A	T:T	G:G	T:T	A:A	G:G	G:G	C:C	C:C	T:T	C:C	A:A	G:G	A:A	A:A	T:T	C:C
DAB63_set4	set4	DAB63_30_19		T:T	C:C	C:C	G:G	C:C	T:T	A:A	T:T	A:A	T:T	G:G	A:A	C:C	G:G	G:G	T:T	G:G	T:T	C:C	C:C	C:C	G:G	A:A	C:C	T:T	T:T	T:T	T:T	C:C	A:A	T:T	G:G	T:T	A:A	G:G	G:G	C:C	C:C	T:T	C:C	A:A	G:G	A:A	A:A	C:C	C:C
DAB74_set4	set4	DAB74_30ciat		T:T	C:C	A:A	G:G	C:C	C:C	?	C:C	A:A	T:T	A:A	A:A	C:C	A:A	G:G	T:T	G:G	T:T	C:C	C:C	C:C	A:A	A:A	C:C	T:T	T:T	C:C	C:C	C:C	A:A	T:T	G:G	T:T	A:A	G:G	G:G	C:C	T:T	C:C	A:A	A:A	G:G	A:A	A:A	C:C	C:C
DOR476_set4	set4	DOR476_30ciat		T:T	T:T	A:A	A:A	C:C	?		C:C	G:G	G:G	G:G	G:G	T:T	G:G	G:G	T:T	G:G	C:C	C:C	T:T	C:C	G:G	G:G	C:C	C:C	T:T	T:T	T:T	C:C	C:C	C:C	A:A	C:C	G:G	A:A	A:A	C:C	T:T	?	A:A	A:A	G:G	G:G	T:T	T:T	C:C
DRK149_set4	set4	DRK149_30ciat		T:T	T:T	A:A	G:G	C:C	C:C	?	C:C	A:A	T:T	G:G	A:A	C:C	A:A	G:G	T:T	G:G	C:C	C:C	T:T	C:C	G:G	G:G	C:C	C:C	T:T	C:C	C:C	C:C	A:A	T:T	A:A	T:T	A:A	G:G	G:G	?	T:T	T:T	C:C	A:A	G:G	A:A	A:A	C:C	C:C
G2333_set4	set4	G2333_30ciat		T:T	T:T	A:A	G:G	C:C	C:C	?	C:C	G:G	T:T	G:G	?	C:C	G:G	G:G	T:T	G:G	C:C	C:C	C:C	T:T	G:G	G:G	A:A	C:C	C:C	T:T	T:T	C:C	C:C	T:T	G:G	C:C	?	A:A	A:A	C:C	C:C	C:C	A:A	G:G	T:T	G:G	T:T	C:C	C:C
Gloria30TS_set4	set4	GLORIA_30_TS		T:T	T:T	A:A	G:G	C:C	T:T	A:A	T:T	A:A	T:T	G:G	A:A	C:C	G:G	G:G	T:T	G:G	T:T	T:T	C:C	C:C	G:G	A:A	C:C	T:T	T:T	C:C	C:C	C:C	A:A	T:T	G:G	T:T	A:A	G:G	G:G	C:C	T:T	T:T	C:C	A:A	G:G	A:A	A:A	C:C	C:C
ICA_Tundama_set4	set4	ICA TUNDAMA_30ciat		T:T	C:C	A:A	G:G	C:C	T:T	?	T:T	A:A	T:T	A:A	A:A	C:C	G:G	G:G	T:T	G:G	T:T	T:T	C:C	C:C	G:G	A:A	C:C	T:T	T:T	C:C	C:C	C:C	A:A	T:T	A:A	T:T	A:A	G:G	G:G	C:C	T:T	T:T	C:C	A:A	G:G	A:A	A:A	C:C	C:C
Lyamungu90_set4	set4	LYAMUNGO90_30ciat		T:T	C:C	A:A	G:G	C:C	T:T	?	T:T	A:A	T:T	G:G	A:A	C:C	G:G	G:G	T:T	G:G	T:T	T:T	C:C	C:C	G:G	A:A	C:C	T:T	T:T	C:C	C:C	C:C	A:A	T:T	G:G	T:T	A:A	G:G	G:G	C:C	T:T	T:T	C:C	A:A	G:G	A:A	A:A	C:C	C:C
MAB351_set4	set4	MAB351_30ciat		T:T	T:T	A:A	A:A	C:C	C:C	?	C:C	A:A	G:G	G:G	G:G	C:C	G:G	G:G	T:T	G:G	C:C	C:C	T:T	T:T	G:G	G:G	A:A	C:C	C:C	T:T	C:C	C:C	C:C	C:C	A:A	C:C	G:G	A:A	A:A	C:C	T:T	T:T	C:C	A:A	G:G	G:G	T:T	C:C	T:T
MAB352_set4	set4	MAB352_30ciat		T:T	T:T	A:A	G:G	C:C	?	?	C:C	A:A	G:G	G:G	A:A	C:C	G:G	G:G	T:T	G:G	C:C	C:C	T:T	T:T	G:G	G:G	A:A	C:C	C:C	T:T	C:C	C:C	C:C	C:C	A:A	C:C	G:G	A:A	A:A	C:C	T:T	T:T	C:C	A:A	G:G	G:G	T:T	C:C	T:T
MAB353_set4	set4	MAB353_30ciat		T:T	T:T	A:A	G:G	C:C	?	?	?	A:A	T:T	G:G	A:A	C:C	G:G	G:G	T:T	G:G	C:C	C:C	T:T	C:C	G:G	?	C:C	C:C	T:T	T:T	T:T	C:C	C:C	?	A:A	C:C	G:G	A:A	G:A	?	T:T	T:T	C:C	A:A	G:G	A:A	T:A	T:T	T:T
MAB354_set4	set4	MAB354_30ciat		T:T	?	A:A	G:G	C:C	T:T	?	C:C	A:A	T:T	G:G	A:A	C:C	G:G	G:G	T:T	G:G	?	?	?	C:C	G:G	G:G	C:C	C:C	T:T	T:T	T:T	C:C	?	C:C	A:A	C:C	A:A	A:A	A:A	T:T	T:T	C:C	?	A:A	G:G	A:A	T:T	T:T	?
MAC47_set4	set4	MAC47_30ciat		C:C	T:T	A:A	G:G	A:A	T:T	?	T:T	G:G	G:G	G:G	G:G	T:T	G:G	G:G	T:T	G:G	T:T	T:T	C:C	C:C	G:G	A:A	A:A	T:T	C:C	T:T	C:C	C:C	A:A	T:T	A:A	T:T	A:A	G:G	G:G	C:C	C:C	C:C	A:A	A:A	G:G	G:G	A:A	C:C	C:C
MAR1_set4	set4	MAR1_30ciat		T:T	T:T	C:C	G:G	C:C	C:C	?	C:C	G:G	T:T	G:G	G:G	T:T	A:A	G:G	T:T	G:G	C:C	T:T	T:T	C:C	G:G	G:G	C:C	C:C	T:T	T:T	T:T	C:C	C:C	C:C	A:A	C:C	A:A	G:G	G:G	?	T:T	T:T	A:A	A:A	T:T	A:A	T:T	C:C	T:T
MAZ10_set4	set4	MAZ10_30_TS		C:C	C:C	A:A	G:G	A:A	T:T	A:A	T:T	A:A	T:T	G:G	A:A	C:C	G:G	G:G	T:T	G:G	T:T	T:T	C:C	T:T	G:G	A:A	A:A	T:T	C:C	T:T	C:C	C:C	A:A	T:T	G:G	T:T	A:A	G:G	G:G	C:C	C:C	C:C	A:A	A:A	G:G	A:A	A:A	C:C	C:C
MAZ109_set4	set4	MAZ109_30_TS		T:T	T:T	A:A	G:G	C:C	C:C	T:T	C:C	A:A	T:T	G:G	A:A	C:C	A:A	G:G	T:T	G:G	T:T	C:C	C:C	C:C	G:G	A:A	C:C	T:T	T:T	C:C	C:C	C:C	A:A	T:T	A:A	T:T	A:A	G:G	G:G	C:C	T:T	T:T	C:C	A:A	G:G	A:A	A:A	C:C	C:C
MAZ11_set4	set4	MAZ11_30_TS		C:C	C:C	A:A	G:G	A:A	T:T	A:A	T:T	A:A	T:T	A:A	A:A	C:C	G:G	G:G	T:T	G:G	T:T	T:T	C:C	C:C	G:G	A:A	C:C	T:T	T:T	C:C	C:C	C:C	A:A	T:T	G:G	T:T	A:A	G:G	G:G	C:C	C:C	T:T	C:C	A:A	G:G	A:A	A:A	C:C	C:C
MAZ110_set4	set4	MAZ110_30_TS		T:T	T:T	C:C	G:G	C:C	C:C	T:T	C:C	A:A	T:T	G:G	A:A	C:C	?	G:G	T:T	G:G	T:T	T:T	C:C	C:C	G:G	A:A	C:C	T:T	T:T	T:T	C:C	C:C	A:A	T:T	A:A	T:T	A:A	G:G	G:G	C:C	T:T	T:T	C:C	A:A	G:G	A:A	A:A	C:C	C:C
MAZ111_set4	set4	MAZ111_30_TS		T:T	T:T	A:A	G:G	C:C	C:C	A:A	C:C	A:A	T:T	G:G	A:A	C:C	G:G	G:G	T:T	G:G	T:T	?	C:C	C:C	G:G	A:A	C:C	T:T	T:T	C:C	T:T	C:C	A:A	T:T	A:A	T:T	A:A	G:G	G:G	C:C	T:T	T:T	C:C	A:A	G:G	A:A	A:A	C:C	T:T
MAZ112_set4	set4	MAZ112_30_TS		T:T	T:T	A:A	G:G	C:C	C:C	T:T	C:C	A:A	T:T	G:G	A:A	C:C	A:A	G:G	T:T	G:G	T:T	C:C	C:C	C:C	G:G	A:A	C:C	T:T	T:T	C:C	C:C	C:C	A:A	T:T	A:A	T:T	A:A	G:G	G:G	C:C	T:T	T:T	C:C	A:A	G:G	A:A	A:A	C:C	C:C
MAZ116_r1_set4	set4	MAZ116_30_19		T:T	T:T	A:A	G:G	C:C	C:C	A:A	?	A:A	T:T	G:G	A:A	C:C	G:G	G:G	T:T	G:G	T:T	?	C:C	C:C	G:G	A:A	C:C	T:T	T:T	C:C	T:T	C:C	A:A	T:T	A:A	T:T	A:A	G:G	G:G	C:C	T:T	T:T	C:C	A:A	G:G	A:A	A:A	C:C	T:T
MAZ116_r2_set4	set4	MAZ116_30_TS		T:T	T:T	A:A	G:G	C:C	C:C	A:A	?	A:A	T:T	G:G	A:A	C:C	G:G	G:G	T:T	G:G	T:T	C:C	C:C	C:C	G:G	A:A	C:C	T:T	T:T	C:C	T:T	C:C	A:A	T:T	A:A	T:T	A:A	G:G	G:G	C:C	T:T	T:T	C:C	A:A	G:G	A:A	A:A	C:C	T:T
MAZ139_set4	set4	MAZ139_30_TS		T:T	C:C	A:A	G:G	C:C	T:T	A:A	T:T	A:A	T:T	A:A	A:A	C:C	G:G	G:G	T:T	G:G	T:T	T:T	C:C	C:C	A:A	A:A	C:C	T:T	T:T	C:C	C:C	C:C	A:A	T:T	G:G	T:T	A:A	G:G	G:G	?	T:T	T:T	C:C	A:A	G:G	A:A	A:A	C:C	T:T
MAZ14_set4	set4	MAZ14_30_TS		T:T	C:C	A:A	G:G	C:C	C:C	T:T	C:C	G:G	T:T	A:A	G:G	T:T	A:A	G:G	T:T	G:G	T:T	C:C	C:C	C:C	G:G	A:A	C:C	T:T	T:T	C:C	C:C	C:C	A:A	T:T	G:G	T:T	A:A	A:A	A:A	C:C	?	C:C	A:A	A:A	T:T	A:A	A:A	C:C	C:C
MAZ140_set4	set4	MAZ140_30_TS		T:T	C:C	A:A	A:A	C:C	T:T	A:A	T:T	G:G	T:T	A:A	G:G	T:T	G:G	G:G	T:T	G:G	T:T	T:T	C:C	C:C	A:A	A:A	C:C	T:T	T:T	C:C	C:C	C:C	A:A	T:T	G:G	T:T	A:A	G:G	G:G	C:C	T:T	T:T	C:C	A:A	G:G	A:A	A:A	C:C	T:T
MAZ141_set4	set4	MAZ141_30_TS		T:T	C:C	A:A	A:A	C:C	C:C	T:T	C:C	G:G	T:T	A:A	G:G	T:T	G:G	G:G	T:T	G:G	T:T	C:C	C:C	C:C	A:A	A:A	C:C	T:T	T:T	C:C	C:C	C:C	A:A	T:T	G:G	T:T	A:A	G:G	G:G	C:C	T:T	T:T	C:C	A:A	G:G	A:A	A:A	C:C	T:T
MAZ142_set4	set4	MAZ142_30_TS		C:T	C:C	A:A	A:A	C:C	C:C	T:T	C:C	G:G	T:T	A:A	G:G	T:T	G:G	G:G	T:T	G:G	T:T	C:C	C:C	C:C	A:A	A:A	C:C	T:T	T:T	C:C	C:C	C:C	A:A	T:T	G:G	T:T	A:A	G:G	G:G	C:C	T:T	T:T	C:C	A:A	G:G	A:A	A:A	C:C	T:T
MAZ143_set4	set4	MAZ143_30_TS		T:T	?	A:A	G:A	C:C	C:T	T:A	C:T	G:A	T:T	G:A	G:A	C:T	G:G	G:G	T:T	G:G	C:T	C:T	C:T	C:C	G:A	G:A	C:C	C:T	T:T	C:C	C:C	C:C	C:A	C:T	G:A	C:T	A:A	G:A	G:A	C:T	T:T	T:T	C:C	?	G:G	A:A	T:A	C:C	C:T
MAZ144_set4	set4	MAZ144_30_TS		T:T	C:C	A:A	G:G	C:C	C:C	T:T	C:C	A:A	G:G	A:A	A:A	C:C	G:G	G:G	T:T	G:G	T:T	C:C	C:C	C:C	A:A	A:A	C:C	T:T	T:T	C:C	C:C	C:C	A:A	T:T	G:G	T:T	A:A	G:G	G:G	C:C	T:T	T:T	C:C	A:A	G:G	A:A	A:A	C:C	T:T
MAZ145_r2_set4	set4	MAZ145_30_TS		T:T	C:C	A:A	G:G	C:C	C:C	T:T	C:C	A:A	G:G	A:A	A:A	C:C	G:G	G:G	T:T	G:G	T:T	C:C	C:C	C:C	A:A	A:A	C:C	T:T	T:T	C:C	C:C	C:C	A:A	T:T	G:G	T:T	A:A	G:G	G:G	C:C	T:T	T:T	C:C	A:A	G:G	A:A	?	C:C	T:T
MAZ146_set4	set4	MAZ146_30_TS		T:T	C:C	A:A	G:G	C:C	C:C	T:T	C:C	A:A	G:G	A:A	A:A	T:T	G:G	G:G	T:T	G:G	T:T	C:C	C:C	C:C	A:A	A:A	C:C	T:T	T:T	C:C	C:C	C:C	A:A	T:T	G:G	T:T	A:A	G:G	G:G	C:C	T:T	T:T	C:C	A:A	G:G	A:A	A:A	C:C	T:T
MAZ147_set4	set4	MAZ147_30_TS		T:T	C:C	A:A	A:A	C:C	C:C	T:T	C:C	G:G	G:G	A:A	G:G	T:T	G:G	G:G	T:T	G:G	T:T	C:C	C:C	C:C	A:A	A:A	C:C	T:T	T:T	C:C	C:C	C:C	A:A	T:T	G:G	T:T	A:A	G:G	G:G	C:C	T:T	T:T	C:C	A:A	G:G	A:A	A:A	C:C	C:C
MAZ148_set4	set4	MAZ148_30_TS		T:T	C:C	A:A	A:A	C:C	C:C	T:T	C:C	G:G	G:G	A:A	G:G	T:T	G:G	G:G	T:T	G:G	T:T	C:C	C:C	C:C	A:A	A:A	C:C	T:T	T:T	C:C	C:C	C:C	A:A	T:T	G:G	T:T	A:A	G:G	G:G	C:C	T:T	T:T	C:C	A:A	G:G	A:A	A:A	C:C	T:T
MAZ149_r1_set4	set4	MAZ149_30_19		T:T	T:T	A:A	G:G	C:C	T:T	A:A	T:T	A:A	T:T	G:G	A:A	C:C	G:G	G:G	G:G	G:G	C:C	T:T	T:T	C:C	G:G	G:G	C:C	C:C	T:T	C:C	C:C	C:C	A:A	T:T	A:A	T:T	G:G	A:A	A:A	T:T	C:C	T:T	C:C	G:G	G:G	A:A	A:A	C:C	C:C
MAZ149_r2_set4	set4	MAZ149_30_TS		T:T	C:T	A:A	G:G	C:C	T:T	A:A	T:T	A:A	T:T	G:A	A:A	C:C	G:G	G:G	T:T	G:G	C:C	T:T	T:T	C:C	G:A	G:G	C:C	C:C	T:T	C:C	C:C	C:C	A:A	T:T	G:A	T:T	G:G	A:A	A:A	C:T	C:C	T:T	C:C	?	G:G	A:A	A:A	C:C	C:C
MAZ150_set4	set4	MAZ150_30_TS		T:T	T:T	A:A	G:G	C:C	T:T	A:A	T:T	A:A	T:T	G:G	A:A	C:C	G:G	G:G	G:G	G:G	C:C	T:T	T:T	C:C	G:G	G:G	C:C	C:C	T:T	C:C	C:C	C:C	?	T:T	A:A	T:T	G:G	A:A	A:A	C:C	C:C	T:T	C:C	A:A	G:G	A:A	A:A	C:C	C:C
MAZ151_set4	set4	MAZ151_30_TS		T:T	T:T	C:C	G:G	C:C	T:T	A:A	T:T	A:A	T:T	G:G	A:A	C:C	G:G	G:G	G:G	G:G	C:C	T:T	T:T	C:C	G:G	G:G	C:C	C:C	T:T	T:T	C:C	C:C	A:A	T:T	A:A	T:T	G:G	A:A	A:A	C:C	C:C	T:T	C:C	A:A	G:G	A:A	A:A	C:C	C:C
MAZ152_set4	set4	MAZ152_30_TS		T:T	C:C	A:A	G:G	C:C	T:T	A:A	T:T	A:A	T:T	A:A	A:A	C:C	G:G	G:G	T:T	A:A	C:C	T:T	T:T	C:C	A:A	G:G	C:C	C:C	T:T	C:C	C:C	A:A	A:A	T:T	G:G	C:C	A:A	G:G	G:G	C:C	T:T	T:T	C:C	A:A	G:G	A:A	A:A	C:C	C:C
MAZ153_set4	set4	MAZ153_30_TS		T:T	C:C	A:A	G:G	C:C	T:T	A:A	T:T	A:A	T:T	A:A	A:A	C:C	G:G	G:G	T:T	A:A	C:C	T:T	T:T	C:C	G:G	G:G	C:C	C:C	T:T	C:C	C:C	A:A	A:A	T:T	A:A	C:C	A:A	G:G	G:G	C:C	C:C	T:T	C:C	A:A	G:G	A:A	A:A	C:C	C:C
MAZ154_set4	set4	MAZ154_30_TS		T:T	C:T	A:A	G:G	C:C	T:T	A:A	C:T	A:A	T:T	?	A:A	C:C	G:G	G:G	T:T	G:A	C:C	T:T	T:T	C:C	G:A	G:G	C:C	C:C	T:T	C:C	C:C	?	A:A	T:T	G:A	C:T	A:A	G:G	G:G	C:C	C:T	T:T	C:C	A:A	G:G	A:A	A:A	C:C	C:C
MAZ155_set4	set4	MAZ155_30_TS		T:T	T:T	A:A	G:G	C:C	T:T	A:A	C:C	A:A	T:T	G:G	A:A	C:C	G:G	G:G	T:T	G:G	C:C	T:T	T:T	C:C	G:G	G:G	C:C	C:C	T:T	C:C	C:C	C:C	A:A	T:T	A:A	T:T	A:A	G:G	G:G	C:C	T:T	T:T	C:C	A:A	G:G	A:A	A:A	C:C	C:C
MAZ156_set4	set4	MAZ156_30_TS		T:T	C:C	A:A	G:G	C:C	T:T	A:A	C:C	A:A	T:T	A:A	A:A	C:C	G:G	G:G	T:T	G:G	T:T	T:T	C:C	C:C	G:G	A:A	C:C	T:T	T:T	C:C	C:C	C:C	A:A	T:T	G:G	T:T	A:A	G:G	G:G	C:C	T:T	T:T	C:C	A:A	G:G	A:A	A:A	C:C	C:C
MAZ157_set4	set4	MAZ157_30_TS		?	C:C	A:A	G:G	C:C	C:T	T:A	C:T	A:A	T:T	G:A	A:A	C:C	G:G	G:G	T:T	G:G	T:T	T:T	C:C	C:C	G:G	A:A	C:C	T:T	T:T	C:C	C:C	C:C	A:A	T:T	G:G	T:T	A:A	G:G	G:G	C:C	T:T	T:T	C:C	A:A	G:G	A:A	A:A	C:C	C:T
MAZ158_set4	set4	MAZ158_30_TS		T:T	C:C	A:A	G:G	C:C	C:C	T:T	C:C	A:A	T:T	A:A	A:A	C:C	A:A	G:G	T:T	G:G	C:C	T:T	T:T	C:C	A:A	G:G	C:C	C:C	T:T	C:C	T:T	C:C	A:A	T:T	G:G	T:T	A:A	G:G	G:G	C:C	C:C	T:T	C:C	A:A	T:T	A:A	A:A	C:C	C:C
MAZ159_set4	set4	MAZ159_30_TS		T:T	C:C	A:A	G:G	C:C	T:T	A:A	T:T	A:A	T:T	G:G	A:A	C:C	G:G	G:G	T:T	G:G	C:C	T:T	T:T	C:C	G:G	G:G	C:C	C:C	T:T	C:C	C:C	C:C	A:A	T:T	G:G	T:T	A:A	G:G	G:G	C:C	C:C	T:T	C:C	A:A	G:G	A:A	A:A	C:C	C:C
MAZ160_set4	set4	MAZ160_30_TS		T:T	C:C	A:A	G:G	C:C	T:T	A:A	T:T	A:A	T:T	A:A	A:A	C:C	G:G	G:G	T:T	G:G	T:T	T:T	C:C	C:C	A:A	A:A	C:C	T:T	T:T	C:C	C:C	C:C	A:A	T:T	G:G	T:T	A:A	G:G	G:G	C:C	C:C	T:T	C:C	A:A	G:G	A:A	A:A	C:C	C:C
MAZ161_set4	set4	MAZ161_30_TS		T:T	C:C	A:A	G:G	C:C	T:T	A:A	T:T	A:A	T:T	A:A	A:A	C:C	G:G	G:G	T:T	G:G	T:T	T:T	C:C	C:C	A:A	A:A	C:C	T:T	T:T	C:C	C:C	C:C	A:A	T:T	G:G	T:T	A:A	G:G	G:G	C:C	C:C	T:T	C:C	A:A	G:G	A:A	A:A	C:C	C:C
MAZ162_set4	set4	MAZ162_30_TS		T:T	C:C	A:A	G:G	C:C	T:T	A:A	T:T	A:A	T:T	A:A	A:A	C:C	G:G	G:G	T:T	G:G	C:C	T:T	T:T	C:C	A:A	G:G	C:C	C:C	T:T	C:C	C:C	C:C	A:A	T:T	G:G	T:T	A:A	G:G	G:G	C:C	C:C	T:T	C:C	A:A	T:T	A:A	A:A	C:C	C:C
MAZ163_set4	set4	MAZ163_30_TS		T:T	C:T	A:A	G:G	C:C	C:T	A:A	T:T	A:A	T:T	G:A	A:A	C:C	G:G	G:G	T:T	G:G	C:T	T:T	C:T	C:C	G:A	G:A	C:C	C:T	T:T	C:C	C:T	C:C	A:A	T:T	G:A	T:T	A:A	G:G	G:G	C:C	T:T	T:T	C:C	A:A	G:T	A:A	A:A	C:C	C:T
MAZ164_set4	set4	MAZ164_30_TS		T:T	C:C	A:A	G:G	C:C	T:T	A:A	T:T	A:A	T:T	A:A	A:A	C:C	G:G	G:G	T:T	G:G	T:T	T:T	C:C	C:C	A:A	A:A	C:C	T:T	T:T	C:C	C:C	C:C	A:A	T:T	G:G	T:T	A:A	G:G	G:G	C:C	C:C	T:T	C:C	A:A	G:G	A:A	A:A	C:C	C:C
MAZ165_set4	set4	MAZ165_30_TS		T:T	C:C	A:A	G:G	C:C	C:C	T:T	C:C	A:A	T:T	A:A	A:A	C:C	G:G	G:G	T:T	G:G	T:T	T:T	C:C	C:C	A:A	A:A	C:C	T:T	T:T	C:C	C:C	C:C	A:A	T:T	G:G	T:T	A:A	G:G	G:G	C:C	T:T	T:T	C:C	A:A	G:G	A:A	A:A	C:C	T:T
MAZ166_set4	set4	MAZ166_30_TS		T:T	C:C	A:A	G:G	C:C	T:T	A:A	T:T	A:A	T:T	A:A	A:A	C:C	G:G	G:G	T:T	G:G	T:T	T:T	C:C	C:C	A:A	A:A	C:C	T:T	T:T	C:C	C:C	C:C	A:A	T:T	G:G	T:T	A:A	G:G	G:G	C:C	C:C	T:T	C:C	A:A	G:G	A:A	A:A	C:C	C:C
MAZ167_set4	set4	MAZ167_30_TS		T:T	C:C	A:A	G:G	C:C	T:T	?	T:T	A:A	T:T	A:A	A:A	C:C	G:G	G:G	T:T	G:G	T:T	T:T	C:C	C:C	A:A	A:A	C:C	T:T	T:T	C:C	C:C	C:C	A:A	T:T	G:G	T:T	A:A	G:G	G:G	C:C	C:C	T:T	C:C	A:A	G:G	A:A	A:A	C:C	C:C
MAZ168_set4	set4	MAZ168_30_TS		T:T	C:C	A:A	G:G	C:C	T:T	A:A	T:T	A:A	T:T	A:A	A:A	C:C	G:G	G:G	T:T	G:G	T:T	T:T	C:C	C:C	A:A	A:A	C:C	T:T	T:T	C:C	C:C	C:C	A:A	T:T	G:G	T:T	A:A	G:G	G:G	C:C	C:C	T:T	C:C	A:A	G:G	A:A	A:A	C:C	C:C
MAZ169_set4	set4	MAZ169_30_TS		T:T	C:C	A:A	G:G	C:C	T:T	A:A	T:T	A:A	T:T	A:A	A:A	C:C	G:G	G:G	T:T	G:G	T:T	T:T	C:C	C:C	A:A	A:A	C:C	T:T	T:T	C:C	C:C	C:C	A:A	T:T	G:G	T:T	A:A	G:G	G:G	C:C	C:C	T:T	C:C	A:A	G:G	A:A	A:A	C:C	C:C
MAZ170_set4	set4	MAZ170_30_TS		T:T	C:C	A:A	G:G	C:C	C:C	T:T	C:C	A:A	T:T	A:A	A:A	C:C	G:G	G:G	T:T	G:G	T:T	T:T	C:C	C:C	A:A	A:A	C:C	T:T	T:T	C:C	C:C	C:C	A:A	T:T	G:G	T:T	A:A	G:G	G:G	C:C	T:T	T:T	C:C	A:A	G:G	A:A	A:A	C:C	T:T
MAZ171_set4	set4	MAZ171_30_TS		T:T	C:C	A:A	G:G	C:C	C:C	T:T	C:C	A:A	T:T	A:A	A:A	C:C	G:G	G:G	T:T	G:G	T:T	T:T	C:C	C:C	A:A	A:A	C:C	T:T	T:T	C:C	C:C	C:C	A:A	T:T	G:G	T:T	A:A	G:G	G:G	C:C	C:C	T:T	C:C	A:A	G:G	A:A	A:A	C:C	C:C
MAZ172_set4	set4	MAZ172_30_TS		T:T	C:C	A:A	G:A	C:C	C:T	T:A	C:T	G:A	T:T	A:A	G:A	C:T	G:G	G:G	T:T	G:G	T:T	T:T	C:C	C:C	A:A	A:A	C:C	T:T	T:T	C:C	C:C	C:C	A:A	T:T	G:G	T:T	A:A	G:G	G:G	C:C	C:T	T:T	C:C	A:A	G:G	A:A	A:A	C:C	C:T
MAZ173_r1_set4	set4	MAZ173_30_19		T:T	C:C	A:A	G:G	C:C	C:C	T:T	C:C	A:A	T:T	G:G	A:A	C:C	G:G	G:G	T:T	G:G	T:T	T:T	C:C	C:C	G:G	A:A	C:C	T:T	T:T	C:C	C:C	C:C	A:A	T:T	G:G	T:T	A:A	G:G	G:G	C:C	T:T	T:T	C:C	?	G:G	A:A	A:A	C:C	T:T
MAZ173_r2_set4	set4	MAZ173_30_TS		T:T	C:C	A:A	G:G	C:C	C:C	T:T	C:C	A:A	T:T	G:G	A:A	C:C	G:G	G:G	T:T	G:G	T:T	T:T	C:C	C:C	G:G	A:A	C:C	T:T	T:T	C:C	C:C	C:C	A:A	T:T	G:G	T:T	A:A	G:G	G:G	C:C	T:T	T:T	C:C	?	G:G	A:A	A:A	C:C	T:T
MAZ174_set4	set4	MAZ174_30_TS		T:T	C:C	A:A	G:G	C:C	C:C	T:T	C:C	A:A	T:T	G:G	A:A	C:C	G:G	G:G	T:T	G:G	T:T	T:T	C:C	C:C	G:G	A:A	C:C	T:T	T:T	C:C	C:C	C:C	A:A	T:T	G:G	T:T	A:A	G:G	G:G	C:C	C:C	T:T	C:C	?	G:G	A:A	A:A	C:C	T:T
MAZ175_set4	set4	MAZ175_30_TS		T:T	C:C	A:A	G:G	C:C	C:C	T:T	C:C	A:A	T:T	G:G	A:A	C:C	G:G	G:G	T:T	G:G	T:T	T:T	C:C	C:C	G:G	A:A	C:C	T:T	T:T	C:C	C:C	C:C	A:A	T:T	G:G	T:T	A:A	G:G	G:G	C:C	T:T	T:T	C:C	A:A	G:G	A:A	A:A	C:C	T:T
MAZ176_set4	set4	MAZ176_30_TS		T:T	C:C	A:A	G:G	C:C	C:C	T:T	C:C	A:A	T:T	A:A	A:A	C:C	?	G:G	T:T	G:G	T:T	T:T	C:C	C:C	A:A	A:A	C:C	T:T	T:T	C:C	C:C	C:C	A:A	T:T	G:G	T:T	A:A	G:G	G:G	C:C	C:C	T:T	C:C	A:A	G:G	A:A	A:A	C:C	C:C
MAZ177_set4	set4	MAZ177_30_TS		T:T	C:C	A:A	G:G	C:C	C:C	T:T	C:C	A:A	T:T	A:A	A:A	C:C	A:A	G:G	T:T	G:G	C:T	C:T	C:T	C:C	A:A	G:A	C:C	C:T	T:T	C:C	C:T	C:C	A:A	T:T	G:G	T:T	A:A	G:G	G:G	C:C	C:C	T:T	C:C	A:A	G:T	A:A	A:A	C:C	C:C
MAZ180_set4	set4	MAZ180_30_TS		T:T	C:C	A:A	G:G	C:C	T:T	A:A	T:T	A:A	T:T	A:A	A:A	C:C	G:G	G:G	T:T	G:G	C:C	T:T	T:T	C:C	G:G	G:G	C:C	C:C	T:T	C:C	C:C	C:C	A:A	T:T	A:A	T:T	A:A	G:G	G:G	C:C	C:C	T:T	C:C	A:A	T:T	A:A	A:A	C:C	C:C
MAZ184_set4	set4	MAZ184_30_TS		T:T	T:T	A:A	G:G	C:C	C:C	A:A	?	A:A	T:T	G:G	A:A	C:C	G:G	G:G	T:T	G:G	C:C	?	T:T	C:C	G:G	G:G	C:C	C:C	T:T	C:C	T:T	C:C	A:A	T:T	A:A	T:T	A:A	G:G	G:G	C:C	T:T	T:T	C:C	A:A	T:T	A:A	A:A	C:C	C:C
MAZ185_r1_set4	set4	MAZ185_30_19		T:T	T:T	?	A:A	C:C	C:C	T:T	C:C	G:G	T:T	G:G	G:G	T:T	A:A	G:G	T:T	G:G	T:T	T:T	C:C	C:C	G:G	A:A	C:C	T:T	T:T	C:C	T:T	C:C	A:A	T:T	G:G	T:T	G:G	A:A	A:A	C:C	T:T	T:T	C:C	A:A	T:T	A:A	A:A	C:C	C:C
MAZ185_r2_set4	set4	MAZ185_30_TS		T:T	T:T	A:A	G:G	C:C	T:T	A:A	T:T	A:A	T:T	G:G	A:A	C:C	?	G:G	T:T	G:G	C:C	T:T	T:T	C:C	G:G	G:G	C:C	C:C	T:T	C:C	C:C	C:C	A:A	T:T	A:A	T:T	A:A	G:G	G:G	C:C	T:T	T:T	C:C	A:A	T:T	A:A	A:A	C:C	C:C
MAZ186_set4	set4	MAZ186_30_TS		T:T	C:C	A:A	G:G	C:C	C:C	A:A	?	A:A	T:T	A:A	A:A	C:C	G:G	G:G	T:T	G:G	C:C	C:T	T:T	C:C	A:A	G:G	C:C	C:C	T:T	C:C	T:T	C:C	A:A	T:T	G:G	T:T	A:A	G:G	G:G	C:C	T:T	T:T	C:C	A:A	T:T	A:A	A:A	C:C	C:C
MAZ187_set4	set4	MAZ187_30_TS		T:T	C:C	A:A	G:G	C:C	C:C	A:A	?	A:A	T:T	A:A	A:A	C:C	G:G	G:G	T:T	G:G	C:C	C:C	T:T	C:C	A:A	G:G	C:C	C:C	T:T	C:C	T:T	C:C	A:A	T:T	G:G	T:T	A:A	G:G	G:G	C:C	T:T	T:T	C:C	A:A	G:G	A:A	A:A	C:C	C:C
MAZ188_set4	set4	MAZ188_30_TS		T:T	C:C	A:A	G:G	C:C	C:C	A:A	?	A:A	T:T	A:A	A:A	C:C	G:G	G:G	T:T	G:G	T:T	C:C	C:C	C:C	A:A	A:A	C:C	T:T	T:T	C:C	T:T	C:C	A:A	T:T	G:G	T:T	A:A	G:G	G:G	C:C	T:T	T:T	C:C	A:A	T:T	A:A	A:A	C:C	C:C
MAZ189_set4	set4	MAZ189_30_TS		T:T	T:T	A:A	G:G	C:C	C:C	A:A	?	A:A	T:T	G:G	A:A	C:C	G:G	G:G	T:T	G:G	C:C	C:C	T:T	C:C	G:G	G:G	C:C	C:C	T:T	C:C	T:T	C:C	A:A	T:T	A:A	T:T	A:A	G:G	G:G	C:C	T:T	T:T	C:C	A:A	T:T	A:A	A:A	C:C	C:C
MAZ190_set4	set4	MAZ190_30_TS		T:T	T:T	A:A	G:G	C:C	C:C	A:A	?	A:A	T:T	G:G	A:A	C:C	G:G	G:G	T:T	G:G	C:C	C:C	T:T	C:C	G:G	G:G	C:C	C:C	T:T	C:C	T:T	C:C	A:A	T:T	A:A	T:T	A:A	G:G	G:G	C:C	T:T	T:T	C:C	A:A	T:T	A:A	A:A	C:C	C:C
MAZ191_set4	set4	MAZ191_30_TS		T:T	T:T	C:A	G:G	C:C	T:T	A:A	T:T	A:A	T:T	G:G	A:A	C:C	G:G	G:G	T:T	G:G	T:T	T:T	C:C	C:C	G:G	A:A	C:C	T:T	T:T	C:C	C:C	C:C	A:A	T:T	G:A	T:T	A:A	G:G	G:G	C:C	C:T	T:T	C:C	A:A	G:G	A:A	A:A	C:C	C:C
MAZ192_set4	set4	MAZ192_30_TS		T:T	C:C	C:C	G:G	C:C	T:T	A:A	T:T	A:A	T:T	G:G	A:A	C:C	G:G	G:G	T:T	G:G	T:T	T:T	C:C	C:C	G:G	A:A	C:C	T:T	T:T	T:T	C:C	C:C	A:A	T:T	G:G	T:T	A:A	G:G	G:G	C:C	C:C	C:C	A:A	A:A	G:G	A:A	A:A	C:C	C:C
MAZ193_set4	set4	MAZ193_30_TS		T:T	C:T	A:A	G:G	C:C	T:T	A:A	T:T	A:A	T:T	?	A:A	C:C	G:G	G:G	T:T	G:G	T:T	T:T	C:C	C:C	G:A	A:A	C:C	T:T	T:T	C:C	C:C	C:C	A:A	T:T	G:A	T:T	A:A	G:G	G:G	C:C	T:T	T:T	C:C	A:A	G:G	A:A	A:A	C:C	?
MAZ194_set4	set4	MAZ194_30_TS		T:T	T:T	C:C	G:G	C:C	T:T	A:A	?	A:A	T:T	G:G	A:A	C:C	G:G	G:G	T:T	G:G	T:T	T:T	C:C	C:C	G:G	A:A	C:C	T:T	T:T	T:T	C:C	C:C	A:A	T:T	A:A	T:T	A:A	G:G	G:G	C:C	C:C	C:C	A:A	A:A	G:G	A:A	A:A	C:C	C:C
MAZ195_set4	set4	MAZ195_30_TS		T:T	C:C	A:A	G:G	C:C	C:C	T:T	?	A:A	T:T	G:G	A:A	C:C	G:G	G:G	T:T	G:G	T:T	T:T	C:C	C:C	G:G	A:A	C:C	T:T	T:T	C:C	C:C	C:C	A:A	T:T	G:G	T:T	A:A	G:G	G:G	C:C	C:C	T:T	C:C	A:A	G:G	A:A	A:A	C:C	?
MAZ196_set4	set4	MAZ196_30_TS		T:T	C:C	C:C	G:G	C:C	T:T	A:A	T:T	A:A	T:T	G:G	A:A	C:C	G:G	G:G	T:T	G:G	T:T	T:T	C:C	C:C	G:G	A:A	C:C	T:T	T:T	T:T	C:C	C:C	A:A	T:T	G:G	T:T	A:A	G:G	G:G	C:C	C:C	C:C	A:A	A:A	G:G	A:A	A:A	C:C	C:C
MAZ197_set4	set4	MAZ197_30_TS		T:T	C:C	C:C	G:G	C:C	T:T	A:A	T:T	A:A	T:T	G:G	A:A	C:C	G:G	G:G	T:T	G:G	T:T	T:T	C:C	C:C	G:G	A:A	C:C	T:T	T:T	T:T	C:C	C:C	A:A	T:T	G:G	T:T	A:A	G:G	G:G	C:C	C:C	C:C	A:A	A:A	G:G	A:A	A:A	C:C	C:C
MAZ198_set4	set4	MAZ198_30_TS		T:T	C:C	C:C	G:G	C:C	T:T	A:A	T:T	A:A	T:T	G:G	A:A	C:C	G:G	G:G	T:T	G:G	T:T	T:T	C:C	C:C	G:G	A:A	C:C	T:T	T:T	T:T	C:C	C:C	A:A	T:T	G:G	T:T	A:A	G:G	G:G	C:C	C:C	C:C	A:A	A:A	G:G	A:A	A:A	C:C	C:C
MAZ199_set4	set4	MAZ199_30_TS		T:T	C:C	C:C	G:G	C:C	T:T	A:A	T:T	A:A	T:T	G:G	A:A	C:C	G:G	G:G	T:T	G:G	T:T	T:T	C:C	C:C	G:G	A:A	C:C	T:T	T:T	T:T	C:C	C:C	A:A	T:T	A:A	T:T	A:A	G:G	G:G	C:C	C:C	C:C	A:A	A:A	G:G	A:A	A:A	C:C	C:C
MAZ2_set4	set4	MAZ2_30_TS		T:T	C:C	A:A	G:G	C:C	T:T	A:A	T:T	A:A	T:T	A:A	A:A	C:C	G:G	G:G	T:T	G:G	T:T	C:C	C:C	C:C	A:A	A:A	C:C	T:T	T:T	C:C	T:T	C:C	A:A	T:T	G:G	T:T	A:A	G:G	G:G	C:C	C:C	C:T	C:A	?	G:G	A:A	A:A	C:C	C:C
MAZ200_set4	set4	MAZ200_30_TS		T:T	C:C	C:C	G:G	C:C	T:T	A:A	T:T	A:A	T:T	G:G	A:A	C:C	G:G	G:G	T:T	G:G	T:T	T:T	C:C	C:C	G:G	A:A	C:C	T:T	T:T	T:T	C:C	C:C	A:A	T:T	G:G	T:T	A:A	G:G	G:G	C:C	C:C	C:C	A:A	A:A	G:G	A:A	A:A	C:C	C:C
MAZ201_set4	set4	MAZ201_30_TS		T:T	C:C	A:A	G:G	C:C	C:C	A:A	?	A:A	T:T	A:A	A:A	C:C	G:G	G:G	T:T	G:G	T:T	C:C	C:C	C:C	G:G	A:A	C:C	T:T	T:T	C:C	T:T	C:C	A:A	T:T	G:G	T:T	A:A	G:G	G:G	C:C	T:T	T:T	C:C	A:A	G:G	A:A	A:A	C:C	C:C
MAZ202_set4	set4	MAZ202_30_TS		T:T	T:T	A:A	G:G	C:C	T:T	A:A	C:C	A:A	T:T	G:G	A:A	C:C	G:G	G:G	T:T	G:G	T:T	T:T	C:C	C:C	G:G	A:A	C:C	T:T	T:T	C:C	C:C	C:C	A:A	T:T	A:A	T:T	A:A	G:G	G:G	C:C	T:T	T:T	C:C	A:A	G:G	A:A	A:A	C:C	T:T
MAZ203_set4	set4	MAZ203_30_TS		T:T	C:C	A:A	G:G	?	C:C	A:A	?	A:A	T:T	A:A	A:A	C:C	G:G	G:G	T:T	G:G	T:T	C:C	C:C	C:C	G:G	A:A	C:C	T:T	T:T	C:C	T:T	C:C	A:A	T:T	G:G	T:T	A:A	G:G	G:G	C:C	T:T	T:T	C:C	A:A	G:G	A:A	A:A	C:C	C:C
MAZ204_r1_set4	set4	MAZ204_30_19		T:T	C:C	A:A	G:G	C:C	C:C	A:A	?	A:A	T:T	A:A	A:A	C:C	G:G	G:G	T:T	G:G	T:T	C:C	C:C	C:C	G:G	A:A	C:C	T:T	T:T	C:C	T:T	C:C	A:A	T:T	G:G	T:T	A:A	G:G	G:G	C:C	T:T	T:T	C:C	A:A	G:G	A:A	A:A	C:C	C:C
MAZ204_r2_set4	set4	MAZ204_30_TS		T:T	C:C	A:A	G:G	C:C	C:C	A:A	?	A:A	T:T	A:A	A:A	C:C	G:G	G:G	T:T	G:G	T:T	C:C	C:C	C:C	G:G	A:A	C:C	T:T	T:T	C:C	T:T	C:C	A:A	T:T	G:G	T:T	A:A	G:G	G:G	C:C	T:T	T:T	C:C	A:A	G:G	A:A	A:A	C:C	C:C
MAZ205_set4	set4	MAZ205_30_TS		T:T	C:C	A:A	G:G	C:C	C:C	A:A	?	A:A	T:T	A:A	A:A	C:C	G:G	G:G	T:T	G:G	T:T	C:C	C:C	C:C	G:G	A:A	C:C	T:T	T:T	C:C	T:T	C:C	A:A	T:T	G:G	T:T	A:A	G:G	G:G	C:C	T:T	T:T	C:C	A:A	G:G	A:A	?	C:C	C:C
MAZ206_set4	set4	MAZ206_30_TS		T:T	C:C	A:A	G:G	C:C	C:C	A:A	?	A:A	T:T	A:A	A:A	C:C	G:G	G:G	T:T	G:G	T:T	C:C	C:C	C:C	G:G	A:A	C:C	T:T	T:T	C:C	T:T	C:C	A:A	T:T	G:G	T:T	A:A	G:G	G:G	C:C	T:T	T:T	C:C	A:A	G:G	A:A	A:A	C:C	C:C
MAZ207_r1_set4	set4	MAZ207_30_19		T:T	C:C	A:A	G:G	C:C	C:C	T:T	C:C	A:A	T:T	A:A	A:A	C:C	A:A	G:G	T:T	G:G	T:T	T:T	C:C	C:C	A:A	A:A	C:C	T:T	T:T	C:C	C:C	C:C	A:A	T:T	A:A	T:T	A:A	G:G	G:G	C:C	C:C	T:T	C:C	A:A	G:G	A:A	A:A	T:T	C:C
MAZ207_r2_set4	set4	MAZ207_30_TS		T:T	C:C	C:C	G:G	C:C	T:T	A:A	T:T	A:A	T:T	G:G	A:A	C:C	G:G	G:G	T:T	G:G	T:T	C:C	C:C	C:C	G:G	A:A	C:C	T:T	T:T	T:T	T:T	C:C	A:A	T:T	G:G	T:T	A:A	G:G	G:G	C:C	C:C	T:T	C:C	A:A	G:G	A:A	A:A	C:C	C:C
MAZ208_set4	set4	MAZ208_30_TS		T:T	C:C	C:C	G:G	C:C	T:T	A:A	T:T	A:A	T:T	G:G	A:A	C:C	G:G	G:G	T:T	G:G	T:T	C:C	C:C	C:C	G:G	A:A	C:C	T:T	T:T	T:T	T:T	C:C	A:A	T:T	G:G	T:T	A:A	G:G	G:G	C:C	T:T	T:T	C:C	A:A	G:G	A:A	A:A	C:C	C:C
MAZ209_set4	set4	MAZ209_30_TS		T:T	C:C	C:C	G:G	C:C	C:C	T:T	C:C	A:A	T:T	G:G	A:A	C:C	?	G:G	T:T	G:G	T:T	T:T	C:C	C:C	G:G	A:A	C:C	T:T	T:T	T:T	C:C	C:C	A:A	T:T	G:G	T:T	A:A	G:G	G:G	C:C	C:C	T:T	C:C	A:A	G:G	A:A	A:A	C:C	C:C
MAZ210_set4	set4	MAZ210_30_TS		T:T	C:C	A:A	G:G	C:C	C:T	T:A	C:T	A:A	T:T	G:A	A:A	C:C	?	G:G	G:T	G:G	T:T	T:T	C:C	C:C	G:A	A:A	C:C	T:T	T:T	C:C	C:T	C:C	A:A	T:T	G:G	T:T	A:A	G:G	G:G	C:C	C:T	T:T	C:C	A:A	G:G	A:A	A:A	C:C	C:T
MAZ211_r1_set4	set4	MAZ211_30_19		T:T	C:C	A:A	G:G	C:C	T:T	A:A	T:T	A:A	T:T	A:A	A:A	C:C	G:G	G:G	T:T	G:G	T:T	T:T	C:C	C:C	A:A	A:A	C:C	T:T	T:T	C:C	C:C	C:C	A:A	T:T	G:G	T:T	A:A	G:G	G:G	C:C	C:C	T:T	C:C	A:A	G:G	A:A	A:A	C:C	C:C
MAZ211_r2_set4	set4	MAZ211_30_TS		T:T	C:C	A:A	G:G	C:C	C:T	T:A	C:T	A:A	T:T	A:A	A:A	C:C	?	G:G	T:T	G:G	T:T	T:T	C:C	C:C	A:A	A:A	C:C	T:T	T:T	C:C	C:C	C:C	A:A	T:T	G:G	T:T	A:A	G:G	G:G	C:C	C:C	T:T	C:C	A:A	G:G	A:A	A:A	C:C	C:C
MAZ212_set4	set4	MAZ212_30_TS		T:T	C:C	A:A	G:G	C:C	T:T	A:A	T:T	A:A	T:T	A:A	A:A	C:C	G:G	G:G	T:T	G:G	T:T	C:C	C:C	C:C	A:A	A:A	C:C	T:T	T:T	C:C	T:T	C:C	A:A	T:T	G:G	T:T	A:A	G:G	G:G	C:C	T:T	T:T	C:C	A:A	G:G	A:A	A:A	C:C	C:C
MAZ213_set4	set4	MAZ213_30_TS		T:T	C:C	A:A	G:G	C:C	T:T	A:A	T:T	A:A	T:T	G:G	A:A	C:C	G:G	G:G	T:T	G:G	T:T	C:C	C:C	C:C	G:G	A:A	C:C	T:T	T:T	C:C	T:T	C:C	A:A	T:T	G:G	T:T	A:A	G:G	G:G	C:C	T:T	T:T	C:C	A:A	G:G	A:A	A:A	C:C	C:C
MAZ216_set4	set4	MAZ216_30_19		T:T	C:C	A:A	G:G	C:C	C:C	T:T	C:C	A:A	T:T	G:G	A:A	C:C	A:A	G:G	T:T	G:G	T:T	C:C	C:C	C:C	G:G	A:A	C:C	T:T	T:T	C:C	C:C	C:C	A:A	T:T	G:G	T:T	A:A	G:G	G:G	C:C	T:T	T:T	C:C	A:A	G:G	A:A	A:A	C:C	C:C
MAZ217_set4	set4	MAZ217_30_19		T:T	C:C	A:A	G:G	C:C	C:C	T:T	C:C	A:A	T:T	A:A	A:A	C:C	?	G:G	T:T	G:G	T:T	T:T	C:C	C:C	A:A	A:A	C:C	T:T	T:T	C:C	C:C	C:C	A:A	T:T	G:G	T:T	A:A	G:G	G:G	C:C	C:C	T:T	C:C	A:A	G:G	A:A	A:A	C:C	C:C
MAZ23_set4	set4	MAZ23_30_TS		C:C	C:C	A:A	G:G	A:A	?	A:A	C:C	G:G	T:T	A:A	G:G	C:C	G:G	G:G	T:T	G:G	T:T	T:T	C:C	T:T	A:A	A:A	C:C	T:T	T:T	C:C	C:C	C:C	A:A	T:T	G:G	T:T	A:A	G:G	G:G	C:C	C:C	?	C:C	A:A	G:G	A:A	A:A	C:C	C:C
MAZ25_r1_set4	set4	MAZ25_30_19		T:T	C:C	A:A	G:G	C:C	T:T	A:A	T:T	A:A	T:T	A:A	A:A	C:C	G:G	G:G	T:T	G:G	T:T	T:T	C:C	C:C	A:A	A:A	C:C	T:T	T:T	C:C	C:C	C:C	A:A	T:T	G:G	T:T	A:A	G:G	G:G	C:C	C:C	T:T	C:C	?	G:G	A:A	A:A	T:T	C:C
MAZ25_r2_set4	set4	MAZ25_30_TS		T:T	T:T	A:A	G:G	C:C	C:C	T:T	C:C	A:A	T:T	G:G	A:A	C:C	?	G:G	T:T	G:G	T:T	T:T	C:C	C:C	G:G	A:A	C:C	T:T	T:T	C:C	C:C	C:C	A:A	T:T	A:A	T:T	A:A	G:G	G:G	C:C	C:C	T:T	C:C	A:A	G:G	A:A	A:A	C:C	C:C
MAZ26_set4	set4	MAZ26_30_TS		T:T	C:C	A:A	G:G	C:C	T:T	A:A	T:T	A:A	T:T	G:G	A:A	C:C	G:G	G:G	T:T	A:A	C:C	T:T	T:T	C:C	G:G	G:G	C:C	C:C	T:T	C:C	C:C	A:A	C:C	C:C	G:G	C:C	A:A	G:G	G:G	C:C	C:C	T:T	C:C	A:A	G:G	?	?	T:T	C:C
MAZ28_set4	set4	MAZ28_30_TS		T:T	C:C	A:A	A:A	C:C	T:T	A:A	T:T	G:G	T:T	A:A	G:G	T:T	G:G	G:G	T:T	G:G	T:T	T:T	C:C	C:C	G:G	A:A	C:C	T:T	T:T	T:T	C:C	C:C	A:A	T:T	G:G	T:T	A:A	G:G	G:G	C:C	T:T	C:C	A:A	A:A	G:G	A:A	A:A	C:C	C:C
MAZ3_set4	set4	MAZ3_30_TS		T:T	C:C	A:A	G:G	C:C	C:C	T:T	C:C	A:A	G:G	A:A	A:A	C:C	A:A	G:G	T:T	G:G	T:T	C:C	C:C	C:C	A:A	A:A	C:C	T:T	T:T	C:C	C:C	C:C	A:A	T:T	G:G	T:T	A:A	G:G	G:G	C:C	C:C	T:T	C:C	A:A	G:G	A:A	A:A	C:C	C:C
MAZ31_set4	set4	MAZ31_30_TS		T:T	T:T	A:A	G:G	C:C	C:C	T:T	C:C	A:A	T:T	G:G	A:A	C:C	A:A	G:G	T:T	G:G	T:T	C:C	C:C	C:C	G:G	A:A	C:C	T:T	T:T	C:C	C:C	C:C	A:A	T:T	A:A	T:T	A:A	G:G	G:G	C:C	T:T	C:C	A:A	A:A	G:G	A:A	A:A	C:C	T:T
MAZ33_set4	set4	MAZ33_30_TS		T:T	C:C	A:A	G:G	C:C	T:T	A:A	T:T	A:A	T:T	G:G	A:A	C:C	G:G	G:G	T:T	G:G	T:T	C:C	C:C	C:C	G:G	A:A	C:C	T:T	T:T	C:C	T:T	C:C	A:A	T:T	G:G	T:T	A:A	G:G	G:G	C:C	C:C	T:T	C:C	A:A	G:G	A:A	A:A	C:C	C:C
MAZ34_set4	set4	MAZ34_30ciat		T:T	C:C	A:A	G:G	C:C	T:T	?	T:T	A:A	T:T	G:G	A:A	C:C	?	G:G	T:T	G:G	T:T	T:T	C:C	C:C	G:G	A:A	C:C	T:T	T:T	C:C	C:C	C:C	A:A	T:T	G:G	T:T	A:A	G:G	G:G	C:C	C:C	T:T	C:C	A:A	G:G	A:A	A:A	C:C	C:C
MAZ4_set4	set4	MAZ4_30_TS		?	T:T	A:A	G:G	C:A	?	A:A	C:C	A:A	T:T	G:G	A:A	C:C	?	G:G	T:T	G:G	T:T	C:C	C:C	C:T	G:G	A:A	C:A	T:T	C:T	C:C	T:T	C:C	A:A	T:T	A:A	T:T	A:A	G:G	G:G	C:C	C:C	T:T	C:C	A:A	G:G	A:A	A:A	C:C	C:C
MAZ42_r1_set4	set4	MAZ42_30_19		T:T	C:C	C:A	G:G	C:C	C:T	T:A	C:T	A:A	T:T	G:G	A:A	C:C	G:G	G:G	T:T	G:G	T:T	C:T	C:C	C:C	G:G	A:A	C:C	T:T	T:T	C:T	C:C	C:C	A:A	T:T	G:G	T:T	A:A	G:G	G:G	C:C	T:T	T:T	C:C	A:A	G:G	A:A	A:A	C:C	C:C
MAZ42_r2_set4	set4	MAZ42_30_TS		T:T	C:C	A:A	G:G	C:C	T:T	A:A	T:T	A:A	T:T	G:G	A:A	C:C	G:G	G:G	T:T	G:G	T:T	T:T	C:C	C:C	G:G	A:A	C:C	T:T	T:T	C:C	?	C:C	A:A	T:T	G:G	T:T	A:A	G:G	G:G	C:C	T:T	T:T	C:C	A:A	G:G	A:A	A:A	C:C	C:C
MAZ47_set4	set4	MAZ47_30_TS		C:C	C:C	A:A	G:G	A:A	T:T	A:A	T:T	G:G	T:T	A:A	G:G	T:T	G:G	G:G	T:T	G:G	T:T	T:T	C:C	T:T	G:G	A:A	?	T:T	C:C	C:C	C:C	C:C	A:A	T:T	G:G	T:T	A:A	G:G	G:G	C:C	C:C	T:T	C:C	A:A	G:G	A:A	A:A	C:C	C:C
MAZ50_r1_set4	set4	MAZ50_30_19		T:T	T:T	C:C	G:G	C:C	C:C	T:T	C:C	A:A	T:T	G:G	A:A	C:C	?	G:G	T:T	G:A	C:T	C:C	C:T	C:C	G:G	G:A	C:C	?	T:T	T:T	C:C	C:A	C:A	C:T	A:A	C:T	A:A	G:G	G:G	C:C	C:C	C:C	A:A	A:A	G:G	A:A	A:A	C:C	C:C
MAZ50_r2_set4	set4	MAZ50_30_TS		T:T	C:C	A:A	G:G	C:C	C:C	T:T	C:C	A:A	T:T	A:A	A:A	C:C	A:A	G:G	T:T	G:G	T:T	T:T	C:C	C:C	A:A	A:A	C:C	T:T	T:T	C:C	C:C	C:C	A:A	T:T	A:A	T:T	A:A	G:G	G:G	C:C	C:C	T:T	C:C	A:A	G:G	A:A	A:A	T:T	C:C
MAZ56_set4	set4	MAZ56_30_TS		T:T	C:C	A:A	G:G	C:C	C:C	T:T	C:C	A:A	T:T	G:G	A:A	C:C	?	G:G	T:T	G:G	T:T	T:T	C:C	C:C	G:G	A:A	C:C	T:T	T:T	C:C	C:C	C:C	A:A	T:T	G:G	T:T	A:A	G:G	G:G	C:C	T:T	T:T	C:C	A:A	G:G	A:A	A:A	C:C	T:T
MAZ87_set4	set4	MAZ87_30_TS		T:T	C:C	A:A	G:G	C:C	C:C	T:T	C:C	A:A	T:T	A:A	A:A	C:C	?	G:G	T:T	G:G	T:T	T:T	C:C	C:C	A:A	A:A	C:C	T:T	T:T	C:C	C:C	C:C	A:A	T:T	G:G	T:T	A:A	G:G	G:G	C:C	C:C	T:T	C:C	A:A	G:G	A:A	A:A	C:C	C:C
MAZ95_set4	set4	MAZ95_30_TS		T:T	T:T	A:A	G:G	C:C	C:C	T:T	C:C	A:A	T:T	G:G	A:A	C:C	A:A	G:G	T:T	G:G	C:C	C:C	T:T	C:C	G:G	G:G	C:C	C:C	T:T	C:C	C:C	C:C	A:A	T:T	A:A	T:T	A:A	G:G	G:G	C:C	T:T	T:T	C:C	A:A	G:G	A:A	A:A	C:C	T:T
MAZ96_set4	set4	MAZ96_30_TS		T:T	C:C	A:A	G:G	C:C	T:T	A:A	T:T	A:A	T:T	A:A	A:A	C:C	?	G:G	T:T	G:G	T:T	T:T	C:C	C:C	A:A	A:A	C:C	T:T	T:T	C:C	C:C	C:C	A:A	T:T	G:G	T:T	A:A	G:G	G:G	C:C	T:T	T:T	C:C	A:A	G:G	A:A	A:A	C:C	T:T
MNC470_set4	set4	MNC470_30ciat		T:T	T:T	A:A	G:G	C:C	T:T	?	T:T	A:A	T:T	G:G	A:A	C:C	G:G	G:G	T:T	G:G	T:T	T:T	C:C	C:C	G:G	A:A	C:C	T:T	T:T	C:C	C:C	C:C	A:A	T:T	G:G	T:T	A:A	G:G	G:G	C:C	C:C	T:T	C:C	A:A	G:G	A:A	A:A	C:C	?
NUA277_set4	set4	NUA277_30ciat		C:C	T:T	C:C	G:G	C:C	C:C	?	C:C	A:A	T:T	G:G	A:A	C:C	A:A	G:G	T:T	G:G	T:T	C:C	C:C	C:C	G:G	A:A	C:C	T:T	T:T	C:C	C:C	C:C	A:A	T:T	A:A	T:T	A:A	G:G	G:G	C:C	C:C	T:T	C:C	?	G:G	A:A	A:A	C:C	C:C
NUA35_set4	set4	NUA35_30ciat		T:T	T:T	C:C	G:G	C:C	C:C	?	C:C	A:A	G:G	G:G	A:A	C:C	G:G	G:G	T:T	G:G	T:T	C:C	C:C	C:C	G:G	A:A	C:C	T:T	T:T	C:C	C:C	C:C	A:A	T:T	A:A	T:T	A:A	G:G	G:G	T:T	T:T	T:T	C:C	A:A	G:G	A:A	A:A	C:C	C:C
NUA457_set4	set4	NUA457_30ciat		T:T	C:C	A:A	G:G	C:C	C:C	?	C:C	A:A	T:T	A:A	A:A	C:C	A:A	G:G	T:T	G:G	T:T	C:C	C:C	C:C	G:G	A:A	C:C	T:T	T:T	C:C	C:C	C:C	A:A	T:T	A:A	T:T	A:A	G:G	G:G	C:C	C:C	T:T	C:C	?	G:G	A:A	A:A	C:C	C:C
NUA552_set4	set4	NUA552_30ciat		T:T	C:C	A:A	G:G	C:C	C:C	?	C:C	A:A	T:T	G:G	A:A	C:C	G:G	G:G	T:T	G:G	T:T	C:C	C:C	C:C	G:G	A:A	C:C	T:T	T:T	C:C	T:T	C:C	A:A	T:T	G:G	T:T	A:A	G:G	G:G	C:C	C:C	C:C	A:A	?	G:G	A:A	A:A	C:C	C:C
NUA561_set4	set4	NUA561_30ciat		T:T	C:C	C:C	G:G	C:C	T:T	?	T:T	A:A	T:T	G:G	A:A	C:C	G:G	G:G	T:T	G:G	T:T	T:T	C:C	C:C	G:G	A:A	C:C	T:T	T:T	T:T	C:C	C:C	A:A	T:T	G:G	T:T	A:A	G:G	G:G	T:T	T:T	T:T	A:A	A:A	G:G	A:A	A:A	C:C	C:C
NUC168_set4	set4	NUC168_30ciat		T:T	T:T	A:A	G:G	C:C	T:T	?	T:T	A:A	T:T	G:G	A:A	C:C	G:G	G:G	T:T	G:G	T:T	T:T	C:C	C:C	G:G	A:A	C:C	T:T	T:T	C:C	C:C	C:C	A:A	T:T	A:A	T:T	A:A	G:G	G:G	C:C	C:C	T:T	C:C	A:A	G:G	A:A	A:A	C:C	C:C
NUC476_set4	set4	NUC476_30ciat		T:T	C:C	C:C	G:G	C:C	C:C	?	C:C	A:A	T:T	G:G	A:A	C:C	G:G	G:G	T:T	G:G	?	C:C	?	C:C	G:G	A:A	C:C	T:T	T:T	T:T	T:T	C:C	?	T:T	G:G	T:T	A:A	G:G	G:G	C:C	C:C	T:T	C:C	?	G:G	A:A	A:A	C:C	?
NUS7_set4	set4	NUS7_30ciat		T:T	C:C	A:A	G:G	C:C	T:T	?	T:T	A:A	T:T	G:G	A:A	C:C	G:G	G:G	T:T	G:G	T:T	T:T	C:C	C:C	G:G	A:A	C:C	T:T	T:T	C:C	C:C	C:C	A:A	T:T	G:G	T:T	A:A	G:G	G:G	C:C	T:T	T:T	A:A	A:A	G:G	A:A	A:A	C:C	T:T
RAZ103_set4	set4	RAZ103_30ciat		C:C	C:C	A:A	G:G	A:A	T:T	?	C:C	A:A	T:T	A:A	A:A	C:C	G:G	G:G	T:T	G:G	T:T	T:T	C:C	T:T	A:A	A:A	A:A	T:T	C:C	C:C	C:C	C:C	A:A	T:T	G:G	T:T	A:A	G:G	G:G	C:C	T:T	T:T	C:C	A:A	G:G	A:A	A:A	C:C	C:C
RAZ104_set4	set4	RAZ104_30ciat		?	C:C	?	G:G	A:A	T:T	?	C:C	A:A	T:T	A:A	A:A	C:C	?	G:G	?	G:G	?	T:T	C:C	T:T	G:G	A:A	A:A	T:T	?	C:C	C:C	C:C	?	T:T	?	?	?	G:G	G:G	C:C	T:T	T:T	C:C	A:A	G:G	A:A	A:A	C:C	C:C
RAZ105_set4	set4	RAZ105_30ciat		T:T	C:C	A:A	G:G	C:C	C:C	?	C:C	A:A	T:T	A:A	A:A	C:C	G:G	G:G	T:T	G:G	T:T	T:T	C:C	C:C	A:A	A:A	C:C	T:T	T:T	C:C	C:C	C:C	A:A	T:T	G:G	T:T	A:A	G:G	G:G	C:C	T:T	T:T	C:C	A:A	G:G	A:A	A:A	C:C	T:T
RAZ107_set4	set4	RAZ107_30ciat		T:T	C:C	A:A	A:A	C:C	T:T	?	T:T	G:G	T:T	A:A	G:G	T:T	G:G	G:G	T:T	G:G	T:T	T:T	C:C	C:C	A:A	A:A	C:C	T:T	T:T	C:C	C:C	C:C	A:A	T:T	G:G	T:T	A:A	G:G	G:G	C:C	T:T	T:T	C:C	A:A	G:G	A:A	A:A	C:C	T:T
RAZ167_set4	set4	RAZ167_30ciat		T:T	C:C	A:A	G:G	C:C	C:C	?	C:C	A:A	T:T	A:A	A:A	C:C	G:G	G:G	T:T	?	T:T	T:T	C:C	C:C	A:A	A:A	C:C	T:T	T:T	C:C	C:C	C:C	A:A	T:T	G:G	T:T	?	G:G	G:G	C:C	T:T	T:T	C:C	A:A	G:G	A:A	A:A	C:C	C:C
RAZ168_set4	set4	RAZ168_30ciat		T:T	T:T	A:A	G:G	C:C	T:T	?	T:T	A:A	T:T	G:G	A:A	C:C	G:G	G:G	T:T	G:G	T:T	T:T	C:C	C:C	G:G	A:A	C:C	T:T	T:T	C:C	C:C	C:C	A:A	T:T	A:A	T:T	A:A	G:G	G:G	C:C	T:T	T:T	C:C	A:A	G:G	A:A	A:A	C:C	C:C
RAZ169_set4	set4	RAZ169_30ciat		T:T	C:C	A:A	G:G	C:C	C:C	?	C:C	A:A	T:T	A:A	A:A	C:C	G:G	G:G	T:T	G:G	T:T	?	C:C	C:C	?	A:A	C:C	T:T	T:T	C:C	C:C	C:C	?	T:T	G:G	T:T	A:A	G:G	G:G	C:C	T:T	T:T	C:C	A:A	G:G	A:A	A:A	C:C	T:T
RAZ170_set4	set4	RAZ170_30ciat		T:T	C:C	A:A	G:G	C:C	T:T	?	T:T	A:A	T:T	A:A	A:A	C:C	G:G	G:G	T:T	A:A	C:C	T:T	T:T	C:C	A:A	G:G	C:C	C:C	T:T	C:C	C:C	A:A	A:A	T:T	G:G	C:C	A:A	G:G	G:G	C:C	T:T	T:T	C:C	A:A	T:T	A:A	A:A	C:C	C:C
RCB593_set4	set4	RCB593_30ciat		T:T	T:T	C:C	G:G	C:C	C:C	?	C:C	A:A	G:G	G:G	A:A	C:C	A:A	G:G	T:T	G:G	C:C	C:C	T:T	C:C	G:G	G:G	C:C	C:C	T:T	C:C	C:C	C:C	C:C	C:C	G:G	C:C	?	A:A	A:A	T:T	T:T	T:T	C:C	A:A	G:G	G:G	T:T	C:C	C:C
RMA58_set4	set4	RMA58_30ciat		T:T	C:C	A:A	G:G	C:C	?	?	C:C	A:A	T:T	A:A	A:A	C:C	A:A	G:G	T:T	G:G	T:T	T:T	C:C	C:C	G:G	A:A	C:C	T:T	T:T	C:C	T:T	C:C	A:A	T:T	A:A	T:T	?	G:G	G:G	C:C	C:C	T:T	C:C	A:A	G:G	A:A	A:A	C:C	C:C
RMA68_set4	set4	RMA68_30ciat		T:T	C:C	A:A	G:G	C:C	T:T	?	T:T	A:A	T:T	G:G	A:A	C:C	G:G	G:G	T:T	G:G	T:T	C:C	C:C	C:C	G:G	A:A	C:C	T:T	T:T	C:C	T:T	C:C	A:A	T:T	G:G	T:T	A:A	G:G	G:G	C:C	T:T	T:T	C:C	?	G:G	A:A	A:A	C:C	C:C
RMA69_set4	set4	RMA69_30ciat		T:T	C:C	C:C	G:G	C:C	T:T	?	T:T	A:A	T:T	A:A	A:A	C:C	G:G	G:G	T:T	G:G	T:T	T:T	C:C	C:C	G:G	A:A	C:C	T:T	T:T	C:T	C:C	C:C	A:A	T:T	A:A	T:T	A:A	G:G	G:G	C:C	C:C	C:T	C:A	A:A	G:G	A:A	A:A	C:C	C:C
RMA70_set4	set4	RMA70_30ciat		T:T	C:C	C:C	G:G	C:C	T:T	?	T:T	A:A	T:T	G:G	A:A	C:C	G:G	G:G	T:T	G:G	T:T	C:C	C:C	C:C	G:G	A:A	C:C	T:T	T:T	T:T	T:T	C:C	A:A	T:T	G:G	T:T	A:A	G:G	G:G	C:C	C:C	C:C	A:A	?	G:G	A:A	A:A	C:C	C:C
RMA71_set4	set4	RMA71_30ciat		T:T	C:C	A:A	G:G	C:C	T:T	?	T:T	A:A	T:T	G:G	A:A	C:C	G:G	G:G	T:T	G:G	T:T	C:C	C:C	C:C	G:G	A:A	C:C	T:T	T:T	C:C	T:T	C:C	A:A	T:T	G:G	T:T	A:A	G:G	G:G	C:C	C:C	T:T	C:C	?	G:G	A:A	A:A	C:C	C:C
SAB575-A_set4	set4	SAB575_A_30_19		T:T	C:C	A:A	G:G	C:C	C:C	T:T	C:C	A:A	T:T	G:G	A:A	C:C	A:A	G:G	T:T	G:G	T:T	C:C	C:C	C:C	G:G	A:A	C:C	T:T	T:T	C:C	C:C	C:C	A:A	T:T	G:G	T:T	A:A	G:G	G:G	C:C	C:C	T:T	C:C	A:A	G:G	A:A	A:A	C:C	C:C
SAB575-B_set4	set4	SAB575_B_30_19		T:T	T:T	A:A	G:G	C:C	C:C	T:T	C:C	A:A	T:T	G:G	A:A	C:C	G:G	G:G	T:T	G:G	T:T	T:T	C:C	C:C	G:G	A:A	C:C	T:T	T:T	C:C	C:C	C:C	A:A	T:T	A:A	T:T	A:A	G:G	G:G	C:C	C:C	T:T	C:C	A:A	G:G	A:A	A:A	T:T	C:C
SAB576_set4	set4	SAB576_30ciat		T:T	C:C	A:A	G:G	C:C	C:C	?	C:C	A:A	G:G	A:A	A:A	C:C	G:G	G:G	T:T	G:G	T:T	C:C	C:C	C:C	A:A	A:A	C:C	T:T	T:T	C:C	C:C	C:C	A:A	T:T	G:G	T:T	A:A	G:G	G:G	C:C	T:T	T:T	C:C	A:A	G:G	A:A	A:A	C:C	C:C
SAB581_set4	set4	SAB581_30ciat		T:T	C:C	A:A	G:G	C:C	T:T	?	T:T	G:G	T:T	A:A	G:G	T:T	G:G	G:G	T:T	G:G	T:T	T:T	C:C	C:C	A:A	A:A	C:C	T:T	T:T	C:C	C:C	C:C	A:A	T:T	G:G	T:T	A:A	G:G	G:G	C:C	C:C	T:T	C:C	A:A	G:G	A:A	A:A	T:T	C:C
SAB617_set4	set4	SAB617_30ciat		T:T	C:C	A:A	G:G	C:C	T:T	?	T:T	G:G	T:T	A:A	G:G	T:T	G:G	G:G	T:T	G:G	T:T	T:T	C:C	C:C	A:A	A:A	C:C	T:T	T:T	C:C	C:C	C:C	A:A	T:T	G:G	T:T	A:A	?	A:A	C:C	C:C	T:T	C:C	A:A	T:T	A:A	A:A	T:T	C:C
SAB621_set4	set4	SAB621_30ciat		C:C	C:C	A:A	G:G	A:A	C:C	?	C:C	G:G	T:T	A:A	G:G	T:T	A:A	G:G	T:T	G:G	T:T	C:C	C:C	T:T	A:A	A:A	C:C	T:T	T:T	C:C	C:C	C:C	A:A	T:T	G:G	T:T	A:A	A:A	A:A	C:C	C:C	T:T	C:C	A:A	T:T	A:A	A:A	C:C	C:C
SAB686_set4	set4	SAB686_30ciat		C:C	C:C	C:C	G:G	A:A	T:T	?	T:T	A:A	T:T	A:A	A:A	C:C	G:G	G:G	T:T	G:G	T:T	T:T	C:C	T:T	A:A	A:A	C:C	T:T	T:T	C:C	C:C	C:C	A:A	T:T	G:G	T:T	A:A	G:G	G:G	C:C	C:C	T:T	C:C	A:A	G:G	A:A	A:A	T:T	C:C
SEL1309_set4	set4	SEL1309_30ciat		T:T	T:T	C:C	A:A	C:C	?		C:C	A:A	G:G	G:G	A:A	T:T	G:G	?	T:T	A:A	C:C	C:C	T:T	C:C	G:G	G:G	C:C	C:C	T:T	T:T	T:T	A:A	A:A	T:T	A:A	C:C	A:A	G:G	G:G	C:C	T:T	C:C	A:A	A:A	G:G	G:G	A:A	T:T	T:T
SEQ1_set4	set4	SEQ1_30_19		T:T	C:T	C:C	A:A	C:C	C:C	T:T	C:C	G:G	T:T	G:G	G:G	T:T	?	G:G	T:T	G:G	C:T	C:T	C:T	C:C	G:A	G:A	C:C	C:T	T:T	T:T	C:T	C:C	C:A	C:T	G:G	C:T	G:G	A:A	A:A	C:C	C:C	C:C	A:A	A:A	T:T	A:A	T:A	C:C	C:T
SEQ1003_set4	set4	SEQ1003_30_19		T:T	C:C	A:A	G:G	C:C	C:C	T:T	C:C	A:A	G:G	A:A	A:A	C:C	G:G	G:G	T:T	G:G	T:T	C:C	C:C	C:C	A:A	A:A	C:C	T:T	T:T	C:C	C:C	C:C	A:A	T:T	G:G	T:T	A:A	G:G	G:G	C:C	T:T	T:T	C:C	A:A	G:G	A:A	A:A	C:C	T:T
SEQ1006_set4	set4	SEQ1006_30ciat		T:T	C:C	A:A	G:G	C:C	T:T	?	T:T	A:A	T:T	G:G	A:A	C:C	G:G	G:G	T:T	G:G	T:T	T:T	C:C	C:C	G:G	A:A	C:C	T:T	T:T	C:C	C:C	C:C	A:A	T:T	G:G	T:T	A:A	G:G	G:G	C:C	T:T	C:C	A:A	A:A	G:G	A:A	A:A	C:C	T:T
SEQ1027_set4	set4	SEQ1027_30ciat		T:T	C:C	A:A	G:G	C:C	T:T	?	C:C	A:A	T:T	A:A	A:A	C:C	G:G	G:G	T:T	G:G	T:T	T:T	C:C	C:C	G:G	A:A	C:C	T:T	T:T	C:C	C:C	C:C	A:A	T:T	G:G	T:T	A:A	G:G	G:G	C:C	T:T	T:T	C:C	A:A	G:G	A:A	A:A	C:C	C:C
SEQ11-A_set4	set4	SEQ11_A_30_19		T:T	C:C	A:A	G:G	C:C	T:T	A:A	T:T	A:A	T:T	A:A	A:A	C:C	G:G	G:G	T:T	G:G	T:T	T:T	C:C	C:C	A:A	A:A	C:C	T:T	T:T	C:C	C:C	C:C	A:A	T:T	G:G	T:T	A:A	G:G	G:G	C:C	C:C	C:C	A:A	G:G	G:G	A:A	A:A	C:C	C:C
SEQ11-B_set4	set4	SEQ11_B_30_19		T:T	T:T	C:C	G:G	C:C	T:T	A:A	C:C	A:A	T:T	G:G	A:A	C:C	G:G	G:G	T:T	G:G	C:C	T:T	T:T	C:C	G:G	G:G	C:C	C:C	T:T	T:T	C:C	C:C	C:C	C:C	G:G	C:C	A:A	G:G	G:G	C:C	C:C	C:C	A:A	?	G:G	A:A	T:T	C:C	C:C
SER118-B_set4	set4	SER118_B_30ciat		T:T	T:T	A:A	A:A	C:C	C:C	?	C:C	G:G	G:G	G:G	G:G	T:T	A:A	G:G	T:T	G:G	C:C	T:T	C:C	C:C	G:G	G:G	C:C	C:C	T:T	T:T	?	A:A	?	?	A:A	C:C	?	?	A:A	?	T:T	C:C	A:A	A:A	G:G	G:G	T:T	C:C	T:T
SER118_set4	set4	SER118_30ciat		T:T	T:T	A:A	A:A	C:C	C:C	?	C:C	G:G	G:G	G:G	G:G	T:T	A:A	G:G	T:T	G:G	C:C	T:T	C:C	C:C	G:G	G:G	C:C	C:C	T:T	T:T	T:T	A:A	C:C	C:C	A:A	C:C	G:G	A:A	A:A	C:C	T:T	C:C	A:A	A:A	G:G	G:G	T:T	C:C	T:T
SIN526_set4	set4	SIN526_30ciat		C:C	C:C	A:A	A:A	A:A	C:C	?	C:C	G:G	G:G	G:G	G:G	T:T	A:A	G:G	G:G	G:G	C:C	C:C	C:C	C:C	G:G	G:G	A:A	C:C	C:C	T:T	C:C	A:A	C:C	C:C	G:G	C:C	G:G	A:A	A:A	C:C	C:C	C:C	A:A	A:A	G:G	G:G	T:T	C:C	T:T
SMC44_set4	set4	SMC44_30ciat		T:T	T:T	C:C	A:A	C:C	T:T	?	T:T	G:G	T:T	G:G	G:G	T:T	G:G	G:G	T:T	G:G	C:C	T:T	C:C	C:C	G:G	G:G	C:C	C:C	T:T	T:T	C:C	A:A	C:C	C:C	G:G	C:C	?	?	A:A	C:C	T:T	T:T	C:C	A:A	G:G	A:A	T:T	C:C	C:C
SMR113_set4	set4	SMR113_30ciat		T:T	T:T	C:C	G:G	C:C	C:C	?	C:C	A:A	T:T	G:G	A:A	T:T	G:G	G:G	T:T	G:G	C:C	C:C	T:T	C:C	G:G	G:G	C:C	C:C	T:T	C:C	T:T	C:C	C:C	C:C	A:A	C:C	?	A:A	A:A	C:C	T:T	T:T	C:C	A:A	G:G	A:A	T:T	C:C	C:C
SMR129_set4	set4	SMR129_30ciat		T:T	T:T	C:C	G:G	C:C	C:C	?	C:C	A:A	T:T	G:G	A:A	C:C	A:A	G:G	T:T	G:G	C:C	C:C	T:T	C:C	G:G	G:G	C:C	C:C	T:T	C:C	C:C	C:C	C:C	C:C	G:G	C:C	G:G	A:A	A:A	T:T	T:T	T:T	C:C	A:A	G:G	A:A	?	C:C	T:T
Sweet_set4	set4	SWEET_30_19		T:T	C:C	A:A	G:G	C:C	T:T	A:A	T:T	A:A	T:T	G:G	A:A	C:C	?	G:G	T:T	G:G	T:T	T:T	C:C	C:C	A:A	A:A	C:C	T:T	T:T	C:C	C:C	C:C	A:A	T:T	G:G	T:T	A:A	G:G	G:G	C:C	C:C	T:T	C:C	A:A	G:G	A:A	A:A	C:C	C:C
Talamanca_set4	set4	TALAMANCA_30ciat		T:T	T:T	C:C	G:G	C:C	C:C	?	C:C	A:A	T:T	G:G	A:A	C:C	A:A	G:G	G:G	G:G	C:C	C:C	C:C	C:C	G:G	G:G	C:C	C:C	T:T	T:T	C:C	A:A	C:C	C:C	A:A	C:C	?	A:A	A:A	T:T	T:T	T:T	C:C	A:A	G:G	A:A	T:T	C:C	?
VAX6_set4	set4	VAX6_30ciat		T:T	T:T	C:C	G:G	C:C	C:C	?	?	G:G	T:T	G:G	?	T:T	G:G	G:G	T:T	G:G	C:C	?	C:C	C:C	G:G	G:G	C:C	C:C	T:T	T:T	T:T	?	C:C	C:C	?	?	?	?	A:A	?	C:C	C:C	A:A	A:A	G:G	A:A	T:T	C:C	C:C
Buteko_set5	set5	10001: Buteko		C:C	C:C	C:C	A:A	A:A	C:C	A:A	C:C	A:A	G:G	G:G	G:G	T:T	A:A	G:G	T:T	A:A	C:C	C:C	T:T	C:C	G:G	G:G	C:A	C:C	C:T	T:T	C:C	A:A	?	C:C	G:A	C:C		G:G	?	C:T	T:T	C:C	A:A		G:T	G:A	T:T	C:C	C:C
Fungula_set5	set5	10008: Fungula		C:C	T:T	A:A	G:G	A:A	C:C	T:T	C:C	G:G	G:G	G:G	G:G	T:T	G:G	G:G	T:T	A:A	C:C	C:C	T:T	C:C	G:G	G:G	A:A	C:C	C:C	C:C	T:T	A:A	A:A	T:T	A:A	C:C		G:G	A:A	C:C	T:T	C:C	C:C		G:G	G:G	A:A	C:C	C:C
German_set5	set5	10005: German		T:T	C:C	A:A	G:G	C:C	C:C	T:T	C:C	A:A	T:T	G:G	A:A	C:C	G:G	G:G	T:T	G:G	T:T	C:C	C:C	C:C	G:G	A:A	C:C	T:T	T:T	C:C	C:C	C:C	A:A	T:T	G:G	T:T		G:G	G:G	C:C	C:C	C:C	A:A		G:G	A:A	A:A	C:C	C:C
Kabulangeti_r1_set5	set5	10014: Kabualngeti		T:T	C:C	A:A	G:G	C:C	T:T	A:A	T:T	A:A	T:T	G:G	A:A	C:C	G:G	G:G	T:T	G:G	T:T	T:T	C:C	C:C	G:G	A:A	C:C	T:T	T:T	C:C	C:C	C:C	?	T:T	G:G	T:T		G:G	G:G	C:C	C:C	C:C	A:A		G:G	A:A	A:A	C:C	C:C
Kabulangeti_r2_set5	set5	10004: Kabulangeti		T:T	C:C	A:A	G:G	C:C	C:C	T:T	C:C	A:A	T:T	G:G	A:A	C:C	A:A	G:G	T:T	G:G	T:T	C:C	C:C	C:C	G:G	A:A	C:C	T:T	T:T	C:C	C:C	C:C	A:A	T:T	G:G	T:T		G:G	G:G	C:C	C:C	T:T	C:C		G:G	A:A	A:A	C:C	C:C
Kabulangeti_r3_set5	set5	10009: Kabulangeti		T:T	C:C	A:A	G:G	C:C	T:T	A:A	T:T	A:A	T:T	G:G	A:A	C:C	G:G	G:G	T:T	G:G	T:T	T:T	C:C	C:C	G:G	A:A	C:C	T:T	T:T	C:C	C:C	C:C	A:A	T:T	G:G	T:T		G:G	G:G	C:C	C:C	C:C	A:A		G:G	A:A	A:A	C:C	C:C
Kabulangeti_r4_set5	set5	10021: Kabulangeti		T:T	C:C	A:A	G:G	C:C	T:T	A:A	T:T	A:A	T:T	G:G	A:A	C:C	G:G	G:G	T:T	G:G	T:T	T:T	C:C	C:C	G:G	A:A	C:C	T:T	T:T	C:C	C:C	C:C	A:A	T:T	G:G	T:T		G:G	G:G	C:C	C:C	C:C	A:A		G:G	A:A	A:A	C:C	C:C
Kabulangeti_r5_set5	set5	10026: Kabulangeti		T:T	C:C	A:A	G:G	C:C	T:T	A:A	T:T	A:A	T:T	G:G	A:A	C:C	G:G	G:G	T:T	G:G	T:T	T:T	C:C	C:C	G:G	A:A	C:C	T:T	T:T	C:C	C:C	C:C	A:A	T:T	G:G	T:T		G:G	G:G	C:C	C:C	C:C	A:A		G:G	A:A	A:A	C:C	C:C
Kalandalanda_set5	set5	10006: Kalandalanda		T:T	T:T	A:A	A:A	C:C	T:T	A:A	C:C	A:A	G:G	G:G	A:A	C:C	G:G	G:G	T:T	G:G	C:C	T:T	T:T	C:C	G:G	G:G	C:C	C:C	T:T	T:T	C:C	C:C	C:C	C:C	A:A	C:C		A:A	A:A	T:T	T:T	C:C	A:A		G:G	A:A	T:T	C:C	T:T
Kapolopolo_set5	set5	10007: Kapolopolo		C:C	T:T	A:A	A:A	A:A	C:C	T:T	C:C	A:A	G:G	G:G	G:G	C:C	A:A	G:G	T:T	G:G	C:C	C:C	T:T	T:T	G:G	G:G	C:C	C:C	T:T	T:T	C:C	C:C	C:C	C:C	A:A	C:C		G:G	G:G	T:T	T:T	T:T	C:C		T:T	A:A	T:T	C:C	C:C
Lusaka_r1_set5	set5	10002: Lusaka		T:T	C:C	A:A	G:G	C:C	T:T	A:A	C:C	A:A	T:T	G:G	A:A	C:C	G:G	G:G	T:T	G:G	T:T	T:T	C:C	C:C	G:G	A:A	C:C	T:T	T:T	C:C	C:C	C:C	A:A	T:T	G:G	T:T		G:G	G:G	C:C	C:C	C:C	A:A		G:G	A:A	A:A	C:C	C:C
Lusaka_r2_set5	set5	10013: Lusaka		T:T	C:C	A:A	G:G	C:C	T:T	A:A	C:C	A:A	T:T	G:G	A:A	C:C	G:G	G:G	T:T	G:G	T:T	T:T	C:C	C:C	G:G	A:A	C:C	T:T	T:T	C:C	C:C	C:C	A:A	T:T	G:G	T:T		G:G	G:G	C:C	C:C	C:C	A:A		G:G	A:A	A:A	C:C	C:C
Lusaka_r3_set5	set5	10018: Lusaka		T:T	T:T	C:C	G:G	C:C	C:C	T:T	C:C	G:G	T:T	G:G	G:G	T:T	G:G	G:G	T:T	A:A	C:C	C:C	T:T	T:T	G:G	G:G	A:A	C:C	C:C	T:T	C:C	C:C	C:C	T:T	A:A	C:C		A:A	A:A	T:T	T:T	C:C	A:A		T:T	G:G	T:T	C:C	C:C
Lusaka_r4_set5	set5	10024: Lusaka		C:C	C:C	A:A	G:G	A:A	T:T	A:A	T:T	A:A	T:T	G:G	A:A	C:C	G:G	G:G	T:T	G:G	T:T	T:T	C:C	T:T	G:G	A:A	C:C	T:T	T:T	C:C	C:C	C:C	A:A	T:T	G:G	T:T		G:G	G:G	C:C	T:T	C:C	A:A		G:G	A:A	A:A	C:C	C:C
Lusaka_r5_set5	set5	10027: Lusaka		C:C	C:C	A:A	G:G	A:A	T:T	A:A	T:T	A:A	T:T	A:A	A:A	C:C	G:G	G:G	T:T	G:G	T:T	T:T	C:C	T:T	A:A	A:A	C:C	T:T	T:T	C:C	C:C	C:C	A:A	T:T	G:G	T:T		G:G	G:G	C:C	T:T	C:C	A:A		G:G	A:A	A:A	C:C	C:C
Pomba_set5	set5	10003: Pomba		C:C	T:T	A:A	G:G	A:A	C:C	T:T	C:C	G:G	G:G	G:G	G:G	T:T	G:G	G:G	T:T	A:A	C:C	C:C	T:T	C:C	G:G	G:G	A:A	C:C	C:C	C:C	T:T	A:A	A:A	T:T	A:A	C:C		G:G	A:A	C:C	T:T	C:C	C:C		G:G	G:G	A:A	C:C	C:C
Solwezi_set5	set5	10010: Solwezi		C:C	C:C	A:A	G:G	A:A	T:T	A:A	C:C	A:A	T:T	G:G	A:A	C:C	G:G	G:G	T:T	G:G	T:T	T:T	C:C	T:T	G:G	A:A	C:C	T:T	T:T	C:C	C:C	C:C	A:A	T:T	G:G	T:T		G:G	G:G	C:C	C:C	C:C	A:A		G:G	A:A	A:A	C:C	C:C
Tamba_set5	set5	10016: Tamba		C:C	T:T	A:A	G:G	A:A	C:C	T:T	C:C	G:G	G:G	G:G	G:G	T:T	G:G	G:G	T:T	A:A	C:C	C:C	T:T	C:C	G:G	G:G	A:A	C:C	C:C	C:C	T:T	A:A	A:A	T:T	A:A	C:C		G:G	A:A	C:C	T:T	C:C	C:C		G:G	G:G	A:A	C:C	C:C
White_r1_set5	set5	10011: White		T:T	T:T	C:C	A:A	C:C	C:C	T:T	C:C	G:G	G:G	G:G	G:G	T:T	A:A	G:G	T:T	A:A	?	C:C	T:T	C:C	G:G	G:G	C:C	C:C	T:T	T:T	T:T	C:C	C:C	T:T	A:A	C:C		G:G	G:G	T:T	T:T	T:T	C:C		T:T	G:G	A:A	C:C	C:C
White_r2_set5	set5	10015: White		T:T	C:T	C:A	G:A	C:C	C:C	T:T	C:C	G:A	T:T	G:G	G:G	C:T	A:A	G:G	T:T	G:A	C:C	C:C	T:T	C:C	G:G	G:G	C:A	C:C	T:T	C:T	C:T	C:C	C:C	C:T	G:A	C:C		G:A	G:A	C:T	C:T	C:C	A:A		G:T	G:A	T:T	C:C	C:C
White_r3_set5	set5	10019: White		C:C	C:C	A:A	G:G	A:A	C:C	T:T	C:C	A:A	T:T	G:G	A:A	C:C	A:A	G:G	T:T	G:G	T:T	C:C	C:C	T:T	G:G	A:A	C:C	T:T	T:T	C:C	C:C	C:C	A:A	T:T	G:G	T:T		G:G	G:G	C:C	C:C	C:C	A:A		G:G	A:A	A:A	C:C	C:C
Yellow_r1_set5	set5	10012: Yellow		T:T	C:C	A:A	G:G	C:C	T:T	A:A	T:T	A:A	T:T	G:G	A:A	C:C	G:G	G:G	T:T	G:G	T:T	T:T	C:C	C:C	G:G	A:A	C:C	T:T	T:T	C:C	C:C	C:C	A:A	T:T	G:G	T:T		G:G	G:G	C:C	C:C	T:T	C:C		G:G	A:A	A:A	C:C	C:C
Yellow_r2_set5	set5	10017: Yellow		T:T	C:C	C:C	G:G	C:C	T:T	A:A	C:C	A:A	T:T	G:G	A:A	C:C	G:G	G:G	T:T	G:G	T:T	T:T	C:C	C:C	G:G	A:A	C:C	T:T	T:T	T:T	C:C	C:C	A:A	T:T	G:G	T:T		G:G	G:G	C:C	C:C	T:T	C:C		G:G	A:A	A:A	C:C	C:C
Yellow_r3_set5	set5	10025: Yellow		T:T	C:C	A:A	G:G	C:C	T:T	A:A	C:C	A:A	T:T	G:G	A:A	C:C	G:G	G:G	T:T	G:G	T:T	T:T	C:C	C:C	G:G	A:A	C:C	T:T	T:T	C:C	C:C	C:C	A:A	T:T	G:G	T:T		G:G	G:G	C:C	C:C	T:T	C:C		G:G	A:A	A:A	C:C	C:C
			A:A	0	0	500	111	86	0	363	0	569	0	216	516	0	184	0	0	74	0	0	0	0	178	455	44	0	0	0	0	81	482	0	211	0	295	102	153	0	0	0	245	595	0	596	515	0	0
			C:C	76	432	192	0	606	331	0	411	0	0	0	0	541	0	0	0	0	229	348	528	626	0	0	650	235	59	489	493	612	194	149	0	207	0	0	0	583	306	236	447	0	0	0	0	616	590
			G:G	0	0	0	587	0	0	0	0	125	101	468	169	0	480	661	47	625	0	0	0	0	511	233	0	0	0	0	0	0	0	0	462	0	86	306	514	0	0	0	0	27	588	95	0	0	0
			T:T	610	244	0	0	0	289	253	235	0	589	0	0	151	0	33	645	0	457	329	160	73	0	0	0	458	641	208	192	0	0	539	0	479	0	0	0	84	377	458	0	0	96	0	170	88	99
			sum homozygous calls	686	676	692	698	692	620	616	646	694	690	684	685	692	664	694	692	699	686	677	688	699	689	688	694	693	700	697	685	693	676	688	673	686	381	408	667	667	683	694	692	622	684	691	685	704	689
			%	96.756	95.3456	97.6023	98.4485	97.6023	87.4471	87.1287	91.1142	97.8843	97.3202	96.4739	96.615	97.6023	93.653	97.8843	97.6023	98.5896	96.756	95.4866	97.0381	98.5896	97.1791	97.0381	97.8843	97.7433	98.7306	98.3075	96.615	97.7433	95.3456	97.0381	94.9224	96.756	96.4557	97.3747	94.0762	94.0762	96.3329	97.8843	97.6023	90.8029	96.4739	97.4612	96.615	99.2948	97.1791
			total	718	718	718	718	718	718	718	718	718	718	718	718	718	718	718	718	718	718	718	718	718	718	718	718	718	718	718	718	718	718	718	718	718	718	718	718	718	718	718	718	718	718	718	718	718	718
			?	21	0	0	0	0	0	0	0	0	0	0	0	0	0	0	0	0	0	0	0	0	0	0	0	0	0	0	0	0	0	0	0	0	0	0	0	0	0	0	0	0	0	0	0	0	0
			%?	2.96192	0	0	0	0	0	0	0	0	0	0	0	0	0	0	0	0	0	0	0	0	0	0	0	0	0	0	0	0	0	0	0	0	0	0	0	0	0	0	0	0	0	0	0	0	0
			empty cells	9	9	9	9	9	9	11	9	9	9	9	9	9	9	9	9	9	9	9	9	9	9	9	9	9	9	9	9	9	9	9	9	9	323	299	9	9	9	9	9	33	9	9	9	9	9
			Rest / het	3	34	18	12	18	90	92	64	16	20	26	25	18	46	16	18	11	24	33	22	11	21	22	16	17	10	13	25	17	34	22	37	24	15	12	43	43	27	16	18	64	26	19	25	6	21
[truncated: 728 more columns]

## Sheet: FlpJk_genot
	BARC-PV-0000055	BARC-PV-0000105	BARC-PV-0000365	BARC-PV-0000468	BARC-PV-0000501	BARC-PV-0000669	BARC-PV-0000819	BARC-PV-0000909	BARC-PV-0001385	BARC-PV-0001413	BARC-PV-0001925	BARC-PV-0002100	BARC-PV-0002776	BARC-PV-0002838	BARC-PV-0002984	BARC-PV-0003413	BARC-PV-0003549	BARC-PV-0003561	BARC-PV-0003623	BARC-PV-0003866	BARC-PV-0003932	BARC-PV-0004096	BARC-PV-0004479	BARC-PV-0004807	BARC-PV-0005055	BARC-PV-0005264	BARC-PV-0005388	BARC-PV-0005586	BARC-PV-0005710	BARC-PV-0005793	BARC-PV-0005808	BARC-PV-0006056	sc00002ln2152649_1120369_C_T_3	sc00002ln2152649_1550949_T_G_3	sc00002ln2152649_49740_T_G_222	sc00003ln2130026_123977_T_C_44	sc00003ln2130026_1665755_G_T_5	sc00003ln2130026_1698708_G_A_6	sc00003ln2130026_1706192_A_C_6	sc00003ln2130026_1727598_G_T_6	sc00003ln2130026_1791042_A_G_6	sc00003ln2130026_1850170_T_C_6	sc00003ln2130026_1952717_T_G_6	sc00003ln2130026_2002999_C_T_6	sc00003ln2130026_2022040_G_A_6	sc00003ln2130026_2121184_A_C_6	sc00003ln2130026_221589_T_C_45	sc00003ln2130026_24808_C_T_434	sc00003ln2130026_318965_G_A_46
AFR298_set1	T	C	G	A	T	A	A	G	T	T	T	G	C	A	G	G	C	C	C	G	C	C	G	G	C	G	C	C	T	T	T	G	C	T	T	T	G	G	A	G	A	T	T	C	G	A	T	C	A
AFR619_set1	A	C	G	A	G	A	A	C	C	A	T	G	T	A	A	G	C	T	C	A	C	C	G	T	C	G	C	G	G	T	C	G	T	T	T	T	G	G	A	G	A	T	T	C	G	A	C	C	G
AFR731_set1	T	C	G	A	T	A	G	G	C	A	T	G	C	A	G	G	C	C	C	G	C	C	G	T	A	G	T	G	T	T	C	G	T	T	T	T	G	G	A	G	A	C	G	T	A	A	C	C	G
ALB213_set1	A	-	T	T	G	T	G	C	C	T	G	G	T	T	A	G	C	T	G	G	C	C	G	T	A	T	C	G	G	C	C	A	T	T	T	C	T	A	C	G	A	C	G	C	A	A	C	C	G
ALB67_set1	A	C	T	T	G	T	G	C	C	T	G	G	T	T	A	G	C	C	G	G	C	C	G	-	A	T	-	C	G	C	C	A	T	T	T	C	T	A	C	G	A	C	G	C	A	A	-	C	G
BAT477_set1	T	C	T	T	G	T	G	C	C	A	G	G	T	T	A	A	C	C	G	A	C	C	G	T	A	T	T	G	G	C	C	A	T	T	T	T	T	A	C	G	A	C	G	C/T	A	C	C	C	G
BAT881_set1	A	C	T	T	G	T	G	C	C	T	G	G	T	T	A	A	C	C	G	A	C	C	G	T	A	T	T	G	G	C	C	G	T	T	T	C	T	A	C	T	G	C	G	T	A	C	C	C	G
BAT93_set1	T	A	T	T	G	T	G	C	C	A	G	A	T	T	A	A	G	T	G	A	C	C	T	T	A	T	T	G	G	C	C	A	T	T	T	T	T	A	C	T	G	C	T	C/T	G	A	C	C	G
BFS10_set1	A	C	T	T	G	T	G	C	C	T	G	G	T	T	A	A	G	T	G	A	C	C	T	T	A	T	C	G	G	C	C	A	T	T	T	T	T	A	C	T	G	C	G	T	A	C	C	C	G
BFS32_set1	T	C	T	T	G	T	G	C	C	T	G	G	T	T	A	A	C	T	G	G	C	C	G	T	A	T	T	G	G	C	C	A	T	T	T	C	T	A	C	G	A	C	G	T	A	C	C	C	G
BFS39_set1	A	C	T	T	G	T	G	C	C	T	G	G	T	T	A	G	C	T	G	A	C	C	G	T	A	T	T	G	G	C	C	A	T	T	T	C	T	A	C	G	A	C	G	C	A	A	C	C	G
CAL143_set1	A	C	G	A	T	A	A	G	C	T	T	G	C	A	G	G	C	T	C	G	C	T	G	G	C	G	C	C	T	T	C	G	T	T	T	T	G	G	A	G	A	T	T	C	G	A	T	C	A
CAL96_set1	T	C	G	A	T	A	A	G	C	T	T	G	C	A	G	G	C	T	C	G	C	C	G	G	C	G	C	C	T	T	T	G	T	T	T	T	G	G	A	G	A	T	T	C	G	A	C	C	G
CIM9314_set1	A	C	G	A	G	A	A	C	C	A	T	G	T	A	A	G	C	T	C	A	C	C	G	T	C	G	C	G	G	T	C	G	T	T	T	T	G	G	A	G	A	T	T	C	G	A	C	C	G
COS16_set1	A/T	C	G	A	T	A	A	G	C	A/T	T	G	C	A	G	G	C	C	C/G	G	C	T	-	-	C	G	C	G	T	T	T	G	C/T	G/T	T	T	G	G	A	G	-	T	-	C	G	A	C	C	G
DAB230_set1	T	C	G	A	T	A	A	G	C	T	T	G	C	A	G	G	C	C	C	G	C	C	G	T	C	G	C	G	T	T	T	G	T	T	T	T	G	G	A	G	A	T	T	C	G	A	C	C	G
DAB246_set1	A	C	G	A	T	-	A	G	C	T	T	G	C	A	-	G	C	T	-	G	C	T	G	G	C	G	C	C	T	T	T	-	T	T	T	T	G	G	A	G	A	T	T	C	G	A	T	C	-
DAB387_set1	A	C	G	A	T	A	A	G	T	T	T	G	C	A	G	G	C	C	C	G	C	T	G	G	C	G	C	C	T	T	C	G	C	T	T	T	G	G	A	G	A	T	T	C	G	A	T	C	A
DOR364_set1	A	C	T	T	G	T	G	C	C	T	G	G	T	T	A	A	C	T	G	A	C	C	G	T	A	T	T	G	G	C	C	A	T	T	T	C	T	A	C	G	A	C	G	C	A	A	C	C	G
EAP9510_set1	A	C	T	T	G	T	G	C	C	T	G	G	T	T	A	A	G	T	G	A	C	C	G	T	A	T	T	G	G	C	C	A	T	T	T	C	T	A	C	T	G	C	G	C	A	A	C	C	G
Flor_de_Junio_Victoria_set1	A/T	A	T	T	G	A/T	G	C	C	A	G/T	A	T	T	A/G	A/G	G	C	G	A	C	C	G/T	T	A	T	T	G	G	T	C	A	T	G/T	T	C/T	T	A	C	T	G	C	-	C	A/G	A	C	C/T	G
G11270_set1	T	C	T	T	G	A	G	C	C	A	T	A	T	T	G	G	G	T	G	A	C	C	G	T	A	T	T	G	G	C	C	A	T	G	G	C	T	A	C	T	G	C	G	C	A	A	C	C	G
G11360_set1	T	A	T	T	G	A	G	C	C	T	G	A	T	T	G	G	G	T	G	A	C	C	G	T	A/C	T	T	G	G	C	C	A	T	T	T	T	T	A	C	T	G	C	T	C	A	A	C	C	G
G122_set1	A	C	T	A	T	A	A	G	C	T	T	G	C	A	G	G	C	C	C	G	C	C	G	G	C	G	C	C	T	T	T	G	T	T	T	T	G	G	A	G	A	T	T	C	G	A	T	C	A
G14519_set1	T	C	T	T	G	A	G	C	C	A	T	G	T	T	A	A	C	T	G	G	C	C	G	T	C	T	T	G	G	C	C	A	T	G	G	C	T	A	C	T	G	C	G	C	A	A	C	C	G
G19833_set1	T	C	T	A	T	A	A	C	T	T	T	G	C	A	G	G	C	T	C	G	C	C	G	G	C	T	C	G	T	T	C	G	C	T	T	T	G	G	A	G	A	T	T	C	G	A	T	C	G
G19839_set1	T	C	T	A	T	A	A	C	T	T	T	G	C	A	G	G	C	C	C	G	C	C	G	T	C	T	C	G	T	T	-	G	C	T	T	T	G	G	-	G	A	T	T	C	G	A	T	C	G
G21212_set1	A	C	T	T	G	T	G	C	C	A	G	G	T	T	A	G	G	-	G	A	C	C	G	T	A	T	T	G	G	C	C	A	T	T	T	T	T	A	C	T	A	C	G	C	A	C	C	C	G
G2333_set1	T	A	T	T	G	T	G	C	C	T	G	A	T	T	G	G	C	T	G	A	C	C	G	T	A	T	T	G	G	C	C	A	C	T	G	C	T	A	C	T	G	C	T	T	G	A	C	T	G
G23823-E_set1	A	C	G	T	T	A	A	G	C	T	G	G	C	A	G	G	C	T	G	G	C	C	G	G	C	T	C	C	T	T	T	G	T	T	T	T	G	G	A	G	A	T	T	C	G	A	C	C	G
G2402_set1	A	A	T	T	G	T	G	C	C	T	T	A	T	T	G	G	G	C	G	A	C	C	G	T	A	T	T	G	G	C	C	A	T	T	G	T	T	A	C	T	G	C	T	T	G	A	C	T	G
G35346-3Q_set1	A	-	T	A	G	A	G	C	C	T	G	G	-	T	G	-	C	C	G	G	-	C	G	-	-	T	-	C	-	C	C	A/G	C	-	G	C	T	G	-	T	-	C	-	C/T	G	A	-	C	G
G35375-2P_set1	A	C	T	A	G	A	-	C	C	T	G	-	-	T	G	-	C	-	G	G	-	C	G	-	-	T	-	-	-	C	-	G	C	T	G	C	T	G	-	T	-	C	T	T	G	-	C	C	G
G40001_set1	A	C	G	-	G	A	G	C	C	T	G	-	T	-	-	-	C	C	C	-	-	-	G	-	-	T	-	C	-	C	C	-	C	-	G	C	T	G	A	-	-	-	-	C	G	A	-	C	G
G4494_set1	A	C	G	A	T	A	A	G	T	T	T	G	C	A	G	G	-	T	C	G	C	C	G	T	C	G	C	-	T	T	T	G	C	T	T	-	G	G	A	G	A	T	T	C	G	A	C	C	G
G4523_set1	A	C	G	A	T	A	A	C	C	T	T	G	C	A	G	G	C	C	C	G	C	C	G	T	C	G	C	G	T	T	T	G	T	T	T	T	G	G	A	G	A	T	T	C	G	A	C	C	G
G4825_set1	A	C	T	T	G	-	G	C	C	T	G	G	T	T	-	A	C	-	-	G	C	C	G	T	A	T	T	G	G	C	C	-	T	T	T	T	T	A	C	G	A	C	-	T	A	C	C	C	-
ICA_BUNSI_set1	A	C	T	T	G	T	G	C	C	T	G	G	T	T	G	A	C	C	G	A	C	C	G	T	A	T	T	G	G	C	C	A	T	T	T	C	T	A	C	G	A	C	G	T	A	C	C	C	G
INB827_set1	A	C	T	T	G	T	G	C	C	T	G	G	T	T	A	A	C	T	G	A	C	C	G	T	A	T	T	G	G	C	C	A	T	T	T	C	T	A	C	T	G	C	G	C/T	A	C	C	C	G
INB841_set1	A	C	T	T	G	T	G	C	C	T	G	G	T	T	G	A	G	T	G	G	C	C	G	T	A	T	T	G	G	C	C	G	T	T	T	C	T	A	C	T	G	C	G	C	A	A	C	C	G
INB870_set1	A	C	T	T	G	T	G	C	C	A	G	G	T	T	A	A	C	C	G	A	C	C	G	T	A	T	T	G	G	C	C	G	T	G	T	T	T	A	C	G	A	C	G	T	A	C	C	T	G
Jalo_EEP_558_set1	A	C	G	A	T	A	A	G	T	T	T	G	C	A	G	G	C	C	C	G	T	T	G	G	C	G	C	C	T	T	T	G	C	T	T	T	G	G	A	G	A	T	T	C	G	A	T	C	A
MAC31_set1	A	C	G	A	T	A	A	G	C	-	T	G	C	T	G	G	C	C	C	G	C	C	G	-	C	G	C	G	T	C	T	G	T	T	T	T	G	G	A	G	-	T	T	C	G	A	T	C	A
MBC26_set1	A	-	G	-	T	A	A	-	C	T	T	G	C	A	G	G	G	T	C	G	T	-	-	G	C	G	C	-	T	T	T	G	T	T	T	-	G	G	A	G	A	T	T	C	G	A	T	C	A
MBC36_set1	A	C	T	A	G	A	G	G	C	T	T	G	T	A	G	G	C	C	C	G	C	C	G	G	C	G	C	C	G	T	C	G	T	T	T	T	G	G	A	G	A	T	T	C	G	A	T	C	G
MBC40_set1	A	C	G	A	T	A	G	G	C	T	T	G	C	A	G	G	G	T	C	G	-	C	G	G	C	G	C	C	T	T	C	G	T	T	T	T	G	-	A	G	A	T	T	C	G	A	T	C	A
MBC46_set1	T	C	G	T	T	A	G	G	C	T	T	G	C	A	G	G	C	T	C	G	T	T	G	T	C	G	C	G	T	C	T	G	T	T	T	T	G	G	A	G	A	T	T	C	G	A	T	C	G
MCA16_set1	A	C	G	A	T	A	A	C	C	A	T	G	C	A	G	G	C	T	G	G	C	-	G	G	C	T	C	C	T	T	T	G	T	T	T	T	G	G	A	G	A	T	T	C	G	A	T	C	A
MCM1015_set1	T	C	T	T	G	T	G	C	C	T	G	G	T	T	A	A	G	T	G	A	C	C	T	T	A	T	T	G	G	C	C	A	T	T	T	T	T	A	C	G	A	C	G	C	A	A	C	C	G
MD23–24_set1	A	C	T	T	G	T	G	C	C	T	G	G	T	T	A	A	G	T	G	A	C	C	G	T	A	T	T	G	G	C	C	A	T	T	T	C	T	A	C	G	A	C	G	C	A	A	C	C	G
MIB778_set1	A	C	T	T	G	T	G	C	C	T	G	A	T	A	A	A	G	C	G	A	C	C	G	T	A	T	T	G	G	C	C	G	T	T	T	T	T	A	C	G	A	C	G	C	A	A	T	C	G
MNC257_set1	T	C	G	A	T	A	A	G	C	T	T	G	C	A	G	G	G	C	C	G	C	C	G	G	C	G	C	G	T	T	T	G	T	T	T	T	G	G	A	G	A	T	T	C	G	A	T	C	G
MNC311_set1	T	C	G	T	T	A	A	G	C	T	G	G	C	A	G	G	G	C	C	G	C	C	G	G	C	T	C	G	T	T	T	G	T	T	T	T	T	A	C	T	G	C	T	T	G	A	T	C	G
MNC358_set1	T	C	G	A	T	A	A	G	C	T	T	G	C	A	A	G	C	C	C	G	C/T	C/T	G	G	C	G	C	C	T	T	T	G	T	T	T	T	G	G	A	G	A	T	T	C	G	A	T	C	A
Montcalm_set1	T	C	G	A	T	-	G	G	T	T	T	G	C	A	G	G	C	C	G	G	T	T	G	G	C	G	T	C	T	T	T	G	C	T	T	T	G	G	A	G	A	T	T	C	G	A	T	C	A
Natal_Sugar_set1	A	C	G	A	T	A	G	G	T	T	T	A	C	A	G	G	C	C	C	G	C	C	G	G	C	G	C	C	T	T	T	G	C	T	T	T	T	A	C	T	G	C	G	C	A	A	C	C	G
NUA35_set1	T	C	G	A	T	A	A	G	C	T	T	G	C	A	G	G	C	T	C	G	C	C	G	G	C	G	C	C	T	-	T	G	T	T	T	T	T	A	C	T	G	C	G	C	A	A	C	C	G
NUA398_set1	T	C	G	T	T	A	A	G	C	T	G	G	C	A	G	G	C	C	C	G	C	C	G	T	C	G	C	G	T	T	T	G	T	T	T	T	G	G	A	G	A	T	T	C	G	A	C	C	G
NUC177_set1	A/T	-	G	-	T	A	G	-	C	A	T	G	C	A/T	G/A	G	C	T	C	G	C	-	-	T	C	T	C	-	T	C	T	G	T	G	G	-	G	G	A	G	A	T	T	C	G	A	C/T	C	G/A
NUC342_set1	A/T	C	G/T	A/T	T	A	G/A	G/C	C	T	-	G	C	A	G	-	G/C	T	G	G	-	C	G	G	A/C	T	C	C	T	C	C/T	G	T	T	T	C/T	G	G	A	-	A	T	T	C	G	A	C/T	C	G
PAN127_set1	A	C	G	A	T	A	G	G	T	T	T	A	C	A	G	G	C	C	C	G	C	C	G	G	C	G	C	C	T	T	T	G	C	T	T	T	T	A	C	T	G	C	G	C	A	A	C	C	G
Pinto_Saltillo_set1	T	-	T	-	G	T	G	-	C	T	T	A	T	T	G	A	G	T	G	A	C	-	-	T	A	T	T	-	G	C	C	A	T	T	G	-	T	A	C	T	G	C	G	C	A	A	C	T	G
Pinto_Villa_set1	A	A	T	T	G	T	G	C	C	T	T	A	T	T	G	G	G	C	G	A	C	C	G	T	A	T	T	G	G	C	C	A	T	T	G	T	T	A	C	T	G	C	T	T	G	A	C	T	G
RAA21_set1	T	C	G	A	T	A	A	G	T	T	T	G	C	A	G	G	C	C	C	G	C	C	G	G	C	G	C	C	T	T	T	G	-	T	T	T	G	G	A	G	A	-	T	C	G	A	T	C	A
Red_Canadian_Wonder_set1	T	C	G	A	T	A	G	G	T	T	T	G	C	A	G	G	C	C	C	G	C	C	G	G	-	G	C	G	T	T	T	G	C	T	T	T	G	G	A	G	A	T	T	C	G	A	-	C	-
SAB258_set1	A	C	T	A	T	A	A	G	T	T	T	G	C	A	G	G	C	C	C	G	C	C	G	T	-	G	C	G	T	T	-	G	C	T	T	T	G	G	A	G	A	T	T	C	G	A	T	C	G
SAB259_set1	T	C	G	T	T	A	A	G	C	A	T	G	C	A	G	G	C	C	C	G	C	T	G	T	C	G	C	G	T	T	T	G	C	T	G	T	G	G	A	G	A	T	T	C	G	A	T	C	G
SAB620_set1	A	C	G	A	T	A	A	G	T	T	T	G	C	A	G	G	C	C	C	G	C	C	G	T	-	G	C	G	T	T	T	G	C	T	T	T	G	G	A	G	A	T	T	C	G	A	T	C	G
SAB626_set1	A	C	G	A	T	A	A	G	T	T	T	G	C	A	G	G	C	C	C	G	C	T	G	G	C	G	C	C	T	T	T	G	C	T	T	T	G	G	A	G	A	T	T	C	G	A	T	C	A
SAB628_set1	T	C	T	A	T	A	A	G	T	T	T	G	C	A	G	G	C	C	C	G	C	T	G	G	C	G	C	C	T	T	T	G	C	T	T	T	G	G	A	G	A	T	T	C	G	A	T	C	A
SAB659_set1	A	C	G	A	T	A	A	G	T	T	T	G	C	A	G	G	C	C	C	G	C	C	G	T	C	G	C	G	T	T	T	G	C	T	T	T	G	G	A	G	A	T	T	C	G	A	C	C	G
SCN10_set1	A	C	T	T	G	T	G	C	C	T	G	G	T	T	A	A	G	T	G	A	C	C	G	T	A	T	T	G	G	C	C	G	T	T	T	C	T	A	C	T	G	C	G	T	A	C	C	C	G
SCR2_set1	A	C	T	T	G	T	G	C	C	T	G	G	T	T	A	A	C	T	G	A	C	C	-	T	A	T	T	G	G	C	C	A	T	T	-	T	T	A	C	T	G	C	G	-	A	C	C	C	G
SCR42_set1	A	C	T	T	G	T	G	C	C	T	G	G	T	T	A	A	G	C	G	A	C	C	G	T	A	T	T	G	G	C	C	G	T	T	T	C	T	A	C	T	G	C	T	T	G	A	C	C	G
SCR9_set1	A	C	T	T	G	T	G	C	C	T	G	G	T	T	A	A	C	C	G	A	C	C	G	T	A	T	T	G	G	C	C	A	T	T	T	T	T	A	C	-	G	C	G	-	A	C	C	C	G
SEA5_set1	A	C	T	T	G	T	G	C	C	A	G	G	T	T	G	A	C	C	G	G	C	C	G	T	A	T	T	G	G	C	C	A	T	T	T	T	T	A	C	T	-	C	G	C	A	A	C	C	G
SEC16_set1	A	C	T	T	G	T	G	C	C	T	T	G	T	T	A	G	G	-	G	G	C	C	G	T	A	T	T	G	G	C	C	A	T	G	T	T	T	A	C	T	A	C	G	C	A	C	C	C	G
SEN56_set1	A	C	T	T	G	T	G	C	C	T	G	G	T	T	A	A	C	C	G	G	C	C	G	T	A	T	C	G	G	C	C	G	T	T	T	C	T	A	C	G	A	C	G	C	A	A	C	T	G
SEQ1003_set1	A	C	G	A	T	A	A	G	T	T	T	G	C	A	G	G	C	C	C	G	T	T	G	G	C	G	C	C	T	T	T	G	T	T	T	T	G	G	A	G	A	T	T	C	G	A	T	C	A
SEQ1027_set1	A	C	G	A	T	A	A	G	T	T	T	G	C	A	G	G	C	C	C	G	T	T	G	G	C	G	C	C	T	T	C	G	C	T	T	T	G	G	A	G	A	T	T	C	G	A	C	C	G
SEQ11_set1	T	C	T	T	G	T	G	C	C	A	G	G	T	T	G	A	G	C	G	A	C	C	G	T	A	T	T	G	G	C	-	A	-	T	T	T	T	A	C	T	G	-	G	C	A	A	C	C	G
SER16_set1	T	C	T	T	G	T	G	C	C	T	G	G	T	T	A	G	C	T	G	G	C	C	G	T	A	T	C	G	G	C	C	A	T	T	T	C	T	A	C	G	A	C	G	C	A	A	C	C	G
SER22_set1	T	C	T	T	G	T	G	C	C	-	G	G	T	T	G	A	C	T	G	A	C	C	G	T	A	T	T	G	G	C	C	A	T	T	T	C	T	A	C	T	-	C	G	C	A	A	C	C	G
SER48_set1	A	C	T	T	G	T	G	C	C	T	G	G	T	T	A	G	C	T	G	A	C	C	G	T	A	T	T	G	G	C	C	A	T	T	T	T	T	A	C	T	G	C	T	C/T	G	A	C	C	G
SER8_set1	T	C	T	T	G	T	G	C	C	T	G	G	T	T	A	G	C	T	G	G	C	C	G	T	A	T	C	G	G	C	C	A	T	T	T	C	T	A	C	G	A	C	G	C	A	A	C	C	G
SMB17_set1	A	C	G	T	G	T	A	G	C	-	G	A	T	T	A	A	G	C	G	A	C	C	G	G	A	T	C	C	G	C	C	A	T	T	T	T	T	A	C	G	A	C	G	T	A	C	T	C	G
SMC17_set1	A	C	G	T	G	T	G	C	C	T	G	A	T	A	A	A	G	C	G	A	-	C	G	T	A	T	T	G	G	C	C	A	T	T	T	T	T	A	C	T	G	C	G	T	A	C	C	C	G
SMC33_set1	A	C	T	T	G	T	G	C	C	T	G	A	T	T	A	A	G	C	G	A	C	C	G	T	A	T	T	G	G	C	C	A	T	T	T	C	T	A	C	G	A	C	G	C	A	A	C	C	G
SMC40_set1	A	C	T	T	G	T	G	G	C	T	G	A	T	T	A	A	G	C	G	A	C	C	G	T	A	T	T	G	G	C	C	A	T	T	T	T	T	A	C	G	A	C	G	T	A	A	C	C	G
SUG131_set1	T	C	G	A	T	A	A	G	C	T	T	G	C	A	G	G	C	C	C	G	C	C	G	T	C	T	C	G	T	T	-	G	T	T	T	T	G	G	-	G	A	T	T	C	G	A	T	-	A
SXB412_set1	T	C	T	T	G	-	G	C	C	A	G	G	T	T	-	A	C	C	-	A	C	C	G	T	A	T	T	G	G	C	C	-	T	T	T	T	T	A	C	G	A	C	G	C/T	A	A	C	T	-
SXB743_set1	A	C	T	T	G	T	-	C	C	T	G	G	T	T	A	G	C	T	G	A	C	C	G	T	A	T	T	G	G	C	C	A	T	T	T	T	T	A	C	T	G	C	G	T	A	C	C	C	G
SXB405_set1	A	C	T	T	G	T	G	C	C	T	G	G	T	T	A	A	G	T	G	A	C	C	G	T	A	T	T	G	G	C	C	A	T	T	T	T	T	A	C	G	G/A	C	G	T	A	C	C	T	G
A222_set2	-	C	T	T	G	T	G	C	C	T	G	G	T	T	A	A	C	C	G	A	C	C	G	T	A	T	T	G	G	C	C	G	T	T	T	T	T	A	C	G	A	C	G	C	A	A	C	T	G
A286_set2	T	C	T	T	G	T	G	C	C	T	G	G	T	T	A	A	C	C	G	G	C	C	G	T	A	T	T	G	G	C	C	A	T	T	T	C	T	A	C	G	A	C	G	T	A	A	C	C	G
AB136_set2	T	C	T	T	G	T	G	C	C	T	G	G	T	T	A	A	C	C	G	A	C	C	G	T	A	T	T	G	G	C	C	A	T	T	T	T	T	A	-	T	G	C	T	T	G	A	C	C	G
ACOS16_set2	T	C	G	T	T	A	A	G	C	T	T	G	C	A	G	G	C	C	C	G	C	T	G	T	C	-	C	G	T	T	T	G	T	T	T	T	G	G	A	G	A	T	T	C	G	A	C	C	G
AFR708_set2	A	C	G	A	T	A	A	G	C	T	T	G	-	A	G	G	C	T	C	G	C	T	G	G	C	G	C	C	T	T	C	G	T	T	T	T	G	G	A	G	A	T	T	C	G	A	T	C	A
AND10_set2	A	C	G	A	T	A	A	C	C	T	T	G	C	A	G	G	C	C	C	G	C	C	G	T	C	T	C	G	T	C	C	G	T	T	T	T	T	G	A	G	A	T	T	C	G	A	T	C	A
AND277_set2	T	C	G	A	T	A	A	G	C	T	T	G	C	A	G	G	C	T	C	-	C	C	G	T	C	G	C	G	T	T	-	G	T	T	T	T	G	G	A	G	A	T	T	-	G	A	C	C	G
AND620_set2	A	C	G	A	T	A	A	G	C	T	T	G	C	A	G	G	C	T	C	G	C	T	G	G	C	G	C	C	T	T	C	G	T	T	T	T	G	G	A	G	A	T	T	C	G	A	T	C	A
Awash1_set2	T	C	T	T	G	T	G	C	C	A	G	G	T	T	A	A	C	T	G	A	C	C	T	T	A	T	T	G	G	C	C	A	T	G	T	C	T	A	C	T	G	C	G	T	A	C	C	C	G
Awash_Melka_set2	A	C	T	T	G	T	G	C	C	T	G	G	T	T	G	A	C	C	G	A	C	C	G	T	A	T	T	G	G	C	C	A	T	T	T	C	T	A	C	G	A	C	G	T	A	C	C	C	G
BAT332_set2	T	C	T	T	G	T	G	C	C	T	G	G	T	T	G/A	A	C	T	G	A	C	C	G	T	A	T	T	G	G	C	C	A	T	T	T	T	T	A	C	T	G	C	G	C	A	A	C	C	G
BRB194_set2	T	C	G	A	T	A	A	G	C	T	T	G	C	A	G	G	G	C	C	G	C	C	G	G	C	G	C	G	T	T	T	G	T	T	T	T	G	G	A	G	A	T	T	C	G	A	C	C	G
CAB2_set2	A	C	T	A	T	T	A	C	C	T	T	G	-	A	G	G	C	T	G	G	C	C	G	T	C	T	C	G	T	C	C	G	C	T	T	T	T	G	A	-	A	T	T	C	G	A	C	T	G
CAL123_set2	A	C	G	A	T	A	A	G	T	T	T	G	C	A	-	G	C	C	C	G	C	C	G	T	C	-	C	G	T	T	C	G	C	T	T	T	G	G	A	G	A	T	T	C	G	A	C	C	G
CAL143_set2	A	C	G	A	T	A	A	G	C	T	T	G	C	A	G	G	C	T	C	G	C	T	G	G	C	G	C	C	T	T	C	G	T	T	T	T	G	G	A	G	A	T	T	C	G	A	T	C	A
CAL96_set2	T	C	G	A	T	A	A	G	C	T	T	G	C	A	G	G	C	T	C	G	C	C	G	G	C	G	C	C	T	T	T	G	T	T	T	T	G	G	A	G	A	T	T	C	G	A	C	C	G
Canpsula_set2	T	C	T	A	G	A	G	C	T	T	T	G	T	A	G	G	C	C	C	G	C	C	G	T	C	T	T	G	G	T	C	G	C	T	T	T	G	G	A	G	A	T	T	C	G	A	C	C	G
CIM9314-36_set2	A	C	G	A	T	A	A	G	C	T	T	G	C	A	G	G	C	T	C	G	C	T	G	G	C	G	C	C	T	T	C	G	T	T	T	T	G	G	A	G	A	T	T	C	G	A	T	-	A
Cornell49-242_set2	T	C	T	T	G	T	G	C	C	T	G	G	T	T	A	A	G	-	G	A	C	C	G	T	A	T	T	G	G	C	C	A	T	T	T	C	T	A	C	G	A	C	G	C	A	A	C	T	G
Decelaya_set2	T	C	T	T	G	T	G	C	C	A	T	G	T	T	G	A	C	C	G	A	C	C	G	T	A	T	T	G	G	C	C	A	T	T	T	T	T	A	C	-	-	C	G	T	A	C	C	C	G
Don_Timeteo_set2	A	C	T	A	G	A	G	C	C	A	T	G	T	A	G	G	C	T	G	A	C	C	G	T	A	G	T	G	G	T	C	G	T	T	T	T	G	G	A	G	A	T	T	C	G	A	T	C	G
FEB192_set2	T	C	T	T	G	T	G	C	C	A	G	A	T	T	A	A	C	T	G	A	C	C	T	T	A	T	T	G	G	C	C	A	T	G	T	T	T	A	C	T	G	C	T	T	G	A	C	C	G
Flor_De_Mayo_set2	A	A	T	T	G	A	G	C	C	A	T	A	T	T	A	G	C	C	G	A	C	C	G	T	A	T	T	G	G	C	C	A	T	T	T	T	T	A	C	T	G	C	G	C	A	A	C	C	G
G10474_set2	A	A	T	T	G	A	G	C	C	T	G	A	T	T	G	G	G	-	G	A	C	C	G	T	A	T	T	G	G	C	C	A	C	G	G	-	T	A	C	T	G	C	G	C	G/A	A	C	C	G
G21212_set2	A	C	T	T	G	T	G	C	C	A	G	G	T	T	A	G	G	-	G	A	C	C	G	T	A	T	T	G	G	C	C	A	T	T	T	T	T	A	C	T	A	C	G	C	A	C	C	C	G
G2858_set2	A	A	T	T	G	T	G	C	-	T	T	A	T	T	G	G	G	C	G	A	C	C	G	T	A	T	T	G	G	C	-	A	T	T	G	T	T	A	C	T	G	C	-	T	G	A	C	T	G
G5686_set2	A	C	G	T	T	A	A	G	T	T	T	G	C	A	G	G	C	C	C	G	C	C	G	T	C	T	C	G	T	T	T	G	C	T	T	T	G	G	A	G	A	T	T	C	G	A	T	C	A
GLP2_set2	T	C	G	T	T	A	A	G	T	T	T	G	C	A	G	G	C	C	C	G	C	C	T	T	C	G	C	G	T	T	T	G	T	T	T	T	G	G	A	G	A	T	T	C	G	A	T	C	A
GLP585_set2	T	C	T	T	G	T	G	C	C	T	T	G	T	T	A	A	C	-	G	A	C	C	G	T	A	T	T	G	G	C	C	A	T	T	T	T	T	A	C	T	A	C	G	C	A	A	C	C	G
HM21-7_set2	A	C	G	T	T	A	A	G	C	T	T	G	-	A	G	G	C	T	C	-	C	T	G	G	C	G	C	C	T	T	C	G	T	T	T	T	G	G	A	G	A	T	T	C	G	A	C	C	G
JESCA_set2	A	C	T	T	G	T	G	C	C	T	G	G	T	T	G	G	G	T	G	A	C	C	G	T	A	T	T	G	G	T	C	A	T	G	T	T	T	A	C	T	G	C	G	T	A	C	C	C	G
Kanyebwa_set2	T	C	G	T	T	A	A	G	C	T	T	G	C	A	G	G	C	C	C	G	C	C	G	G	C	T	C	C	T	T	T	G	T	T	T	T	G	G	A	-	A	T	T	C	G	A	T	C	A
KAT56_set2	T	C	G	T	T	A	A	G	C	T	T	G	C	A	G	G	C	C	C	G	C	C	G	G	C	G	C	C	T	T	T	G	T	T	T	T	G	G	A	G	A	T	T	C	G	A	T	C	G
KATB1_set2	A	C	-	T	-	-	-	G	C	T	T	-	C	A	-	G	C	C	C	G	C	C	G	-	C	T	C	C	-	-	T	-	T	-	-	T	G	-	-	-	-	-	-	-	G	A	-	-	G
KATB9_set2	A	C	G	T	T	A	A	G	C	T	T	G	C	A	G	G	C	C	C	G	C	C	G	G	C	T	C	C	T	T	T	-	T	T	T	T	G	G	A	G	A	T	T	C	G	A	C	C	A
LSA32_set2	T	C	T	T	G	T	G	C	C	A	G	G	T	T	A	A	C	T	G	A	C	C	G	T	A	T	T	G	G	C	C	A	T	G	T	C	T	A	C	T	G	C	G	T	A	C	C	C	G
MCM1015_set2	A	C	T	T	G	T	G	C	C	A	T	G	T	T	G	A	C	T	C	A	-	C	G	T	A	T	T	G	G	C	C	A	T	T	T	T	T	A	C	G	A	C	G	C	A	A	C	C	G
MCM2001_set2	A	C	T	T	G	T	G	C	C	A	T	G	T	T	G	A	C	C	C	A	C	C	G	T	A	T	T	G	G	C	C	A	T	T	T	T	T	A	C	T	G	C	G	C	A	A	C	C	G
MCM5001_set2	T	C	T	T	G	T	G	C	C	T	G	G	T	T	A	A	C	T	G	A	C	C	T	T	A	T	T	G	G	C	C	A	T	T	T	T	T	A	C	G	A	C	G	C	A	A	C	C	G
Mexican142_set2	T	A	-	T	G	T	G	C	C	A	G	A	-	T	G	G	G	T	G	A	C	C	G	T	C	T	C	G	G	T	C	A	T	T	T	T	T	A	-	T	G	C	-	T	G	A	C	C	G
Mexico_54_set2	A	A	T	T	G	T	G	C	C	A	G	A	T	T	G	A	G	T	G	A	C	C	T	T	C	T	T	G	G	C	C	G	T	T	T	T	T	A	C	T	G	C	T	C	A	A	C	C	G
Michelite_set2	A	C	T	T	G	A	G	C	C	T	-	-	T	T	A	A	C	C	G	G	C	C	G	T	C	T	T	G	G	C	C	A	T	G	G	T	T	A	C	T	G	C	G	C	A	A	C	C	G
Michigan_Dark_Kidney_Red_set2	A	C	G	T	T	A	A	G	T	T	T	G	C	A	G	G	C	C	C	G	T	T	G	G	C	G	C	C	T	T	T	G	C	T	T	T	G	G	A	G	A	T	T	C	G	A	C	C	G
Mlama127_set2	A	C	G	T	T	A	A	G	T	T	T	G	C	A	G	G	C	C	C	G	C	C	G	T	C	T	C	G	T	T	T	G	C	T	T	T	G	G	A	G	A	T	T	C	G	A	T	C	A
MLB49-89A_set2	A	C	G	T	G	A	-	G	C	T	T	G	-	A	G	G	C	T	C	A	C	C	G	T	C	T	C	G	G	T	C	G	T	T	T	T	G	G	A	G	A	T	T	C	G	A	C	C	G
Montcalm_set2	T	C	G	T	T	A	G	G	T	T	T	G	C	A	G	G	C	C	G	G	T	T	G	G	C	G	T	C	T	T	T	G	C	T	T	T	G	G	A	G	A	T	T	C	G	A	T	C	A
Msole_set2	A	C	T	T	G	T	G	C	C	A	T	G	T	T	A	A	C	T	G	A	C	C	G	T	A	T	T	G	G	C	C	G	T	T	T	T	T	A	C	T	A	C	G	C	A	A	C	C	G
NABE12C_set2	A	C	G	T	T	A	A	G	C	T	T	G	C	A	G	G	C	T	C	G	T	T	G	T	C	G	C	G	T	T	T	G	T	T	T	T	G	G	A	G	A	T	T	C	G	A	T	C	A
NABE15_set2	A	C	G	T	T	A	A	G	C	T	T	G	C	A	G	G	C	C	C	G	C	C	G	G	C	G	C	C	T	T	T	G	T	T	T	T	G	G	A	G	A	T	T	C	G	A	C	C	G
NABE16_set2	T	C	G	T	T	A	A	G	C	T	T	G	C	A	G	G	C	T	C	G	C	C	G	G	C	G	C	C	T	T	T	G	T	T	T	T	G	G	A	G	A	T	T	C	G	A	C	C	G
NABE4_set2	A	C	G	T	T	A	A	G	T	T	T	G	C	A	G	G	C	C	C	G	C	C	G	T	C	G	C	G	T	T	C	G	C	T	T	T	G	G	A	G	A	T	T	C	G	A	C	C	G
Nasir_set2	A	C	T	T	G	T	G	C	C	T	G	G	-	T	G	G	G	T	G	A	C	C	G	T	A	T	T	G	G	T	C	A	T	G	T	T	T	A	C	T	G	C	G	T	A	C	C	C	G
PAN150_set2	T	C	T	T	G	T	G	C	C	A	G	A	T	T	A	A	C	T	G	A	C	C	T	T	A	T	T	G	G	C	C	A	T	G	T	T	T	A	C	T	G	C	T	T	G	A	C	C	G
PI207262_set2	T	C	T	T	G	T	G	C	C	A	G	A	T	T	G	A	C	C	G	A	C	C	T	T	A	T	T	G	G	C	C	A	T	T	T	T	T	A	C	T	G	C	T	T	G	A	C	C	G
Ranjorombey_set2	T	C	T	T	T	A	G	G	T	T	T	G	C	A	G	G	C	C	C	G	C	C	G	G	C	G	C	G	T	T	T	G	C	T	T	T	G	G	A	G	A	T	T	C	G	A	C	C	G
RWR1873_set2	A/T	C	G	T	-	A	A	G	C	T	T	G	C/T	A	G	G	C	-	C	-	C	C	G	G	C	G/T	C	C	G/T	T	-	G	T	T	T	T	G	G	A	G	A	T	T	C	G/A	A	C	C	G
RWR2075_set2	A	C	G	T	G	A	-	G	C	T	T	G	T	A	G	G	C	T	C	A	C	C	G	T	C	T	C	G	G	T	C	G	T	T	T	T	G	G	A	G	A	T	T	C	G	A	C	C	G
RWR2154_set2	T	C	G	T	T	A	A	G	C	T	T	G	C	A	G	G	C	C	C	G	C	C	G	T	C	G	C	G	T	T	T	G	T	T	T	T	G	G	A	G	A	T	T	C	G	A	C	C	G
RWR2245_set2	A	C	G	T	T	A	A	G	C	T	T	G	C	A	G	G	C	C	C	G	T	T	G	T	C	G	C	G	T	T	C	G	T	T	T	T	G	G	A	G	A	T	T	C	G	A	C	C	G
RWR719_set2	T	C	T	T	G	T	G	C	C	T	G	A	T	T	A	A	C	T	G	A	C	C	T	T	A	T	T	G	G	C	C	A	T	T	T	T	T	A	-	-	G	C	-	T	G	A	C	C	G
RWV1129_set2	A	C	G	T	T	A	A	G	C	T	T	G	C	A	G	G	C	C	C	G	C	T	G	T	C	T	C	G	T	T	C	G	T	T	T	T	G	G	A	G	A	T	T	C	G	A	T	C	A
SAB620_set2	T	C	G	T	T	A	A	G	T	T	T	G	C	A	G	G	C	C	C	G	C	C	G	T	C	G	C	G	T	T	T	G	C	T	T	T	G	G	A	G	A	T	T	C	G	A	T	C	G
SAB622_set2	T	C	G	T	T	A	A	G	T	T	T	G	C	A	-	G	C	C	C	G	C	C	G	T	C	G	C	G	T	T	T	G	C	T	T	T	G	G	A	G	A	T	T	C	G	A	T	C	G
SAB623_set2	T	C	G	T	T	A	A	G	T	T	T	G	-	A	G	G	C	C	C	G	C	C	G	T	C	G	C	G	T	T	T	G	C	T	T	T	G	G	A	G	A	T	T	C	G	A	T	C	G
SAB626_set2	A	C	G	T	T	A	A	G	T	T	T	G	C	A	G	G	C	C	C	G	C	T	G	G	C	G	C	C	T	T	T	G	C	T	T	T	G	G	A	G	A	T	T	C	G	A	T	C	A
SAB629_set2	A	C	G	T	T	A	A	G	T	T	T	G	C	A	G	G	C	C	C	G	C	T	G	G	C	G	C	C	T	T	T	G	C	T	T	T	G	G	A	G	A	T	T	C	G	A	T	C	A
SAB630_set2	T	C	T	T	T	A	A	G	T	T	T	G	C	A	G	G	C	C	C	G	C	T	G	G	C	G	C	C	T	T	T	G	C	T	T	T	G	G	A	G	A	T	T	C	G	A	T	C	A
SAB659_set2	A	C	G	T	T	A	A	G	T	T	T	G	C	A	G	G	C	C	C	G	C	C	G	T	C	G	C	G	T	T	T	G	C	T	T	T	G	G	A	G	A	T	T	C	G	A	C	C	G
SAB686_set2	A	C	G	T	T	A	A	G	T	T	T	G	C	A	G	G	C	C	C	G	C	T	G	G	C	G	C	C	T	T	T	G	C	T	T	T	G	G	A	G	A	T	T	C	G	A	T	C	A
SAB712_set2	A	C	T	T	T	A	A	G	T	T	T	G	C	A	G	A	C	C	C	G	C	C	G	T	C	T	C	G	T	T	T	G	C	T	T	T	G	G	A	G	A	T	T	C	G	A	T	C	A
SAB713_set2	A	C	T	T	G	A	A	G	T	T	T	G	T	A	G	A	C	C	C	G	C	C	G	G	C	T	C	C	G	T	C	G	C	T	T	T	G	G	A	G	A	T	T	C	G	A	T	C	A
SCAM80cm_set2	T	C	G	T	T	A	G	G	C	T	T	G	C	A	G	G	C	C	C	G	C	C	G	G	C	G	T	C	T	T	C	G	T	T	T	T	G	G	A	-	A	T	T	C	G	A	C	C	G
SEA15_set2	A	C	T	T	G	T	G	C	C	A	T	G	T	T	A	G	C	T	G	G	C	C	G	T	A	T	T	G	G	C	C	A	T	G	G	-	T	A	C	T	G	C	G	C	A	A	C	C	G
SEA5_set2	A	C	T	T	G	T	G	C	-	A	G	G	T	T	G	A	C	C	G	G	C	C	G	T	-	T	T	G	G	C	C	A	T	T	T	T	T	A	C	T	G	C	G	C	A	-	C	C	G
SELIAN97_set2	A	C	T	T	T	A	A	G	T	T	T	G	C	A	G	G	C	C	C	G	C	C	G	G	C	G	C	C	T	T	C	G	C	T	T	T	G	G	A	G	A	T	T	C	G	A	T	C	A
SER125_set2	A	C	T	T	G	T	G	C	C	T	G	G	T	T	A	G	C	T	G	A	C	C	G	T	A	T	C	G	G	C	C	A	T	T	T	T	T	A	C	G	A	C	G	C	A	A	C	C	G
SER128_set2	A	C	T	T	G	T	G	C	C	T	G	G	T	T	A	G	C	T	G	A	C	C	G	T	A	T	T	G	G	C	C	A	T	T	T	T	T	A	C	G	A	C	G	C	A	A	C	C	G
SER16_set2	T	C	T	T	G	T	G	C	C	A	G	G	T	T	A	A	G	T	G	A	C	C	G	T	A	T	C	G	G	C	C	A	T	T	T	C	T	A	C	G	A	C	G	T	A	A	C	C	-
SER176_set2	T	C	T	T	G	T	G	C	C	A	G	G	T	T	A	G	G	C	G	A	C	C	G	T	A	T	T	G	G	C	C	A	T	T	T	C	T	A	C	G	A	C	G	T	A	A	C	C	G
SER30_set2	T	C	T	T	G	T	G	C	C	T	G	G	T	T	A	G	C	T	G	G	C	C	G	T	A	T	C	G	G	C	C	A	T	T	T	C	T	A	C	G	A	C	G	C	A	A	C	-	G
SER48_set2	A	C	T	T	G	T	G	C	C	T	G	G	T	T	A	G	C	T	G	A	C	C	G	T	A	T	T	G	G	C	C	A	T	T	T	T	T	A	C	T	G	C	T	T	G	A	C	C	G
SER82_set2	A	C	T	T	G	T	G	C	C	T	G	G	T	T	G	G	C	T	G	A	C	C	G	T	A	T	T	G	G	C	C	A	T	T	T	C	T	A	C	G	A	C	G	C	A	A	C	C	G
SUG131_set2	T	C	G	T	T	A	A	G	C	T	T	G	C	A	G	G	C	C	C	G	C	C	G	T	C	T	C	G	T	T	C	G	T	T	T	T	G	G	A	G	A	T	T	C	G	A	T	C	A
TO_set2	A	A	T	T	G	T	G	C	C	A	T	-	-	T	G	A	C	T	G	A	C	C	G	T	A	T	T	G	G	C	C	A	T	T	G	T	T	A	C	T	G	C	T	T	G	A	C	C	G
TU_set2	T	C	T	T	G	T	G	C	C	T	G	A	T	A	G	G	C	C	G	G	C	C	G	T	A	T	T	G	G	C	C	A	T	T	T	C	T	A	C	G	A	C	G	T	A	A	C	T	G
UBR(92)25_set2	T	-	T	T	G	T	G	-	C	T	T	G	T	T	A	A	C	T	G	G	C	C	G	T	C	T	T	G	G	C	C	A	T	T	T	T	T	A	C	G	-	C	-	T	A	C	C	C	G
Urugezi_set2	T	C	G	T	G	A	A	G	T	T	T	G	T	-	G	G	C	C	C	A	C	C	T	T	C	G	C	G	G	T	C	G	T	T	T	T	G	G	A	G	A	T	T	C	G	A	T	C	A
VAX1_set2	A	C	T	T	G	T	G	C	-	T	G	A	-	T	A	A	C	T	G	A	C	C	G	T	A	T	C	G	G	C	C	G	T	T	T	T	T	A	C	G	A	C	G	C	A	A	C	C	G
VAX2_set2	T	C	T	T	G	T	G	C	C	T	G	A	T	T	A	A	C	C	G	A	C	C	T	T	A	T	T	G	G	C	C	G	T	T	T	C	T	A	C	G	A	C	G	C	A	A	C	C	G
VAX3_set2	A	C	T	T	G	T	G	C	C	A	G	G	T	T	A	G	G	T	G	A	C	C	G	T	A	-	C/T	G	G	C	C	A	-	T	T	T	T	A	C	G	A	C	G	C	A	A	C	C	G
VAX4_set2	A	C	T	T	G	T	G	C	C	T	G	A	T	T	A	A	G	T	G	A	C	C	G	T	A	-	C	G	G	C	C	A	T	T	T	T	T	A	C	G	A	C	G	C	A	A	C	C	G
VAX5_set2	A	C	T	T	G	T	G	C	C	T	G	G	-	T	G	A	G	T	G	A	C	C	G	T	A	T	C	G	G	C	C	G	T	T	T	T	T	A	C	G	A	C	G	C	A	A	C	-	G
VTT923_set2	T	C	G	T	T	A	A	G	C	T	T	G	-	A	G	G	C	C	C	G	C	C	G	T	C	G	C	G	-	T	T	G	T	T	T	T	G	G	A	G	A	T	T	C	G	A	C	-	G
Widusa_set2	A	C	T	T	G	A	G	C	C	A	T	A	T	T	G	A	C	T	G	G	C	C	G	T	C	T	T	G	G	C	C	A	C	G	G	T	T	A	C	T	G	C	G	C	A	A	C	C	G
AB136_set3	T	C	T	T	G	-	G	C	C	T	G	-	-	T	A	A	C	-	G	A	C	C	G	T	A	T	T	-	G	C	C	A	T	T	T	-	T	A	C	T	G	C	T	T	G	-	C	C	G
ACOS_Red_set3	T	C	G	A	T	A	G	G	T	T	T	G	C	A	G	G	C	C	G	G	T	T	G	G	C	G	T	C	T	-	T	G	C	T	T	T	G	G	A	G	A	T	T	C	G	A	T	C	A
AFR708-1_set3	A	C	G	A	T	A	-	G	C	T	T	G	C	A	G	G	C	T	C	G	C/T	T	G	G	C	G	C	G/C	T	T	-	G	T	T	T	T	G	G	A	G	A	T	T	C	G	A	T	C	-
AFR708-2_set3	A	C	G	A	T	A	A	G	T	T	T	G	C	A	G	G	C	C	C	G	T	T	G	G	C	G	C	C	T	T	T	G	C	T	T	T	G	G	A	G	A	T	T	C	G	A	T	C	A
AFR702_r2_set3	A	C	G	A	T	A	A	G	C	T	T	G	C	A	G	G	C	C	C	G	C	C	G	G	C	G	C	G	T	T	T	G	T	T	T	T	G	G	A	G	A	T	T	C	G	A	T	C	A
Akaryose_set3	A	C	T	T	G	A	G	C	C	A	T	A	T	T	G	G	C	T	G	A	C	C	G	T	A	T	C	G	G	C	C	A	T	T	G	T	T	A	C	T	G	C	T	T	G	A	C	T	G
Amahunja_set3	T	C	T	T	-	T	G	-	C	T	G	A	T	T	G	G	C	T	G	A	C	C	G	T	A	T	T	G	G	C	C	A	C	T	G	C	T	A	C	T	G	C	G	C	A	A	C	T	G
Amarelo_set3	T	C	T	A	T	A	A	G	C	T	T	G	C	A	G	G	C	C	C	G	C	C	G	G	C	T	C	C	T	T	T	G	T	T	T	T	G	G	A	G	A	T	T	C	G	A	C	C	G
Amendoin_set3	A	C	G	A	T	A	A	G	C	T	T	G	C	A	G	G	C	T	C	G	C	T	G	G	C	G	C	C	T	T	C	G	T	T	T	T	G	G	A	G	A	T	T	C	G	A	T	C	A
AND101_set3	A	C	G	A	T	A	A	G	C	T	T	G	C	A	G	G	C	T	C	G	C	T	G	G	C	G	C	C	T	T	C	G	-	T	T	T	G	G	A	G	A	T	T	C	G	A	T	C	A
AND102_set3	A	C	G	A	T	-	A	C	C	T	T	-	C	A	G	G	C	C	C	G	C	C	G	T	C	T	C	G	T	C	C	G	T	T	T	T	T	G	A	G	-	T	T	C	G	A	T	C	A
AND620_set3	A	C	G	A	T	A	A	G	C	T	T	G	C	A	G	G	C	T	C	G	C	T	G	G	C	G	C	C	T	T	C	G	T	T	T	T	G	G	A	-	A	T	T	C	G	A	T	C	A
Awash1_set3	A	C	T	T	G	T	G	C	C	T	G	G	T	T	G	A	-	-	G	A	C	C	G	T	A	T	T	G	G	C	C	-	T	T	T	C	T	A	-	-	A	C	G	T	-	C	C	C	G
Ayenew1_set3	A	-	T	T	-	-	G	-	C	T	T	-	-	T	G	G	G	T	G	A	C	C	-	T	A	-	T	G	G	-	C	-	-	T	T	T	T	-	-	-	-	C	-	C	-	A	C	C	G
Ayenew2_set3	A	A	T	T	G	T	G	C	C	T	T	A	T	T	G	G	G	T	G	A	C	C	T	T	A	T	T	G	G	T	C	A	T	T	T	T	T	A	C	T	G	C	G	C	A	A	C	C	G
Ayenew3_set3	A	A	T	T	-	T	G	C	C	T	T	A	T	T	A	A	G	T	G	A	C	C	T	T	A	T	T	G	G	T	C	A	T	T	G	T	T	A	C	T	G	C	G	C	A	A	C	C	G
Balon_Bayo_set3	T	C	T	A	-	A	G	C	C	A	G	-	-	A	G	G	-	-	C	A	C	C	T	T	A	-	T	G	G	-	C	A	-	T	T	-	T	A	C	T	A	T	-	C	G	A	C	-	G
BAT332_set3	T	C	T	T	G	T	G	-	C	T	G	G	-	T	A	A	C	T	G	A	C	C	G	T	A	T	T	G	G	C	C	A	T	T	T	T	T	A	C	T	G	C	G	C	A	A	C	C	G
Bihongo_set3	A	C	G	A	-	A	A	C	C	T	T	G	C	A	G	G	C	C	C	G	C	C	G	T	C	T	C	G	T	C	C	G	T	T	G	T	-	G	-	G	A	T	-	C	G	-	T	C	A
Bilfa4_r2_set3	A	A	T	T	G	T	G	C	C	A	G	G	T	T	G	A	G	-	G	A	C	C	G	T	A	T	T	G	G	C	C	G	T	T	T	T	T	A	C	T	G	C	G	C	A	A	C	C	G
Bilfa4_r1_set3	A	A	T	T	G	T	G	C	C	A	G	G	-	T	G	A	G	-	G	A	C	C	G	T	A	T	T	G	G	C	C	G	T	T	T	T	T	A	C	T	G	C	G	C	A	A	C	C	G
Bisera_set3	A	C	G	A	T	A	A	G	T	T	T	G	C	A	G	G	C	C	C	G	C	T	G	T	C	G	C	G	T	T	T	G	C	T	T	T	G	G	A	G	A	T	T	C	G	A	C	C	G
Black_Wonder_set3	T	C	G	-	T	A	A	G	C	T	T	A	C	A	G	G	C	C	C	G	C	C	G	G	C	T	C	C	T	T	T	G	T	T	T	T	G	G	A	G	A	-	T	C	G	-	C	C	G
BFS471_set3	T	C	T	T	G	T	G	C	C	T	G	G	T	T	A	G	C	T	G	A	C	C	G	T	A	T	C	G	G	C	C	A	T	T	T	T	T	A	C	G	A	C	-	C	A	A	C	C	G
BFS472_set3	T	C	T	T	G	T	G	C	C	T	G	G	T	T	A	G	C	T	G	A	C	C	G	T	A	T	C	G	G	C	C	A	T	T	T	T	T	A	C	G	A	C	G	C	A	A	C	C	G
Bukoba_set3	T	C	G	A	T	A	A	C	C	A	-	G	C	A	G	G	C	T	C	G	C	T	G	G	C	-	C	C	T	C	C	G	C	T	G	T	G	G	-	G	A	T	T	C	G	A	C	C	G
Bwshamba1_set3	T	C	G	A	T	A	G	G	T	T	T	G	C	A	G	G	C	C	C	G	C	T	G	G	C	G	C	G	T	T	T	G	C	G	T	T	G	G	A	G	A	T	T	C	G	A	T	C	A
Bwshamba2_set3	A	C	G	A	T	A	A	G	C	T	T	G	C	A	G	G	C	C	C	G	C	T	G	G	C	G	C	-	T	T	T	G	T	T	T	T	G	G	A	G	A	T	T	C	G	A	T	C	A
CAB2_set3	A	C	T	A	T	T	A	C	C	T	T	G	C	A	G	G	C	T	G	G	C	C	G	T	C	-	C	G	T	C	-	G	C	T	T	T	T	G	A	G	A	T	T	C	G	A	C	T	G
CAL143_set3	A	C	G	A	T	A	A	G	C	T	T	G	C	-	G	G	C	T	C	G	C	T	G	G	C	G	C	C	T	T	C	G	T	T	T	T	G	G	A	G	A	T	T	C	G	A	T	C	A
CAL96_set3	T	-	G	A	T	A	A	G	C	T	T	G	C	-	G	G	C	T	C	G	C	C	G	G	C	G	C	C	T	T	T	G	T	T	T	-	G	G	-	G	A	T	-	C	G	A	C	C	G
Canada1_set3	T	C	G	A	T	A	A	G	T	T	T	G	C	A	G	G	C	C	C	G	C	C	G	G	C	G	C	-	T	T	T	G	C	T	T	T	G	G	A	G	A	T	T	C	G	-	T	C	A
Canada2_set3	A	C	G	A	T	A	G	G	T	T	T	G	C	A	-	G	C	C	C	G	C	T	G	G	C	G	C	C	T	T	T	G	C	T	T	T	G	G	A	G	A	T	T	C	G	A	T	C	A
Canada3_set3	A	C	G	A	T	A	A	G	C	T	T	G	C	A	G	G	-	C	C	G	C	T	G	G	C	G	C	C	T	T	T	G	-	T	T	C	G	G	A	G	A	T	T	C	G	A	C	C	G
Canario1_set3	A	C	T	A	T	A	A	G	T	T	T	G	C	A	G	G	C	C	G	G	C	T	G	G	C	G	C	C	T	T	T	G	C	T	T	T	G	G	A	G	A	T	T	C	G	A	T	C	G
Canario2_set3	A	C	T	A	T	A	A	G	T	T	T	G	C	A	G	G	-	C	G	G	C	T	G	G	C	G	C	C	T	T	T	G	T	T	T	T	G	G	A	G	-	T	T	C	G	A	T	C	G
Canpsula_set3	T	C	T	A	G	A	G	C	T	T	T	G	-	A	G	G	C	C	C	G	C	C	G	T	C	T	T	G	G	T	C	G	C	T	T	T	G	G	A	G	A	T	T	C	G	A	C	C	G
Carioca_Kibala_set3	T	C	T	T	G	T	G	C	C	A	G	G	T	T	A	A	G	-	G	A	C	C	T	T	A	T	T	G	G	C	C	A	T	G	T	T	T	A	C	T	G	C	T	-	G	C	C	T	G
Cebo_set3	T	C	G	A	T	A	A	G	T	T	T	G	C	A	G	G	-	C	C	G	T	T	G	G	C	-	C	C	T	T	C	G	T	T	T	C	G	G	A	G	A	T	T	C	G	-	T	C	A
Chambeshi_set3	A	C	G	A	T	A	A	G	T	T	T	G	C	A	G	G	C	C	C	G	C	T	G	T	C	G	C	G	T	T	C	G	C	T	T	T	G	G	A	G	A	T	T	C	G	A	C	C	G
Cheupe_r2_set3	A	C	T	T	G	T	A	C	C	T	T	G	T	T	G	G	C	T	G	A	C	C	G	T	C	T	C	G	G	T	C	A	C	T	T	T	T	G	A	G	-	C	G	T	A	C	T	C	A
Cheupe_r1_set3	A	C	T	T	G	T	A	C	C	T	T	G	-	T	G	G	C	T	G	A	C	C	G	T	C	T	C	G	G	T	C	A	C	T	T	T	T	A	C	G	-	C	G	T	A	C	T	C	A
Chumbocela_set3	A	C	T	A	T	A	A	G	T	T	T	-	C	A	G	G	C	C	C	G	C	T	G	G	C	G	C	C	T	T	T	G	C	T	T	T	G	G	A	G	A	T	T	C	G	A	C	C	G
CIM9314-36_set3	-	C	G	A	T	A	A	G	C	T	T	G	C	A	G	G	C	T	C	G	C	T	G	G	C	G	C	C	T	T	C	G	T	T	T	T	G	G	A	G	A	T	T	C	G	A	T	C	A
CIM9314-37_set3	T	C	G	A	T	A	G	G	C	T	T	G	C	A	G	G	-	C	C	G	C	C	G	G	C	G	C	G	T	T	T	G	T	T	T	T	G	G	A	G	A	T	T	C	G	A	T	C	A
Cornell49-2421_set3	T	C	T	T	G	T	G	C	C	T	G	G	T	T	A	A	G	-	G	A	C	C	G	T	A	-	T	G	G	C	C	A	T	T	T	C	T	A	C	G	A	C	G	C	A	A	C	C	G
Cornell49-2422_set3	T	C	T	T	G	T	G	C	C	T	G	G	T	T	A	A	G	-	G	A	C	C	G	T	A	T	T	G	G	C	C	A	T	T	T	C	T	A	C	G	A	C	G	C	A	A	C	C	G
Dintu_set3	T	C	T	T	G	T	-	C	C	T	G	G	-	T	A	A	C	T	G	A	C	C	G	T	-	T	T	G	G	C	C	A	T	T	T	T	T	A	C	-	G	C	-	T	A	C	C	C	G
Don_Timoteo_set3	A	C	T	A	G	A	G	C	C	A	T	G	-	A	G	G	C	T	G	A	C	C	G	T	A	G	T	G	G	T	C	G	T	T	T	T	G	G	A	G	A	T	T	C	G	A	T	C	G
DOR554-1_set3	T	C	T	T	G	T	G	C	C	T	G	G	T	T	A	A	C	T	G	A	C	C	G	T	A	T	T	G	G	C	C	A	T	T	T	C	T	A	C	G	A	C	G	C	-	A	C	C	G
DOR554-5_set3	A	C	T	T	G	T	G	C	C	T	G	G	T	T	A	A	C	T	G	A	C	C	G	T	A	T	T	G	G	C	C	A	T	T	T	C	T	A	C	G	A	C	G	C	A	A	C	C	G
DOR811_set3	A	C	T	T	G	T	G	C	C	A	G	G	T	T	A	A	C	T	G	A	C	C	G	T	A	T	T	G	G	C	C	A	T	T	T	C	T	A	C	G	A	C	G	C	A	A	C	C	G
EG21_set3	A	A	T	T	G	A	G	C	C	A	T	A	-	T	A	G	C	C	G	A	C	C	G	T	A	T	T	G	G	C	C	A	T	T	T	T	T	A	C	T	G	C	G	C	A	A	C	C	G
ETAW206K_set3	A	C	G	A	T	A	A	G	C	T	T	G	C	A	G	G	C	T	C	G	C	C	G	T	C	G	C	G	T	T	T	G	T	T	T	T	G	G	A	-	A	T	T	C	G	A	C	C	G
Ethiopia_JESCA_set3	T	C	G	A	T	A	A	G	C	T	T	-	C	A	G	G	C	C	C	G	C	C	G	G	C	G	C	C	T	T	T	G	T	T	T	T	G	G	A	G	A	T	T	C	G	A	T	C	G
ETOW20I6F_set3	A	C	G	A	T	A	A	G	C	T	T	G	C	A	G	G	C	T	C	G	C	C	G	T	C	G	C	G	T	T	T	G	T	T	T	T	G	G	A	G	A	T	T	C	G	A	C	C	G
Flor_de_Mayo_set3	T	C	G	A	T	A	A	G	T	T	T	G	C	A	G	G	C	C	C	G	T	T	G	G	C	G	C	C	T	T	C	G	C	T	T	T	G	G	A	G	A	T	T	C	G	A	C	C	G
G12796_set3	A	A	T	T	G	T	G	C	C	T	G	A	T	T	A	G	C	T	G	A	C	C	G	T	A	T	T	G	G	C	C	A	C	T	G	T	T	A	C	T	G	C	G	C	-	A	C	T	G
G1375_set3	T	C	G	A	T	A	A	G	C	T	T	G	C	A	G	G	C	C	C	G	C	C	G	G	C	G	C	C	T	T	T	G	T	T	T	T	G	G	A	G	A	T	T	C	G	A	T	C	G
G1378_set3	A	C	T	A	T	A	A	G	C	T	T	G	C	A	G	G	C	C	C	G	C	C	G	G	C	G	C	C	T	T	T	G	T	T	T	T	G	G	A	G	A	T	T	C	G	A	T	C	A
G22501_set3	T	C	G	A	T	A	G	G	C	T	T	G	C	A	G	G	C	C	C	G	C	T	G	-	C	G	T	G	T	T	T	G	T	T	T	T	G	G	A	G	A	T	T	C	G	A	T	C	G
G2252_set3	T	A	T	T	G	T	G	C	C	T	G	A	T	T	G	G	C	T	G	A	C	C	G	T	A	T	T	G	G	C	C	A	C	T	G	C	T	A	C	T	G	C	T	T	G	A	C	T	G
G2333_set3	A	C	G	A/T	T	A	A	-	-	T	G/T	G	C	-	G	G	C	-	C	G	C	C	G	T	-	T	-	G	-	-	-	G	C	T	G/T	-	G	-	-	-	-	C/T	T	C	-	A	-	-	-
G5686_set3	A	A	T	-	G	A	G	C	C	T	G	A	T	T	G	G	C	T	G	G	C	C	G	-	A	T	T	G	G	C	C	G	C	T	G	C	G	A	C	T	G	C	G	C	A	A	C	T	G
G685_set3	A	-	T	A	T	A	A	G	T	T	-	G	C	A	G	G	C	C	G	G	C	T	G	T	-	T	C	C	T	T	T	G	C	T	T	T	T	G	-	G	A	T	T	C	G	A	T	-	A
Gasirida_set3	A	C	G	A	T	A	A	G	C	T	T	G	C	A	G	G	C	C	G	G	C	T	G	G	C	T	C	C	T	C	C	G	-	T	T	T	G	G	-	G	A	T	T	C	G	A	T	C	G
Gitanga_set3	T	C	G	A	G	A	A	G	T	T	T	G	T	A	G	G	C	C	C	A	C	C	G/T	T	C	G	C	G	G	T	C	G	T	T	T	T	G	G	A	G	A	T	T	C	G	A	T	C	A
GLP2_set3	T	A	T	T	G	T	G	C	C	A	G	A	T	T	G	A	C	C	G	A	C	C	T	T	A	T	T	G	G	C	C	G	T	T	T	T	T	A	C	T	G	C	T	T	G	A	C	T	G
Gofta_set3	A	C	G	A	T	A	A	G	C	T	T	G	C	A	G	G	C	C	-	G	C	C	G	G	C	T	C	C	T	T	T	G	T	T	T	T	G	G	A	G	A	T	T	C	G	A	C	C	A
Gololi_set3	A	C	T	T	G	T	G	C	C	T	G	G	-	-	G	G	G	T	G	A	C	C	G	T	A	-	T	G	G	C	C	A	T	G	T	C	T	-	C	G	A	C	-	C	-	A	C	C	G
Hawasa_Dume_set3	A	C	G	A	T	A	A	G	C	T	T	G	C	A	G	G	C	T	C	G	C	T	G	G	C	G	C	C	T	T	C	G	T	T	T	T	G	G	A	G	A	T	T	C	G	A	C	C	G
Hesca_set3	T	C	G	A	T	A	A	G	C	T	-	G	C	A	G	G	C	C	C	G	C	C	G	G	C	G	C	C	T	T	T	G	T	T	T	-	G	G	A	G	A	T	T	C	G	A	T	C	G
HM21-71_set3	A	C	G	A	T	A	A	G	C	T	T	G	C	A	G	G	G/C	C	C	G	C	C	G	T	C	G	C	-	T	T	T	G	T	T	T	T	G	G	A	G	A	T	T	C	G	A	C	C	G
HM21-72_set3	T	C	T	A	G	T	G	C	C	T	T	G	T	T	G	A	C	C	G	A	C	C	T	T	C	T	T	G	G	C	C	A	T	T	T	T	T	A	C	T	G	C	T	T	G	A	T	C	G
Ibado1_set3	A	C	G	A	T	A	G	C	C	T	T	G	C	A	G	G	C	T	C	G	T	T	G	T	C	G	T	G	T	T	T	G	T	T	T	T	G	G	A	G	A	T	T	C	G	A	C	C	G
Ibado2_set3	A	C	G	A	T	A	G	G	C	T	T	G	C	A	G	G	C	T	C	G	T	T	G	T	C	G	T	G	T	T	T	G	T	T	T	T	G	G	A	G	A	T	T	C	G	A	C	C	G
Ibado3_set3	A	C	G	A	T	A	G	G	C	T	T	G	C	A	G	G	C	T	C	G	T	T	G	T	C	G	T	G	T	T	T	G	T	T	T	T	G	G	A	G	A	T	T	C	G	A	C	C	G
Ibihororo_set3	T	C	G	A	T	A	A	G	C	T	T	G	C	A	G	G	C	C	C	G	C	T	G	G	C	G	C	C	T	T	T	G	T	T	T	T	G	G	A	G	A	T	T	C	G	A	C	C	A
ICA_Quimbaya_set3	A	A	T	T	G	T	G	G	C	A	T	-	T	T	G	G	G	T	G	A	C	C	G	T	A	T	T	G	G	C	C	A	C	T	T	T	T	A	C	T	G	C	G	C	A	A	C	T	G
Ikinimba_set3	A	C	T	A	T	A	A	G	C	T	T	G	C	A	G	G	C	C	G	G	C	T	G	G	C	G	C	C	T	T	C	-	T	T	G	T	G	G	A	G	A	T	T	C	G	A	T	C	G
Il553_set3	T	C	T	A	T	A	A	G	T	T	T	G	C	A	G	G	C	C	C	G	C	C	G	G	C	G	C	C	T	T	T	G	C	T	T	T	G	G	-	G	A	T	T	C	G	A	C	C	G
Inamaruhire_set3	T	C	T	A	T	A	G	G	C	T	T	G	C	A	G	G	C	C	C	G	T	T	G	G	C	T	C	-	T	T	T	G	-	T	T	-	G	G	-	G	A	T	T	C	G	A	T	C	A
Incomparatable_set3	T	C	G	A	T	A	A	G	C	A	T	G	C	A	G	G	C	C	C	G	C	C	G	G	C	G	C	C	T	T	T	G	C	T	G	T	G	G	A	G	A	T	T	C	-	A	C	C	G
JESCA_set3	T	C	T	T	G	T	G	C	C	A	T	-	-	T	G	A	C	C	G	A	C	C	G	T	A	T	T	G	G	C	C	A	T	T	T	T	T	A	C	G	-	C	G	T	A	C	C	C	G
JESCA_Ethiopia_set3	T	C	G	A	T	A	A	G	C	T	T	G	C	A	G	G	C	C	C	G	C	C	G	G	C	G	C	C	T	T	T	G	T	T	T	T	G	G	A	G	A	T	T	C	G	A	T	C	G
K131_set3	T	C	T	T	G	T	G	C	C	T	G	G	T	T	A	A	-	T	G	A	C	C	T	T	A	T	T	G	G	C	C	-	T	T	T	-	T	A	C	G	A	C	-	C	A	A	C	C	G
K132-3_set3	A/T	C	G/T	T	G/T	A/T	G	G/C	C	T	-	G	-	T	G/A	G	C	T	G	G	C	C	G	T	-	G	C	G	G/T	C/T	-	G/A	T	T	T	C	T	A	C	G	A	C	-	C	A	A	C	C	G
K132-4_set3	A	C	G/T	A	G	-	G	G	C	T	G/T	G	-	T	G/A	G	C	T	-	G	C	C	G	G	A	-	C	G	G	T	C	G	T	T	T	T	G	G	A	G	A	T	T	C	G	A	T	C	A
K132_set3	T	C	G	A	T	A	A	G	C	T	T	G	C	A	G	G	C	T	C	G	C	C	G	G	C	G	C	C	T	T	T	G	T	T	T	T	G	G	A	G	A	T	T	C	G	A	C	C	G
K20_set3	T	C	G	A	G	A	A	G	C	A	T	G	T	A	G	G	C	C	C	-	C	C	G	T	C	G	C	G	G	T	C	G	T	T	T	T	G	G	A	G	A	T	T	C	G	A	T	C	A
Kabale_set3	A	C	G	A	T	A	A	G	T	T	T	G	C	A	G	G	C	C	C	G	T	T	G	G	C	G	C	C	T	T	T	G	C	T	T	T	G	G	A	G	A	T	T	C	G	A	T	C	A
Kablanket9_set3	A	C	T	A	T	A	A	G	C	T	T	G	C	A	G	G	-	C	C	G	T	T	G	G	C	G	C	C	T	T	C	G	T	T	T	T	G	G	A	G	A	T	-	C	G	A	T	C	G
Kablanketi1_set3	A	C	T	A	T	A	A	G	C	T	G/T	G	C	A	G	G	C	C	C	G	T	T	G	G	C	G	C	C	T	T	C	G	T	T	T	T	G	G	A	G	-	T	T	C	G	A	T	C	G
Kablanketi10_set3	A	C	T	A	T	A	A	G	C	T	T	G	C	A	G	G	C	C	C	G	T	T	G	G	C	G	C	C	T	T	C	G	T	T	T	T	G	G	A	G	A	T	T	C	G	A	T	C	G
Kablanketi11_set3	A	C	T	A	T	A	A	G	C	T	T	G	C	A	G	G	C	C	C	G	C	T	G	G	C	G	C	C	T	T	C	G	T	T	T	T	G	G	A	G	A	T	T	C	G	A	T	C	A
Kablanketi2_set3	A	C	T	A	T	A	A	G	C	T	T	G	C	A	G	G	C	C	C	G	C	T	G	G	C	G	C	C	T	T	T	G	T	T	T	T	G	G	A	G	A	T	T	C	G	A	T	C	G
Kablanketi3_set3	A	C	T	A	T	A	A	G	C	T	T	G	C	A	G	-	C	C	C	G	T	T	G	-	C	G	C	C	T	T	C	G	T	T	T	T	G	G	A	G	A	T	T	C	G	A	T	C	G
Kablanketi4_set3	A	C	T	A	T	A	A	G	C	T	T	G	C	A	G	G	-	C	C	G	T	T	G	G	C	G	C	C	T	T	C	G	T	T	T	T	G	G	A	G	A	T	T	C	G	A	T	C	G
Kablanketi6_set3	A	C	T	A	T	A	A	G	C	T	T	G	C	A	G	G	C	C	C	G	T	T	G	G	C	G	C	C	T	T	C	G	T	T	T	T	G	G	A	G	A	T	T	C	G	A	T	C	G
Kablanketi7_set3	A	C	T	A	T	A	A	G	C	T	T	G	C	A	G	G	C	C	C	G	C	T	G	G	C	G	C	C	T	T	C	G	T	T	T	T	G	G	A	G	A	T	-	C	G	A	T	C	G
Kablanketi8_set3	A	C	T	A	T	A	A	G	C	T	T	G	C	A	G	G	C	C	C	G	T	T	G	G	C	G	C	C	T	T	C	G	T	T	T	T	G	G	A	G	A	T	T	C	G	A	T	C	G
Kablanketi_Ndefu_set3	T	C	G	A	T	A	G	C	C	T	T	G	C	A	G	A	C	C	G	G	C	C	G	T	C	G	T	C	T	T	T	G	T	T	T	T	G	G	A	G	A	T	T	C	G	A	T	C	-
Kablanketi5_set3	A	C	T	A	T	A	A	G	C	T	T	G	C	A	G	G	C	C	C	G	T	T	G	G	C	G	C	C	T	T	C	G	T	T	T	T	G	G	A	G	A	T	T	C	G	A	T	C	G
Kabuku1_set3	A	C	G	A	T	A	A	G	C	T	T	G	C	A	G	G	C	C	C	G	C	C	G	G	C	T	C	C	T	T	T	G	T	T	T	T	G	G	A	G	A	T	T	C	G	A	C	C	A
Kabuku2_set3	A	C	T	A	T	A	A	G	C	T	T	G	C	A	G	G	C	C	C	G	C	C	G	G	C	G	C	C	T	T	T	G	T	T	T	T	G	G	A	G	A	T	T	C	G	A	C	C	G
Kabulangeti_set3	A	C	G	A	T	A	A	G	C	T	T	G	C	A	G	G	C	C	C	G	C	T	G	G	C	G	C	C	T	T	C	G	T	T	T	T	G	G	A	G	A	T	T	C	G	A	T	C	G
Kalambo_set3	T	C	G	A	T	A	A	G	C	T	T	G	C	A	G	G	C	C	C	G	C	C	G	T	C	G	C	G	T	T	T	G	T	T	T	T	G	G	A	G	A	T	T	C	G	A	C	C	G
Kalembe_set3	A	C	T	A	T	A	A	G	T	T	T	G	C	A	G	G	C	C	C	G	T	T	G	G	C	G	C	C	T	T	T	G	C	T	T	T	G	G	A	G	A	T	T	C	G	A	T	C	A
Kalungu_set3	A	C	G	A	T	A	A	G	T	T	T	G	C	A	G	G	C	C	C	G	C	T	G	G	C	G	C	C	-	T	T	G	C	T	T	T	G	G	A	G	A	T	T	C	G	A	C	C	G
Kanyebwa_set3	A	C	G	A	T	A	A	G	C	T	T	G	C	A	G	G	C	C	C	G	C	C	G	G	C	T	C	C	T	T	T	G	T	T	T	T	G	G	A	G	A	T	T	C	G	A	T	C	A
Kapisha_set3	A	C	G	A	T	A	A	C	C	T	T	G	C	A	G	G	C	C	C	G	C	T	G	G	C	G	C	C	T	T	T	G	T	T	T	T	G	G	A	G	A	T	T	C	G	A	T	C	A
Kasukanywele1_set3	T	C	G	A	T	A	G	G	T	T	T	G	C	A	G	G	C	C	C	G	T	T	G	G	C	G	C	G	T	T	T	G	C	T	-	T	G	-	-	G	A	T	T	C	G	A	C	C	A
Kasukanywele2_set3	T	C	G	A	T	A	G	G	T	T	T	G	C	A	G	G	C	C	C	G	T	T	G	G	C	G	C	G	T	T	T	G	C	T	T	T	G	G	A	G	A	T	T	C	G	A	C	C	G
KATB1_set3	A	C	G	A	T	A	A	G	C	T	T	G	C	A	G	G	C	C	C	G	C	C	G	G	C	T	C	C	T	T	T	G	T	T	T	T	G	G	A	G	A	T	-	C	G	A	C	C	G
Katarina_Cela_set3	A	C	G	A	T	A	A	G	C	T	T	G	C	A	G	G	C	C	C	G	C	C	G	G	C	G	C	C	T	T	T	G	T	T	T	T	G	G	A	G	A	T	T	C	G	A	C	C	G
KATB9_set3	A	C	G	A	T	A	A	G	C	T	T	G	C	A	G	G	C	C	C	G	C	C	G	G	C	T	C	C	T	T	T	G	T	-	T	T	G	G	A	G	A	T	G/T	C	G	A	C	C	A
Katwela_set3	T	C	G	A	T	A	-	G	T	T	T	G	C	A	G	A	-	C	C	G	C	T	G	G	C	G	C	-	T	T	T	G	C	T	T	T	G	G	A	G	A	T	T	C	-	A	T	C	A
Kiangala_set3	T	A	T	T	G	T	G	C	C	T	G	A	-	T	G	G	G	T	G	A	C	C	G	T	A	T	T	G	G	C	C	-	C	T	T	T	T	A	C	-	G	C	T	-	G	A	C	T	G
Kiangwe_set3	T	C	G	A	T	A	A	G	C	T	T	G	C	A	G	G	C	C	C	G	T	T	G	G	C	G	C	C	T	T	T	G	T	T	T	T	G	G	A	G	A	T	T	C	G	A	T	C	G
Kiboroni_set3	A	C	G	-	T	A	A	G	C	T	T	G	C	A	G	G	-	C	C	G	C	C	G	G	C	T	C	C	T	T	T	G	T	T	T	T	G	G	A	G	A	T	T	C	G	A	C	C	A
Kibumbula_set3	A	C	G	A	T	A	A	G	C	T	T	G	C	A	G	G	C	C	C	G	C	C	G	G	C	T	C	C	T	T	T	G	T	T	T	T	G	G	A	G	A	T	T	C	G	A	C	C	A
Kigoma_set3	A	C	G	A	T	A	A	G	C	T	T	G	C	A	G	G	C	C	C	G	C	C	G	G	C	T	C	C	T	T	T	G	T	T	T	T	G	G	A	G	A	T	T	C	G	A	T	C	A
Kijuvu_set3	T	C	G	A	T	A	G	G	T	T	T	G	C	A	G	G	C	C	C	G	C	T	G	G	C	G	C	G	T	T	T	G	C	G	T	T	G	G	A	G	A	T	T	C	G	A	T	C	A
Kijuvu1_set3	T	C	G	A	T	A	A	G	C	T	T	G	C	A	G	G	C	C	C	G	C	C	G	G	C	G	C	C	T	T	T	G	T	T	T	T	G	G	A	G	A	T	T	C	G	A	T	C	G
Kijuvu2_set3	A	C	G	A	T	-	A	G	T	T	T	G	C	A	G	G	C	T	C	G	C	C	G	T	C	G	C	G	T	T	C	G	C	T	T	T	G	G	A	G	A	T	T	C	G	A	C	C	G
Kijuvu3_set3	A	C	G	A	T	A	A	G	C	T	T	G	C	A	G	G	C	C	C	G	T	T	G	G	C	G	C	C	T	T	T	G	T	T	T	T	G	G	A	G	A	T	T	C	G	A	T	C	G
Kilombero_set3	T	C	G	A	T	A	A	G	T	T	T	-	C	A	G	G	C	C	C	G	T	T	G	G	C	G	C	C	T	T	T	G	C	T	T	T	G	G	A	G	A	T	T	C	G	A	C	C	G
Kiryugaramye_set3	A	C	G	A	G	A	A	G	C	T	T	G	T	A	G	G	C	T	C	A	C	C	G	G	C	T	C	C	G	T	C	G	T	T	T	T	G	G	A	G	A	T	T	C	G	A	C	C	G
Kisapuli_set3	T	C	G	A	T	A	A	G	C	T	T	G	C	A	G	G	C	C	C	G	C	C	G	G	C	T	C	C	T	T	T	G	T	T	T	T	G	G	A	G	A	T	T	C	G	A	C/T	C	-
Kisola_set3	A	C	G	A	T	A	A	G	T	T	T	G	C	A	G	G	C	C	C	G	C	T	G	G	C	G	C	C	T	T	T	G	C	T	T	T	G	G	A	G	A	T	T	C	G	A	T	C	G
Kokola_set3	A	C	G	A	T	A	A	G	T	T	T	G	C	A	G	G	C	T	C	G	C	C	G	T	C	G	C	G	T	T	C	G	C	T	T	T	G	G	A	G	A	T	T	C	G	A	C	C	G
Line251_set3	T	C	G	A	T	A	A	G	C	T	T	G	C	A	G	G	C	C	C	G	T	T	G	G	C	G	C	C	T	T	-	G	T	T	T	T	G	G	A	G	A	T	G/T	C	G	A	C	C	G
Line258_set3	T	C	G	A	T	A	A	G	C	T	T	G	C	A	G	G	C	C	C	G	T	T	G	G	C	G	C	C	T	T	T	G	T	T	T	T	G	G	A	G	A	T	T	C	G	A	C	C	G
LMB49_set3	T	C	T	T	G	T	G	C	C	T	T	G	-	T	G	A	G	C	G	A	C	-	G	T	A	T	T	G	G	T	C	A	T	T	T	T	T	A	C	T	G	C	G	C	A	A	T	C	G
LSA32_set3	T	C	G	A	T	-	G	G	C	T	T	G	C	-	G	G	C	C	C	G	C	C	G	G	C	G	C	G	T	T	T	G	T	T	T	T	G	G	A	G	A	T	T	C	G	A	T	C	A
LSK_yellow_set3	A	C	G	A	T	A	A	G	C	T	T	G	C	A	G	G	C	C	C	G	C	C	G	G	C	G	C	C	T	T	T	G	T	T	T	T	T	A	C	G	A	T	T	C	G	A	T	C	G
Lukupa_set3	A	A	T	T	G	T	-	C	C	T	T	A	-	T	G	A	G	C	G	A	C	C	G	T	A	T	T	G	G	C	C	A	T	T	G	C	T	A	C	T	G	C	T	T	G	A	C	C	G
Lunda21_set3	T	C	G	A	T	A	A	G	T	T	T	G	C	-	G	G	C	C	C	G	C	C	G	G	C	G	C	G	T	T	T	G	C	T	T	T	G	G	A	G	A	T	T	C	G	A	C	C	G
Lushala_set3	T	C	G	A	T	A	A	G	T	T	T	G	C	A	G	G	C	C	C	G	T	T	G	G	C	G	C	C	T	C	T	G	C	T	T	T	G	G	-	G	A	T	T	C	G	A	T	C	G
Lwangeni_set3	T	C	T	T	G	T	G	C	C	T	G	G	T	T	A	A	C	-	G	A	C	C	G	T	A	T	T	G	G	C	C	A	T	T	T	C	T	A	C	T	G	C	G	T	A	C	C	C	G
Lyambai_set3	A	C	G	A	T	A	A	G	C	T	T	G	C	A	G	G	C	T	C	G	C	T	G	G	C	G	C	C	T	T	C	G	T	T	T	T	G	G	A	G	A	T	T	C	G	A	T	C	A
Lyamungu85_r2_set3	A	C	G	A	T	A	A	G	T	T	T	G	C	A	G	G	C	T	C	G	C	C	G	T	C	G	C	G	T	T	C	G	C	T	T	T	G	G	A	G	A	T	T	C	G	A	C	C	G
Lyamungu85_r1_set3	T	C	G	A	T	A	G	C	T	T	T	G	C	A	G	G	C	C	C	G	C	T	G	G	C	G	C	G	T	T	T	G	C	G	T	T	G	G	A	G	A	T	T	C	G	A	C	C	G
Lyamungu90_set3	A	C	G	A	T	A	A	-	T	T	T	G	C	A	G	G	C	T	C	G	C	C	G	T	C	G	C	G	T	T	T	G	C	T	T	T	-	G	A	G	A	T	T	C	G	A	C	C	G
Maalasa_set3	A	C	G	A	T	A	A	G	T	T	T	G	C	A	G	G	C	T	C	G	C	C	G	T	C	G	C	G	T	T	C	G	C	T	T	T	G	G	A	G	A	T	T	C	G	A	C	C	G
Mabuku_set3	T	C	G	A	T	A	A	G	C	T	T	G	C	A	G	G	-	C	C	G	T	T	G	G	C	G	C	C	T	T	T	G	-	T	T	T	G	G	A	-	A	T	T	C	G	A	C	C	G
MAC42_set3	A	C	G	A	T	A	A	G	C	T	T	G	C	T	G	G	-	C	C	G	C	C	G	T	C	G	C	G	T	C	T	G	T	T	T	T	G	G	A	G	A	T	T	C	G	A	T	C	A
Maharagwe_Makubwa_set3	T	C	G	A	T	A	G	G	T	T	T	G	C	A	G	G	C	C	C	G	C	T	G	G	C	G	C	G	T	T	T	G	C	T	T	T	G	G	A	G	A	T	T	C	G	A	T	C	G
Maharagwe_Soja_set3	T	C	T	-	G	T	G	-	C	-	G	G	T	T	A	-	G	T	-	A	C	C	-	T	A	-	-	G	-	C	C	A	T	T	T	T	T	-	C	-	G	C	T	-	G	A	C	C	-
Malawi_Green_set3	A	C	T	A	T	A	A	G	C	T	T	G	C	A	G	G	C	C	C	G	C	T	G	G	C	G	C	C	T	T	T	G	T	T	T	T	G	G	A	G	A	T	T	C	G	A	T	C	A
Masindi_Yellow_Large_set3	T	C	G	A	T	A	A	G	C	T	T	G	C	A	G	G	C	C	C	G	T	T	G	G	C	G	C	C	-	C	T	G	T	T	T	T	G	G	A	G	A	T	T	C	G	A	T	C	G
Masindi_Yellow_Round_set3	A	C	G	A	T	A	A	G	C	T	T	G	C	A	G	G	C	C	C	-	-	C	G	G	C	G	C	C	T	T	T	G	T	T	T	T	G	G	A	G	A	T	T	C	G	A	T	C	-
Masusu_set3	T	-	G	A	-	A	A	G	C	T	T	-	-	A	G	G	C	C	C	G	T	T	G	G	C	G	C	C	T	T	T	G	T	T	T	-	G	G	-	-	A	T	T	C	-	A	C	C	G
Matenga_Kibala_set3	T	C	G	A	T	A	A	G	T	T	T	G	C	A	G	G	-	C	C	G	T	T	G	G	C	G	C	C	T	T	C	G	T	T	T	C	G	G	A	G	A	T	T	C	G	-	T	C	A
Maulasi1_set3	T	C	G	A	T	A	A	-	T	T	T	G	C	A	G	G	C	C	C	G	T	T	G	G	C	G	C	C	T	T	T	G	C	T	T	T	G	G	A	G	A	T	T	C	G	A	T	C	A
Maulasi2_set3	A	C	T	A	T	A	A	G	C	T	T	G	C	A	G	G	C	C	C	G	C	C	G	G	C	T	C	C	T	C	T	G	T	T	T	T	G	G	A	G	A	T	T	C	G	A	T	C	G
Mbala_Mix_set3	T	C	T	T	G	A	G	C	C	A	T	A	T	T	A	A	C	-	G	G	C	C	G	T	A	T	T	G	G	C	C	A	C	G	G	T	T	A	C	T	A	C	-	C	A	A	C	C	G
Mbereshi_set3	T	C	G	A	T	A	A	G	-	T	T	G	C	A	G	G	C	T	C	G	C	C	G	G	C	G	C	C	T	T	T	G	T	T	T	T	G	G	A	G	A	T	T	C	G	A	C	C	G
Mbulamutwe_set3	A	C	G	A	T	A	A	G	C	T	T	G	C	A	G	G	C	C	C	G	C	C	G	G	C	G	C	C	T	T	T	G	T	T	T	T	G	G	A	G	A	T	T	C	G	A	C	C	G
MDRK_set3	A	C	G	A	T	A	A	G	C	T	T	G	C	A	G	G	C	C	C	G	C	C	G	G	C	T	C	C	T	T	T	G	T	T	T	T	G	G	A	G	A	T	-	C	G	A	T	C	-
Melke_r1_set3	A	C	G	A	T	A	A	G	T	T	-	G	C	A	G	G	C	T	C	G	C	C	G	T	C	G	C	G	T	T	T	G	C	T	G	T	G	G	A	G	A	T	T	C	G	A	T	C	A
Melke_r2_set3	A	C	G	A	T	A	A	G	C	T	T	G	C	A	G	G	C	T	C	G	C	C	G	T	C	G	C	G	T	T	T	G	T	T	T	T	G	G	A	G	A	T	T	C	G	A	C	C	G
MEX142_set3	A	C	G	A	T	A	A	G	T	T	T	G	C	A	G	G	C	C	C	G	T	T	G	G	C	G	C	C	T	T	T	G	C	T	T	T	G	G	A	G	A	T	T	C	G	A	C	C	G
MEX222_set3	T	C	T	-	G	T	G	C	C	A	G	A	-	T	G	A	C	-	G	G	C	C	G	T	-	T	T	G	G	C	C	-	T	T	T	C	T	A	C	T	G	C	T	T	G	A	C	C	G
Mkokola_set3	A	C	T	A	G	T	G	C	C	A	T	-	-	T	G	A	G	C	G	G	C	C	G	T	C	T	T	G	G	C	C	A	T	T	T	T	G	G	A	G	A	T	T	C	G	A	C	C	G
Mlama127_set3	A	C	G	A	T	A	A	G	C	T	T	G	C	A	G	G	C	C	C	G	T	T	G	G	C	G	C	C	T	T	T	G	T	T	T	T	G	G	A	G	A	T	T	C	G	A	T	C	G
MLB49_set3	A	C	G	A	T	A	A	G	T	T	T	G	C	A	G	G	C	C	C	G	C	C	G	T	C	T	C	G	T	-	T	G	C	T	T	T	G	G	A	G	A	T	T	C	G	A	T	C	A
Moono_set3	T	C	T	T	G	T	G	C	C	T	T	G	T	T	G	A	G	C	G	A	C	-	G	T	A	T	T	G	G	T	C	A	T	T	T	T	T	A	C	T	G	C	G	C	A	A	T	C	G
Moro1_set3	T	C	T	T	G	T	G	C	C	T	T	-	T	T	A	A	C	-	G	A	C	C	G	T	A	T	T	G	G	C	C	A	T	T	T	T	T	A	C	T	A	C	G	C	A	A	C	C	G
Moro2_set3	A	C	G	A	T	A	A	G	C	T	T	G	C	A	G	G	C	C	C	G	T	T	G	G	C	T	C	C	T	C	T	G	T	T	T	T	G	G	A	G	A	T	T	C	G	A	T	C	G
Mrike_set3	A	C	G	A	T	A	A	G	C	T	T	G	C	A	G	G	C	T	C	G	C	C	G	T	C	G	C	G	T	T	T	G	T	T	T	T	G	G	A	G	A	T	T	C	G	A	C	C	G
Mrondo_set3	T	C	G	A	T	A	A	G	C	T	T	G	C	A	G	G	C	C	C	G	C	T	G	G	C	T	C	C	T	T	T	G	T	T	T	T	G	G	A	G	A	T	T	C	G	A	C	C	G
Msafiri_set3	A	C	G	A	T	A	G	G	T	T	T	G	C	A	G	G	C	C	C	G	C	T	G	G	C	G	C	C	T	T	T	G	C	T	T	T	G	G	A	-	A	T	T	C	G	A	T	C	A
Mshoronyloni_set3	A	C	G	A	T	A	A	G	C	T	T	G	C	A	G	G	C	C	C	G	C	C	G	G	C	G	C	C	T	T	T	G	T	T	T	T	T	A	C	T	G	C	-	C	A	A	C	C	G
Msoloni_set3	A/T	C	G/T	A	T	A	A	G	C	T	T	G	C	A	G	G	C	C	C	G	C	T	G	G	C	G/T	C	C	T	C/T	T	G	T	T	T	T	G	G	A	G	A	T	T	C	G	A	T	C	-
Mukungugu_set3	T	C	G	A	T	A	A	G	C	T	T	G	C	A	G	G	C	C	C	G	T	T	G	G	C	G	C	C	T	T	T	G	T	T	T	T	G	G	A	G	A	T	T	C	G	A	C	C	G
Musego_set3	A	C	T	T	G	T	G	C	C	T	T	G	T	T	A	G	G	-	G	A	C	C	G	T	A	T	T	G	G	C	C	A	T	T	T	T	G	G	A	G	A	T	T	C	G	A	T	C	A
NABE12C_set3	A	C	G	A	T	A	A	G	C	T	T	G	C	A	G	G	C	T	C	G	T	T	G	T	C	G	C	G	T	-	T	G	T	T	T	T	G	G	A	G	A	T	T	C	G	A	T	C	A
NABE15_set3	A	C	G	A	G	A	A	G	T	T	T	A	T	A	G	G	C	C	C	A	T	T	G/T	-	C	G	C	C	G	T	C	G	T	T	T	T	G/T	G/A	A/C	-	G/A	T	T	C	G	A	C/T	C/T	G/A
NABE16_set3	A	C	G	A	T	A	A	G	C	T	T	G	C	A	G	G	C	C	C	G	C	C	G	G	C	G	C	C	T	T	T	G	T	T	T	T	G	G	A	G	A	T	T	C	G	A	C	C	G
NABE3_set3	T	C	G	A	T	A	A	G	C	T	T	G	C	A	G	G	C	T	C	G	C	C	G	G	C	G	C	C	T	T	T	G	T	T	T	T	G	G	A	G	A	T	T	C	G	A	C	C	G
NABE4-1_set3	A	C	T	T	G	T	G	C	C	A	T	G	T	T	G	A	C	C	C	A	C	C	G	T	A	T	T	G	G	C	C	A	T	T	T	T	T	A	C	T	G	C	G	C	A	A	C	C	G
NABE4-2_set3	A	C	G	A	T	A	A	G	T	T	T	G	C	A	G	G	C	C	C	G	C	C	G	T	C	G	C	G	T	T	C	G	C	T	T	T	G	G	A	G	-	T	T	C	G	A	C	C	G
NABE8C_set3	A	C	G	A	T	A	A	G	T	T	T	G	C	A	G	G	C	C	C	G	C	C	G	T	C	G	C	G	T	T	C	G	C	T	T	T	G	G	A	G	A	T	T	C	G	A	C	C	G
NABE9C_set3	T	C	G	A	T	A	A	G	C	T	T	G	C	A	G	G	C	C	G	G	C	T	G	G	C	G	C	C	T	C	C	G	T	T	T	T	G	G	A	G	A	-	T	C	G	A	T	C	G
NAGAGA_set3	T	C	T	T	G	T	G	C	C	T	G	G	T	T	A	G	-	T	G	G	C	C	G	T	A	T	C/T	G	G	C	C	A	T	T	T	C	T	A	C	-	G/A	C	G	T	A	A/C	C	C	G
Nakanja_set3	T	A	T	T	G	T	G	C	C	T	G	G	T	T	A	A	G	T	G	A	C	C	G	T	A	T	T	G	G	C	C	A	C	T	G	T	T	A	C	G	-	C	G	T	A	C	C	C	G
Namwanga_set3	T	C	G	-	T	A	A	G	C	T	T	G	C	A	G	G	C	C	C	G	C	C	G	G	C	G	C	C	T	T	T	G	T	T	T	T	G	G	A	G	A	T	T	C	G	A	T	C	G
Ngwaku_set3	T	C	G	A	T	A	A	G	C	T	T	G	C	A	G	G	C	C	C	G	C	T	G	G	C	G	C	C	T	T	T	G	T	T	T	T	G	G	A	G	A	T	T	C	G	A	C	C	G
Ngwinxcab2_set3	A/T	C	G/T	A	T	A	-	G/C	C	T	T	G	C	A	G	G	C	C	-	G	C	C	G	T	C	T	C	G	T	C	C	G	C/T	T	T	T	G/T	G	A	G	A	T	T	C	G	A	C/T	C/T	G
Njano1_set3	T	C	G	A	T	A	A	G	C	T	T	G	C	A	G	G	C	C	C	G	T	T	G	G	C	G	C	C	T	T	T	G	T	T	T	T	G	G	A	G	A	T	T	C	G	A	T	C	G
Njano2_set3	A/T	C	G/T	A	T	A	A	G	C	A/T	T	G	C	A	G	G	C	C/T	G	A	C	C/T	G	G	C	T	C	C	T	T	T	G	T	G/T	-	T	G/T	G/A	A/C	-	G/A	C/T	-	C	-	A	T	C	G
Njano3_set3	A	C	G	A	T	A	A	G	C	T	T	G	C	A	G	G	C	C	C	G	C	C	G	G	C	G	C	C	T	C	T	G	T	T	T	T	G	G	A	G	A	T	T	C	G	A	T	C	A
Nyamhonga_Mwekundu_set3	T	C	G	A	T	A	A	G	C	T	T	G	C	A	G	G	C	C	C	G	C	C	G	G	C	G	C	C	T	T	T	G	T	T	T	T	G	G	A	G	A	T	T	C	G	A	T	C	G
Nyayo_set3	A	C	G	A	T	A	A	G	T	T	T	G	C	A	G	G	C	T	C	G	C	C	G	T	C	G	C	G	T	T	C	G	C	T	T	T	G	G	A	G	A	T	T	C	-	A	C	C	G
Ohilio_De_Perdiz_set3	A	C	G	A	T	A	A	G	T	T	T	G	C	A	G	G	C	C	C	G	T	T	G	G	C	G	C	C	T	T	T	G	T	T	T	T	G	G	A	G	A	T	T	C	G	A	C	C	G
Omo95_set3	T	C	T	T	G	T	G	C	C	T	G	A	T	T	A	A	C	T	G	A	C	C	G/T	T	A	T	T	G	G	C	C	A	T	T	T	T	T	A	C	T	G	C	T	T	G	A	C	C	G
PAD3_set3	A	A	T	T	G	T	G	C	C	T	G	A	T	T	G	A	G	T	G	A	C	C	G	T	A	T	T	G	G	T	C	A	C	T	G	T	T	A	C	T	A	C	G	-	A	A	C	T	G
PAD72_set3	A	A	T	T	G	T	G	C	C	T	G	G	-	T	A	A	G	T	G	A	C	C	G	T	A	T	T	G	G	C	C	G	T	T	T	C	T	A	C	T	G	C	G	C	A	A	C	C	G
PAO3_set3	A	A	T	T	G	T	G	C	C	T	G	A	T	T	G	A	G	T	G	A	C	C	G	T	A	T	T	G	G	T	C	A	C	T	G	T	T	A	C	T	A	C	G	T	A	A	C	T	G
Pesa_r1_set3	A	C	-	A	T	A	A	G	C	T	T	G	C	A	G	G	C	C	G	G	C	C/T	G	G	C	G	C	C	T	T	T	G	T	T	T	T	G	G	A	G	A	T	T	C	G	A	T	C	G
Pesa_r2_set3	T	C	T	A	T	A	A	G	C	T	T	G	C	A	G	G	C	C	C	G	C	C	G	G	C	G	C	C	T	T	T	G	T	T	T	T	G	G	A	G	A	T	T	C	G	A	T	C	G
PI207262_set3	T	C	T	T	G	T	G	C	C	A	G	A	T	T	G	A	C	C	G	A	C	C	T	T	A	T	T	G	G	C	C	A	T	T	T	T	T	A	C	T	G	C	T	-	G	A	C	C	G
PI209802_set3	T	C	G	A	T	A	A	G	C	T	T	G	C	A	G	G	C	C	C	G	C	C	G	G	C	G	C	C	T	T	T	G	T	T	T	T	G	G	A	G	A	T	T	C	G	A	-	C	G
PI209804_set3	T	C	G	A	T	A	A	G	C	T	T	G	C	A	G	G	C	C	C	G	C	C	G	G	C	G	C	C	T	T	T	G	T	T	T	T	G	G	A	G	A	T	T	C	G	A	T	C	G
PI209808_set3	T	C	G	A	T	A	A	G	C	T	T	G	C	A	G	G	C	C	C	G	C	C	G	G	C	G	C	C	T	T	T	G	T	T	T	T	G	G	A	G	A	T	T	C	G	A	T	C	G
PI209815_set3	A	C	G	A	T	A	A	G	C	T	T	G	C	A	G	G	C	C	C	G	C	T	G	G	C	G	C	C	T	T	T	G	T	T	T	T	G	G	A	G	A	T	T	C	G	A	T	C	A
PI319706_set3	A	C	G	A	T	A	A	G	C	T	T	G	C	A	G	G	C	C	C	G	C	T	G	G	C	T	C	C	T	T	T	G	T	T	T	T	G	G	A	G	A	T	T	C	G	A	C	C	G
PI321094-D_set3	A	A	T	T	G	A	G	C	C	A	T	A	T	T	G	A	G	C	G	A	C	C	G	T	A	T	T	G	G	C	C	A	T	G	G	T	T	A	C	T	G	C	G	C	A	A	C	C	G
PI353536_set3	A	C	T	A	T	A	A	G	C	T	T	G	C	A	G	G	C	C	C	G	C	T	G	G	C	T	C	C	T	T	T	G	T	T	T	T	G	G	A	G	A	T	T	C	G	A	T	C	G
PI449428_set3	T	C	G	A	T	A	A	G	C	T	T	G	C	A	G	G	C	T	C	G	C	C	G	T	C	G	C	G	T	T	C	G	T	T	T	T	G	G	A	-	A	T	T	C	G	A	T	C	A
PI449430_set3	T	C	G	A	T	A	A	G	C	T	T	G	C	A	G	G	C	C	C	G	C	C	G	G	C	G	C	C	T	T	T	G	T	T	T	T	G	G	A	G	A	T	T	C	G	A	T	C	G
PI527337-B_set3	T	C	T	-	G	T	G	C	C	A	T	A	T	T	A	A	C	-	G	G	C	C	G	T	A	T	T	G	G	C	C	A	C	G	G	T	T	A	C	T	A	C	G	C	A	A	C	C	G
PI527337-C_set3	T	C	G	A	T	A	A	G	C	T	T	G	C	A	G	G	C	C	C	G	C	C	G	G	C	G	C	C	T	T	C	G	T	T	T	T	G	G	A	G	A	T	T	C	G	A	T	C	G
PI527337-F_set3	T	C	T	-	G	T	G	C	C	T	G	G	T	A	G	-	C	C	G	G	C	C	T	T	A	T	T	G	G	C	C	A	T	T	T	T	T	A	C	T	G	C	G	C	A	A	C	C	G
PI527508_set3	A	C	T	A	T	A	A	G	C	T	-	G	C	A	G	G	C	C	C	G	T	T	G	G	C	G	C	C	T	T	T	G	T	T	T	T	G	G	A	G	A	T	T	C	G	A	T	C	A
PI527521_set3	T	C	G	A	T	A	A	G	T	T	T	G	C	A	G	G	C	C	C	G	C	C	G	G	C	G	C	C	T	T	T	G	C	T	T	T	G	G	A	-	A	T	T	C	G	A	C	C	G
PI527530_set3	T	C	G	A	T	A	A	G	C	T	T	G	C	A	-	G	-	C	C	G	C	C	G	G	C	G	C	C	T	T	C	G	T	T	T	T	G	G	A	G	A	T	T	C	G	A	T	C	G
PI527538_set3	T	C	T	A	T	A	G	G	C	T	T	G	C	A	G	G	C	C	C	G	T	T	G	G	C	G	C	G	T	T	T	G	T	T	T	T	G	G	A	G	A	T	T	C	G	A	T	C	A
PI527540-A_set3	A	A	T	T	G	T	G	C	C	T	T	A	T	T	G	A	G	C	G	A	C	C	G	T	A	T	T	G	G	C	C	A	T	T	G	T	T	A	C	G	A	C	G	T	A	A	C	C	G
PI527540-B_set3	T	C	T	T	G	T	G	C	C	T	G	G	T	T	A	A	C	C	G	G	C	C	G	T	A	T	T	G	G	C	C	A	T	T	T	T	T	A	C	T	G	C	-	C	A	A	C	C	G
Poto_set3	A	C	T	A	T	A	A	G	C	T	T	G	C	A	G	G	C	C	C	G	T	T	G	G	C	G	C	C	T	T	C	G	T	T	T	T	G	G	A	G	A	T	T	C	G	A	T	C	G
Ranjonomby_set3	T	C	T	A	T	A	G	G	T	T	T	G	C	A	G	G	C	C	C	G	C	C	G	G	C	G	C	G	T	T	T	G	C	T	T	T	G	G	A	G	A	T	T	C	G	A	C	C	G
Red_Olryta_set3	T	C	T	T	G	T	G	C	C	T	G	A	T	T	A	-	C	T	G	A	C	C	-	T	A	T	-	G	G	C	C	A	T	T	T	T	T	A	C	-	G	C	T	-	-	A	C	C	G
Red_Woiy_set3	T	C	T	T	G	T	G	C	C	T	G	A	T	T	A	A	C	T	G	A	C	C	T	T	A	T	T	G	G	C	C	A	T	T	T	T	T	A	C	-	G	C	T	T	G	A	C	C	G
Red_Wolaita_set3	T	C	T	T	G	T	G	C	C	T	G	A	-	T	A	A	C	T	G	A	C	C	T	T	A	T	T	G	G	C	C	A	T	T	T	T	T	A	C	T	G	C	T	T	G	A	C	C	G
Red_Wolayta_set3	T	C	T	T	G	T	G	C	C	-	G	A	T	T	A	A	C	T	G	A	C	C	T	T	A	T	T	G	G	C	C	A	T	T	T	T	T	A	C	T	G	C	-	T	G	A	C	C	G
RHNO11_set3	T	C	T	A	T	A	A	G	C	T	T	G	C	A	G	G	C	C	G	G	C	C	G	G	C	G	C	C	T	T	T	G	T	T	T	T	G	G	A	G	A	T	T	C	G	A	T	C	A
RHNO12_set3	A	C	T	A	T	A	A	G	C	T	T	G	C	A	G	G	C	C	C	G	T	T	G	G	C	G	C	C	T	T	C	G	T	T	T	T	G	G	A	G	A	T	T	C	G	A	T	C	G
RHNO2_set3	A	C	G	A	G	A	G	C	C	T	T	G	-	A	G	G	C	T	G	G	C	C	G	T	C	T	T	G	G	T	C	G	T	T	T	T	G	G	A	G	A	T	T	C	G	A	T	C	A
RHNO21_set3	T	C	G	A	T	A	A	G	C	T	T	G	C	A	G	G	C	C	C	G	C	C	G	G	C	G	C	C	T	T	T	G	T	T	T	T	G	G	A	G	A	T	T	C	G	A	T	C	G
RHNO3_set3	A	C	T	A	T	A	A	G	C	T	T	G	C	A	G	G	C	C	C	G	T	T	G	G	C	G	C	C	T	T	C	G	T	T	T	T	G	G	A	G	A	T	T	C	G	A	T	C	G
RHNO4_set3	A	C	G	A	T	A	A	G	T	T	T	G	C	A	G	G	C	C	C	G	C	T	G	G	C	G	C	C	T	T	T	G	C	T	T	T	G	G	A	G	A	T	T	C	G	A	T	C	G
RHNO6_set3	T	C	G	A	T	A	A	G	C	T	T	G	C	A	G	G	C	C	C	G	C	T	G	G	C	G	C	C	T	T	T	G	T	G	T	T	G	G	A	G	A	T	T	C	G	A	T	C	A
RHNO9_set3	A	C	-	A	T	A	A	G	C	T	T	G	C	A	G	G	C	C	C	G	T	T	G	G	C	G	C	C	T	T	C	G	T	T	T	T	G	G	A	G	A	T	T	C	G	A	T	C	G
RI5.2_set3	T	C	T	A	T	A	G	G	C	T	T	G	C	A	G	G	C	C	C	G	C	C	G	G	C	G	C	G	T	T	T	G	T	T	T	T	G	G	A	G	A	T	T	-	G	A	C	C	G
RJI_set3	T	C	T	A	T	A	A	G	T	T	T	G	C	A	G	G	C	C	C	G	C	C	G	G	C	G	C	C	T	T	T	G	C	T	T	T	G	G	-	G	A	T	T	C	G	A	C	C	G
Roba1_set3	T	C	T	A	G	T	G	C	C	A	G	G	T	T	A	A	G	T	G	A	C	C	T	T	A	T	T	G	G	C	C	A	T	T	T	T	T	A	C	T	A	C	G	T	A	A	-	C	G
Rohondela_set3	T	C	G	A	G	A	A	G	T	T	T	G	T	A	G	G	C	C	C	A	C	C	G	G	C	G	C	C	G	T	C	G	C	T	T	T	G	G	A	G	A	T	T	C	G	A	T	C	A
Roja_set3	T	C	T	A	T	A	A	G	C	T	T	G	C	A	G	G	C	C	G	G	C	C	G	G	C	G	C	C	T	T	T	G	T	T	T	T	G	G	A/C	G	A	T	T	C	G	A	T	C	A
Rozikoko1_set3	T	C	G	A	T	A	A	G	C	T	T	G	C	A	G	G	C	T	C	G	C	C	G	T	C	G	C	G	T	T	C	G	T	T	T	T	G	G	A	G	A	T	T	C	G	A	T	C	-
RWR1091_set3	A	C	G	A	T	A	A	G	C	A	T	A	C	A	G	G	C	C	C	G	C	C	G	G	C	G	C	C	T	T	C	G	T	T	T	T	G	G	A	G	A	T	T	C	G	A	C	C	G
RWR1668_set3	A	C	G	A	T	A	A	G	C	T	T	G	C	A	G	G	C	T	C	G	C	C	G	T	C	G	C	G	T	T	T	G	T	T	T	T	G	G	A	G	A	T	T	C	G	A	C	C	G
RWR1946_set3	A	C	G	A	G	A	A	G	C	T	T	G	T	A	G	G	C	C	C	A	C	C	G	G	C	T	C	C	G	T	C	G	T	T	T	T	G	G	A	G	A	T	T	C	G	A	C	C	G
RWR2075_set3	A	C	G	A	G	A	A	G	C	T	T	G	T	A	G	G	C	T	C	A	C	C	G	T	C	T	C	G	G	T	C	G	T	T	T	T	G	G	A	G	A	T	T	C	G	A	C	C	G
RWR719_set3	T	C	T	T	G	T	G	C	C	T	G	A	T	T	A	A	C	T	G	A	C	C	T	T	A	T	T	G	G	C	C	A	T	T	T	T	T	A	C	T	-	C	T	-	G	A	C	C	G
Sadzu_set3	A	C	G	A	T	A	A	G	C	T	T	G	C	A	G	G	C	T	C	G	T	T	G	T	C	G	C	G	T	T	T	G	T	T	T	T	G	G	A	G	A	T	T	C	G	A	T	C	G
Salunde_set3	T	C	G	A	T	A	A	G	C	A	T	G	C	A	G	G	C	C	C	G	C	C	G	G	C	G	C	C	T	T	T	G	C	T	G	T	G	G	A	G	A	T	T	C	G	A	C	C	G
SARI1_set3	T	C	T	T	G	T	G	C	C	T	G	G	T	T	A	A	C	-	G	A	C	C	T	T	A	T	T	G	G	C	C	A	T	T	T	T	T	A	C	T	G	C	G	T	A	C	T	C	A
SARI3_set3	T	C	T	T	G	T	G	C	C	T	G	G	T	T	A	A	C	T	G	A	C	C	T	T	A	T	T	G	G	C	C	A	T	T	T	T	T	A	C	T	G	C	G	-	A	C	T	C	A
SARI4_set3	T	C	T	T	G	T	G	C	C	T	G	G	T	T	A	A	C	T	G	A	C	C	T	T	A	T	T	G	G	C	C	A	T	T	T	T	T	A	C	T	G	C	G	T	A	C	T	C	A
SCR37_set3	T	C	T	T	G	T	G	C	C	T	G	G	T	T	G	G	C	-	G	A	C	C	G	T	A	T	C	G	G	C	C	A	T	T	T	C	T	A	C	G	A	C	G	C	A	A	C	C	G
SELIAN05-1_set3	A	C	T	T	G	A	G	C	C	A	T	A	T	T	G	A	C	C	G	A	C	C	T	T	A	T	T	G	G	C	C	A	T	G	T	T	T	A	C	T	G	C	G	C	A	A	C	C	G
SELIAN05-2_set3	A	C	T	T	G	A/T	-	C	C	A	T	A	T	T	G	A	C	-	G	A	C	C	G/T	T	A/C	T	C/T	G	G	C	C	A	T	G	T	T	T	G	A	G	-	C	G	T	A	C	T	C	A
SELIAN06_set3	T	A	T	T	G	A	G	C	C	T	G	A	T	T	G	G	C	T	G	A	C	C	G	T	A/C	T	T	G	G	C	C	A	T	T	T	T	T	A	C	T	G	C	T	C	A	A	C	T	G
SELIAN94_set3	A	C	G	A	T	A	A	G	T	T	T	G	C	A	G	G	C	C	C	G	T	T	G	G	C	G	C	C	T	T	T	G	C	T	T	T	G	G	A	G	-	T	T	C	G	A	T	C	A
SELIAN97_set3	A	C	T	A	T	A	A	G	T	T	T	G	C	A	G	G	C	C	C	G	C	C	G	G	C	G	C	C	T	T	C	G	C	T	T	T	G	G	A	-	A	T	T	C	G	A	T	C	A
SEN98_1_set3	T	C	T	T	G/T	A/T	G	C	C	T	G	G	-	A	G	G	C	T	C	G	C	C	G	T	-	G	C	G	G/T	C	-	G/A	T	T	T	C/T	T	A	C	G	A	C	G	C	A	A	C	C	G
SEN98_2_set3	A	C	G/T	T	T	A	-	C	C	T	-	G	C	A/T	G/A	G	C	T	-	G	C	C	G	G/T	A/C	G/T	-	G/C	T	C/T	T	G	T	T	T	C/T	T	A	C	G	A	C	G	C	A	A	C	C	G
SER16_set3	A	C	T	-	G	T	G	C	C	T	G	G	-	T	A	G	C	T	G	G	C	C	G	T	A	T	C	G	G	C	C	A	T	T	T	C	T	A	C	G	A	C	G	C	-	A	C	C	G
Sewan97_set3	A	C	G/T	A	T	A	A	G	C/T	T	T	G	C	A	G	G	C	C	C	G	C	C	G	-	C	G	C	C	T	T	T	G	C/T	T	T	T	G/T	G/A	-	-	G/A	C/T	-	C	-	A	C/T	C	G/A
Sisi_set3	T	C	G	A	T	A	-	G	C	T	T	G	C	A	G	G	C	C	C	G	C	C	G	G	C	G	C	G/C	T	T	T	G	T	T	T	T	G	G	A	G	A	T	T	C	G	A	T	C	G
Sodan_set3	A	C	G	A	T	A	A	G	C	T	T	G	C	A	G	G	C	C	C	G	C	T	G	G	C	G	C	G	T	T	T	G	T	T	T	T	G	G	A	G	A	T	T	C	G	A	T	C	A
Solwezi_Mix_set3	A/T	C	G	A	T	A/T	-	C	C	T	T	G	C	A/T	G	G/A	C	C	C	G	C/T	T	G	G/T	C	G	C/T	G/C	T	T	C	G/A	T	T	T	T	G	G	A	G	A	T	T	C	G	A	T	C	A
Soya1_set3	A	C	T	A	T	A	A	G	C	T	T	G	C	A	G	G	C	C	C	G	T	T	G	G	C	G	C	C	T	T	C	G	T	T	T	T	G	G	A	G	A	T	T	C	G	A	T	C	G
Soya2_set3	A	C	T	A	T	A	A	G	C	T	T	G	C	A	-	G	C	C	C	G	T	T	G	G	C	G	C	C	T	T	C	G	T	T	T	T	G	G	A	G	A	T	T	C	G	A	T	C	G
Soya3_set3	A	C	T	A	T	A	A	G	C	T	T	G	C	A	G	G	C	C	C	G	T	T	G	G	C	G	C	C	T	T	C	G	T	T	T	T	G	G	A	G	A	T	T	C	G	A	T	C	G
Soya_Njano_set3	A	C	G	A	T	A	A	G	C	T	T	G	C	A	G	G	C	C	C	G	C	C	G	G	C	T	C	C	T	T	T	G	T	T	T	T	G	G	A	G	A	T	T	C	G	A	C	C	G
SUG131_set3	A	C	T	A	T	A	A	G	T	T	G/T	G	C	A	G	G	C	C	C	G	C	T	G	G	C	G	C	C	T	T	T	G	C	T	T	T	G	G	A	G	A	T	T	C	G	A	T	C	A
Tungulumilyango_set3	A	A	T	T	G	A	G	C	C	A	G	A	T	T	G	G	G	T	G	A	C	C	T	T	C	T	T	G	G	T	C	A	T	T	T	T	T	A	C	T	G	C	G	C	A	A	C	T	G
UBR95-2_set3	T	C	T	T	G	T	G	C	C	T	T	G	T	T	A	A	C	T	G	G	C	C	G	T	C	T	T	G	G	C	C	A	T	T	T	T	T	A	C	G	-	C	G	T	A	C	C	C	G
Urugezi_set3	A	C	G	A	T	A	A	G	T	T	T	G	C	A	G	G	C	C	C	G	C	C	G	T	C	G	C	G	T	T	T	G	T	T	T	T	G	G	A	G	A	T	-	C	G	A	T	C	A
Urwera_set3	T	C	T	T	G	T	G	C	C	A	T	A	T	T	G	A	C	-	G	A	C	C	G	T	C	T	T	G	G	C	C	A	T	T	G	T	T	A	C	G	-	C	G	T	A	C	C	T	G
Uyole96_set3	T	C	G	A	T	A	A	G	C	T	T	G	C	A	G	G	C	C	C	G	C	C	G	G	C	G	C	G	T	T	T	G	T	T	T	T	G	G	A	G	A	T	T	C	G	A	T	C	A
Uyole98_set3	T	C	G	A	T	A	G	G	C	T	T	G	C	A	G	G	C	C	C	G	C	C	G	T	C	G	T	G	T	T	C	G	T	T	T	T	G	G	A	G	A	T	G	T	A	C	C	C	G
VAX6_set3	T	C	T	T	G	T	G	C	C	T	G	A	T	T	A	A	C	-	G	A	C	C	T	T	A	T	T	G	G	C	C	G	T	T	T	T	T	A	C	G	A	C	G	C	A	A	C	C	G
W616447_set3	A	C	T	A	T	A	A	G	C	T	T	G	C	A	G	G	C	C	C	G	C	C	G	G	C	T	C	C	T	C	T	G	T	T	T	T	G	G	A	G	A	T	T	C	G	A	T	C	G
W616488_set3	T	C	G	A	T	A	G	C	T	T	T	G	C	A	G	G	C	C	C	G	C	T	G	G	C	G	C	G	T	T	T	G	C	G	T	T	G	G	A	G	A	T	T	C	G	A	C	C	G
W616489_set3	A	C	G	A	T	A	A	G	C	T	T	G	C	A	G	G	C	C	C	G	C	T	G	G	C	G	C	G	T	T	T	G	T	T	T	T	G	G	A	G	A	T	T	C	G	A	T	C	A
W616495_set3	A	C	G	A	T	A	A	G	C	T	T	G	C	A	G	G	C	C	C	G	C	T	G	G	C	G	C	G	T	T	T	G	T	T	T	T	G	G	A	G	A	T	T	C	G	A	T	C	A
W616500_set3	A	C	G	A	T	A	A	G	C	T	T	G	C	A	G	G	C	C	C	G	C	T	G	G	C	T	C	C	T	T	T	G	T	T	T	T	G	G	-	G	A	T	T	C	G	A	T	C	A
W616501_set3	A	C	G	A	T	A	A	G	C	T	T	G	C	A	G	G	C	C	C	G	C	C	G	G	C	G	C	C	T	C	T	G	T	T	T	T	G	G	A	G	A	T	T	C	G	A	T	C	G
W616529_set3	A	C	G	A	T	A	A	G	T	T	T	G	C	A	G	G	C	C	C	G	T	T	G	G	C	G	C	C	T	T	T	G	C	T	T	T	G	G	A	G	A	T	T	C	G	A	T	C	G
W616534_set3	T	C	T	T	G	T	G	C	C	T	T	G	T	-	A	A	C	-	G	A	C	C	G	T	A	T	T	G	G	C	C	A	T	T	T	T	T	A	C	T	A	C	G	C	A	A	C	C	G
W616535_set3	T	C	G	A	T	A	A	G	C	T	T	G	C	A	G	G	C	C	C	G	C	C	G	G	C	G	C	C	T	T	T	G	T	T	T	-	G	G	A	G	A	T	T	C	G	A	T	C	G
W616546_set3	T	C	G	A	T	A	A	G	T	T	T	G	C	A	G	G	-	C	C	G	C	T	G	G	C	G	C	G	T	T	T	G	C	T	T	T	G	G	A	G	A	T	T	C	G	A	C	C	G
W616547_set3	T	C	G	A	T	A	A	G	C	T	T	G	C	A	G	G	C	C	C	G	C	T	G	G	C	G	C	C	T	T	T	G	T	T	T	T	G	G	A	G	A	T	T	C	G	A	C	C	G
W661465_set3	A	C	G	A	T	A	A	G	C	T	T	G	C	A	G	G	C	C	C	G	C	T	G	G	C	G	C	G	T	T	T	G	T	T	T	T	G	G	A	G	A	T	T	C	G	A	T	C	A
Yellow_set3	A	C	G	A	T	A	A	G	C	T	T	G	C	A	G	G	C	C	C	G	C	T	G	G	C	T	C	C	T	T	T	G	T	T	T	T	G	G	A	G	A	T	T	C	G	A	T	C	A
Zawadi_set3	A	C	T	A	T	A	A	G	C	T	T	G	C	A	G	G	C	C	G	G	C	T	G	G	C	G	C	C	T	T	C	G	T	T	T	T	G	G	A	G	A	T	T	C	G	A	T	C	G
ALB123_set4	-	C	T	A	G	T	-	C	C	T	G	G	T	T	A	G	C	T	G	-	C	C	G	T	A	T	C	G	G	C	C	A	T	T	T	C	T	G	-	T	-	C	-	T	G	A	C	C	G
ALB21_set4	-	C	T	T	G	T	-	C	C	T	G	G	T	T	A	A	C	T	G	-	C	C	G	T	A	T	T	G	G	C	C	G	T	T	T	C	T	A	C	T	G	C	-	T	A	C	C	C	G
Bolivar_set4	-	C	G	A	T	A	-	G	C	T	T	G	C	A	G	G	C	C	C	-	C	C	G	T	C	T	C	G	T	T	C	G	T	T	T	C	G	G	A	G	A	T	-	C	G	A	C	-	A
BRB191_set4	-	C	G	A	T	A	-	G	C	A	T	A	C	A	G	G	C	T	G	-	C	T	G	G	A	G	C	C	T	T	C	G	T	G	G	T	G	G	A	G	A	T	-	C	G	A	C	C	G
BRB203_set4	-	C	G	A	T	A	-	G	C	T	T	G	C	A	G	G	C	T	C	-	C	T	G	G	C	G	C	C	T	T	T	G	T	T	T	T	G	G	A	G	A	T	-	C	G	A	T	C	A
BRB211_set4	-	C	G	A	T	A	-	G	C	T	T	G	C	A	G	G	C	C	C	-	C	C	G	G	-	G	C	C	T	T	T	G	T	T	T	T	G	G	A	G	A	T	-	C	G	A	T	-	A
BRB214-A_set4	A	C	G/T	T	G/T	A	-	G	C	A/T	G/T	G	C/T	A/T	G	G/A	G/C	T	C	-	C	C	G	T	A/C	T	C	G	G/T	C	C/T	G/A	T	T	T	T	T	A	C	G/T	G/A	C	-	C	A	A	C	C	G
BRB214-B_set4	T	C	G	A	T	A	-	G	T	T	T	G	C	-	G	G	C	T	C	-	C	T	G	G	C	G	C	C	T	T	T	G	C	T	T	T	G	G	A	G	A	T	-	C	G	A	C	C	G
BRB215_r2_set4	-	C	G	A	T	A	-	G	C	T	T	G	C	A	G	G	G	C	C	-	C	C	G	T	C	G	T	G	T	T	T	G	T	T	T	T	G	G	A	G	A	T	-	C	G	A	C	C	G
BRB215_r1_set4	A	C	G	A	T	A	-	G	-	T	T	G	C	A	G	G	-	C	C	-	C	C	G	T	C	G	-	G	T	T	T	G	-	T	T	T	G	G	A	G	A	T	-	C	G	A	C	C	G
BRB217_set4	-	C	G	A	T	A	-	G	C	T	T	G	C	A	G	G	G	C	C	-	C	C	G	T	C	G	T	G	-	T	T	G	T	T	T	T	G	G	A	G	A	T	-	C	G	A	C	C	G
BRB263_set4	-	C	G	A	T	A	-	G	-	T	T	G	C	A	-	G	C	-	-	-	C	C	G	G	-	-	C	C	T	T	T	G	-	T	T	T	G	G	A	-	A	T	-	C	G	A	T	-	A
BRB264_r2_set4	-	C	G	A	G	A	-	G	T	T	T	G	T	A	G	G	C	C	C	-	T	T	G	G	C	T	C	C	G	T	C	G	C	T	T	T	G	G	A	G	A	T	-	C	G	A	T	C	A
BRB264_r1_set4	A	C	G	A	G	A	-	G	T	T	T	G	-	A	G	G	C	C	C	-	T	T	G	G	C	T	C	C	G	T	C	G	C	T	T	T	G	G	A	G	A	T	-	C	G	A	T	C	A
BRB265-A_set4	A	C	T	T	G	T	-	C	C	T	G	A	T	T	A	A	C	T	G	-	C	C	G	T	A	T	C	G	G	C	C	G	T	T	T	T	T	A	C	G	A	C	-	C	A	A	C	C	G
BRB265-B_set4	A	C	G	A	T	A	-	G	C	A	T	G	C	A	G	G	C	T	C	-	C	C	G	G	C	T	C	C	T	T	T	G	C	T	G	T	G	G	A	G	A	T	-	C	G	A	T	C	G
BRB265_set4	-	C	G	A	G	A	-	C	C	T	T	A	T	A	G	A	G	C	C	-	T	T	G	G	-	G	C	C	G	T	C	G	T	T	T	T	G	G	A	G	A	T	-	C	G	A	T	-	A
BRB266_r2_set4	-	C	G	T	T	A	-	G	C	T	T	G	C	A	G	G	G	-	C	-	T	T	G	G	C	T	C	C	T	T	T	G	T	T	T	T	T	A	C	G	A	C	-	C	A	A	T	C	G
BRB266_r1_set4	A/T	C	G	A	T	A	-	G	C/T	T	T	G	C	A	G	G	G/C	-	G/C	-	T	T	G	T	C	T	C	G	T	T	T	G	C/T	T	T	T	G	G	A	G	A	T	-	C	G	A	C	C	G
BRB267-A_set4	A	C	G	A	T	A	-	G	T	T	T	G	C	A	G	G	G	C	C	-	T	T	G	G	C	G	C	C	T	T	T	G	T	T	T	T	G	G	A	G	A	T	-	C	G	A	C	C	G
BRB267-B_set4	T	C	G	A	G	A	-	G	C	A/T	T	G	T	A/T	G/A	G/A	G/C	T	C	-	C	C	G	G	A	G	C	C	G	C/T	C	G/A	T	T	T	T	G	G	A	G	A	T	-	C	G	A	T	C	A
BRB267_set4	T	C	G	T	G	A	-	G	C	-	G	A	T	T	G	A	G	C	G	-	C	C	G	T	C	G	C	G	G	C	C	G	T	T	T	T	G	G	A	G	A	T	-	C	G	A	C	C	G
BRB268_set4	-	C	G	A	T	A	-	G	T	T	T	G	C	A	G	G	C	C	C	-	T	T	G	G	C	G	C	C	T	T	T	G	T	T	T	T	G	G	A	G	A	T	-	C	G	A	C	C	G
Cherry_set4	A	C	G	A	T	A	-	C	T	T	T	G	C	A	G	G	C	T	C	-	C	C	G	T	C	G	C	G	T	T	C	G	C	T	T	T	G	G	A	G	A	T	-	C	G	A	C	C	G
DAB194_set4	A/T	C	G	A/T	G	A	-	G/C	C	A	G	G/A	T	T	G/A	G/A	G/C	C/T	C	-	C/T	C/T	G	T	A/C	G/T	C	G	G	C/T	C	G/A	T	T	T	T	G/T	G/A	A/C	G/T	G/A	C/T	-	C	G/A	A	C	C	G
DAB250_set4	A	C	G	A	T	A	-	G	-	T	T	G	C	A	G	G	C	T	C	-	C	T	G	G	C	G	C	C	T	T	T	G	-	T	T	-	G	G	A	G	A	T	-	C	G	A	C	C	G
DAB252_set4	A	C	G	A	T	A	-	G	T	T	T	G	C	A	G	G	C	C	C	-	C	C	G	T	C	T	C	G	T	T	T	G	C	T	T	T	G	G	A	G	A	T	-	C	G	A	C	C	G
DAB262_set4	A	C	G	A	T	A	-	G	T	T	T	G	C	A	G	G	C	C	C	-	C	-	G	G	C	G	C	C	T	T	T	G	C	T	T	T	G	G	A	G	A	T	-	C	G	A	C/T	C	G/A
DAB295_set4	-	C	G	A	T	A	-	G	T	T	T	G	C	A	G	G	C	C	C	-	C	C	G	G	C	G	C	C	T	T	T	G	C	T	T	T	G	G	A	G	A	T	-	C	G	A	T	C	A
DAB302_set4	-	C	G	A	T	A	-	G	T	T	T	G	C	A	G	G	C	C	C	-	C	C	G	T	C	G	C	G	T	T	T	G	C	T	T	T	G	G	A	G	A	T	-	C	G	A	T	C	A
DAB317_set4	-	C	G	A	T	A	-	G	T	T	T	G	C	A	G	G	C	C	C	-	C	C	G	T	C	T	C	G	T	T	T	G	C	T	T	T	G	G	A	G	A	T	-	C	G	A	T	C	G
DAB338_set4	A	C	G	A	T	A	-	G	T	T	T	G	C	A	G	G	C	C	C	-	C	T	G	G	C	G	C	C	T	T	T	G	C	T	T	T	G	G	A	G	A	T	-	C	G	A	T	C	A
DAB355_set4	A	C	G	A	T	A	-	G	C	T	T	G	C	A	G	G	C	T	C	-	C	C	G	G	C	G	C	C	T	T	T	G	T	T	T	T	G	G	A	G	A	T	-	C	G	A	C	C	G
DAB41_set4	T	C	T	T	T	T	-	C	T	T	G	A	C	T	G	A	C	T	G	-	C	C	G	T	A	T	T	G	T	C	T	A	C	T	T	C	T	A	C	T	G	C	-	C	A	A	C	C	G
DAB494_set4	-	C	G	A	T	A	-	G	T	T	T	G	C	A	G	G	C	C	C	-	C	C	G	T	C	G	C	G	T	T	T	G	C	T	T	T	G	G	A	G	A	T	-	C	G	A	T	C	A
DAB525_set4	-	C	G	A	T	A	-	G	C	T	T	G	C	A	G	G	C	C	C	-	C	T	G	T	C	G	C	G	T	T	T	G	C	T	T	T	G	G	A	G	A	T	-	C	G	A	C	C	G
DAB528_set4	-	C	G	A	T	A	-	G	T	T	T	G	C	-	G	G	C	C	C	-	C	C	G	T	C	G	C	G	T	T	T	G	C	T	T	T	G	G	A	G	A	T	-	C	G	A	T	-	G
DAB53_set4	A	C	G	A	G	A	-	G	C	A	T	G	T	A	G	A	G/C	-	G	-	C	C	G	G	C	G	T	C	G	T	C	A	T	T	T	T	G	G	A	G	A	T	-	C	G	A	C	C	G
DAB60_set4	A	C	T	A	T	A	-	G	C	T	T	G	C	A	G	G	G	C	C	-	C	C	G	T	C	G	T	G	T	T	T	G	T	T	T	C	G	G	A	G	A	T	-	C	G	A	C	T	G
DAB62_set4	A	C	G	A	T	A	-	G	T	T	T	G	C	A	G	G	C	C	C	-	C	T	G	G	C	G	C	C	T	T	T	G	C	T	T	T	G	G	A	G	A	T	-	C	G	A	T	C	A
DAB63_set4	A	C	G	T	G	A	-	G	C	A	T	G	T	A	G	G	G	T	C	-	C	C	G	T	C	G	C	G	G	T	C	G	C	T	G	T	G	G	A	G	A	C	-	C	A	A	C	C	G
DAB74_set4	-	C	G	A	T	A	-	G	T	T	T	G	C	A	G	G	C	C	C	-	C	C	G	G	C	G	C	C	T	T	T	G	C	T	T	T	G	G	A	G	A	T	-	C	G	A	T	C	A
DOR476_set4	-	C	T	T	-	T	-	C	C	T	G	G	T	T	A	A	G	C	G	-	C	C	G	T	A	T	T	G	G	C	C	A	T	T	T	T	T	A	C	T	G	C	-	T	A	C	T	C	A
DRK149_set4	-	C	-	A	T	A	-	G	-	A	T	G	C	A	G	G	C	C	C	-	C	C	G	G	C	G	C	C	T	T	T	G	T	T	T	T	-	G	A	G	A	T	-	C	G	A	C	-	G
G2333_set4	-	A	T	T	G	T	-	C	C	T	G	A	T	T	G	G	C	T	G	-	C	C	G	T	A	T	T	G	G	C	C	A	C	T	G	C	T	A	C	T	G	C	-	T	G	A	C	-	G
Gloria30TS_set4	A	C	G	A	T	A	-	G	T	T	T	A	C	A	G	G	C	C	C	-	C	C	G	G	C	G	C	C	T	T	T	G	C	T	T	T	T	A	C	T	G	C	-	C	A	A	C	C	G
ICA_Tundama_set4	-	C	G	A	T	A	-	G	T	T	T	G	C	A	G	G	C	T	C	-	C	C	G	T	C	T	C	G	T	T	C	G	C	T	T	T	G	G	A	G	A	T	-	C	G	A	C	C	G
Lyamungu90_set4	-	C	G	A	T	A	-	G	T	T	T	G	C	A	G	G	C	T	C	-	C	C	G	T	C	G	C	G	T	T	T	G	C	T	T	T	G	G	A	G	A	T	-	C	G	A	C	C	G
MAB351_set4	-	A	T	T	G	T	-	C	C	T	G	A	T	T	A	A	G	C	G	-	C	C	G	T	A	T	T	G	G	C	C	A	T	T	T	T	T	A	C	T	G	C	-	C	A	A	C	C	G
MAB352_set4	-	A	T	T	G	T	-	C	C	T	G	A	T	-	A	A	G	C	G	-	C	C	G	T	A	T	T	G	G	C	C	A	T	T	T	T	T	A	C	T	G	C	-	C	A	A	C	C	G
MAB353_set4	-	C	-	T	G	A/T	-	C	-	T	G	A	T	T	A	A	-	-	-	-	C	C	G	T	A	-	T	-	G	-	C	-	T	T	T	T	T	-	C	T	G	C/T	-	C	-	A	C	-	-
MAB354_set4	-	C	-	T	G	T	-	C	-	T	G	-	T	T	A	A	G	T	G	-	C	C	G	T	-	T	-	G	G	-	C	A	T	T	T	T	T	A	C	T	G	C	-	C	A	A	C	C	G
MAC47_set4	-	A	G	T	G	A	-	C	C	T	T	A	T	A	G	G	C	T	C	-	C	C	G	T	A	T	T	G	G	C	C	A	T	T	G	T	T	A	C	T	G	C	-	T	G	A	T	C	G
MAR1_set4	-	C	T	T	G	T	-	C	C	T	G	G	T	T	A	A	C	-	G	-	C	C	G	T	A	T	T	G	G	C	C	G	T	T	T	T	T	A	C	G	A	C	-	T	A	C	C	-	G
MAZ10_set4	A	A	G	A	T	A	-	G	C	A	T	A	C	A	G	G	G	C	C	-	C	C	G	T	C	G	C	G	T	T	T	G	C	T	G	T	G	G	A	G	A	T	-	C	G	A	T	C	G
MAZ109_set4	T	C	G	A	T	A	-	G	C	A	T	G	C	A	G	G	C	C	C	-	C	C	G	T	C	G	C	G	T	T	T	G	C	T	G	T	T	A	C	T	G	C	-	C	A	A	C	C	G
MAZ11_set4	A	C	G	A	T	A	-	G	C	A	T	G	C	A	G	G	C	C	C	-	C	C	G	T	C	T	C	G	T	T	T	G	C	T	G	T	G	G	A	G	A	T	-	C	G	A	C	C	G
MAZ110_set4	T	C	G	T	T	A	-	G	C	A	T	G	C	A	G	G	C	T	C	-	C	C	G	T	C	G	C	G	T	T	T	G	C	T	G	T	T	A	C	T	G	C	-	C	-	A	C	C	G
MAZ111_set4	A	C	G	A	T	A	-	G	C	A	T	G	C	A	G	G	C	T	C	-	C	C	G	G	C	G	C	C	T	T	T	G	C	T	G	T	T	A	C	T	G	C	-	C	A	A	C	C	G
MAZ112_set4	T	C	G	A	T	A	-	G	C	A	T	G	C	A	G	G	C	T	C	-	C	C	G	G	C	G	C	C	T	T	T	G	C	T	G	T	G	G	A	G	A	T	-	C	G	A	C	C	G
MAZ116_r1_set4	A	C	G	A	T	A	-	G	C	A	T	G	C	A	G	G	C	T	C	-	C	C	G	G	C	G	C	C	T	T	T	G	C	T	G	T	T	A	-	T	G	C	-	C	A	A	C	C	G
MAZ116_r2_set4	A	C	G	A	T	A	-	G	C	A	T	G	C	A	G	G	C	T	C	-	C	C	G	G	C	G	C	C	T	T	T	G	C	T	G	T	T	A	C	T	G	C	-	C	A	A	C	C	G
MAZ139_set4	A	C	G	A	T	A	-	G	C	A	T	G	C	A	G	G	C	C	C	-	C	C	G	T	C	G	C	G	T	T	T	G	C	T	G	T	G	G	A	G	A	T	-	C	G	A	C	C	G
MAZ14_set4	T	C	G	A	-	A	-	G	C	T	T	G	C/T	A	G	G	C	C	C	-	C	C	G	T	C	G	C	G	-	T	C/T	G	T	T	T	T	G	G	A	G	A	T	-	C	G	A	T	C	G
MAZ140_set4	A	C	G	A	G	A	-	G	C	A	T	A	T	A	G	G	C	T	C	-	C	C	G	T	C	G	C	G	G	T	C	G	C	T	G	T	G	G	A	G	A	T	-	C	G	A	C	C	G
MAZ141_set4	T	C	G	A	G	A	-	G	C	A	T	A	T	A	G	G	C	T	C	-	C	C	G	T	C	G	C	G	G	T	C	G	C	T	G	T	G	G	A	G	A	T	-	C	G	A	T	C	G
MAZ142_set4	T	C	G	A	G	A	-	G	C	A	T	G	T	A	G	G	C	T	C	-	C	C	G	T	C	G	C	G	G	T	C	G	C	T	G	T	G	G	A	G	A	T	-	C	G	A	T	C	G
MAZ143_set4	A/T	C	G/T	A	G	A/T	-	G	C	A	T	G	T	A	G	G/A	C	T	G/C	-	C	C	G	G/T	A/C	G	C/T	G/C	G	C/T	C	G/A	C/T	T	G/T	T	G/T	G/A	A/C	G	A	T	-	C	G	A	C/T	C	G
MAZ144_set4	T	C	G	A	T	A	-	G	C	A	T	A	C	A	G	G	C	T	C	-	C	C	G	T	C	G	C	G	T	T	T	G	C	T	G	T	G	G	A	G	A	T	-	C	G	A	C	C	G
MAZ145_r2_set4	T	C	G	A	T	-	-	-	-	-	T	G	C	A	G	G	C	T	C	-	C	C	G	T	C	G	C	G	T	T	T	G	C	T	G	T	G	G	A	G	A	T	-	C	G	A	T	C	G
MAZ146_set4	T	C	G	A	T	A	-	G	C	A	T	A	C	A	G	G	C	C	C	-	C	C	G	T	C	G	C	G	T	T	T	G	C	T	G	T	G	G	A	G	A	T	-	C	G	A	T	C	G
MAZ147_set4	T	C	G	A	T	A	-	G	C	A	T	G	C	A	G	G	C	C	C	-	C	C	G	T	C	G	C	G	T	T	T	G	C	T	G	T	G	G	A	G	A	T	-	C	G	A	C	C	G
MAZ148_set4	T	C	G	A	T	A	-	G	C	A	T	G	C	A	G	G	C	C	C	-	C	C	G	T	C	G	C	G	T	T	T	G	C	T	G	T	G	G	A	G	A	T	-	C	G	A	C	C	G
MAZ149_r1_set4	A	C	T	T	G	A	-	C	C	A	T	G	T	T	G	A	C	T	G	-	C	C	G	T	A	G	T	G	G	C	C	A	C	T	T	T	G/T	G/A	A/C	G	A	C/T	-	C/T	G/A	A/C	C	C	G
MAZ149_r2_set4	A	C	G/T	A/T	T	A	-	C	C	A	T	G	C	A/T	G	A	C	T	G/C	-	C	C	G	G/T	C	G	C/T	G/C	T	C/T	T	A	C	T	G/T	T	G/T	G/A	A/C	G	A	C/T	-	C/T	G/A	A/C	C/T	C	G/A
MAZ150_set4	A	C	T	A/T	G	A	-	G	C	A	T	G	T	A	G	A	C	T	G	-	C	C	G	G	A	T	T	C	G	C	C	A	T	T	T	T	T	A	C	G	A	T	-	C	G	A	C	C	G
MAZ151_set4	A	C	T	A	G	A	-	C	C	A	T	G	T	T	G	G	G	T	G	-	C	C	G	G	A	T	C	C	G	T	C	G	C	T	G	T	-	G	A	G	A	T	-	C	G	A	T	C	G
MAZ152_set4	A	C	G	A	T	A	-	G	C	A	T	G	C	A	G	G	C	T	C	-	C	C	G	G	C	G	C	C	T	T	T	G	C	T	G	T	G	G	A	G	A	T	-	C	G	A	T	C	G
MAZ153_set4	A	C	G	A	T	A	-	G	C	A	T	G	C	A	G	G	C	T	C	-	C	C	G	G	C	G	C	G	T	T	T	G	C	T	G	T	G	G	A	G	A	T	-	C	G	A	T	C	G
MAZ154_set4	A	C	G	A	T	A	-	G	C/T	A/T	T	G	C	A	G	G	C	T	C	-	C/T	C/T	G	G	C	G	C	G/C	T	T	T	G	C/T	T	G	T	G	G	A	G	A	T	-	C	G	A	T	C	G
MAZ155_set4	A	C	G	A	G	A	-	G	C	A	T	G	T	A	G	G	C	T	C	-	C	C	G	G	C	G	C	C	G	T	C	G	C	T	G	T	G	G	A	G	A	T	-	C	G	A	T	C	G
MAZ156_set4	A	C	G	A	T	A	-	G	C	A	T	G	C	A	G	G	C	C	C	-	C	C	G	G	C	G	C	C	T	T	C	G	C	T	G	T	G	G	A	G	A	T	-	C	G	A	C	C	G
MAZ157_set4	A/T	C	G/T	A	T	A	-	G/C	C	A	T	G/A	C	A	G	G	G/C	T	C	-	C/T	T	G	T	C	G	C	G	T	T	C	G	C	T	G	T	G	G	A	G	A	T	-	C	G	A	C	C	G
MAZ158_set4	T	C	G	A	G	A	-	G	C	A	T	G	T	A	G	G	C	T	C	-	C	C	G	G	C	G	C	C	G	T	C	G	C	T	G	T	G	G	A	G	A	T	-	C	G	A	C	C	G
MAZ159_set4	A	C	G	A	T	A	-	G	C	A	T	G	C	A	G/A	G	G/C	C	C	-	C	C	G	G/T	C	G	C	G/C	T	T	T	G	C	T	G	T	G	G	A	G	A	T	-	C	G	A	C	C	G
MAZ160_set4	A	C	G	A	T	A	-	G	C	A	T	G	C	A	G	G	C	T	C	-	C	C	G	G	C	G	C	C	T	T	T	G	C	T	G	T	G	G	A	G	A	T	-	C	G	A	T	C	A
MAZ161_set4	A	C	G	A	T	A	-	G	C	A	T	G	C	A	G	G	C	T	C	-	C	C	G	G	C	G	C	C	T	T	T	G	C	T	G	T	G	G	A	G	A	T	-	C	G	A	T	C	A
MAZ162_set4	A	C	G	A	T	A	-	G	C	A	T	G	C	A	G	G	C	T	C	-	C	C	G	G	C	G	C	C	T	T	T	G	C	T	G	T	G	G	A	G	A	T	-	C	G	A	T	C	A
MAZ163_set4	A	C	G	A	G/T	A	-	G	C	A	T	G	C/T	A	G	G	C	C/T	C	-	C	C	G	G/T	C	G	C	G/C	G/T	T	C/T	G	C	T	G	T	G	G	A	G	A	T	-	C	G	A	T	C	G/A
[truncated: 142 more rows]
[truncated: 705 more columns]

## Sheet: FlpJk_map
sc00567ln202415_122008_G_A_244	1	2459056
[truncated: 753 more rows]
