# Supplementary material for: Analyses of African common bean (Phaseolus vulgaris L.) germplasm using a SNP fingerprinting platform: diversity, quality control and molecular breeding
Source: Genet Resour Crop Evol. 2019 Feb 19;66(3):707–22. doi: 10.1007/s10722-019-00746-0 (PMC6424151; doi:10.1007/s10722-019-00746-0)
Supplement: Supplementary file 3 — Similarity matrix showing the correlations between all analyzed genotypes, for searching and sorting. Sheet: a SimilarityMatrix. Matrix of pairwise genetic similarity between all 708 evaluated lines, using 754 SNP markers. row “# of samples > 0.99 similar” indicates how many further samples are identical to the genotype stated above. Sorting (in Excel 2013): to sort the genotypes in order of similarity to a certain sample do the following: select a column by clicking on a letter above the cells, e.g., “B” above “A222_set1” click the “data” tab, click “Sort ZtoA” accept “expand selection”. This sorts all rows of genotypes, to start with the one most similar to “A222_set1”, revealing similar or identical genotypes. sheet: b matches and mismatches. A matrix with pairwise comparisons of the number of matched, and mismatched genotyping calls between any pair of samples. For any sample pair this table states the number of identical homozygous genotype calls “ + ”, the number of different homozygous genotype calls “-”, the number of heterozygous genotype calls “het” for each of the two lines, separated by a dash “-”, and the number of missing data points “?” for each line separated by a dash “-” (XLSX 8042 kb) [file 10722_2019_746_MOESM3_ESM.xlsx]

## Sheet: caption
Table ESM 3 Similarity matrix showing the correlations between all analyzed genotypes, for searching and sorting
a (sheet: SimilarityMatrix)
Matrix of pairwise genetic similarity between all 708 evaluated lines, using 754 SNP markers.
row "# of samples >0.99 similar" indicates how many further samples are identical to the sample stated above.
Sorting (in Excel 2013):
to sort the genotypes in order of similarity to a certain sample do the following: select a column by clicking on a letter above the cells, eg. "B" above "A222_set1"
click the "data" tab
click "Sort ZtoA"
accept "expand selection"
This sorts all rows of genotypes, to start with the one most similar to "A222_set1", revealing similar or identical genotypes.
b (sheet: matches and mismatches)
A matrix with pairwise comparisons of the number of matched, and mismatched genotyping calls between any pair of samples. For any sample pair is stated the number of identical homozygous genotype calls "+", the number of different homozygous genotype calls "-", the number of heterozygous genotype calls "het" for each of the two lines, separated by a dash "-", and the number of missing data points…

## Sheet: a SimilarityMatrix
	A222_set2	A286_set2	AB136_set2	AB136_set3	ACOS16_set2	ACOS_Red_set3	AFR298_set1	AFR619_set1	AFR702_r2_set3	AFR708_set2	AFR708-1_set3	AFR708-2_set3	AFR731_set1	Akaryose_set3	ALB123_set4	ALB21_set4	ALB213_set1	ALB67_set1	Amahunja_set3	Amarelo_set3	Amendoin_set3	AND10_set2	AND101_set3	AND102_set3	AND277_set2	AND620_set2	AND620_set3	Awash1_set2	Awash1_set3	Awash_Melka_set2	Ayenew1_set3	Ayenew2_set3	Ayenew3_set3	Balon_Bayo_set3	BAT332_set2	BAT332_set3	BAT477_set1	BAT881_set1	BAT93_set1	BFS10_set1	BFS32_set1	BFS39_set1	BFS471_set3	BFS472_set3	Bihongo_set3	Bilfa4_r1_set3	Bilfa4_r2_set3	Bisera_set3	Black_Wonder_set3
# of samples > 0.99 similar	_0	_0	_1	_1	_0	_2	_0	_1	_0	_12	_0	_1	_0	_0	_0	_0	_1	_0	_0	_0	_12	_1	_12	_1	_0	_12	_12	_0	_2	_2	_1	_1	_0	_0	_1	_1	_0	_0	_0	_0	_0	_0	_0	_0	_0	_1	_1	_0	_0
A222_set2	1	0.792683	0.760929	0.767442	0.404422	0.498503	0.385346	0.432157	0.382609	0.370572	0.37632	0.361795	0.474008	0.673454	0.738298	0.773775	0.758174	0.757576	0.652923	0.446667	0.369883	0.469304	0.370015	0.470634	0.421419	0.370421	0.369138	0.803935	0.78843	0.788044	0.647355	0.653451	0.668889	0.551394	0.788331	0.792296	0.817373	0.814638	0.75888	0.802989	0.785034	0.793716	0.802786	0.787281	0.46136	0.747344	0.746647	0.402655	0.411677
Red_Olryta_set3	0.839071	0.83107	0.796392	0.8119	0.402679	0.475652	0.355085	0.438983	0.347789	0.367295	0.367257	0.326271	0.464164	0.697158	0.846631	0.868231	0.852641	0.809437	0.669002	0.437608	0.366838	0.456261	0.366957	0.455373	0.407666	0.367747	0.366071	0.893836	0.834291	0.841026	0.66523	0.677281	0.704506	0.572874	0.855556	0.85689	0.849315	0.859829	0.886519	0.888795	0.862245	0.888225	0.923208	0.921502	0.449091	0.796099	0.794425	0.383621	0.392105
DOR554-1_set3	0.830133	0.819505	0.745214	0.759536	0.41145	0.477477	0.375	0.43968	0.37172	0.38326	0.382979	0.349345	0.481725	0.643722	0.787994	0.821151	0.818978	0.783826	0.653904	0.439732	0.381791	0.452276	0.383531	0.453198	0.423019	0.381579	0.382979	0.818915	0.786535	0.786657	0.645729	0.653846	0.673848	0.537719	0.812592	0.815234	0.835777	0.823572	0.745974	0.823872	0.803936	0.834553	0.812775	0.810673	0.451938	0.772382	0.771174	0.400888	0.400602
DOR364_set1	0.823973	0.823171	0.746238	0.76727	0.415363	0.483655	0.381242	0.45749	0.379137	0.391156	0.390719	0.358477	0.470748	0.639761	0.777151	0.826149	0.805142	0.765086	0.642857	0.441176	0.384783	0.469346	0.387994	0.461538	0.422114	0.389566	0.384558	0.82337	0.797872	0.797554	0.63875	0.640146	0.674009	0.539792	0.819728	0.818591	0.838995	0.827211	0.760544	0.810135	0.811231	0.843071	0.819505	0.805797	0.458652	0.767267	0.764749	0.413869	0.404903
Cornell49-242_set2	0.820408	0.816464	0.748982	0.761944	0.401278	0.462798	0.358108	0.429054	0.350144	0.364993	0.358108	0.323741	0.460544	0.62988	0.753182	0.784483	0.776798	0.75072	0.619225	0.421944	0.356105	0.461957	0.354626	0.445216	0.410788	0.364865	0.355856	0.792287	0.785597	0.79364	0.625628	0.630498	0.632548	0.52773	0.782138	0.777027	0.808844	0.814033	0.759537	0.772666	0.814363	0.816327	0.818248	0.804506	0.444018	0.78238	0.781388	0.380673	0.369048
Dintu_set3	0.819268	0.829134	0.758758	0.777482	0.418874	0.477236	0.378145	0.45283	0.380315	0.389065	0.387705	0.353543	0.484177	0.649594	0.784314	0.840604	0.808057	0.763866	0.642395	0.449357	0.389683	0.467357	0.3904	0.473154	0.43123	0.387224	0.388437	0.821485	0.788597	0.790808	0.633766	0.638756	0.661316	0.552434	0.817247	0.821138	0.846825	0.832013	0.765452	0.813386	0.802839	0.825158	0.819048	0.807874	0.466667	0.777236	0.7752	0.4104	0.40768
BAT477_set1	0.817373	0.831529	0.744202	0.763591	0.405405	0.476226	0.373989	0.446092	0.373381	0.370748	0.36976	0.35273	0.45788	0.643178	0.739038	0.776184	0.756428	0.730603	0.637649	0.444118	0.367925	0.476158	0.366569	0.463077	0.4125	0.367886	0.365616	0.83288	0.890164	0.891304	0.612782	0.622255	0.64464	0.534662	0.886549	0.88964	1	0.842391	0.758152	0.795547	0.785811	0.812076	0.78207	0.777213	0.467791	0.829066	0.83432	0.397661	0.39896
Cornell49-2422_set3	0.814788	0.816017	0.746715	0.760691	0.390318	0.459077	0.346542	0.417867	0.346098	0.357351	0.354887	0.316739	0.462319	0.616541	0.759427	0.788018	0.787988	0.751156	0.622951	0.420354	0.357872	0.44242	0.357879	0.43808	0.394815	0.357246	0.35822	0.790698	0.786765	0.78343	0.605263	0.619502	0.631811	0.519097	0.779797	0.785285	0.807413	0.808418	0.756168	0.779942	0.817919	0.813498	0.813411	0.808418	0.442219	0.784962	0.785714	0.3761	0.372388
BAT881_set1	0.814638	0.831529	0.735656	0.758224	0.385491	0.445846	0.342992	0.420485	0.354167	0.340816	0.342302	0.327834	0.45788	0.612275	0.746818	0.797414	0.769959	0.750718	0.595839	0.417034	0.334058	0.444823	0.333821	0.436923	0.39375	0.339431	0.335329	0.881794	0.822422	0.82337	0.608479	0.61769	0.628487	0.484483	0.821331	0.818591	0.842391	1	0.73913	0.794197	0.785811	0.817503	0.799127	0.797826	0.434251	0.783459	0.783604	0.385234	0.367211
MIB778_set1	0.813103	0.782401	0.747593	0.764511	0.418338	0.504498	0.393342	0.45788	0.386232	0.393004	0.391074	0.373188	0.50411	0.646526	0.767094	0.815485	0.793997	0.777135	0.649175	0.462222	0.393119	0.462225	0.392012	0.461897	0.423077	0.391393	0.391667	0.789041	0.792079	0.787671	0.648101	0.65288	0.666667	0.573043	0.763699	0.768939	0.79863	0.783858	0.756164	0.82517	0.785422	0.817373	0.790441	0.792826	0.462963	0.748097	0.746269	0.409158	0.41904
MD23–24_set1	0.812842	0.806757	0.751705	0.763158	0.361506	0.428148	0.316285	0.397712	0.324713	0.339674	0.338323	0.291248	0.425373	0.627055	0.769393	0.823529	0.788514	0.747489	0.609955	0.400147	0.33913	0.420408	0.337482	0.413077	0.371706	0.338295	0.338831	0.812076	0.781046	0.780868	0.616541	0.622807	0.646843	0.546632	0.763908	0.765367	0.806649	0.795794	0.795794	0.822102	0.801619	0.822733	0.8246	0.819565	0.413609	0.784211	0.778434	0.350877	0.340741
PAN150_set2	0.812245	0.762803	0.751359	0.772652	0.349645	0.443452	0.338731	0.416329	0.327089	0.331978	0.337838	0.315108	0.419728	0.694444	0.724965	0.743185	0.73916	0.717986	0.680804	0.401325	0.330914	0.43555	0.329662	0.42604	0.392265	0.333333	0.324812	0.799324	0.787234	0.789865	0.6325	0.637427	0.669853	0.597751	0.822973	0.825075	0.831973	0.765306	0.877038	0.789189	0.776725	0.782609	0.74163	0.739478	0.417051	0.743223	0.742604	0.359238	0.376488
FEB192_set2	0.810555	0.762416	0.751015	0.772131	0.349576	0.444444	0.33871	0.415995	0.327116	0.331984	0.337818	0.315186	0.419377	0.691791	0.723629	0.744286	0.738866	0.717765	0.679259	0.401026	0.331404	0.435135	0.329678	0.42408	0.389807	0.333333	0.32586	0.797715	0.789216	0.792339	0.633417	0.638484	0.669839	0.597414	0.822342	0.824102	0.834011	0.764905	0.876184	0.79004	0.77628	0.779432	0.738026	0.73589	0.416667	0.743994	0.743363	0.359124	0.376296
SER22_set1	0.805916	0.764327	0.712121	0.725919	0.387048	0.465463	0.357347	0.415121	0.349848	0.362392	0.367834	0.330547	0.458993	0.66746	0.768311	0.778539	0.766476	0.729483	0.636006	0.422777	0.357692	0.458153	0.359254	0.442997	0.403084	0.360832	0.359524	0.76259	0.731369	0.730216	0.65445	0.644961	0.660436	0.578611	0.761119	0.759905	0.77188	0.758621	0.751079	0.786429	0.785408	0.778017	0.775463	0.768462	0.447154	0.787081	0.784038	0.381395	0.381289
VAX1_set2	0.805213	0.802452	0.739011	0.755408	0.406743	0.463158	0.365123	0.450272	0.365357	0.396717	0.378788	0.344477	0.46772	0.640696	0.803138	0.82971	0.813269	0.775362	0.636295	0.445685	0.386197	0.458162	0.387982	0.449377	0.421788	0.395634	0.384498	0.83015	0.80897	0.81267	0.678481	0.677515	0.688244	0.541228	0.819918	0.82803	0.839973	0.810014	0.771291	0.829468	0.796448	0.823288	0.832596	0.818649	0.447981	0.778875	0.781437	0.402367	0.385886
SARI3_set3	0.80506	0.791789	0.76	0.777778	0.378274	0.460725	0.357247	0.424597	0.350954	0.357988	0.358563	0.331378	0.451399	0.671994	0.772239	0.784483	0.785294	0.758998	0.64826	0.406156	0.357037	0.432593	0.359492	0.430031	0.396992	0.357879	0.357252	0.830871	0.780165	0.786558	0.642132	0.655738	0.680389	0.570053	0.800885	0.802591	0.807238	0.803097	0.859882	0.819648	0.80837	0.824484	0.794815	0.804572	0.431357	0.746554	0.744745	0.368657	0.376328
SXB412_set1	0.805036	0.821479	0.769727	0.784364	0.402549	0.473479	0.377479	0.429178	0.365762	0.372675	0.373626	0.345113	0.462197	0.682889	0.741071	0.797888	0.762447	0.750377	0.657321	0.439137	0.372146	0.474928	0.368664	0.466882	0.411079	0.371083	0.367717	0.802857	0.805317	0.801429	0.644357	0.652074	0.668982	0.57377	0.792857	0.794953	0.831429	0.794286	0.734286	0.778014	0.766335	0.777065	0.785933	0.78691	0.476726	0.775671	0.772516	0.394009	0.408878
BRB265-A_set4	0.804438	0.802198	0.738889	0.755	0.40942	0.467474	0.371742	0.453361	0.36896	0.39834	0.381279	0.349415	0.466805	0.641006	0.799575	0.82853	0.811983	0.77551	0.634849	0.450673	0.388479	0.459834	0.390299	0.452194	0.421127	0.396694	0.387786	0.828039	0.811667	0.813103	0.679389	0.679049	0.696856	0.540422	0.817931	0.826982	0.839557	0.80982	0.77279	0.828297	0.795048	0.818182	0.829882	0.815634	0.450078	0.776336	0.779279	0.403274	0.389728
Cornell49-2421_set3	0.804249	0.819133	0.738671	0.750424	0.399219	0.462963	0.356716	0.423134	0.35479	0.365008	0.364907	0.327354	0.476727	0.598284	0.748442	0.792994	0.776612	0.748408	0.611283	0.428899	0.365559	0.44713	0.364122	0.4456	0.40184	0.364865	0.367762	0.787538	0.783898	0.782707	0.606494	0.615502	0.617557	0.518018	0.772932	0.78028	0.807229	0.817568	0.762012	0.781764	0.821108	0.812312	0.823263	0.816066	0.443471	0.780374	0.783537	0.390578	0.378671
Awash1_set2	0.803935	0.804172	0.726594	0.747533	0.369688	0.436107	0.326819	0.411051	0.327338	0.343919	0.33958	0.301006	0.44837	0.616192	0.796192	0.828797	0.809202	0.779454	0.635958	0.395588	0.340348	0.425474	0.341642	0.417819	0.388276	0.342992	0.34009	1	0.828151	0.828841	0.6075	0.611274	0.633823	0.50346	0.838731	0.840841	0.83288	0.881794	0.774456	0.830634	0.815541	0.813433	0.809038	0.817126	0.413476	0.731523	0.731509	0.356515	0.352897
LSA32_set2	0.803815	0.802436	0.721692	0.743378	0.37963	0.437313	0.336043	0.419377	0.336705	0.350543	0.345633	0.308802	0.454235	0.614286	0.793617	0.82446	0.808844	0.776657	0.63209	0.393068	0.344023	0.440055	0.345361	0.424499	0.399445	0.349594	0.342383	0.984438	0.824013	0.829037	0.607053	0.611765	0.629985	0.499132	0.842818	0.840875	0.838115	0.883197	0.76571	0.824966	0.811141	0.814461	0.813596	0.822886	0.426923	0.725831	0.725111	0.364706	0.356185
SMC33_set1	0.803719	0.800136	0.723829	0.734711	0.426112	0.462631	0.387908	0.466033	0.390014	0.403978	0.396682	0.375	0.490411	0.656627	0.768518	0.813044	0.803547	0.789855	0.654709	0.471894	0.40073	0.484203	0.40118	0.48062	0.432073	0.402322	0.398343	0.784932	0.832237	0.821918	0.655779	0.650221	0.670118	0.577526	0.786986	0.78852	0.815068	0.790411	0.734247	0.812925	0.793597	0.829685	0.796188	0.785401	0.483821	0.75569	0.751114	0.42489	0.417164
SARI1_set3	0.803519	0.794798	0.757664	0.775947	0.375569	0.46131	0.352092	0.422078	0.347323	0.355685	0.356175	0.328035	0.44775	0.666416	0.772659	0.785494	0.784058	0.759259	0.642537	0.403988	0.354745	0.430657	0.356195	0.427132	0.393175	0.355588	0.353474	0.833333	0.783606	0.789665	0.638191	0.649046	0.673785	0.564348	0.796215	0.797744	0.809316	0.804506	0.862645	0.822254	0.808249	0.822674	0.793431	0.805959	0.429784	0.740211	0.739645	0.366176	0.373692
NABE4-1_set3	0.803097	0.773654	0.754038	0.766169	0.401527	0.485736	0.380087	0.430233	0.372449	0.366373	0.375189	0.35444	0.47076	0.626707	0.722983	0.764752	0.735036	0.708851	0.623123	0.441964	0.366912	0.459559	0.365527	0.463453	0.407324	0.366228	0.364947	0.780059	0.752893	0.754026	0.701511	0.705318	0.706538	0.559441	0.769737	0.775264	0.788743	0.793558	0.733918	0.753275	0.730321	0.732796	0.741177	0.736457	0.462016	0.738602	0.742921	0.401627	0.410045
BFS10_set1	0.802989	0.763441	0.765265	0.777778	0.401836	0.463127	0.356091	0.427711	0.365714	0.386487	0.377232	0.343795	0.47166	0.668899	0.858848	0.873039	0.881048	0.840228	0.650665	0.424088	0.383285	0.457375	0.38064	0.450995	0.408276	0.384926	0.383929	0.830634	0.808442	0.798246	0.647643	0.648256	0.678102	0.570326	0.784076	0.78614	0.795547	0.794197	0.773954	1	0.840268	0.857143	0.841534	0.862392	0.454338	0.764222	0.760646	0.390988	0.387906
DOR554-5_set3	0.802806	0.815866	0.723859	0.739669	0.373089	0.433183	0.324855	0.40407	0.33309	0.356094	0.347496	0.306405	0.460526	0.609091	0.792553	0.825816	0.813869	0.781493	0.626687	0.406855	0.353676	0.421324	0.355126	0.424219	0.370896	0.354532	0.352359	0.836018	0.800164	0.796188	0.614899	0.626479	0.656761	0.514834	0.795455	0.800604	0.818915	0.841874	0.725146	0.810044	0.822416	0.81652	0.807636	0.802632	0.421947	0.787879	0.788262	0.365583	0.352632
BFS471_set3	0.802786	0.770622	0.74451	0.753707	0.43617	0.481399	0.385116	0.443642	0.381884	0.40219	0.401057	0.358177	0.486919	0.651652	0.810709	0.858025	0.839623	0.797381	0.638806	0.462222	0.401316	0.480263	0.400295	0.476672	0.433135	0.400436	0.401664	0.809038	0.784426	0.78207	0.62625	0.638032	0.642121	0.530329	0.769287	0.768421	0.78207	0.799127	0.739826	0.841534	0.84058	0.872635	1	0.979651	0.476852	0.737952	0.738519	0.416053	0.41991
MCM2001_set2	0.802596	0.774019	0.745913	0.761157	0.395299	0.479073	0.382791	0.429539	0.369754	0.362585	0.371041	0.351879	0.467213	0.624434	0.726241	0.761151	0.736054	0.709235	0.627246	0.439349	0.362774	0.459809	0.361357	0.45743	0.411806	0.362466	0.359729	0.781843	0.757002	0.757781	0.700252	0.70324	0.705621	0.563589	0.776049	0.777108	0.788251	0.796448	0.740437	0.755088	0.733016	0.738745	0.741935	0.737226	0.456923	0.738999	0.743304	0.39838	0.406716
Carioca_Kibala_set3	0.801775	0.8207	0.752212	0.767055	0.391271	0.46015	0.349345	0.430131	0.360584	0.373529	0.368541	0.325073	0.459004	0.656818	0.755708	0.799378	0.770468	0.742991	0.630827	0.426119	0.372059	0.443299	0.372768	0.441223	0.399103	0.371889	0.376524	0.820118	0.803954	0.798091	0.63198	0.644444	0.655506	0.582312	0.798825	0.806525	0.83627	0.792522	0.818448	0.836735	0.777372	0.811127	0.803387	0.807185	0.444012	0.76484	0.76304	0.384273	0.390649
SARI4_set3	0.800582	0.790531	0.75762	0.777778	0.376692	0.460059	0.352436	0.42192	0.346264	0.356006	0.357036	0.328551	0.448847	0.667414	0.772864	0.785605	0.784173	0.75804	0.643704	0.403084	0.355072	0.430435	0.356515	0.42604	0.394698	0.355908	0.353823	0.833093	0.781759	0.78685	0.640199	0.650146	0.674231	0.564655	0.796243	0.797761	0.806358	0.801587	0.859307	0.823529	0.80819	0.823954	0.793478	0.805916	0.429556	0.741379	0.739706	0.364963	0.372404
Roba1_set3	0.798179	0.784753	0.757942	0.776471	0.402669	0.48228	0.380597	0.458955	0.378743	0.400602	0.404687	0.352765	0.472222	0.675194	0.75585	0.772364	0.745127	0.724083	0.646832	0.435015	0.399698	0.468278	0.394656	0.469551	0.44086	0.399399	0.397496	0.794428	0.775804	0.770677	0.647668	0.633739	0.636433	0.601423	0.783784	0.787809	0.796687	0.770677	0.853604	0.791045	0.758234	0.788288	0.78991	0.777361	0.468102	0.763651	0.765244	0.410334	0.414219
VAX5_set2	0.797131	0.800406	0.74455	0.755372	0.412518	0.475336	0.380081	0.447154	0.365412	0.396879	0.390649	0.350434	0.468579	0.63253	0.777228	0.804755	0.800272	0.762626	0.626497	0.440828	0.392857	0.479592	0.391753	0.474498	0.4362	0.395805	0.393233	0.80597	0.804276	0.803256	0.656566	0.645588	0.652142	0.505208	0.806911	0.809774	0.79235	0.807377	0.723361	0.813433	0.784647	0.805593	0.811584	0.806569	0.46851	0.757553	0.756315	0.407216	0.382836
VAX6_set4	0.797064	0.782646	0.733621	0.745322	0.449275	0.488785	0.401541	0.494863	0.401268	0.430412	0.415879	0.377717	0.487047	0.640151	0.786596	0.821622	0.791237	0.759964	0.646341	0.474074	0.425046	0.487024	0.428309	0.478764	0.45542	0.429674	0.421495	0.812715	0.800203	0.803265	0.686335	0.673112	0.689338	0.550976	0.809932	0.821561	0.829879	0.789292	0.765517	0.812178	0.785592	0.803265	0.824226	0.807832	0.475	0.766917	0.771296	0.440037	0.420709
INB870_set1	0.797003	0.816216	0.718963	0.735197	0.373759	0.467359	0.345895	0.412517	0.336207	0.345997	0.352018	0.332855	0.472863	0.636567	0.728491	0.771162	0.759109	0.738197	0.653561	0.423642	0.34877	0.449728	0.348684	0.448462	0.383657	0.344595	0.348802	0.798507	0.774141	0.77137	0.629353	0.629738	0.656158	0.526817	0.759837	0.756372	0.803935	0.780868	0.727951	0.777628	0.777328	0.779133	0.747453	0.748551	0.446565	0.754505	0.759587	0.369883	0.378338
NAGAGA_set3	0.796241	0.768945	0.766917	0.779287	0.405616	0.468558	0.365727	0.418398	0.374256	0.387556	0.379658	0.347697	0.473134	0.688272	0.850619	0.873016	0.869598	0.830696	0.639785	0.452816	0.389055	0.45952	0.388467	0.45933	0.403201	0.387313	0.388199	0.811659	0.774707	0.773543	0.645202	0.651813	0.675758	0.572192	0.758955	0.763077	0.793413	0.78806	0.765672	0.8789	0.861607	0.843284	0.867515	0.883582	0.465135	0.737616	0.73516	0.396369	0.40937
RWR719_set3	0.795626	0.780506	0.757143	0.780034	0.400156	0.468558	0.369242	0.453938	0.370343	0.386637	0.385093	0.351935	0.464873	0.680062	0.775542	0.784579	0.773881	0.739303	0.647692	0.439878	0.387218	0.455706	0.387538	0.458599	0.426941	0.387892	0.38587	0.837331	0.768128	0.778111	0.644156	0.655825	0.68541	0.598214	0.810629	0.813272	0.796407	0.802395	0.881166	0.835565	0.792847	0.801943	0.773952	0.786567	0.450079	0.741486	0.737842	0.395613	0.408462
Talamanca_set4	0.795455	0.856135	0.748222	0.761945	0.39095	0.46379	0.364276	0.433896	0.367868	0.377305	0.372656	0.334333	0.480142	0.621495	0.763386	0.807806	0.785311	0.770149	0.621329	0.440276	0.372727	0.461648	0.372894	0.449357	0.406657	0.375706	0.372457	0.842291	0.868243	0.868644	0.627604	0.625571	0.644495	0.505386	0.849083	0.852713	0.860993	0.870213	0.730552	0.812676	0.817348	0.834512	0.799397	0.793675	0.4488	0.785156	0.788344	0.39084	0.368992
SCR9_set1	0.795362	0.774629	0.741144	0.756979	0.377479	0.444444	0.34543	0.394489	0.342898	0.350068	0.336323	0.318052	0.454607	0.660448	0.803244	0.838825	0.838731	0.80659	0.619436	0.398094	0.33864	0.425272	0.336988	0.422308	0.378976	0.348649	0.340807	0.79607	0.755302	0.756775	0.636591	0.645255	0.688416	0.527634	0.750677	0.752246	0.792683	0.786585	0.771003	0.838493	0.832884	0.833784	0.835029	0.854559	0.422783	0.743994	0.746313	0.362044	0.361482
DOR811_set3	0.794205	0.814788	0.728148	0.742928	0.356923	0.420695	0.312134	0.394737	0.321848	0.340473	0.329771	0.292094	0.452941	0.607306	0.788991	0.823944	0.820118	0.783594	0.625564	0.39521	0.340473	0.412242	0.340807	0.414308	0.361654	0.340441	0.338685	0.834808	0.785596	0.783505	0.620558	0.627786	0.658209	0.524475	0.780973	0.78691	0.803387	0.83947	0.734214	0.804539	0.825769	0.803677	0.79941	0.79442	0.410575	0.779726	0.779522	0.351852	0.339637
DOR476_set4	0.794159	0.801653	0.737135	0.748744	0.361594	0.434191	0.337912	0.389423	0.322581	0.329184	0.322137	0.304539	0.418975	0.638931	0.748584	0.776657	0.769284	0.754386	0.619697	0.379491	0.317578	0.426593	0.318182	0.411442	0.364407	0.327824	0.317557	0.807054	0.768719	0.766943	0.613811	0.627976	0.658445	0.517575	0.764869	0.760703	0.817175	0.816482	0.776625	0.774415	0.815427	0.803867	0.794074	0.784661	0.406056	0.775651	0.777778	0.341282	0.345455
BFS39_set1	0.793716	0.787838	0.761255	0.772131	0.394176	0.458457	0.359354	0.444818	0.353448	0.368207	0.366766	0.33429	0.47829	0.667414	0.802113	0.821633	0.837162	0.79627	0.65899	0.423021	0.362319	0.453061	0.361842	0.447612	0.404993	0.366712	0.362275	0.813433	0.800654	0.798507	0.61596	0.612573	0.655654	0.538793	0.781547	0.780689	0.812076	0.817503	0.76084	0.857143	0.850404	1	0.872635	0.878985	0.447248	0.753003	0.748892	0.39708	0.375371
Omo95_set3	0.793155	0.782991	0.756677	0.775374	0.397692	0.468986	0.36164	0.444363	0.365639	0.37426	0.372129	0.343108	0.458763	0.685213	0.777182	0.78169	0.775	0.736677	0.652273	0.43018	0.374815	0.448889	0.376866	0.451334	0.415038	0.375552	0.375951	0.838996	0.771901	0.781388	0.633838	0.645305	0.674888	0.58479	0.813885	0.816869	0.797637	0.80486	0.881268	0.835777	0.795154	0.79941	0.774408	0.785714	0.441406	0.747328	0.745127	0.386567	0.392424
RWR719_set2	0.793151	0.785908	0.748977	0.769358	0.39245	0.465672	0.359566	0.440298	0.357453	0.373297	0.370287	0.339595	0.450752	0.676471	0.774079	0.776335	0.771798	0.735166	0.648952	0.424668	0.370803	0.451569	0.370398	0.44177	0.419444	0.374491	0.368976	0.841712	0.770115	0.780571	0.6325	0.648012	0.676775	0.581456	0.814966	0.813444	0.800958	0.811902	0.884405	0.835598	0.795918	0.80764	0.774123	0.787591	0.435484	0.74431	0.741071	0.382916	0.391045
A286_set2	0.792683	1	0.733424	0.740196	0.385211	0.479351	0.342282	0.408725	0.35	0.357143	0.350446	0.32097	0.458051	0.624256	0.753511	0.79	0.772911	0.742489	0.619645	0.440146	0.353026	0.448043	0.35444	0.443338	0.390647	0.357047	0.353204	0.804172	0.806504	0.809556	0.640199	0.636628	0.654744	0.491424	0.806191	0.808495	0.831529	0.831529	0.725981	0.763441	0.771198	0.787838	0.770622	0.761527	0.445205	0.789671	0.792952	0.375	0.361357
SEN56_set1	0.792633	0.786775	0.741144	0.760656	0.429887	0.481482	0.379032	0.424059	0.387374	0.392954	0.381913	0.363897	0.487127	0.654992	0.857042	0.886266	0.895553	0.8598	0.648148	0.456745	0.390173	0.46133	0.387591	0.460061	0.414938	0.391363	0.390135	0.809621	0.805873	0.79336	0.64	0.631195	0.652269	0.557759	0.765583	0.774701	0.809621	0.786585	0.729675	0.881561	0.854447	0.822733	0.833576	0.847323	0.467939	0.772523	0.77025	0.410219	0.398519
Maharagwe_Soja_set3	0.792415	0.768775	0.737525	0.757848	0.495842	0.522358	0.497041	0.573964	0.493069	0.494048	0.512371	0.463511	0.547525	0.693648	0.734568	0.754219	0.72332	0.713098	0.679878	0.530303	0.498008	0.588469	0.497988	0.593023	0.544355	0.496047	0.497934	0.767928	0.795806	0.792829	0.688963	0.648703	0.648	0.644048	0.797619	0.804082	0.783597	0.760437	0.872763	0.781065	0.761386	0.787276	0.780318	0.772817	0.584388	0.710041	0.710685	0.531187	0.511294
BAT332_set3	0.792296	0.808495	0.720211	0.742399	0.446009	0.517638	0.40997	0.483631	0.409701	0.416916	0.42134	0.389717	0.498503	0.633127	0.749611	0.764331	0.755605	0.726911	0.663594	0.467176	0.420301	0.506777	0.417933	0.499203	0.466309	0.417788	0.416925	0.840841	0.903685	0.905547	0.639031	0.636707	0.648936	0.555752	0.996269	1	0.88964	0.818591	0.751497	0.78614	0.768657	0.780689	0.768421	0.767964	0.506329	0.803406	0.804414	0.43475	0.422068
EAP9510_set1	0.791837	0.783311	0.741848	0.754902	0.374116	0.426883	0.324397	0.405496	0.337625	0.357239	0.346726	0.301429	0.442568	0.642113	0.788326	0.814286	0.80821	0.772857	0.635894	0.413012	0.354978	0.428184	0.356414	0.42343	0.375691	0.355795	0.352239	0.792568	0.75122	0.737162	0.614428	0.628821	0.65424	0.570326	0.741892	0.747015	0.775	0.779054	0.78475	0.81745	0.799731	0.812668	0.806522	0.80303	0.423897	0.765719	0.761765	0.359012	0.355457
Lwangeni_set3	0.790133	0.810595	0.734949	0.75165	0.407915	0.470808	0.360145	0.430435	0.368459	0.384334	0.379154	0.338897	0.489796	0.605144	0.721634	0.806028	0.745997	0.720155	0.636228	0.426449	0.381965	0.452346	0.380741	0.450858	0.415052	0.382653	0.381061	0.852339	0.866174	0.867153	0.585213	0.586283	0.600741	0.533913	0.842836	0.847662	0.835526	0.852555	0.743066	0.774311	0.769231	0.80102	0.793558	0.790393	0.452859	0.749245	0.751484	0.38774	0.376126
Red_Wolayta_set3	0.789941	0.791241	0.759232	0.777778	0.391871	0.457831	0.355685	0.44242	0.356725	0.369661	0.36758	0.337226	0.453812	0.665402	0.777356	0.788941	0.775988	0.739875	0.639517	0.420777	0.370206	0.443953	0.370343	0.445055	0.413793	0.370968	0.368341	0.858088	0.786777	0.797059	0.625628	0.64	0.668405	0.569298	0.823789	0.824734	0.811765	0.817181	0.877386	0.826277	0.798977	0.807636	0.78047	0.792522	0.437792	0.756079	0.753363	0.381872	0.388217
SER118_set4	0.788965	0.786885	0.74069	0.742525	0.380576	0.451952	0.339237	0.413488	0.333333	0.35989	0.352273	0.3125	0.447115	0.65478	0.809691	0.807143	0.834473	0.788099	0.630075	0.422734	0.356828	0.445667	0.356825	0.435358	0.392157	0.358413	0.35303	0.788066	0.78089	0.77572	0.604061	0.612999	0.642645	0.519197	0.761317	0.759849	0.79533	0.789148	0.74726	0.814461	0.883197	0.861644	0.859031	0.850659	0.433333	0.75304	0.752608	0.371302	0.360902
ICA_BUNSI_set1	0.788934	0.811486	0.727831	0.7422	0.428977	0.497033	0.386945	0.452221	0.395115	0.394701	0.395958	0.375897	0.493894	0.622006	0.75	0.7851	0.768919	0.739971	0.645617	0.445668	0.394203	0.489116	0.39019	0.476888	0.4362	0.391746	0.389805	0.829037	0.998369	0.998645	0.633417	0.625731	0.631232	0.560241	0.902985	0.906437	0.894309	0.824966	0.734057	0.801213	0.782051	0.800135	0.783843	0.774638	0.486217	0.788722	0.792035	0.419591	0.396142
SER48_set2	0.788435	0.793127	0.761549	0.775947	0.4	0.486607	0.373144	0.4278	0.373919	0.373306	0.383634	0.348921	0.470748	0.691154	0.819014	0.822812	0.833333	0.797842	0.653502	0.427941	0.371366	0.468792	0.370968	0.46142	0.426694	0.373144	0.374063	0.784076	0.787582	0.782726	0.675	0.665689	0.669367	0.594454	0.773649	0.772523	0.785034	0.778231	0.765306	0.827703	0.828823	0.823171	0.798105	0.806241	0.461656	0.761654	0.758876	0.39956	0.389137
Awash1_set3	0.78843	0.806504	0.722496	0.739927	0.439108	0.503322	0.396104	0.455357	0.403909	0.4	0.403748	0.376623	0.490212	0.624582	0.755499	0.794627	0.776509	0.745234	0.643573	0.449336	0.400657	0.493443	0.398179	0.486087	0.435	0.397059	0.401681	0.828151	1	0.997549	0.643432	0.629752	0.630579	0.562857	0.900327	0.903685	0.890164	0.822422	0.732406	0.808442	0.782573	0.800654	0.784426	0.772059	0.493103	0.792088	0.79602	0.420099	0.406723
BAT332_set2	0.788331	0.806191	0.713704	0.735197	0.441218	0.508172	0.409703	0.481806	0.404317	0.414073	0.416042	0.386494	0.493886	0.633034	0.745775	0.759657	0.751691	0.722063	0.662946	0.4625	0.412192	0.509485	0.409824	0.493077	0.464088	0.413747	0.409295	0.838731	0.900327	0.901617	0.635678	0.635432	0.649265	0.551038	1	0.996269	0.886549	0.821331	0.752038	0.784076	0.764865	0.781547	0.769287	0.768505	0.498469	0.802553	0.803545	0.430454	0.416048
Red_Woiy_set3	0.788262	0.786969	0.763704	0.781924	0.392308	0.46009	0.354532	0.442982	0.358504	0.370015	0.369266	0.336018	0.451471	0.665653	0.7737	0.783255	0.773128	0.738654	0.635401	0.422156	0.370562	0.444527	0.370703	0.44741	0.412782	0.371324	0.368702	0.849557	0.784654	0.794985	0.629397	0.641691	0.668657	0.56993	0.823746	0.825758	0.806047	0.817379	0.877761	0.822108	0.794721	0.802206	0.779911	0.790015	0.439252	0.753425	0.751121	0.381696	0.387121
SER82_set2	0.788147	0.785811	0.735014	0.74876	0.427557	0.481371	0.382273	0.446549	0.377345	0.388738	0.383634	0.358069	0.491132	0.648649	0.812853	0.836925	0.849389	0.813669	0.681343	0.442478	0.381541	0.45856	0.38326	0.451464	0.419556	0.387162	0.381203	0.807848	0.792763	0.789973	0.606061	0.617302	0.634021	0.542609	0.783875	0.780873	0.781719	0.800819	0.743188	0.824526	0.855495	0.894558	0.895468	0.882824	0.448541	0.742447	0.740741	0.403084	0.392113
Awash_Melka_set2	0.788044	0.809556	0.725237	0.739309	0.429178	0.495542	0.387466	0.451482	0.396403	0.395805	0.396707	0.375718	0.495924	0.621439	0.747532	0.782951	0.7659	0.737446	0.645833	0.448529	0.394049	0.489837	0.390029	0.477658	0.437155	0.392857	0.390555	0.828841	0.997549	1	0.634422	0.627379	0.630882	0.560554	0.901617	0.905547	0.891304	0.82337	0.732337	0.798246	0.780405	0.798507	0.78207	0.772134	0.486196	0.788084	0.79068	0.419473	0.395988
SER176_set2	0.787962	0.760487	0.742818	0.757877	0.381598	0.460389	0.354138	0.402307	0.357453	0.36921	0.35188	0.330925	0.457592	0.677979	0.803267	0.790462	0.819482	0.792208	0.636024	0.432692	0.362044	0.437926	0.362094	0.435758	0.394444	0.367707	0.358974	0.781929	0.737624	0.734014	0.64411	0.65243	0.682692	0.579268	0.741497	0.743958	0.78591	0.757514	0.782104	0.813859	0.831522	0.804645	0.799853	0.813869	0.436154	0.749622	0.752976	0.372059	0.385991
SXB405_set1	0.787568	0.791216	0.78513	0.79918	0.388652	0.464444	0.362719	0.433378	0.369971	0.371099	0.375749	0.340746	0.415197	0.683582	0.746826	0.79627	0.758435	0.736429	0.666172	0.439883	0.375543	0.447083	0.372807	0.442308	0.4043	0.368243	0.375	0.773406	0.772431	0.769648	0.630273	0.641606	0.66129	0.598616	0.762195	0.761976	0.816825	0.769335	0.791045	0.81469	0.771255	0.79607	0.788937	0.785507	0.45107	0.762406	0.757375	0.386696	0.408754
SER48_set1	0.787466	0.789474	0.758856	0.77422	0.401558	0.485185	0.375	0.429436	0.375897	0.373134	0.38565	0.351003	0.469512	0.685821	0.818054	0.823066	0.836032	0.801145	0.651335	0.428886	0.373372	0.46875	0.373538	0.462308	0.424515	0.372973	0.377246	0.783875	0.786765	0.781165	0.67375	0.663504	0.668622	0.591537	0.772358	0.772455	0.78523	0.778455	0.762873	0.829071	0.830189	0.825676	0.799419	0.807525	0.462538	0.758621	0.7559	0.4	0.391111
BFS472_set3	0.787281	0.761527	0.736881	0.748361	0.426626	0.473254	0.371942	0.430216	0.37013	0.391715	0.388138	0.346542	0.487699	0.653443	0.820301	0.850769	0.856214	0.811538	0.640416	0.44764	0.39083	0.465066	0.389134	0.460526	0.420858	0.390014	0.391729	0.817126	0.772059	0.772134	0.618159	0.628843	0.647059	0.536332	0.768505	0.767964	0.777213	0.797826	0.746377	0.862392	0.849928	0.878985	0.979651	1	0.466258	0.731231	0.731222	0.404832	0.409091
SER118-B_set4	0.786596	0.791228	0.740741	0.745798	0.403137	0.472486	0.374126	0.445899	0.356089	0.382042	0.3762	0.342541	0.479754	0.659266	0.817935	0.811355	0.841828	0.80463	0.638783	0.445489	0.377778	0.485009	0.379473	0.47076	0.419355	0.380702	0.374525	0.781195	0.783784	0.783333	0.612903	0.614232	0.641917	0.528446	0.778947	0.775665	0.802632	0.792403	0.745167	0.812609	0.879825	0.862676	0.853432	0.844732	0.466862	0.753359	0.75283	0.401869	0.379507
Red_Wolaita_set3	0.786567	0.787611	0.761194	0.783694	0.399225	0.462006	0.362297	0.444035	0.364845	0.374443	0.374615	0.343658	0.457037	0.666922	0.780431	0.787402	0.778107	0.744113	0.642531	0.426737	0.375559	0.450075	0.375753	0.450872	0.419697	0.376296	0.375	0.84963	0.783333	0.792285	0.630102	0.643178	0.674925	0.576585	0.820741	0.822137	0.805349	0.813798	0.876113	0.827688	0.798375	0.804154	0.779346	0.79037	0.444094	0.754992	0.752266	0.388889	0.393893
VAX3_set2	0.785509	0.784801	0.748207	0.755613	0.39485	0.464006	0.367188	0.450925	0.360817	0.376429	0.37224	0.337613	0.476327	0.664577	0.836066	0.827011	0.851641	0.814759	0.626959	0.431221	0.372713	0.45422	0.373272	0.441034	0.424088	0.374822	0.372441	0.828816	0.806034	0.810984	0.669737	0.665385	0.683153	0.543478	0.797297	0.797788	0.81779	0.806313	0.757532	0.865385	0.808131	0.864613	0.849923	0.856488	0.442834	0.757911	0.755814	0.395223	0.375781
SMR113_set4	0.785216	0.781768	0.730823	0.754209	0.417031	0.493921	0.38843	0.448347	0.383824	0.386111	0.375382	0.359765	0.485417	0.663344	0.789362	0.836941	0.81397	0.779736	0.627093	0.415165	0.377778	0.477051	0.377061	0.46305	0.429986	0.384509	0.378254	0.800971	0.794658	0.789875	0.625641	0.619403	0.648872	0.528219	0.755895	0.753834	0.776389	0.786806	0.738558	0.85931	0.824586	0.82964	0.827637	0.834074	0.467868	0.739231	0.737557	0.414051	0.379363
BFS32_set1	0.785034	0.771198	0.735054	0.750817	0.390382	0.460118	0.343164	0.398794	0.337625	0.35318	0.347988	0.31	0.462838	0.650522	0.838483	0.85378	0.863392	0.83	0.662722	0.420322	0.352092	0.429539	0.350583	0.419479	0.383978	0.3531	0.349254	0.815541	0.782573	0.780405	0.623134	0.620815	0.659357	0.51976	0.764865	0.768657	0.785811	0.785811	0.747297	0.840268	1	0.850404	0.84058	0.849928	0.417808	0.737631	0.734559	0.369723	0.357459
MAR1_set4	0.784682	0.805158	0.729107	0.74827	0.43646	0.503925	0.418571	0.470714	0.404871	0.412104	0.408082	0.390578	0.496398	0.65142	0.732301	0.77728	0.748207	0.744292	0.660911	0.48059	0.407066	0.518732	0.406977	0.512136	0.451613	0.408895	0.40694	0.786944	0.814433	0.811605	0.649867	0.652778	0.66847	0.559091	0.783668	0.782334	0.842939	0.790647	0.702878	0.756795	0.74212	0.760057	0.782209	0.767228	0.511309	0.77186	0.778816	0.431889	0.442006
VAX4_set2	0.783977	0.80198	0.741429	0.760757	0.384779	0.450858	0.360169	0.43918	0.343891	0.372688	0.362421	0.328313	0.457204	0.625196	0.76997	0.807402	0.796454	0.757121	0.621094	0.420769	0.366261	0.450142	0.36273	0.441129	0.414244	0.372521	0.371069	0.824574	0.813149	0.812057	0.662304	0.662577	0.672573	0.504513	0.814184	0.818396	0.815264	0.810984	0.743937	0.815864	0.777305	0.803419	0.809633	0.804414	0.441318	0.755924	0.753086	0.385561	0.376361
Gololi_set3	0.783223	0.758197	0.744592	0.757914	0.5	0.533051	0.446721	0.506557	0.462233	0.482673	0.484536	0.438525	0.546205	0.665254	0.78413	0.82049	0.800493	0.77439	0.662988	0.514238	0.483416	0.535479	0.483333	0.543706	0.503384	0.481878	0.488851	0.783471	0.794991	0.785596	0.710084	0.693012	0.667774	0.602941	0.782178	0.787905	0.780066	0.765289	0.726974	0.807377	0.763158	0.798188	0.806291	0.795041	0.538194	0.75	0.744983	0.491653	0.477929
K131_set3	0.78271	0.760769	0.732866	0.747834	0.444895	0.518196	0.427803	0.479263	0.424499	0.409161	0.418006	0.405385	0.492284	0.628389	0.731629	0.767652	0.738426	0.719313	0.648734	0.466248	0.406056	0.501555	0.403756	0.499182	0.448576	0.407264	0.400794	0.776744	0.808021	0.80805	0.686047	0.672144	0.671384	0.575592	0.840031	0.844444	0.787597	0.79289	0.726852	0.745385	0.731895	0.753478	0.754658	0.736842	0.496732	0.7584	0.76022	0.437597	0.426868
Kalandalanda_set5	0.782427	0.841379	0.754167	0.765	0.37409	0.463746	0.331492	0.415055	0.35044	0.348128	0.347328	0.317716	0.439415	0.639482	0.731549	0.769118	0.746879	0.715339	0.624434	0.424401	0.351551	0.433936	0.35	0.428237	0.398582	0.349448	0.355725	0.789073	0.792703	0.784924	0.629723	0.650298	0.652985	0.533275	0.785616	0.792553	0.814325	0.832173	0.730876	0.781768	0.750693	0.798331	0.764837	0.757016	0.433126	0.819785	0.820783	0.363636	0.369532
SMC40_set1	0.780868	0.789933	0.73103	0.745514	0.449929	0.5162	0.417781	0.475936	0.417261	0.397436	0.40416	0.402422	0.497305	0.673106	0.741935	0.777778	0.769127	0.748575	0.664454	0.460641	0.397842	0.480405	0.399709	0.474809	0.43595	0.395833	0.397321	0.772237	0.793831	0.789757	0.653846	0.652395	0.66035	0.575472	0.762129	0.765625	0.78841	0.762803	0.738544	0.791834	0.759383	0.794751	0.761561	0.753957	0.476444	0.752616	0.752933	0.445573	0.419853
PAD72_set3	0.780597	0.751105	0.717262	0.729027	0.373261	0.414894	0.330882	0.408088	0.342183	0.352593	0.35046	0.316642	0.435651	0.648545	0.750767	0.762951	0.771386	0.734694	0.604103	0.395331	0.35364	0.426449	0.356072	0.428233	0.390318	0.353028	0.353303	0.793333	0.770764	0.758136	0.62341	0.626308	0.642429	0.515873	0.74963	0.751908	0.783704	0.778519	0.742963	0.773196	0.74115	0.772189	0.754086	0.74926	0.420598	0.762232	0.766917	0.368263	0.353659
VAX2_set2	0.779891	0.792732	0.759837	0.777961	0.404391	0.472511	0.371968	0.433288	0.355396	0.359946	0.363568	0.340517	0.438179	0.681886	0.70493	0.776504	0.735453	0.718795	0.664933	0.449265	0.352685	0.452575	0.351173	0.447612	0.414365	0.358491	0.352853	0.775304	0.78956	0.7861	0.6825	0.677892	0.696323	0.57699	0.769231	0.771021	0.810462	0.769701	0.724864	0.751687	0.755405	0.773406	0.764577	0.749637	0.447086	0.744344	0.744083	0.387994	0.40416
SMR129_set4	0.779745	0.795933	0.761331	0.777119	0.446086	0.514615	0.416667	0.457983	0.408819	0.396186	0.392857	0.387313	0.5	0.647516	0.787879	0.819118	0.798172	0.773881	0.641204	0.457252	0.394419	0.491513	0.394055	0.487261	0.43732	0.394515	0.393634	0.774965	0.815878	0.806338	0.628205	0.632576	0.644817	0.545781	0.789437	0.788491	0.796192	0.781073	0.726761	0.843619	0.83427	0.799296	0.798946	0.797744	0.48019	0.769111	0.769525	0.443009	0.400463
SMC44_set4	0.778551	0.769655	0.736769	0.750836	0.425145	0.500756	0.408528	0.47249	0.40176	0.384189	0.394055	0.396779	0.501387	0.677099	0.74539	0.764029	0.775552	0.747801	0.662121	0.43722	0.383136	0.469444	0.385821	0.467033	0.435644	0.382597	0.380734	0.770776	0.756219	0.759695	0.644501	0.648286	0.663922	0.554291	0.739612	0.744665	0.775312	0.763523	0.75277	0.780992	0.771034	0.804979	0.751846	0.758468	0.464844	0.722901	0.72006	0.445604	0.395455
MCM5001_set2	0.778386	0.754743	0.73224	0.752066	0.431526	0.502242	0.415197	0.470149	0.408104	0.400545	0.406486	0.390173	0.48632	0.628205	0.734043	0.759019	0.745913	0.723988	0.648952	0.452733	0.39562	0.481583	0.394543	0.483746	0.438108	0.398915	0.389728	0.781929	0.806931	0.801221	0.68	0.662739	0.669379	0.573298	0.834688	0.847139	0.780438	0.790301	0.739398	0.75	0.736054	0.758197	0.760264	0.745255	0.48071	0.755303	0.753709	0.424153	0.412556
VAX6_set3	0.777943	0.795287	0.755952	0.775833	0.409722	0.467375	0.369118	0.443382	0.368732	0.372404	0.376344	0.343152	0.463072	0.676605	0.725385	0.796063	0.758493	0.741379	0.659848	0.460902	0.371471	0.459821	0.37012	0.464399	0.41994	0.370753	0.371736	0.787407	0.79602	0.797478	0.678571	0.675635	0.68994	0.576585	0.781899	0.785496	0.822222	0.782963	0.724112	0.773196	0.768437	0.795556	0.776706	0.760741	0.460031	0.753456	0.753012	0.396707	0.407012
MCM1015_set2	0.774763	0.760753	0.726658	0.7422	0.412305	0.48368	0.388964	0.45424	0.376437	0.390541	0.393713	0.357245	0.473577	0.636976	0.753165	0.76681	0.753378	0.714491	0.6263	0.442731	0.385507	0.466847	0.384334	0.465385	0.428965	0.388964	0.37931	0.786388	0.75	0.754043	0.684211	0.676901	0.685022	0.56563	0.783311	0.792665	0.775441	0.778155	0.740163	0.754717	0.744939	0.752032	0.751819	0.745652	0.464778	0.749624	0.752212	0.406433	0.408889
GLP585_set2	0.774282	0.773406	0.90327	0.899506	0.415	0.480539	0.38587	0.435462	0.397101	0.407913	0.404223	0.361795	0.454856	0.656344	0.737553	0.763728	0.748295	0.724711	0.635479	0.446667	0.410819	0.494536	0.408419	0.49845	0.433936	0.408967	0.409985	0.751701	0.763158	0.762585	0.651515	0.664212	0.667407	0.56684	0.746939	0.74357	0.771918	0.760959	0.726712	0.791837	0.753406	0.793434	0.767254	0.756579	0.496909	0.764036	0.760417	0.405605	0.407463
SEQ11-B_set4	0.773793	0.777626	0.736915	0.75	0.460489	0.516517	0.439456	0.495918	0.422965	0.426027	0.422088	0.426705	0.502744	0.657576	0.753165	0.764622	0.768443	0.736232	0.610526	0.491098	0.420937	0.519918	0.419379	0.516304	0.475525	0.425648	0.417674	0.759589	0.764026	0.75274	0.633249	0.636632	0.638187	0.543554	0.742818	0.754532	0.784636	0.810014	0.728082	0.771117	0.74352	0.781122	0.791483	0.784773	0.510802	0.771277	0.771982	0.457903	0.43994
ALB21_set4	0.773775	0.79	0.75072	0.765324	0.42911	0.460506	0.376781	0.431624	0.377099	0.397989	0.384554	0.356164	0.484195	0.660032	0.875735	1	0.902003	0.864458	0.653239	0.461838	0.395223	0.464748	0.39269	0.463235	0.414223	0.39628	0.393939	0.828797	0.794627	0.782951	0.65457	0.648062	0.657031	0.545037	0.759657	0.764331	0.776184	0.797414	0.751793	0.873039	0.85378	0.821633	0.858025	0.850769	0.463355	0.761146	0.755486	0.404503	0.402208
PI527540-B_set3	0.772727	0.755507	0.843704	0.840833	0.439815	0.496974	0.41129	0.456012	0.413971	0.418519	0.417178	0.381057	0.476401	0.687023	0.733129	0.760563	0.742268	0.723437	0.632375	0.466165	0.420623	0.511852	0.420659	0.522835	0.450226	0.419617	0.416411	0.747781	0.746678	0.74003	0.635443	0.660954	0.66018	0.586995	0.730428	0.736682	0.765533	0.749263	0.732644	0.76138	0.750735	0.755539	0.74963	0.739645	0.510972	0.735791	0.734187	0.428251	0.43475
PI527337-B_set3	0.77037	0.751825	0.792035	0.792359	0.400459	0.520301	0.387755	0.430758	0.388889	0.409426	0.404726	0.363504	0.489003	0.72003	0.720274	0.734789	0.729136	0.715397	0.656391	0.470105	0.412979	0.485251	0.412072	0.493721	0.43928	0.410557	0.410687	0.746324	0.722314	0.716912	0.681013	0.685926	0.692708	0.597368	0.715125	0.72239	0.755882	0.732012	0.711454	0.762044	0.718567	0.730205	0.713127	0.708517	0.4922	0.707447	0.707463	0.413947	0.427711
MAB354_set4	0.770049	0.751618	0.746721	0.753937	0.45812	0.496448	0.451535	0.520194	0.445502	0.440554	0.441547	0.419828	0.522801	0.644404	0.75	0.799153	0.764181	0.743523	0.671763	0.494728	0.431937	0.544046	0.429825	0.536765	0.485075	0.438412	0.434116	0.760586	0.778543	0.77443	0.669725	0.65581	0.667254	0.574074	0.763799	0.761733	0.771036	0.796085	0.728455	0.790453	0.779579	0.8125	0.795296	0.795652	0.533945	0.714029	0.708333	0.47188	0.436607
SIN526_set4	0.768276	0.721311	0.696552	0.709784	0.409353	0.460961	0.366485	0.416213	0.356105	0.372253	0.373676	0.34688	0.451236	0.676515	0.773174	0.762857	0.783174	0.748911	0.666667	0.445846	0.372434	0.459422	0.371111	0.450233	0.410364	0.370725	0.371212	0.756516	0.712397	0.716735	0.665823	0.660767	0.690653	0.569565	0.739726	0.731468	0.73489	0.725962	0.743151	0.770805	0.788251	0.750685	0.766862	0.762811	0.452786	0.762879	0.764881	0.398818	0.39039
AB136_set3	0.767442	0.740196	0.997529	1	0.41453	0.490756	0.390879	0.441272	0.373159	0.386513	0.395051	0.366013	0.458949	0.69797	0.721939	0.765324	0.731147	0.719298	0.673109	0.450083	0.391089	0.483498	0.386855	0.481707	0.433333	0.388525	0.386441	0.747533	0.739927	0.739309	0.675202	0.68325	0.695688	0.620787	0.735197	0.742399	0.763591	0.758224	0.769294	0.777778	0.750817	0.772131	0.753707	0.748361	0.489691	0.759354	0.754591	0.406977	0.424242
SCR2_set1	0.766758	0.759811	0.739754	0.759473	0.380682	0.442878	0.341644	0.40027	0.348921	0.359864	0.346327	0.319684	0.467391	0.658171	0.833098	0.889368	0.857916	0.822557	0.639881	0.402941	0.354862	0.423025	0.353372	0.41358	0.375173	0.358401	0.352102	0.834239	0.791803	0.785326	0.626566	0.64202	0.672059	0.529463	0.773777	0.773273	0.799592	0.785326	0.754755	0.880567	0.868243	0.841927	0.854227	0.860668	0.421779	0.737557	0.737426	0.362372	0.36627
SER16_set2	0.766529	0.779673	0.765797	0.77212	0.373391	0.437594	0.331284	0.409836	0.338921	0.344993	0.341906	0.313683	0.444904	0.651976	0.811874	0.832366	0.824417	0.78207	0.635747	0.410714	0.347794	0.415522	0.346211	0.417187	0.384454	0.344945	0.341705	0.77565	0.767827	0.764706	0.612245	0.620178	0.638599	0.523643	0.747606	0.754559	0.768913	0.756534	0.777548	0.837893	0.833562	0.80674	0.82644	0.831618	0.415504	0.732061	0.725637	0.364243	0.342105
SEC16_set1	0.766393	0.743243	0.766712	0.768473	0.381392	0.45549	0.327053	0.376178	0.336207	0.345109	0.343049	0.314204	0.422659	0.647982	0.797602	0.801291	0.797973	0.762518	0.622404	0.42511	0.347826	0.423129	0.346266	0.419877	0.367545	0.343708	0.344828	0.726594	0.727124	0.72561	0.645885	0.643275	0.651248	0.553541	0.703252	0.695359	0.74152	0.740163	0.752374	0.795148	0.793522	0.753387	0.796943	0.786232	0.429556	0.771021	0.77025	0.359649	0.369436
MAB352_set4	0.766342	0.786501	0.755216	0.757119	0.395803	0.440909	0.354396	0.415522	0.347507	0.352697	0.348855	0.325037	0.410665	0.645038	0.740453	0.814121	0.761019	0.733624	0.614568	0.430389	0.348597	0.457064	0.348507	0.450627	0.379943	0.35124	0.346565	0.768326	0.740433	0.746196	0.637755	0.647321	0.647455	0.535026	0.744122	0.733588	0.768698	0.797091	0.748963	0.777166	0.779918	0.788965	0.794379	0.783186	0.446262	0.737768	0.733133	0.375559	0.369697
MAB351_set4	0.765928	0.796982	0.767313	0.769103	0.399566	0.446617	0.361149	0.420657	0.354227	0.358621	0.355842	0.331878	0.421379	0.651745	0.741185	0.809182	0.763049	0.736536	0.635542	0.43378	0.355882	0.46547	0.355869	0.460998	0.386779	0.357143	0.354103	0.767906	0.744224	0.74449	0.622785	0.634615	0.639137	0.552174	0.747934	0.740151	0.769655	0.797931	0.756887	0.789041	0.787671	0.804945	0.780882	0.777126	0.453488	0.751142	0.746269	0.383704	0.378012
SCR37_set3	0.765766	0.774815	0.767616	0.776471	0.388629	0.457317	0.350592	0.411982	0.353116	0.355755	0.353941	0.325926	0.476935	0.650769	0.805556	0.810918	0.833581	0.794304	0.657774	0.437879	0.35479	0.441791	0.35423	0.440382	0.392694	0.354167	0.352941	0.757824	0.759197	0.766418	0.608696	0.619549	0.646305	0.524867	0.749254	0.750384	0.783905	0.758185	0.734375	0.811852	0.846439	0.839286	0.842302	0.852374	0.438389	0.738059	0.734139	0.383459	0.380368
SER16_set1	0.76571	0.776351	0.726467	0.734426	0.419034	0.467359	0.362719	0.418573	0.361351	0.38519	0.371257	0.337877	0.474898	0.657698	0.940141	0.891429	0.977027	0.923352	0.656018	0.444934	0.376087	0.457823	0.377745	0.450077	0.405687	0.383627	0.375562	0.815468	0.776509	0.767978	0.6325	0.624818	0.65176	0.531842	0.763229	0.767216	0.767615	0.767978	0.736092	0.876685	0.881916	0.836721	0.854136	0.871925	0.453292	0.754135	0.750737	0.391971	0.385015
MCM1015_set1	0.764986	0.754386	0.724796	0.738916	0.417731	0.482963	0.395161	0.456317	0.380201	0.38806	0.389387	0.362464	0.473577	0.633034	0.726056	0.737822	0.732119	0.710602	0.631306	0.43265	0.379161	0.472826	0.376462	0.461598	0.432825	0.386487	0.371257	0.79336	0.813725	0.812331	0.664179	0.651825	0.653226	0.571675	0.841678	0.85426	0.796748	0.79336	0.754065	0.736205	0.733154	0.751015	0.744186	0.732996	0.461774	0.765015	0.763235	0.405839	0.393333
SER128_set2	0.764946	0.770889	0.735054	0.740132	0.414306	0.461367	0.363023	0.425776	0.36259	0.387534	0.374813	0.340517	0.487755	0.668909	0.894068	0.875179	0.926152	0.876437	0.642857	0.428676	0.375907	0.451832	0.377013	0.447612	0.414365	0.385965	0.376877	0.816892	0.786416	0.79054	0.665829	0.643485	0.667647	0.534602	0.777328	0.777778	0.770748	0.780272	0.740136	0.860811	0.849797	0.856174	0.847162	0.86357	0.447086	0.745865	0.741864	0.395315	0.367013
SER16_set3	0.764931	0.782051	0.735518	0.741056	0.421801	0.472741	0.376692	0.436747	0.387462	0.407436	0.400787	0.365762	0.498485	0.672656	0.955329	0.901125	0.991692	0.939711	0.655763	0.459105	0.407154	0.472603	0.408602	0.474235	0.421827	0.406203	0.405172	0.81459	0.785229	0.779635	0.643223	0.625191	0.655914	0.550725	0.763678	0.76947	0.767071	0.772727	0.737879	0.881599	0.86707	0.843182	0.843227	0.860817	0.476726	0.75507	0.749615	0.421012	0.400467
Moro1_set3	0.763353	0.756223	0.906942	0.90149	0.415385	0.484187	0.386696	0.435673	0.403959	0.412851	0.406107	0.369693	0.460294	0.670732	0.738132	0.763693	0.75257	0.73053	0.639517	0.452774	0.41642	0.491864	0.414051	0.499215	0.42782	0.413971	0.415138	0.735988	0.744628	0.742268	0.648477	0.66543	0.671642	0.574171	0.731222	0.73525	0.759587	0.745214	0.733432	0.786969	0.749267	0.784242	0.757396	0.749632	0.49922	0.743119	0.73988	0.40313	0.407716
W616534_set3	0.763001	0.756975	0.91642	0.91113	0.419753	0.479607	0.392229	0.445748	0.408088	0.418519	0.409786	0.375184	0.464602	0.66208	0.732719	0.756672	0.743004	0.729264	0.629349	0.457143	0.422107	0.496291	0.41979	0.503145	0.435143	0.418879	0.420123	0.735207	0.742928	0.739645	0.638677	0.656994	0.659193	0.572426	0.734467	0.736682	0.764402	0.74003	0.731563	0.777533	0.738235	0.762925	0.753709	0.745938	0.50627	0.741194	0.737594	0.413303	0.411364
RCB593_set4	0.762712	0.774193	0.747175	0.764906	0.386263	0.440184	0.344056	0.404895	0.341282	0.361072	0.344427	0.315476	0.476761	0.646739	0.832615	0.877013	0.855337	0.827381	0.637692	0.413242	0.353383	0.427966	0.351824	0.416667	0.37931	0.359551	0.353488	0.813643	0.780201	0.779887	0.625323	0.630468	0.666413	0.508945	0.773876	0.76929	0.783099	0.787729	0.755977	0.865546	0.877279	0.83263	0.852853	0.872754	0.419176	0.739502	0.737805	0.365152	0.349769
SER125_set2	0.761937	0.773649	0.747619	0.755795	0.415363	0.459701	0.368742	0.430311	0.367775	0.390625	0.377259	0.345599	0.461119	0.652402	0.879774	0.865468	0.91712	0.86075	0.624627	0.432053	0.37828	0.456463	0.378498	0.452012	0.415395	0.389039	0.378765	0.808943	0.78089	0.780488	0.651515	0.630882	0.653619	0.525217	0.77981	0.782051	0.788828	0.787176	0.733288	0.874661	0.84057	0.857823	0.854319	0.871179	0.453149	0.760574	0.756315	0.399265	0.371833
SER8_set1	0.761549	0.777554	0.730665	0.738562	0.418079	0.467552	0.363454	0.416332	0.363571	0.385811	0.37128	0.340228	0.481781	0.66369	0.943118	0.890157	0.978495	0.926534	0.655096	0.446715	0.376801	0.459405	0.378457	0.451761	0.408966	0.384253	0.376304	0.813765	0.77561	0.767881	0.636816	0.62936	0.653285	0.538593	0.764507	0.768256	0.767881	0.767881	0.737517	0.876005	0.879866	0.833558	0.854559	0.872478	0.455927	0.753742	0.750367	0.391715	0.384218
AB136_set2	0.760929	0.733424	1	0.997529	0.423789	0.483582	0.390244	0.438347	0.382948	0.391837	0.399248	0.372294	0.452869	0.693524	0.718839	0.75072	0.723129	0.707493	0.66194	0.452065	0.396501	0.483651	0.393962	0.485339	0.43828	0.392954	0.393665	0.726594	0.722496	0.725237	0.666667	0.675	0.687592	0.606771	0.713704	0.720211	0.744202	0.735656	0.747951	0.765265	0.735054	0.761255	0.74451	0.736881	0.482308	0.750758	0.745914	0.411765	0.418155
SCR42_set1	0.759891	0.781081	0.755798	0.773399	0.433333	0.481482	0.403768	0.450202	0.403156	0.40625	0.40284	0.376791	0.487788	0.675373	0.802966	0.868723	0.812838	0.790831	0.640208	0.471408	0.406657	0.482993	0.407164	0.479231	0.435506	0.405954	0.408683	0.774084	0.784314	0.774763	0.651629	0.654015	0.662023	0.593264	0.756098	0.756737	0.786296	0.770014	0.733379	0.818059	0.851552	0.796748	0.787373	0.795224	0.477829	0.76952	0.765487	0.432117	0.422222
BAT93_set1	0.75888	0.725981	0.747951	0.769294	0.392603	0.453264	0.356469	0.433962	0.358993	0.359864	0.363772	0.338362	0.434783	0.688156	0.729196	0.751793	0.744926	0.710488	0.68	0.420588	0.362119	0.446185	0.360704	0.44	0.4	0.361111	0.358108	0.774456	0.732406	0.732337	0.662907	0.664964	0.680352	0.633391	0.752038	0.751497	0.758152	0.73913	1	0.773954	0.747297	0.76084	0.739826	0.746377	0.436447	0.702256	0.701327	0.376462	0.389466
ALB213_set1	0.758174	0.772911	0.723129	0.731147	0.420085	0.454948	0.367114	0.421476	0.366046	0.389039	0.376119	0.345494	0.480379	0.661699	0.948664	0.902003	1	0.939286	0.646667	0.440703	0.383117	0.453992	0.383382	0.45023	0.410097	0.387466	0.382836	0.809202	0.776509	0.7659	0.641791	0.634643	0.663012	0.537931	0.751691	0.755605	0.756428	0.769959	0.744926	0.881048	0.863392	0.837162	0.839623	0.856214	0.450533	0.750375	0.747059	0.398688	0.377959
SXB743_set1	0.758174	0.76752	0.763946	0.772131	0.382436	0.439349	0.336242	0.398658	0.344556	0.354336	0.345007	0.319742	0.456022	0.663189	0.857243	0.86	0.881402	0.842143	0.624444	0.399707	0.348988	0.428087	0.348905	0.423963	0.385201	0.352901	0.350523	0.820027	0.775244	0.780785	0.65	0.648688	0.665447	0.52069	0.771989	0.767563	0.772666	0.79567	0.739513	0.875672	0.856662	0.852227	0.839623	0.856214	0.425954	0.735382	0.733432	0.363703	0.343935
JESCA_set2	0.757823	0.745283	0.75848	0.766447	0.43272	0.502229	0.376518	0.424426	0.389928	0.407859	0.407934	0.373563	0.503397	0.667916	0.757768	0.772597	0.775745	0.753957	0.68546	0.469853	0.409289	0.470828	0.406892	0.479231	0.432918	0.406208	0.412913	0.761486	0.767213	0.775	0.716792	0.717836	0.718796	0.590517	0.763513	0.759009	0.769388	0.758503	0.735734	0.797297	0.745602	0.775815	0.766035	0.783019	0.47856	0.738311	0.739645	0.412281	0.419259
ALB67_set1	0.757576	0.742489	0.707493	0.719298	0.425898	0.457413	0.418803	0.442308	0.408537	0.41523	0.406498	0.396657	0.494971	0.666404	0.905082	0.864458	0.939286	1	0.644322	0.485202	0.408602	0.492086	0.409161	0.493453	0.439706	0.413448	0.410828	0.779454	0.745234	0.737446	0.656	0.64374	0.667446	0.580407	0.722063	0.726911	0.730603	0.750718	0.710488	0.840228	0.83	0.79627	0.797381	0.811538	0.488618	0.720096	0.716301	0.427907	0.425432
DAB41_set4	0.757576	0.735695	0.68088	0.692053	0.455524	0.514243	0.430707	0.436821	0.409289	0.417808	0.423716	0.398551	0.510274	0.64826	0.741234	0.760342	0.74693	0.70767	0.635135	0.483704	0.414348	0.475995	0.417899	0.474379	0.453911	0.418827	0.414523	0.720246	0.6771	0.672367	0.641414	0.623894	0.632789	0.544271	0.704918	0.714178	0.710959	0.708904	0.692886	0.718367	0.745232	0.739071	0.71261	0.704678	0.470634	0.73298	0.72997	0.441003	0.430285
SER30_set2	0.757143	0.768868	0.72894	0.734761	0.416431	0.46211	0.359649	0.412955	0.358993	0.384146	0.367316	0.334052	0.473469	0.665667	0.933616	0.88307	0.97019	0.915827	0.651042	0.439706	0.372279	0.453867	0.3739	0.44376	0.404564	0.382591	0.371622	0.805405	0.772131	0.763513	0.636591	0.626647	0.652206	0.53886	0.756081	0.756372	0.760544	0.759184	0.740816	0.872297	0.881597	0.83356	0.856414	0.874456	0.444785	0.754902	0.751479	0.388726	0.382615
G4825_set1	0.756894	0.908895	0.73589	0.737435	0.373867	0.451968	0.337857	0.4	0.35312	0.352814	0.355784	0.317147	0.421583	0.646825	0.742879	0.793313	0.760402	0.734802	0.610236	0.433126	0.356375	0.438584	0.357364	0.440554	0.384559	0.351293	0.354531	0.772334	0.790517	0.788184	0.646825	0.644186	0.660436	0.527422	0.763689	0.765924	0.807194	0.783862	0.724784	0.757511	0.768625	0.763649	0.773498	0.766513	0.445793	0.754777	0.758216	0.372868	0.358491
MAB353_set4	0.75678	0.75801	0.722881	0.737903	0.432099	0.491728	0.434454	0.5	0.425893	0.419492	0.422862	0.400178	0.517007	0.627306	0.74654	0.79115	0.755912	0.745081	0.651206	0.480874	0.41277	0.507627	0.414105	0.504726	0.456971	0.41723	0.412037	0.760575	0.75	0.753807	0.642424	0.641697	0.658228	0.585987	0.757167	0.756906	0.752971	0.784746	0.734349	0.774873	0.777403	0.794763	0.782258	0.791964	0.505639	0.720779	0.716607	0.443739	0.415896
SCN10_set1	0.756463	0.756065	0.755102	0.770867	0.421388	0.457101	0.369127	0.432886	0.369627	0.390244	0.375373	0.344778	0.481055	0.666915	0.806338	0.880544	0.829515	0.800285	0.655556	0.458333	0.385838	0.45664	0.384672	0.449309	0.409405	0.388664	0.381166	0.794993	0.77814	0.768606	0.653367	0.663265	0.675696	0.564655	0.751351	0.758595	0.789581	0.76793	0.727703	0.850807	0.847914	0.801351	0.807971	0.821532	0.454198	0.757871	0.75405	0.397959	0.408284
SEQ11_set1	0.755495	0.785326	0.748971	0.762376	0.432143	0.515648	0.395129	0.436401	0.390173	0.39071	0.388722	0.367965	0.453615	0.660902	0.724504	0.743867	0.718071	0.695965	0.65	0.476366	0.390671	0.487004	0.390441	0.482946	0.427577	0.389116	0.392157	0.763301	0.799672	0.801501	0.655779	0.663235	0.677253	0.584201	0.821526	0.824812	0.862892	0.791951	0.726467	0.777778	0.740841	0.765668	0.748902	0.742711	0.483051	0.85574	0.856296	0.413235	0.438152
Msole_set2	0.751037	0.742798	0.816369	0.82	0.443165	0.499245	0.414148	0.473901	0.427632	0.437328	0.436073	0.391971	0.467497	0.657295	0.708333	0.745985	0.712121	0.70073	0.657855	0.480597	0.439617	0.506897	0.4375	0.51014	0.464185	0.4369	0.438262	0.730399	0.748339	0.737277	0.664541	0.664444	0.675112	0.559441	0.740385	0.739329	0.757618	0.747922	0.691136	0.757221	0.723829	0.747579	0.751852	0.735988	0.505443	0.760337	0.759009	0.44122	0.42244
Nasir_set2	0.75102	0.738544	0.755435	0.761905	0.438385	0.507418	0.381916	0.429825	0.396552	0.415426	0.415419	0.380201	0.51019	0.667414	0.756356	0.775466	0.77439	0.751079	0.68945	0.477974	0.417391	0.477612	0.415081	0.486923	0.438451	0.414305	0.420659	0.753378	0.75817	0.766892	0.7175	0.715328	0.716691	0.587069	0.755405	0.751121	0.761224	0.753061	0.740816	0.794595	0.738836	0.77038	0.767831	0.786232	0.485474	0.731579	0.732644	0.418129	0.424332
G21212_set2	0.749313	0.751701	0.800136	0.791254	0.432046	0.469219	0.393052	0.456403	0.404797	0.415185	0.411498	0.382438	0.447802	0.662121	0.754274	0.794928	0.753762	0.732221	0.653153	0.471111	0.414223	0.486301	0.413333	0.486781	0.444212	0.413488	0.413505	0.736699	0.742149	0.747956	0.656566	0.656065	0.637444	0.58885	0.743537	0.743202	0.762363	0.753086	0.725275	0.783765	0.750683	0.756516	0.773196	0.758065	0.49226	0.755319	0.749256	0.429734	0.411544
G21212_set1	0.748626	0.752381	0.8	0.792763	0.43133	0.465672	0.391599	0.455962	0.403179	0.409029	0.40738	0.380952	0.446038	0.659398	0.753901	0.797258	0.754422	0.730548	0.655456	0.468981	0.411079	0.483562	0.410162	0.486047	0.440725	0.407357	0.410256	0.738388	0.745066	0.746248	0.651515	0.651471	0.635894	0.584201	0.742857	0.746617	0.76571	0.754781	0.723738	0.785617	0.75	0.757162	0.774123	0.758746	0.490755	0.757919	0.752593	0.427941	0.409836
Bilfa4_r1_set3	0.747344	0.789671	0.750758	0.759354	0.417453	0.46136	0.350523	0.415546	0.362069	0.365211	0.361371	0.343049	0.437594	0.648292	0.747664	0.761146	0.750375	0.720096	0.640769	0.457951	0.365762	0.453172	0.363359	0.452077	0.394009	0.364114	0.366822	0.731523	0.792088	0.788084	0.649235	0.652273	0.670732	0.569892	0.802553	0.803406	0.829066	0.783459	0.702256	0.764222	0.737631	0.753003	0.737952	0.731231	0.458003	1	0.999241	0.393778	0.399536
Bilfa4_r2_set3	0.746647	0.792952	0.745914	0.754591	0.415515	0.465152	0.35044	0.41129	0.360294	0.363905	0.358896	0.342144	0.435841	0.646565	0.744275	0.755486	0.747059	0.716301	0.639605	0.455022	0.364444	0.445926	0.362481	0.447327	0.38914	0.362297	0.364472	0.731509	0.79602	0.79068	0.652284	0.654247	0.673393	0.560526	0.803545	0.804414	0.83432	0.783604	0.701327	0.760646	0.734559	0.748892	0.738519	0.731222	0.453906	0.999241	1	0.387481	0.398176
INB827_set1	0.743484	0.794437	0.711644	0.732348	0.371795	0.433333	0.353378	0.416216	0.368534	0.375341	0.377246	0.352224	0.486376	0.639013	0.695467	0.755043	0.724932	0.722701	0.645926	0.437592	0.379884	0.465259	0.379562	0.462308	0.395543	0.373813	0.379491	0.756812	0.775327	0.771798	0.6875	0.678571	0.670571	0.543103	0.768392	0.769865	0.783379	0.786104	0.702041	0.739513	0.737805	0.766667	0.744913	0.733333	0.46789	0.766517	0.770649	0.388158	0.387982
ALB123_set4	0.738298	0.753511	0.718839	0.721939	0.431953	0.503858	0.406863	0.465638	0.40494	0.425847	0.414977	0.384903	0.487288	0.665109	1	0.875735	0.948664	0.905082	0.647377	0.483969	0.421569	0.492948	0.422492	0.49361	0.453824	0.424051	0.419782	0.796192	0.755499	0.747532	0.629534	0.619879	0.647328	0.573741	0.745775	0.749611	0.739038	0.746818	0.729196	0.858848	0.838483	0.802113	0.810709	0.820301	0.489666	0.747664	0.744275	0.436073	0.414992
Pinto_Saltillo_set1	0.730949	0.69862	0.687888	0.705224	0.39644	0.527872	0.397397	0.414242	0.403783	0.389319	0.397942	0.39491	0.493827	0.771795	0.67926	0.690865	0.691718	0.672386	0.722504	0.486509	0.394518	0.454475	0.39196	0.457672	0.424961	0.38906	0.395369	0.645286	0.671642	0.661265	0.762784	0.758333	0.769682	0.637255	0.680556	0.691126	0.681607	0.643518	0.718461	0.709356	0.690184	0.675655	0.671667	0.66335	0.470175	0.684391	0.686125	0.417923	0.42652
Mbala_Mix_set3	0.724368	0.707478	0.838018	0.840266	0.423729	0.503776	0.38287	0.420205	0.389868	0.400148	0.398318	0.361437	0.444772	0.686738	0.693721	0.708268	0.700735	0.688281	0.661631	0.463964	0.402222	0.486667	0.401198	0.488959	0.410392	0.401325	0.401074	0.711965	0.690713	0.687316	0.649235	0.669881	0.68209	0.583187	0.677253	0.682165	0.711226	0.69764	0.699558	0.711877	0.722467	0.697794	0.701625	0.69764	0.486698	0.690549	0.68994	0.40313	0.428896
INB841_set1	0.718793	0.723202	0.693151	0.710873	0.397436	0.463596	0.374324	0.412838	0.383285	0.386921	0.390555	0.365468	0.47752	0.645427	0.726308	0.748559	0.73103	0.735632	0.65899	0.474963	0.390421	0.481583	0.38783	0.476154	0.414465	0.385346	0.387387	0.736376	0.720854	0.718665	0.699501	0.687134	0.673275	0.568966	0.736054	0.737988	0.735014	0.742177	0.690897	0.725305	0.765583	0.711565	0.758746	0.744913	0.48318	0.775525	0.781388	0.399707	0.410104
SMC17_set1	0.71751	0.746279	0.713798	0.726601	0.453058	0.517088	0.430593	0.486523	0.442446	0.408844	0.410795	0.423132	0.523098	0.61919	0.753879	0.816356	0.776725	0.746408	0.611441	0.443382	0.40566	0.501361	0.406158	0.49537	0.45625	0.407182	0.410661	0.728261	0.756536	0.755767	0.606784	0.619883	0.634559	0.518998	0.719429	0.712894	0.749321	0.747283	0.686821	0.804993	0.796622	0.761872	0.776565	0.780435	0.499233	0.718373	0.713442	0.471491	0.401932
SEA15_set2	0.716049	0.736413	0.731507	0.74461	0.409286	0.47976	0.37415	0.417007	0.361393	0.373806	0.366314	0.349275	0.460219	0.725831	0.792319	0.759768	0.800136	0.765557	0.670915	0.433976	0.369883	0.459754	0.367061	0.451087	0.412256	0.373641	0.372163	0.730926	0.714521	0.713605	0.713568	0.710914	0.732593	0.604712	0.708843	0.70121	0.733196	0.707133	0.716735	0.775204	0.770805	0.743836	0.721324	0.732796	0.46136	0.778788	0.776786	0.384956	0.401799
Musego_set3	0.714286	0.70963	0.810164	0.800169	0.468992	0.520548	0.440177	0.50074	0.44362	0.461194	0.459877	0.422222	0.490327	0.707373	0.706656	0.712361	0.70178	0.693218	0.646565	0.496965	0.464179	0.540299	0.460784	0.53962	0.487842	0.46211	0.458204	0.690299	0.718593	0.711194	0.681934	0.692192	0.667922	0.612989	0.704478	0.708461	0.716095	0.687779	0.69076	0.717037	0.706973	0.718331	0.6994	0.688806	0.538766	0.689628	0.681335	0.467572	0.452454
JESCA_set3	0.707281	0.678886	0.722304	0.723794	0.496918	0.540091	0.456808	0.511713	0.455213	0.443131	0.45107	0.439883	0.533873	0.717226	0.636641	0.675781	0.636029	0.628125	0.738311	0.547297	0.441481	0.539143	0.438715	0.541471	0.493976	0.443299	0.440184	0.663717	0.718543	0.71944	0.657828	0.679583	0.692365	0.658772	0.709867	0.707447	0.705015	0.680678	0.700886	0.677419	0.685756	0.685841	0.671365	0.665436	0.536834	0.696947	0.689189	0.474627	0.493939
SEA5_set1	0.705923	0.78406	0.725585	0.735148	0.412857	0.470896	0.383311	0.41791	0.385116	0.390561	0.388554	0.37013	0.465116	0.667669	0.723404	0.733429	0.733333	0.735591	0.663677	0.487445	0.392285	0.485616	0.389706	0.486883	0.413287	0.388965	0.391729	0.70041	0.749178	0.745554	0.670823	0.674743	0.682891	0.586505	0.779372	0.78012	0.79617	0.735978	0.671683	0.733016	0.723129	0.724727	0.715959	0.708455	0.498462	0.904977	0.906204	0.411029	0.429851
Decelaya_set2	0.703039	0.682627	0.722759	0.724541	0.493516	0.536953	0.453425	0.510274	0.455344	0.433287	0.447409	0.440058	0.524171	0.715046	0.643061	0.681752	0.637552	0.623907	0.739819	0.544162	0.437223	0.536451	0.434426	0.539124	0.491573	0.432877	0.436834	0.662551	0.717355	0.713992	0.656642	0.677083	0.692825	0.65993	0.710562	0.707447	0.698204	0.676105	0.698204	0.676269	0.678571	0.677241	0.669881	0.661004	0.533594	0.702599	0.695195	0.474702	0.489426
SEA5_set2	0.702889	0.782313	0.726648	0.734219	0.415242	0.472973	0.384196	0.418937	0.385174	0.392076	0.388636	0.371553	0.459478	0.664902	0.721906	0.733333	0.731557	0.733719	0.654887	0.487389	0.392387	0.487004	0.389793	0.489114	0.417015	0.390476	0.39426	0.701503	0.745455	0.742486	0.673418	0.672083	0.678783	0.58056	0.776262	0.77534	0.796016	0.734203	0.668269	0.731241	0.719945	0.718793	0.712077	0.704545	0.498454	0.903788	0.905045	0.412112	0.431138
LMB49_set3	0.702541	0.710914	0.763393	0.766332	0.476744	0.525836	0.425626	0.461708	0.440177	0.437685	0.439231	0.421829	0.479259	0.700461	0.719814	0.750789	0.718195	0.705512	0.682094	0.51284	0.438152	0.511177	0.435338	0.515032	0.461422	0.438519	0.439137	0.68425	0.694631	0.696137	0.730769	0.728636	0.705397	0.611111	0.680535	0.679173	0.703566	0.689169	0.681751	0.721239	0.723781	0.718101	0.724627	0.725446	0.517323	0.698302	0.69651	0.457143	0.446646
Moono_set3	0.702504	0.710756	0.76393	0.763636	0.471799	0.522455	0.417997	0.453556	0.43377	0.431085	0.431818	0.414244	0.475182	0.699697	0.720274	0.75	0.719388	0.705426	0.689371	0.505944	0.43025	0.499266	0.428042	0.50312	0.455224	0.430657	0.430956	0.68448	0.695222	0.696193	0.72796	0.72969	0.705926	0.608202	0.682284	0.679545	0.703514	0.687866	0.679094	0.722384	0.723435	0.719298	0.724265	0.725073	0.504651	0.700913	0.7	0.447407	0.43994
Lukupa_set3	0.700965	0.671949	0.709936	0.713523	0.451159	0.542484	0.424051	0.448576	0.42381	0.413738	0.422442	0.405705	0.476115	0.801471	0.709917	0.697124	0.697933	0.6875	0.732843	0.513754	0.415064	0.4944	0.41343	0.5	0.445528	0.414013	0.412541	0.674121	0.655417	0.64673	0.780105	0.782958	0.773752	0.642857	0.651757	0.658678	0.654952	0.6563	0.742834	0.709984	0.696032	0.669856	0.690895	0.692982	0.502525	0.693257	0.6953	0.436393	0.457377
Buteko_set5	0.69677	0.667151	0.699706	0.712042	0.449541	0.54379	0.425656	0.446793	0.428241	0.421898	0.427653	0.410632	0.477206	0.786058	0.693303	0.688665	0.688141	0.676791	0.722222	0.509464	0.422239	0.494135	0.420722	0.500824	0.452985	0.422125	0.419872	0.648175	0.658537	0.647445	0.782322	0.780811	0.763323	0.647541	0.656934	0.660287	0.659324	0.648311	0.723935	0.71137	0.684942	0.662996	0.680685	0.684006	0.505747	0.692432	0.691759	0.438088	0.461844
White_r1_set5	0.690131	0.681232	0.764069	0.772884	0.42587	0.505486	0.40158	0.426724	0.391337	0.404179	0.4	0.363982	0.455072	0.722662	0.691843	0.684049	0.692641	0.675076	0.663281	0.468118	0.402607	0.493516	0.403101	0.492659	0.441912	0.405308	0.403968	0.667626	0.678082	0.671942	0.695538	0.703704	0.704791	0.622263	0.655396	0.656398	0.683526	0.649275	0.716353	0.696121	0.709654	0.673661	0.71	0.71089	0.496764	0.685127	0.683801	0.415504	0.438088
PI527337-F_set3	0.688806	0.712922	0.699555	0.699833	0.455247	0.509849	0.403084	0.440529	0.417526	0.399852	0.39954	0.383088	0.480059	0.710245	0.681818	0.70912	0.705015	0.697183	0.682576	0.498494	0.39896	0.486627	0.399399	0.489748	0.449548	0.401034	0.40169	0.696296	0.673045	0.670118	0.670483	0.677347	0.663677	0.604569	0.66839	0.676067	0.68713	0.702663	0.664201	0.711029	0.731222	0.691568	0.703264	0.70963	0.481947	0.688172	0.685045	0.425898	0.437785
Urwera_set3	0.687126	0.650443	0.706408	0.703361	0.465891	0.512158	0.459499	0.492636	0.465288	0.456845	0.455453	0.451327	0.517778	0.708716	0.625385	0.645669	0.626479	0.642072	0.763238	0.53238	0.456036	0.53869	0.450376	0.542654	0.483333	0.456296	0.456086	0.630015	0.660535	0.660979	0.648101	0.673163	0.713102	0.663445	0.674074	0.675076	0.662704	0.619436	0.689169	0.671091	0.635155	0.667656	0.63806	0.638187	0.551101	0.652074	0.64759	0.461769	0.490107
G14519_set1	0.683379	0.684103	0.695205	0.707921	0.405	0.519345	0.378214	0.435724	0.38078	0.375	0.383283	0.361472	0.437926	0.732331	0.700284	0.7114	0.689281	0.670749	0.725782	0.471196	0.379738	0.455601	0.379971	0.454405	0.417713	0.37483	0.379336	0.690314	0.653279	0.653479	0.715	0.708088	0.70944	0.65078	0.662347	0.670181	0.66985	0.657572	0.713506	0.695799	0.713026	0.673706	0.691801	0.689504	0.46	0.656061	0.654532	0.3875	0.423134
Nakanja_set3	0.682963	0.666179	0.68787	0.688963	0.468462	0.53003	0.447368	0.483187	0.43695	0.435935	0.437595	0.424597	0.530837	0.710486	0.654962	0.688871	0.656388	0.650546	0.804054	0.542665	0.434269	0.509601	0.434621	0.511006	0.477545	0.436123	0.433588	0.664212	0.6733	0.670354	0.667929	0.688707	0.724292	0.640459	0.683358	0.684171	0.667404	0.62813	0.694403	0.672035	0.679619	0.658321	0.659024	0.658555	0.516406	0.66896	0.665667	0.460507	0.475831
SMB17_set1	0.681756	0.687924	0.652055	0.652893	0.517832	0.490313	0.508108	0.542568	0.499279	0.476125	0.478979	0.492795	0.458447	0.617868	0.668794	0.702878	0.691316	0.713256	0.582589	0.481563	0.473071	0.54235	0.477206	0.539352	0.505571	0.472826	0.478916	0.670981	0.686371	0.68733	0.596977	0.590308	0.603982	0.555268	0.647139	0.643825	0.71594	0.661444	0.659647	0.715832	0.665312	0.706122	0.673246	0.664483	0.539816	0.647281	0.645401	0.510264	0.508172
MEX222_set3	0.678964	0.645833	0.711268	0.716899	0.483819	0.507166	0.460648	0.498457	0.466718	0.461838	0.471865	0.455178	0.493789	0.729968	0.686084	0.685124	0.664341	0.672414	0.720635	0.542721	0.461719	0.541406	0.461295	0.550497	0.497619	0.463509	0.459742	0.637072	0.690227	0.68323	0.708556	0.702044	0.692913	0.668508	0.677795	0.6808	0.668224	0.636081	0.673375	0.680835	0.671827	0.651397	0.646322	0.646417	0.542904	0.681159	0.67429	0.478774	0.485623
UBR95-2_set3	0.678571	0.693098	0.708767	0.714765	0.502315	0.563636	0.463343	0.508065	0.455882	0.45037	0.458652	0.446402	0.502212	0.724848	0.677147	0.701727	0.672312	0.665102	0.734091	0.554135	0.448071	0.534815	0.446188	0.537795	0.503771	0.449852	0.448698	0.66568	0.720199	0.712703	0.695431	0.7	0.717814	0.65636	0.707533	0.712214	0.690089	0.663959	0.672337	0.697947	0.688235	0.667651	0.662946	0.664941	0.536834	0.705385	0.702256	0.48281	0.490881
PI321094-D_set3	0.677991	0.618076	0.69469	0.699667	0.413609	0.521739	0.391557	0.418486	0.391241	0.369118	0.378234	0.376093	0.485359	0.747344	0.648402	0.652411	0.656433	0.646417	0.715789	0.467213	0.369661	0.472754	0.366815	0.46875	0.409431	0.36896	0.366261	0.632159	0.664463	0.652717	0.732911	0.748521	0.732593	0.644737	0.633431	0.641667	0.626285	0.615103	0.691801	0.657434	0.682482	0.63836	0.66003	0.661527	0.476672	0.612214	0.609865	0.408012	0.411765
Mexican142_set2	0.677794	0.633621	0.721739	0.725525	0.466616	0.503949	0.471182	0.507925	0.480916	0.465318	0.476266	0.458841	0.496377	0.807631	0.652402	0.667683	0.662084	0.662577	0.741732	0.535881	0.467692	0.552174	0.468069	0.560163	0.496329	0.466859	0.465819	0.621212	0.669565	0.648629	0.755319	0.739535	0.736392	0.71755	0.646465	0.647293	0.647529	0.606522	0.693478	0.691198	0.654624	0.648336	0.651235	0.653846	0.559253	0.664274	0.658805	0.479814	0.506309
SEL1309_set4	0.67733	0.681818	0.654167	0.658291	0.500725	0.521212	0.475275	0.533654	0.470674	0.46888	0.463359	0.443631	0.511773	0.637405	0.669264	0.677698	0.678375	0.655474	0.570348	0.491766	0.460857	0.556787	0.463433	0.547806	0.51481	0.466942	0.464122	0.659059	0.665557	0.670125	0.610687	0.587798	0.600149	0.535965	0.676349	0.667431	0.688366	0.653047	0.663209	0.689133	0.694215	0.703039	0.672593	0.667651	0.54595	0.635321	0.632684	0.496274	0.470499
GLP2_set3	0.676558	0.634503	0.695266	0.699167	0.465491	0.548193	0.459854	0.481022	0.461201	0.445428	0.451908	0.45614	0.526432	0.77803	0.629573	0.663026	0.631965	0.646875	0.766165	0.542665	0.443953	0.529498	0.43806	0.542386	0.478979	0.444934	0.443598	0.608984	0.633058	0.633088	0.80203	0.789318	0.782318	0.706446	0.633284	0.63242	0.656112	0.6125	0.695301	0.659357	0.624451	0.644118	0.613737	0.61782	0.542835	0.677591	0.678144	0.461997	0.505295
PAO3_set3	0.673621	0.643172	0.690936	0.680602	0.462308	0.513636	0.453079	0.487537	0.461765	0.468935	0.470183	0.443466	0.511062	0.764394	0.655675	0.688576	0.671324	0.681182	0.728916	0.507519	0.465976	0.535503	0.470808	0.536834	0.490196	0.466863	0.470138	0.616124	0.632279	0.629985	0.794937	0.778274	0.763079	0.670775	0.611521	0.612633	0.649408	0.618168	0.699409	0.693098	0.666176	0.645495	0.667905	0.670858	0.543682	0.652374	0.646617	0.474627	0.480303
Akaryose_set3	0.673454	0.624256	0.693524	0.69797	0.455677	0.519172	0.455423	0.497771	0.455291	0.446027	0.458787	0.445685	0.506726	1	0.665109	0.660032	0.661699	0.666404	0.740061	0.519817	0.441529	0.521772	0.443268	0.527911	0.495413	0.445522	0.444359	0.616192	0.624582	0.621439	0.771208	0.770802	0.765151	0.688057	0.633034	0.633127	0.643178	0.612275	0.688156	0.668899	0.650522	0.667414	0.651652	0.653443	0.524487	0.648292	0.646565	0.467523	0.473806
G2333_set4	0.67234	0.638537	0.678977	0.68942	0.472552	0.54	0.460674	0.479635	0.457399	0.450565	0.458009	0.461194	0.509901	0.739907	0.654348	0.651982	0.649506	0.64574	0.90458	0.55564	0.460843	0.512748	0.461948	0.523163	0.484935	0.452113	0.458075	0.634887	0.649746	0.645686	0.719072	0.717095	0.738965	0.65625	0.673267	0.675234	0.642351	0.609773	0.67256	0.658228	0.65493	0.652542	0.628959	0.63609	0.535714	0.654446	0.650842	0.474242	0.497689
PI207262_set3	0.672107	0.609649	0.718935	0.724252	0.496166	0.526395	0.465693	0.492701	0.469985	0.448378	0.451294	0.45614	0.513216	0.749619	0.642531	0.647975	0.640762	0.674455	0.738311	0.543348	0.44904	0.529498	0.442537	0.536834	0.488756	0.449339	0.447328	0.603676	0.633499	0.638971	0.807107	0.777448	0.758955	0.785839	0.634757	0.633536	0.634559	0.593979	0.750367	0.69152	0.637628	0.639706	0.634417	0.633088	0.536604	0.667939	0.658171	0.476969	0.514329
Mexico_54_set2	0.672006	0.647665	0.667361	0.672529	0.475434	0.532576	0.457241	0.496552	0.472874	0.473141	0.477064	0.451684	0.504868	0.745427	0.643064	0.660059	0.64592	0.647877	0.782905	0.553223	0.474889	0.529046	0.474627	0.544741	0.500704	0.473141	0.475573	0.632597	0.621464	0.610497	0.752538	0.732887	0.735426	0.695958	0.63931	0.64688	0.630042	0.594444	0.687065	0.667818	0.634163	0.640972	0.624071	0.622781	0.547582	0.640337	0.63985	0.472388	0.507564
UBR(92)25_set2	0.671745	0.679891	0.721379	0.721667	0.510101	0.553544	0.467764	0.506859	0.458394	0.460055	0.466514	0.450437	0.498617	0.730653	0.684549	0.704082	0.67469	0.661314	0.732681	0.539552	0.458027	0.541322	0.455423	0.542122	0.516129	0.459534	0.456621	0.651995	0.714521	0.703984	0.700252	0.704309	0.723134	0.661121	0.699176	0.705927	0.68119	0.649378	0.672891	0.693681	0.689133	0.674033	0.665436	0.667894	0.539596	0.692366	0.689655	0.48737	0.493976
PI207262_set2	0.671724	0.623465	0.707989	0.723794	0.492826	0.528528	0.460383	0.487022	0.460756	0.445816	0.445619	0.449275	0.508953	0.745083	0.647353	0.657971	0.650892	0.675832	0.736487	0.538633	0.444282	0.526749	0.437778	0.531931	0.481119	0.446721	0.442424	0.611644	0.643564	0.644521	0.801508	0.773669	0.759644	0.775742	0.645205	0.638088	0.643054	0.603164	0.755846	0.694938	0.645205	0.650619	0.639912	0.638563	0.533179	0.667933	0.660688	0.469719	0.509745
G5686_set3	0.671472	0.634933	0.693182	0.699319	0.474843	0.536265	0.460329	0.494012	0.463213	0.458459	0.468799	0.450525	0.518797	0.691589	0.657277	0.661058	0.650376	0.653045	0.781011	0.531394	0.456127	0.537879	0.458015	0.536232	0.480769	0.457895	0.454758	0.620846	0.666384	0.672205	0.708549	0.713526	0.730594	0.654741	0.670934	0.673913	0.653323	0.633484	0.652632	0.670915	0.657658	0.656863	0.642965	0.653092	0.555024	0.651563	0.652074	0.473404	0.479167
PAD3_set3	0.670641	0.638767	0.684993	0.677554	0.464561	0.516667	0.456012	0.489003	0.463235	0.471894	0.473966	0.444934	0.508112	0.762158	0.648006	0.68125	0.665441	0.67757	0.732628	0.513534	0.46963	0.539259	0.473802	0.543239	0.49247	0.469809	0.473201	0.608728	0.628952	0.625554	0.791349	0.772321	0.76009	0.674028	0.610044	0.610856	0.644231	0.61226	0.694239	0.687225	0.660294	0.642541	0.664933	0.667899	0.548513	0.648545	0.643609	0.476119	0.484067
G2333_set1	0.670613	0.63931	0.679416	0.69263	0.474674	0.53852	0.456731	0.480769	0.454612	0.447441	0.455167	0.455409	0.506224	0.73516	0.657554	0.655474	0.646897	0.644006	0.90284	0.549254	0.457965	0.506935	0.459016	0.517296	0.482394	0.448966	0.454338	0.633472	0.648671	0.644044	0.713924	0.710879	0.734281	0.655594	0.668283	0.671254	0.641274	0.605263	0.674515	0.658654	0.656336	0.653527	0.62908	0.635155	0.529595	0.653139	0.649849	0.470282	0.498492
Tungulumilyango_set3	0.670387	0.617474	0.669881	0.676667	0.462963	0.51059	0.467009	0.494135	0.456618	0.451923	0.459418	0.445668	0.488201	0.75	0.651306	0.636364	0.650221	0.682031	0.785607	0.547368	0.45178	0.528932	0.452774	0.540284	0.499247	0.45354	0.454755	0.60709	0.623754	0.619823	0.7733	0.769345	0.778358	0.692982	0.636834	0.641221	0.647929	0.581979	0.69764	0.664464	0.629412	0.634417	0.616864	0.624815	0.539185	0.649847	0.651355	0.478358	0.501517
SELIAN06_set3	0.669643	0.622614	0.662704	0.665552	0.474537	0.512859	0.456012	0.483138	0.463235	0.461538	0.456555	0.453744	0.494109	0.751897	0.657209	0.657277	0.66053	0.673947	0.801349	0.542793	0.460741	0.525223	0.457335	0.526025	0.489458	0.460972	0.46319	0.608728	0.610368	0.603397	0.755076	0.746637	0.760479	0.696303	0.62777	0.632263	0.641272	0.584808	0.687592	0.656388	0.630882	0.639586	0.624814	0.62	0.534321	0.640769	0.63293	0.467164	0.503794
Ayenew3_set3	0.668889	0.654744	0.687592	0.695688	0.451761	0.511261	0.440962	0.470845	0.421784	0.425735	0.435213	0.424088	0.510264	0.765151	0.647328	0.657031	0.663012	0.667446	0.725976	0.518685	0.423417	0.494853	0.424963	0.5	0.46102	0.425329	0.43064	0.633823	0.630579	0.630882	0.856784	0.885524	1	0.65096	0.649265	0.648936	0.64464	0.628487	0.680352	0.678102	0.659357	0.655654	0.642121	0.647059	0.51087	0.670732	0.673393	0.448661	0.469033
Tamba_set5	0.668079	0.638773	0.679325	0.680743	0.466863	0.525915	0.468531	0.491608	0.463704	0.45582	0.46677	0.450517	0.483075	0.762673	0.666422	0.660714	0.667837	0.673106	0.789954	0.550758	0.459701	0.533052	0.460784	0.543513	0.481375	0.455307	0.460709	0.618347	0.622074	0.608543	0.78117	0.765413	0.76546	0.693606	0.628852	0.637692	0.641549	0.598731	0.703103	0.665734	0.647966	0.64507	0.618441	0.628167	0.548666	0.634884	0.636225	0.467572	0.506098
Fungula_set5	0.668067	0.637621	0.681564	0.681208	0.465693	0.528788	0.468793	0.488904	0.462445	0.454798	0.465438	0.450808	0.481818	0.76529	0.666909	0.660767	0.66922	0.676991	0.792109	0.550452	0.458457	0.53417	0.460329	0.54252	0.479374	0.454294	0.460123	0.61875	0.62	0.609028	0.779188	0.765321	0.766867	0.69224	0.629167	0.63685	0.64176	0.599301	0.702797	0.667129	0.649513	0.645251	0.617735	0.628338	0.550078	0.635593	0.636914	0.467766	0.505311
G2252_set3	0.667922	0.622768	0.684962	0.690556	0.49142	0.537462	0.468796	0.491828	0.459762	0.460329	0.458978	0.459077	0.520179	0.734977	0.65109	0.648413	0.641045	0.638889	0.90303	0.56079	0.46021	0.517267	0.462121	0.519231	0.493893	0.46194	0.455745	0.625749	0.644538	0.646926	0.706633	0.712557	0.734493	0.653641	0.665419	0.671827	0.63943	0.598802	0.664671	0.649554	0.651786	0.650972	0.630631	0.635682	0.532385	0.651397	0.648092	0.47803	0.500769
Pomba_set5	0.667135	0.640278	0.683029	0.684122	0.469208	0.527439	0.469359	0.49234	0.465288	0.458101	0.469136	0.451994	0.485253	0.764209	0.66691	0.663704	0.670629	0.678519	0.791159	0.554463	0.461997	0.537815	0.463102	0.547393	0.482906	0.45758	0.46379	0.621339	0.622483	0.611576	0.784615	0.767267	0.767319	0.694149	0.630405	0.63727	0.643057	0.600421	0.703366	0.668524	0.650838	0.646564	0.617515	0.62872	0.553375	0.636997	0.638298	0.46988	0.509146
PI527540-A_set3	0.664454	0.646501	0.695876	0.695688	0.472477	0.530781	0.435953	0.471616	0.432847	0.438326	0.443769	0.432216	0.506589	0.803328	0.621951	0.645086	0.638686	0.625	0.703148	0.519403	0.434559	0.516912	0.432392	0.517941	0.480568	0.436403	0.437595	0.625551	0.629967	0.625551	0.805764	0.808997	0.801481	0.657343	0.604258	0.609682	0.631424	0.618768	0.673977	0.663994	0.652555	0.659091	0.646539	0.646109	0.524106	0.640791	0.637519	0.462853	0.46762
Lusaka_r3_set5	0.663649	0.626547	0.707639	0.711667	0.447101	0.513575	0.435172	0.449655	0.419473	0.417012	0.423664	0.410088	0.484006	0.76176	0.678003	0.645588	0.65651	0.653166	0.761295	0.505232	0.415192	0.504161	0.415797	0.513261	0.46822	0.416667	0.413872	0.631215	0.610282	0.61326	0.74495	0.738872	0.744048	0.666958	0.631906	0.631459	0.625	0.611961	0.683333	0.631035	0.663209	0.64375	0.626479	0.627581	0.514729	0.687786	0.684211	0.444113	0.46762
G12796_set3	0.66311	0.620482	0.684932	0.691781	0.492101	0.551084	0.482707	0.509023	0.47813	0.471125	0.477201	0.466165	0.512103	0.75117	0.667981	0.683064	0.656344	0.670926	0.761646	0.553077	0.468798	0.550152	0.469278	0.559774	0.496914	0.470499	0.469291	0.610606	0.622034	0.625	0.779793	0.770992	0.757319	0.698741	0.630303	0.630878	0.622914	0.61649	0.694234	0.676205	0.639517	0.642424	0.667431	0.662861	0.561699	0.656398	0.650695	0.495399	0.51633
Flor_de_Junio_Victoria_set1	0.662293	0.635431	0.661379	0.663062	0.438218	0.515742	0.41485	0.442779	0.425036	0.421596	0.42868	0.412791	0.46845	0.772315	0.637857	0.654572	0.653899	0.6582	0.74024	0.503715	0.426579	0.488981	0.422849	0.499219	0.444522	0.421233	0.428571	0.62294	0.602649	0.598214	0.8	0.792899	0.771174	0.653846	0.607682	0.610942	0.618656	0.596154	0.69273	0.651432	0.656421	0.636488	0.641703	0.648311	0.500774	0.629376	0.630988	0.434815	0.470677
G10474_set2	0.661495	0.628492	0.727786	0.735195	0.456618	0.511538	0.448951	0.48042	0.443452	0.439607	0.445046	0.442136	0.492254	0.716615	0.648688	0.642433	0.650983	0.648065	0.77454	0.513699	0.43928	0.522472	0.441667	0.532748	0.482808	0.439161	0.439441	0.619916	0.638513	0.639356	0.742188	0.7118	0.720365	0.659253	0.638656	0.641304	0.622708	0.610014	0.662906	0.658263	0.655462	0.649789	0.628205	0.64039	0.536335	0.653727	0.649083	0.462935	0.465438
G11360_set1	0.659944	0.63205	0.653472	0.660267	0.480519	0.524924	0.4658	0.490411	0.460584	0.459889	0.464992	0.453285	0.493094	0.74772	0.653295	0.645773	0.649243	0.664971	0.801958	0.547085	0.465339	0.529778	0.46131	0.541601	0.492232	0.459366	0.464886	0.59116	0.613145	0.595041	0.761364	0.745171	0.76155	0.688928	0.632414	0.635671	0.629834	0.584254	0.674033	0.645405	0.629808	0.635172	0.621302	0.618557	0.548287	0.641654	0.636842	0.47247	0.505287
G2858_set2	0.659618	0.625	0.676871	0.692244	0.453125	0.545455	0.422869	0.433018	0.41847	0.415082	0.416667	0.412104	0.475477	0.832583	0.680339	0.66571	0.682065	0.664986	0.748882	0.500737	0.411936	0.47415	0.408088	0.484544	0.442521	0.41475	0.406015	0.619241	0.611842	0.602981	0.79397	0.790323	0.773932	0.654246	0.614499	0.616717	0.617166	0.59673	0.697548	0.671409	0.675034	0.65327	0.663994	0.66885	0.487711	0.641239	0.64095	0.434655	0.463487
SELIAN05-2_set3	0.659021	0.625753	0.669969	0.675815	0.52057	0.525621	0.478947	0.53985	0.507541	0.484802	0.488208	0.478163	0.515885	0.742163	0.641066	0.640097	0.627644	0.661058	0.726635	0.567797	0.481735	0.568389	0.479263	0.569132	0.521605	0.483359	0.483465	0.62197	0.640203	0.638088	0.697644	0.70948	0.727273	0.711712	0.640909	0.640063	0.658574	0.615151	0.699545	0.662651	0.636501	0.651515	0.624618	0.623288	0.572464	0.654088	0.643846	0.507657	0.513997
SEQ1_set4	0.658996	0.672865	0.658078	0.664992	0.523948	0.50303	0.522696	0.546768	0.51395	0.479196	0.487768	0.497067	0.538142	0.572741	0.629445	0.656566	0.647099	0.61347	0.548632	0.495502	0.474815	0.553472	0.476048	0.548742	0.528996	0.479282	0.473201	0.642659	0.674167	0.66759	0.567602	0.56791	0.584708	0.541373	0.669668	0.671254	0.693906	0.682386	0.66759	0.654959	0.661379	0.680498	0.69362	0.684172	0.532864	0.656682	0.662651	0.521642	0.490137
Cheupe_r1_set3	0.658754	0.63104	0.622222	0.625624	0.522308	0.536254	0.548246	0.60307	0.568915	0.548673	0.554281	0.538799	0.5375	0.725266	0.637195	0.640063	0.623348	0.677621	0.702723	0.621439	0.54579	0.626292	0.547015	0.628728	0.583459	0.546256	0.550305	0.628319	0.662252	0.656112	0.674684	0.672619	0.680389	0.65937	0.65243	0.650685	0.668879	0.62813	0.639381	0.651537	0.61347	0.639706	0.619436	0.611686	0.632605	0.631298	0.626126	0.574627	0.540909
MAZ149_r1_set4	0.658654	0.69769	0.670096	0.67438	0.515021	0.561285	0.483062	0.544038	0.490593	0.504781	0.516566	0.482659	0.51571	0.627259	0.659664	0.662873	0.642857	0.612392	0.584454	0.517725	0.508029	0.570451	0.510324	0.568885	0.560585	0.502721	0.506033	0.673261	0.709704	0.710095	0.63728	0.611765	0.611686	0.526863	0.729877	0.733786	0.728142	0.715164	0.644611	0.677069	0.66712	0.69891	0.676901	0.669096	0.567797	0.70121	0.703264	0.522059	0.477578
MAZ150_set4	0.658621	0.686731	0.664138	0.666667	0.51295	0.546687	0.503411	0.552524	0.501458	0.522008	0.533384	0.50655	0.488308	0.633333	0.652113	0.657368	0.630137	0.625362	0.593373	0.558036	0.526471	0.591598	0.52819	0.594237	0.564516	0.519863	0.523556	0.663923	0.674959	0.679698	0.615482	0.604444	0.605812	0.541885	0.704794	0.704407	0.722834	0.704264	0.633242	0.66735	0.649111	0.696845	0.677941	0.666667	0.583075	0.705479	0.707025	0.540741	0.523343
G2402_set1	0.65847	0.628378	0.6794	0.693443	0.451773	0.543027	0.421265	0.434051	0.41954	0.413043	0.417665	0.411765	0.475577	0.833333	0.683357	0.668338	0.681757	0.663324	0.751852	0.502199	0.413043	0.47483	0.409224	0.487673	0.439667	0.41272	0.407796	0.618046	0.612745	0.604478	0.793017	0.788321	0.77346	0.656034	0.616011	0.618441	0.619403	0.596337	0.699865	0.672507	0.674764	0.654471	0.664971	0.668841	0.488532	0.644361	0.644018	0.434211	0.462908
Michelite_set2	0.658402	0.697548	0.690509	0.691542	0.444842	0.530827	0.406548	0.465894	0.415698	0.39726	0.409848	0.406977	0.493122	0.691667	0.663338	0.682609	0.682877	0.648256	0.663404	0.504458	0.399413	0.502058	0.398669	0.504673	0.448324	0.396999	0.400908	0.646375	0.732673	0.722982	0.728426	0.721481	0.725446	0.637719	0.701778	0.704407	0.695323	0.676511	0.678817	0.692623	0.699042	0.670782	0.662979	0.654185	0.506988	0.667428	0.666168	0.453333	0.418045
Cheupe_r2_set3	0.658284	0.634503	0.638109	0.637271	0.533794	0.55136	0.537226	0.594891	0.556369	0.539823	0.544275	0.526316	0.530837	0.725266	0.637957	0.638498	0.618035	0.669782	0.709214	0.62556	0.534712	0.620944	0.537258	0.621473	0.575075	0.537445	0.537405	0.631811	0.665008	0.656112	0.683544	0.676558	0.682362	0.664049	0.655882	0.652207	0.669367	0.630147	0.638439	0.647661	0.627193	0.641703	0.631306	0.625554	0.623245	0.648545	0.642643	0.565476	0.554217
Kapolopolo_set5	0.653631	0.675862	0.692629	0.683333	0.455604	0.543807	0.431535	0.459889	0.429619	0.434119	0.433486	0.402635	0.5	0.735518	0.683792	0.692194	0.678472	0.672566	0.727685	0.520989	0.432792	0.515994	0.429104	0.51489	0.466667	0.435083	0.432061	0.653047	0.688119	0.679363	0.739899	0.723626	0.711624	0.662281	0.682825	0.684651	0.668524	0.63947	0.677127	0.68603	0.701803	0.655989	0.652593	0.652655	0.513997	0.696018	0.696241	0.447094	0.451662
Ayenew2_set3	0.653451	0.636628	0.675	0.68325	0.482469	0.538231	0.465893	0.484035	0.454148	0.459736	0.471212	0.450581	0.524818	0.770802	0.619879	0.648062	0.634643	0.64374	0.692654	0.540923	0.457478	0.526393	0.457037	0.527994	0.491803	0.459184	0.462822	0.611274	0.629752	0.627379	1	1	0.885524	0.668706	0.635432	0.636707	0.622255	0.61769	0.664964	0.648256	0.620815	0.612573	0.638032	0.628843	0.534108	0.652273	0.654247	0.468242	0.48949
Amahunja_set3	0.652923	0.619645	0.66194	0.673109	0.495342	0.543313	0.462389	0.479351	0.466716	0.458395	0.458589	0.466027	0.533333	0.740061	0.647377	0.653239	0.646667	0.644322	1	0.56571	0.458271	0.507452	0.454819	0.503956	0.48716	0.458518	0.458398	0.635958	0.643573	0.645833	0.694937	0.692654	0.725976	0.646127	0.662946	0.663594	0.637649	0.595839	0.68	0.650665	0.662722	0.65899	0.638806	0.640416	0.514107	0.640769	0.639605	0.468516	0.50916
Pinto_Villa_set1	0.651934	0.630286	0.671724	0.687086	0.457615	0.540419	0.421769	0.437415	0.42029	0.416209	0.418429	0.41534	0.484911	0.83635	0.679286	0.668116	0.676913	0.65896	0.754111	0.505177	0.413743	0.483516	0.409897	0.496118	0.4446	0.415869	0.409366	0.620713	0.614876	0.605624	0.80303	0.794118	0.774408	0.660558	0.617284	0.61858	0.61797	0.604795	0.704794	0.667575	0.672578	0.657534	0.666422	0.670322	0.496909	0.641667	0.640835	0.433628	0.464072
Kiangala_set3	0.650302	0.600746	0.68552	0.694068	0.490596	0.546083	0.474665	0.493294	0.473094	0.472305	0.471318	0.46194	0.516467	0.733746	0.656786	0.642173	0.636976	0.643651	0.869102	0.559451	0.471429	0.510558	0.468892	0.518459	0.506088	0.473094	0.467543	0.600601	0.60118	0.602853	0.747423	0.728376	0.745441	0.675045	0.621439	0.623839	0.612782	0.57958	0.67042	0.645522	0.64275	0.634384	0.625943	0.633083	0.524642	0.650621	0.649083	0.484826	0.516204
K132-3_set3	0.648325	0.648903	0.619237	0.623656	0.648026	0.581715	0.625392	0.646552	0.610675	0.612954	0.622964	0.590267	0.65748	0.58347	0.666118	0.664983	0.694488	0.63468	0.577922	0.5648	0.612342	0.61252	0.616	0.610084	0.630225	0.613386	0.613192	0.641614	0.670474	0.669558	0.632791	0.603503	0.598086	0.50188	0.665348	0.672386	0.647152	0.634858	0.608044	0.70266	0.64544	0.669036	0.683043	0.688976	0.610833	0.612111	0.609952	0.664013	0.57916
Ayenew1_set3	0.647355	0.640199	0.666667	0.675202	0.537662	0.554987	0.508685	0.54602	0.492537	0.505	0.524934	0.481297	0.5575	0.771208	0.629534	0.65457	0.641791	0.656	0.694937	0.580808	0.505025	0.571429	0.498737	0.577225	0.551546	0.503741	0.507692	0.6075	0.643432	0.634422	1	1	0.856784	0.69382	0.635678	0.639031	0.612782	0.608479	0.662907	0.647643	0.623134	0.61596	0.62625	0.618159	0.571059	0.649235	0.652284	0.525126	0.539846
EG21_set3	0.646177	0.592319	0.656203	0.662185	0.476744	0.507599	0.449852	0.478614	0.461538	0.474702	0.470046	0.451994	0.487389	0.771057	0.650463	0.646688	0.647407	0.667712	0.754532	0.549924	0.477612	0.529061	0.474359	0.534865	0.477273	0.474777	0.476043	0.604911	0.612416	0.609375	0.784062	0.757485	0.746997	0.673451	0.619048	0.623466	0.605655	0.58321	0.668889	0.641064	0.647189	0.61367	0.651042	0.650074	0.537795	0.620955	0.617247	0.473763	0.509924
SELIAN05-1_set3	0.64528	0.592297	0.694853	0.697347	0.478659	0.513493	0.440493	0.468795	0.454876	0.431186	0.43646	0.441134	0.505109	0.750755	0.629545	0.61938	0.63246	0.660742	0.733533	0.52381	0.431818	0.515396	0.426667	0.514798	0.472388	0.432216	0.433232	0.584187	0.615321	0.61347	0.762563	0.761029	0.760355	0.739965	0.599561	0.602118	0.621523	0.578947	0.709913	0.669331	0.631732	0.638158	0.604993	0.614934	0.520124	0.630303	0.624256	0.463072	0.479011
TU_set2	0.639836	0.632929	0.629428	0.638614	0.483665	0.546131	0.536486	0.541216	0.541126	0.521031	0.527778	0.505764	0.533379	0.662913	0.659348	0.642241	0.637042	0.67219	0.64307	0.601032	0.522562	0.595109	0.515441	0.6051	0.552632	0.52027	0.525602	0.617209	0.65353	0.649729	0.66076	0.634897	0.651694	0.75519	0.658537	0.657895	0.658719	0.616485	0.641008	0.637348	0.651762	0.62585	0.623538	0.625182	0.592166	0.649773	0.648368	0.537445	0.552906
SEN98_1_set3	0.63876	0.630934	0.613003	0.620629	0.626603	0.508702	0.637615	0.655199	0.618683	0.624037	0.64377	0.601072	0.663846	0.611821	0.650883	0.666121	0.690476	0.663415	0.589399	0.631868	0.621517	0.677245	0.624219	0.669422	0.655416	0.623656	0.62201	0.613846	0.642114	0.637134	0.621693	0.603744	0.590267	0.597606	0.640769	0.647854	0.639445	0.625578	0.600309	0.666156	0.643405	0.671803	0.665891	0.671561	0.663399	0.592949	0.586478	0.668487	0.603639
Flor_De_Mayo_set2	0.637931	0.599044	0.651724	0.664167	0.476327	0.505271	0.446648	0.473324	0.46137	0.469822	0.466717	0.450509	0.484849	0.768997	0.652798	0.651604	0.651099	0.667394	0.752994	0.549107	0.474265	0.525412	0.471025	0.53271	0.473501	0.469904	0.472603	0.610123	0.616086	0.609054	0.773537	0.747407	0.744807	0.675699	0.61797	0.621005	0.606897	0.584828	0.669876	0.641781	0.652263	0.613636	0.650957	0.651471	0.537267	0.620611	0.616942	0.473333	0.509023
HM21-72_set3	0.632201	0.638484	0.69764	0.705491	0.432619	0.54054	0.439592	0.470888	0.455474	0.445588	0.445205	0.430029	0.472182	0.703788	0.645038	0.638629	0.604532	0.590062	0.674436	0.529018	0.446244	0.512518	0.436756	0.518779	0.475336	0.446559	0.442073	0.613636	0.625	0.626833	0.666667	0.675555	0.668899	0.692644	0.631424	0.634091	0.637298	0.6239	0.645374	0.644315	0.635036	0.63783	0.637906	0.638563	0.516304	0.667939	0.666667	0.462908	0.488688
G11270_set1	0.630464	0.612838	0.662347	0.668309	0.417614	0.527448	0.39502	0.419919	0.388649	0.374321	0.386228	0.378049	0.470828	0.752239	0.643362	0.642037	0.659459	0.639168	0.718101	0.471366	0.377536	0.459184	0.371889	0.457627	0.425104	0.374154	0.378561	0.618725	0.608483	0.601626	0.745636	0.754386	0.743025	0.649138	0.608548	0.605539	0.61194	0.580733	0.690638	0.632749	0.663293	0.640244	0.638282	0.636957	0.460245	0.593233	0.591445	0.397661	0.432493
White_r2_set5	0.630194	0.619015	0.689917	0.692053	0.533189	0.547976	0.552126	0.576818	0.54949	0.540578	0.546282	0.527616	0.543569	0.612708	0.629496	0.640351	0.606749	0.607613	0.587838	0.593006	0.53739	0.597931	0.535556	0.604977	0.548523	0.541096	0.533333	0.608516	0.649094	0.641484	0.596734	0.585672	0.582222	0.613438	0.638736	0.646526	0.638122	0.612033	0.605809	0.626886	0.628611	0.609116	0.608247	0.593109	0.595054	0.619483	0.618834	0.565185	0.552474
ICA_Quimbaya_set3	0.629851	0.608824	0.661218	0.658598	0.470724	0.513636	0.437592	0.4721	0.441826	0.447407	0.45092	0.441176	0.495569	0.795282	0.642857	0.650943	0.656848	0.670312	0.748489	0.534586	0.446588	0.510386	0.446856	0.512598	0.47281	0.446903	0.45092	0.594815	0.583056	0.581481	0.841371	0.836066	0.829359	0.674868	0.588757	0.589449	0.586538	0.58358	0.653619	0.639706	0.638439	0.639053	0.640625	0.638724	0.520344	0.633077	0.63253	0.461769	0.485584
MAC47_set4	0.626741	0.617931	0.62117	0.637124	0.569767	0.575114	0.552957	0.60729	0.577093	0.575589	0.584098	0.56305	0.583795	0.7	0.632812	0.661383	0.63605	0.621345	0.659607	0.582459	0.577778	0.669444	0.577096	0.672684	0.611033	0.574586	0.58193	0.622576	0.612688	0.607341	0.707379	0.690015	0.652923	0.60614	0.624654	0.6317	0.614958	0.604022	0.625864	0.639118	0.612414	0.61964	0.623704	0.614476	0.677294	0.619449	0.606928	0.591045	0.568182
TO_set2	0.619505	0.60462	0.615912	0.627063	0.494294	0.494012	0.49932	0.534014	0.5	0.48704	0.503021	0.494935	0.573288	0.759063	0.62037	0.634783	0.632333	0.614493	0.689371	0.520741	0.489766	0.48974	0.48966	0.505435	0.521618	0.487075	0.491679	0.606412	0.586491	0.587312	0.779449	0.751105	0.733776	0.591537	0.594816	0.59139	0.597394	0.604795	0.658219	0.641689	0.61528	0.634247	0.626833	0.629386	0.505401	0.585606	0.584203	0.526549	0.517964
Widusa_set2	0.616919	0.633333	0.648148	0.641431	0.461318	0.540601	0.480245	0.516349	0.485444	0.456224	0.472727	0.467297	0.531593	0.726859	0.627312	0.626996	0.623803	0.607402	0.655405	0.494799	0.457416	0.52736	0.45858	0.530327	0.520251	0.45436	0.458333	0.608607	0.628501	0.635744	0.697733	0.70932	0.686478	0.616928	0.650545	0.643939	0.623626	0.621399	0.654321	0.630969	0.633197	0.626712	0.641593	0.632893	0.533282	0.629573	0.626308	0.511095	0.452703
DAB53_set4	0.606354	0.591655	0.582873	0.590682	0.590778	0.698795	0.666439	0.688949	0.649417	0.63205	0.658574	0.652838	0.662999	0.561457	0.623413	0.586552	0.582192	0.573295	0.581448	0.64881	0.633088	0.707989	0.631501	0.706708	0.681627	0.630822	0.635258	0.56456	0.619637	0.621566	0.598214	0.575556	0.564083	0.582897	0.627572	0.629939	0.615543	0.577717	0.572802	0.592213	0.579343	0.580933	0.577941	0.564611	0.710404	0.584347	0.583582	0.68963	0.620482
MAZ50_r1_set4	0.60443	0.599843	0.579365	0.578544	0.634934	0.622852	0.657771	0.673469	0.649666	0.621643	0.629534	0.631887	0.654517	0.545061	0.58643	0.611296	0.58123	0.556208	0.551993	0.603066	0.620777	0.684335	0.623299	0.682948	0.666129	0.622835	0.621739	0.576378	0.632768	0.632283	0.600287	0.573729	0.580205	0.568273	0.64455	0.653646	0.631122	0.578323	0.592271	0.613208	0.588189	0.614961	0.618243	0.607926	0.676991	0.577391	0.580342	0.665821	0.606347
BRB267_set4	0.603591	0.59153	0.587586	0.589018	0.63813	0.533835	0.611717	0.615123	0.599709	0.582418	0.570348	0.582849	0.603709	0.519727	0.58662	0.592275	0.590287	0.55733	0.535338	0.520802	0.574156	0.574966	0.574926	0.573758	0.598601	0.580027	0.570561	0.572702	0.630795	0.6262	0.560914	0.539143	0.540923	0.439895	0.620027	0.618361	0.627747	0.587225	0.569178	0.620737	0.592896	0.582192	0.617647	0.608504	0.568885	0.557839	0.564179	0.632201	0.57958
MAZ185_r1_set4	0.601379	0.592087	0.588154	0.590381	0.637213	0.531532	0.612245	0.617007	0.598837	0.580247	0.569592	0.582003	0.605624	0.523485	0.584972	0.589872	0.589481	0.557971	0.535338	0.518546	0.571847	0.575549	0.572593	0.573095	0.597203	0.577869	0.568182	0.576027	0.631405	0.626712	0.563452	0.54062	0.539376	0.44338	0.621918	0.620455	0.630137	0.589163	0.573288	0.618529	0.592087	0.580027	0.615272	0.607613	0.568885	0.56003	0.566319	0.632201	0.578078
DAB194_set4	0.5957	0.616598	0.591413	0.600498	0.637085	0.527861	0.602599	0.655951	0.60277	0.611035	0.612291	0.586608	0.628276	0.531155	0.61669	0.614943	0.603709	0.557496	0.536199	0.572917	0.603676	0.615332	0.604012	0.604524	0.623769	0.609203	0.602584	0.596974	0.627483	0.619146	0.582487	0.544444	0.543155	0.516608	0.650826	0.656535	0.635172	0.609655	0.581267	0.610274	0.578189	0.608666	0.62592	0.620411	0.6	0.620427	0.621076	0.640741	0.597892
Mkokola_set3	0.59329	0.561389	0.644608	0.644928	0.539116	0.611481	0.570161	0.598387	0.572006	0.557443	0.568677	0.559774	0.566558	0.727121	0.641892	0.601549	0.597896	0.589438	0.658333	0.617162	0.556189	0.628455	0.553366	0.647059	0.602479	0.557443	0.55453	0.565854	0.597273	0.584553	0.722678	0.69376	0.668863	0.688571	0.588474	0.588926	0.592532	0.56748	0.621138	0.595968	0.605816	0.599187	0.605863	0.599026	0.638225	0.609715	0.608086	0.602142	0.574167
G40001_set1	0.584687	0.582569	0.62844	0.640668	0.585749	0.58	0.575342	0.584475	0.56068	0.56682	0.56015	0.567961	0.558352	0.608312	0.604019	0.575426	0.559633	0.606308	0.618812	0.602978	0.566176	0.637615	0.567734	0.648579	0.573598	0.566514	0.57398	0.567816	0.61326	0.610984	0.631579	0.633663	0.619458	0.622449	0.623288	0.620301	0.613532	0.587356	0.565367	0.578588	0.547836	0.594037	0.588235	0.581907	0.653247	0.589421	0.589109	0.573201	0.5725
SEN98_2_set3	0.583981	0.579231	0.541925	0.544737	0.664516	0.51424	0.684332	0.6851	0.677966	0.675969	0.685096	0.656923	0.662809	0.547125	0.604968	0.615196	0.627315	0.621732	0.524642	0.626175	0.677019	0.672628	0.681034	0.675941	0.667192	0.676698	0.68131	0.568217	0.59083	0.586822	0.568783	0.544531	0.542453	0.500914	0.579721	0.5848	0.581144	0.562597	0.531685	0.630568	0.57319	0.604328	0.617601	0.620155	0.673771	0.556891	0.560821	0.714509	0.656349
BRB214-A_set4	0.577514	0.580221	0.573324	0.586555	0.631732	0.541033	0.66	0.673103	0.649485	0.659944	0.669479	0.638235	0.643254	0.592025	0.60271	0.622464	0.601801	0.594714	0.560122	0.644578	0.656018	0.699861	0.65991	0.696063	0.67305	0.658587	0.658986	0.568655	0.590452	0.582524	0.64433	0.604634	0.591592	0.579787	0.595007	0.599693	0.597222	0.58484	0.556865	0.606354	0.558783	0.594313	0.614985	0.603704	0.693878	0.59063	0.585973	0.69012	0.652736
G35375-2P_set1	0.569231	0.550285	0.631679	0.662791	0.595	0.574737	0.573864	0.59375	0.574338	0.582061	0.57766	0.583673	0.554389	0.612766	0.63189	0.604839	0.581749	0.616795	0.641509	0.618201	0.576446	0.635496	0.569792	0.642391	0.576998	0.58397	0.584946	0.555133	0.606164	0.601905	0.681319	0.642412	0.640042	0.62963	0.612167	0.615466	0.594646	0.562857	0.567748	0.581439	0.547438	0.582061	0.595876	0.586777	0.645196	0.604701	0.604603	0.589212	0.603774
G35346-3Q_set1	0.55694	0.544974	0.620782	0.646739	0.606089	0.571012	0.581722	0.601055	0.57845	0.588653	0.58317	0.596987	0.578761	0.628684	0.632299	0.599437	0.583627	0.646536	0.659223	0.630268	0.587786	0.638448	0.582534	0.641129	0.588182	0.58938	0.59604	0.560284	0.59743	0.591873	0.66041	0.633397	0.639423	0.648402	0.599647	0.605675	0.594858	0.570035	0.581416	0.571178	0.541446	0.571681	0.581107	0.57729	0.644578	0.597633	0.598837	0.600768	0.602339
Kablanketi_Ndefu_set3	0.556701	0.531205	0.528634	0.534884	0.678082	0.817365	0.736232	0.681884	0.726744	0.661786	0.683812	0.69521	0.662536	0.533988	0.549392	0.523256	0.505095	0.481424	0.538231	0.679792	0.658858	0.730205	0.662963	0.729751	0.71237	0.663265	0.668182	0.513139	0.564356	0.556287	0.547074	0.520649	0.512574	0.547285	0.563504	0.571752	0.537281	0.518978	0.523358	0.528302	0.519622	0.528467	0.548458	0.535819	0.72678	0.512918	0.514158	0.717456	0.656156
MAZ149_r2_set4	0.555633	0.565427	0.555633	0.552588	0.613768	0.622542	0.631181	0.646291	0.627566	0.630014	0.657012	0.628111	0.604571	0.584604	0.560284	0.562771	0.534483	0.540029	0.529545	0.627246	0.638109	0.695562	0.641045	0.697802	0.682203	0.630165	0.636641	0.53112	0.562396	0.571231	0.585242	0.5625	0.557549	0.5625	0.593923	0.591324	0.578947	0.564404	0.54558	0.560523	0.556474	0.575967	0.559084	0.548673	0.691888	0.554281	0.554054	0.660209	0.592424
MAZ151_set4	0.552632	0.534979	0.549101	0.549249	0.575867	0.523379	0.649795	0.686047	0.649635	0.66069	0.669453	0.644315	0.574483	0.589802	0.595339	0.569584	0.548764	0.593886	0.536254	0.699702	0.662739	0.690608	0.661458	0.698598	0.649789	0.659341	0.659574	0.546768	0.543947	0.541265	0.584184	0.551111	0.527612	0.594571	0.550206	0.550228	0.593664	0.567586	0.532369	0.553425	0.55144	0.568088	0.564897	0.554412	0.694876	0.579389	0.577844	0.675555	0.656627
MAZ143_set4	0.552301	0.553177	0.562064	0.562709	0.618287	0.647504	0.661157	0.68595	0.669604	0.662968	0.690367	0.653959	0.595833	0.577217	0.586182	0.554993	0.542127	0.557918	0.546282	0.665165	0.663462	0.698611	0.663677	0.700157	0.701556	0.660912	0.665902	0.54577	0.57429	0.565881	0.585897	0.558122	0.548653	0.610424	0.59072	0.598323	0.570833	0.551389	0.540166	0.552414	0.548342	0.560249	0.559911	0.548006	0.693448	0.559633	0.558647	0.676119	0.631619
Balon_Bayo_set3	0.551394	0.491424	0.606771	0.620787	0.53853	0.551146	0.585763	0.61578	0.598107	0.57772	0.584821	0.579897	0.583765	0.688057	0.573741	0.545037	0.537931	0.580407	0.646127	0.667832	0.579723	0.635652	0.572807	0.635379	0.610035	0.57772	0.579749	0.50346	0.562857	0.560554	0.69382	0.668706	0.65096	1	0.551038	0.555752	0.534662	0.484483	0.633391	0.570326	0.51976	0.538793	0.530329	0.536332	0.638241	0.569892	0.560526	0.584495	0.622124
NUC476_set4	0.550595	0.525773	0.55506	0.547576	0.73452	0.630894	0.696035	0.69677	0.693396	0.711965	0.721311	0.703762	0.651111	0.59918	0.547041	0.554364	0.536136	0.54375	0.57329	0.644569	0.710443	0.728487	0.714856	0.718013	0.754148	0.71134	0.711002	0.518491	0.555556	0.56287	0.589532	0.551118	0.524	0.533771	0.581361	0.577869	0.544248	0.516296	0.54068	0.557353	0.528719	0.549483	0.568254	0.55626	0.722037	0.522988	0.520968	0.704944	0.68932
MAZ208_set4	0.547718	0.527322	0.560774	0.55058	0.679856	0.605105	0.671214	0.688267	0.670058	0.685007	0.700454	0.660377	0.656809	0.572617	0.516925	0.533716	0.523973	0.5625	0.522523	0.687221	0.684751	0.712121	0.688148	0.709953	0.737728	0.683562	0.690909	0.517833	0.57686	0.572702	0.609137	0.587021	0.566024	0.58101	0.54533	0.546899	0.552957	0.534388	0.502744	0.534153	0.502052	0.529492	0.535191	0.522694	0.706656	0.513657	0.509687	0.704579	0.647147
MAZ110_set4	0.5427	0.506812	0.541953	0.535655	0.70373	0.649175	0.755435	0.741169	0.730044	0.690411	0.726586	0.726087	0.717123	0.598336	0.540788	0.55	0.530014	0.566667	0.573574	0.73368	0.701318	0.777778	0.704882	0.783385	0.787709	0.693042	0.709531	0.509576	0.52883	0.530096	0.626904	0.594395	0.577893	0.615854	0.549932	0.55295	0.523288	0.510274	0.512312	0.531973	0.514986	0.521858	0.538123	0.523392	0.77357	0.480273	0.47619	0.79646	0.67916
Don_Timoteo_set3	0.541793	0.474513	0.534901	0.535533	0.661695	0.6849	0.698353	0.723054	0.704955	0.678464	0.687987	0.696402	0.658647	0.615504	0.548362	0.525518	0.505255	0.53254	0.615385	0.677863	0.677492	0.734493	0.672755	0.733173	0.728879	0.677928	0.681464	0.492447	0.538917	0.524887	0.684949	0.649696	0.617378	0.677419	0.549774	0.55521	0.521903	0.46908	0.545045	0.528486	0.495502	0.511295	0.530211	0.516566	0.742857	0.510109	0.508436	0.712443	0.684984
Don_Timeteo_set2	0.539835	0.474185	0.537723	0.535655	0.656919	0.676162	0.688435	0.710884	0.700581	0.671662	0.68429	0.692308	0.64589	0.608597	0.553419	0.526773	0.510914	0.537464	0.613943	0.674332	0.675439	0.72541	0.669867	0.731308	0.716273	0.670285	0.679758	0.487722	0.533997	0.514305	0.68593	0.644543	0.613166	0.672203	0.53951	0.549242	0.520576	0.462963	0.539041	0.529973	0.502046	0.510959	0.524193	0.510997	0.739567	0.508359	0.507463	0.707533	0.685157
MAZ28_set4	0.536552	0.523224	0.515862	0.519868	0.680316	0.749625	0.722071	0.71594	0.704512	0.696429	0.716667	0.71657	0.686126	0.522693	0.57173	0.519313	0.528044	0.50796	0.53973	0.687221	0.697504	0.751032	0.698071	0.748442	0.735294	0.697674	0.701062	0.487654	0.544555	0.540466	0.564557	0.529498	0.528148	0.589721	0.554795	0.56354	0.521978	0.514423	0.519152	0.521146	0.50888	0.515069	0.526316	0.517544	0.74031	0.501513	0.498512	0.741124	0.684211
MAZ211_r1_set4	0.52982	0.51511	0.522885	0.533333	0.723266	0.670197	0.757534	0.777397	0.736457	0.734807	0.756079	0.75	0.713398	0.532824	0.582861	0.528058	0.537139	0.500728	0.562594	0.754858	0.732644	0.752421	0.73209	0.750391	0.739437	0.734525	0.731298	0.511708	0.567388	0.551034	0.590331	0.535608	0.511958	0.586538	0.562759	0.577863	0.531768	0.507597	0.51238	0.526749	0.508242	0.515151	0.539143	0.528719	0.740654	0.500762	0.49925	0.791976	0.717949
Bukoba_set3	0.522692	0.500773	0.542188	0.549645	0.637987	0.679936	0.661515	0.66847	0.658915	0.690031	0.696629	0.658424	0.616641	0.586013	0.55276	0.520627	0.503882	0.545156	0.556709	0.741352	0.69375	0.720313	0.692429	0.716749	0.709062	0.690994	0.699357	0.497664	0.502609	0.487519	0.625654	0.591195	0.56962	0.713494	0.50858	0.520227	0.49376	0.479782	0.50936	0.506192	0.502326	0.514019	0.550235	0.531299	0.72541	0.518608	0.511146	0.670347	0.713154
MNC470_set4	0.522039	0.492497	0.506887	0.503322	0.726293	0.747748	0.742857	0.758503	0.748547	0.748971	0.77534	0.735849	0.701646	0.549924	0.532349	0.499287	0.492486	0.465217	0.542042	0.690193	0.747801	0.79533	0.75037	0.793935	0.773427	0.75	0.748485	0.485616	0.52562	0.532192	0.573604	0.539143	0.52526	0.531414	0.547945	0.550758	0.506173	0.505487	0.482877	0.506812	0.489768	0.5171	0.531571	0.52123	0.785604	0.50076	0.500745	0.779911	0.718141
NUA561_set4	0.520833	0.512363	0.518056	0.508333	0.761216	0.620482	0.733882	0.730453	0.734307	0.71231	0.719605	0.721574	0.644337	0.567629	0.515515	0.530216	0.503444	0.51462	0.527903	0.657973	0.709867	0.697095	0.715453	0.690328	0.758815	0.713499	0.710807	0.512431	0.52562	0.531077	0.587342	0.537092	0.519374	0.506981	0.554483	0.551593	0.51314	0.513831	0.517265	0.527473	0.495186	0.518621	0.540501	0.525698	0.690217	0.509878	0.507463	0.756677	0.706325
G2333_set3	0.52019	0.482558	0.556604	0.556452	0.805085	0.683771	0.859629	0.869767	0.837995	0.836854	0.874092	0.847674	0.780886	0.614251	0.557178	0.528255	0.504673	0.529557	0.665037	0.819048	0.836854	0.896956	0.835697	0.899254	0.859524	0.835664	0.837379	0.459016	0.553333	0.546838	0.672	0.609524	0.606715	0.680939	0.556471	0.569682	0.519906	0.470726	0.489412	0.526807	0.490698	0.518648	0.527446	0.524706	0.889435	0.518428	0.515625	0.905437	0.819712
DAB63_set4	0.516243	0.492318	0.549365	0.542589	0.696613	0.618644	0.69429	0.721449	0.694486	0.700141	0.718028	0.689732	0.669944	0.582946	0.50505	0.515396	0.504895	0.541605	0.536265	0.695122	0.701952	0.732067	0.701821	0.723642	0.758596	0.698601	0.706202	0.500701	0.554054	0.547686	0.624021	0.585606	0.560976	0.595878	0.543478	0.545879	0.525983	0.498597	0.500701	0.520921	0.483939	0.511905	0.520331	0.506737	0.718601	0.50702	0.505352	0.728788	0.651002
Roja_set3	0.510933	0.490661	0.510174	0.510656	0.680723	0.806667	0.775466	0.695839	0.75036	0.741304	0.757871	0.747845	0.65368	0.588939	0.512801	0.49232	0.474063	0.536043	0.565476	0.786765	0.74238	0.774311	0.742313	0.779321	0.736726	0.742424	0.747754	0.439942	0.504918	0.499276	0.614035	0.589312	0.56975	0.659758	0.515919	0.522523	0.493488	0.459538	0.476122	0.469109	0.455396	0.467486	0.483965	0.468116	0.776841	0.481146	0.47855	0.72694	0.733284
DAB60_set4	0.510345	0.460383	0.463448	0.466777	0.688937	0.696241	0.741144	0.71049	0.737991	0.718407	0.747727	0.734012	0.730082	0.543873	0.528209	0.488539	0.489056	0.507983	0.530873	0.750744	0.731278	0.729023	0.730712	0.737539	0.756303	0.72093	0.729894	0.457476	0.527273	0.517147	0.556962	0.526627	0.518601	0.633741	0.517808	0.528832	0.486264	0.481456	0.458848	0.485675	0.478142	0.487671	0.490455	0.486804	0.724806	0.474924	0.473134	0.772189	0.706767
CAB2_set3	0.508982	0.462334	0.513433	0.507563	0.658915	0.574468	0.713864	0.719027	0.720414	0.720238	0.733077	0.70901	0.652593	0.620399	0.528462	0.495268	0.476296	0.531546	0.623288	0.742836	0.724292	0.736215	0.725151	0.741706	0.71407	0.72	0.726994	0.46131	0.507463	0.497028	0.608586	0.571429	0.568079	0.662258	0.505201	0.503846	0.505952	0.468796	0.50372	0.486726	0.481536	0.489614	0.499254	0.494792	0.748038	0.502308	0.500756	0.745127	0.744292
MAZ207_r2_set4	0.508287	0.486339	0.54069	0.533223	0.698561	0.626687	0.675749	0.706403	0.688953	0.707418	0.719365	0.683599	0.666896	0.57197	0.5	0.510029	0.498632	0.534107	0.532331	0.696137	0.708211	0.719395	0.707407	0.709953	0.753846	0.705882	0.712121	0.494513	0.547855	0.541152	0.612658	0.576071	0.55052	0.589005	0.536351	0.538636	0.519231	0.494513	0.49177	0.517053	0.479508	0.50411	0.51395	0.502196	0.702932	0.50076	0.499255	0.710487	0.657658
G23823-E_set1	0.508219	0.493225	0.514364	0.494253	0.734708	0.652819	0.707152	0.695681	0.715517	0.679836	0.698353	0.723099	0.608016	0.568114	0.500706	0.513669	0.492547	0.503597	0.510401	0.629222	0.682609	0.69891	0.687866	0.694145	0.74548	0.679783	0.685157	0.492517	0.514658	0.530571	0.568579	0.530702	0.501468	0.507759	0.546196	0.53518	0.501361	0.506803	0.508163	0.514865	0.473613	0.509511	0.524745	0.51087	0.695253	0.486466	0.486726	0.716374	0.679525
MNC311_set1	0.508197	0.486486	0.51296	0.507365	0.707092	0.594074	0.751009	0.719381	0.747489	0.709239	0.72571	0.762178	0.670054	0.570254	0.489407	0.509326	0.480405	0.521521	0.563704	0.697214	0.713459	0.768707	0.715643	0.773077	0.740638	0.710419	0.720478	0.475577	0.508958	0.517639	0.566085	0.548905	0.51393	0.582616	0.5346	0.530689	0.505427	0.487788	0.517639	0.506739	0.470985	0.504065	0.515262	0.505058	0.775152	0.49024	0.485988	0.755102	0.722963
Montcalm_set2	0.50813	0.492627	0.490528	0.489344	0.688732	0.996313	0.7	0.619463	0.681232	0.66779	0.68209	0.695994	0.625169	0.517164	0.505618	0.46719	0.462264	0.462857	0.537778	0.684211	0.665462	0.679487	0.668613	0.667178	0.677442	0.669127	0.666915	0.445491	0.504072	0.504711	0.558458	0.540087	0.510981	0.552496	0.522207	0.51719	0.484438	0.451962	0.462788	0.471102	0.465007	0.462838	0.484035	0.472543	0.674809	0.461712	0.464654	0.661572	0.683161
RHNO11_set3	0.507267	0.487106	0.505797	0.503279	0.680451	0.808889	0.773963	0.694564	0.750359	0.741329	0.75597	0.749284	0.652518	0.583707	0.511261	0.486239	0.470546	0.53211	0.566024	0.785191	0.742402	0.769899	0.741959	0.775307	0.733824	0.742446	0.748503	0.437951	0.504902	0.498557	0.6075	0.585402	0.566716	0.657168	0.516594	0.523204	0.492075	0.457493	0.474026	0.465616	0.451937	0.463977	0.480378	0.465268	0.771407	0.481231	0.478645	0.725547	0.73037
NUS7_set4	0.506906	0.480822	0.493776	0.499167	0.711816	0.587349	0.778689	0.813525	0.774453	0.742424	0.751897	0.762391	0.703857	0.511398	0.523977	0.490688	0.474623	0.474564	0.501508	0.716418	0.741532	0.768276	0.741815	0.767969	0.766152	0.740741	0.742009	0.459422	0.500829	0.49381	0.562183	0.518518	0.508942	0.588596	0.493132	0.49848	0.516529	0.477961	0.470467	0.512996	0.466438	0.497253	0.514706	0.502937	0.763608	0.503044	0.50299	0.829377	0.745098
BRB215_r2_set4	0.506887	0.463847	0.480716	0.480929	0.695402	0.742129	0.772789	0.757143	0.764877	0.714678	0.753021	0.762319	0.734568	0.533283	0.515471	0.472857	0.473361	0.491304	0.524024	0.727745	0.726208	0.791209	0.72855	0.794574	0.788811	0.715847	0.729198	0.44863	0.523888	0.517123	0.579747	0.545723	0.533383	0.648438	0.523288	0.525719	0.486968	0.480796	0.471918	0.490463	0.469304	0.477428	0.480938	0.475146	0.780093	0.47197	0.46875	0.80826	0.703593
BRB264_r2_set4	0.505525	0.467852	0.486897	0.495008	0.678674	0.700301	0.819918	0.767394	0.787172	0.737277	0.758725	0.797671	0.67469	0.531108	0.530282	0.499285	0.489726	0.53913	0.517345	0.770089	0.736765	0.801653	0.740713	0.804517	0.761571	0.735616	0.741641	0.462225	0.496689	0.489026	0.592875	0.554074	0.528316	0.648342	0.500686	0.505311	0.500688	0.464237	0.453984	0.479508	0.459644	0.482192	0.500736	0.48605	0.803876	0.468845	0.467863	0.805926	0.766917
NUA35_set4	0.503487	0.453039	0.500695	0.495805	0.733624	0.578149	0.793388	0.767906	0.767647	0.742025	0.76682	0.759178	0.730236	0.577335	0.507112	0.520231	0.5	0.541056	0.584848	0.747376	0.74963	0.75	0.752246	0.754317	0.780764	0.744475	0.750765	0.466713	0.500832	0.501387	0.626598	0.58296	0.559309	0.619089	0.511789	0.513804	0.481944	0.45625	0.479196	0.495172	0.487569	0.498615	0.509658	0.502222	0.75117	0.467742	0.466063	0.804478	0.766667
BRB264_r1_set4	0.503467	0.466392	0.48338	0.49	0.677023	0.699396	0.819425	0.769494	0.790936	0.735537	0.758359	0.8	0.673793	0.530441	0.526874	0.49569	0.486951	0.536337	0.517398	0.769403	0.735988	0.805249	0.73994	0.807031	0.763713	0.73489	0.741248	0.460744	0.498339	0.489698	0.590793	0.550445	0.525411	0.648862	0.500688	0.505319	0.49931	0.466897	0.451102	0.476712	0.458162	0.482143	0.499261	0.484536	0.807632	0.46875	0.466267	0.807122	0.766566
BRB217_set4	0.503458	0.462277	0.473684	0.474124	0.696532	0.749623	0.785226	0.754446	0.766423	0.713104	0.750379	0.763848	0.74	0.531155	0.51273	0.469828	0.473214	0.488372	0.521148	0.739552	0.724595	0.79558	0.726935	0.799532	0.786217	0.714286	0.727549	0.444215	0.523179	0.516529	0.580563	0.543027	0.533582	0.644852	0.522696	0.524353	0.485517	0.475172	0.467631	0.487671	0.465021	0.477304	0.481591	0.475	0.791149	0.466514	0.464072	0.818991	0.712349
Montcalm_set1	0.502052	0.487145	0.486339	0.484401	0.685369	0.997033	0.700809	0.62062	0.682927	0.668027	0.682362	0.697274	0.628397	0.511976	0.504943	0.461925	0.459405	0.458333	0.534866	0.685756	0.666667	0.679836	0.669839	0.668971	0.675	0.669377	0.670165	0.439538	0.499182	0.497962	0.553616	0.53655	0.507342	0.549308	0.514946	0.511994	0.481004	0.44769	0.45856	0.466937	0.462888	0.458616	0.479622	0.468162	0.674579	0.457207	0.460857	0.663743	0.683976
CAB2_set2	0.502052	0.465494	0.509563	0.505766	0.657407	0.573134	0.71099	0.721167	0.721098	0.717007	0.728163	0.708514	0.651847	0.619369	0.529787	0.497835	0.476158	0.526012	0.631148	0.743722	0.718659	0.731241	0.71944	0.735659	0.706537	0.716418	0.721386	0.463265	0.509836	0.491837	0.605528	0.570588	0.56647	0.657712	0.506122	0.505271	0.505472	0.476744	0.502049	0.482337	0.482993	0.485675	0.494144	0.490525	0.74037	0.504539	0.500743	0.744118	0.740685
K132-4_set3	0.501626	0.504808	0.501621	0.500904	0.665552	0.580165	0.754808	0.750801	0.773312	0.745955	0.765101	0.732372	0.66371	0.538462	0.567839	0.542096	0.544283	0.58981	0.508292	0.729951	0.745543	0.71799	0.750409	0.727428	0.714168	0.744767	0.744574	0.483037	0.536101	0.51454	0.578457	0.521207	0.514754	0.602273	0.529079	0.535	0.506462	0.477383	0.473344	0.517628	0.497588	0.502423	0.517915	0.516155	0.723459	0.509182	0.509852	0.752855	0.729305
ACOS_Red_set3	0.498503	0.479351	0.483582	0.490756	0.687597	1	0.703976	0.614138	0.680945	0.661218	0.677692	0.698085	0.629438	0.519172	0.503858	0.460506	0.454948	0.457413	0.543313	0.68552	0.659226	0.671131	0.662913	0.665348	0.667171	0.662722	0.661539	0.436107	0.503322	0.495542	0.554987	0.538231	0.511261	0.551146	0.508172	0.517638	0.476226	0.445846	0.453264	0.463127	0.460118	0.458457	0.481399	0.473254	0.674254	0.46136	0.465152	0.66018	0.679389
MAZ213_set4	0.497928	0.465164	0.482069	0.471808	0.761151	0.602102	0.764986	0.764305	0.762355	0.778159	0.798033	0.749637	0.739011	0.543939	0.486601	0.512178	0.502052	0.534884	0.521772	0.76523	0.782258	0.764099	0.788148	0.765163	0.801821	0.780438	0.788956	0.463649	0.495041	0.491084	0.593909	0.547935	0.531157	0.533044	0.482167	0.484091	0.473214	0.458791	0.449315	0.5	0.480191	0.50137	0.508065	0.494144	0.752322	0.435508	0.428465	0.808715	0.756006
MAZ109_set4	0.495879	0.460598	0.491084	0.488449	0.730329	0.707025	0.827913	0.78794	0.807525	0.734973	0.77259	0.777457	0.719262	0.539216	0.51122	0.492176	0.47415	0.511561	0.520179	0.752219	0.743066	0.826265	0.74705	0.835139	0.831476	0.737415	0.75264	0.45498	0.486842	0.484993	0.584383	0.54185	0.511817	0.654246	0.514325	0.519608	0.47541	0.454235	0.463896	0.485753	0.451087	0.46594	0.494891	0.48105	0.826656	0.464502	0.461424	0.833824	0.729447
MAZ212_set4	0.493802	0.466621	0.489684	0.482616	0.743185	0.671407	0.766984	0.765625	0.771015	0.792466	0.812971	0.746744	0.729452	0.547583	0.494374	0.487143	0.475443	0.508696	0.511244	0.751852	0.796784	0.791495	0.800591	0.794574	0.852654	0.793315	0.80136	0.450137	0.48682	0.478825	0.593434	0.549337	0.525926	0.59809	0.490424	0.492447	0.462329	0.45137	0.457592	0.488435	0.455041	0.473361	0.486091	0.472993	0.780431	0.437879	0.431009	0.808542	0.750749
MAZ210_set4	0.493759	0.460905	0.49169	0.486689	0.699422	0.669925	0.772914	0.778386	0.757267	0.743448	0.779545	0.757994	0.661379	0.539454	0.516289	0.482783	0.475962	0.50438	0.519578	0.752232	0.74743	0.799033	0.748516	0.80296	0.783404	0.743819	0.754932	0.463499	0.489238	0.485537	0.554847	0.516272	0.497024	0.603147	0.502066	0.503788	0.5	0.468276	0.460744	0.486301	0.459534	0.477304	0.502206	0.48827	0.793023	0.474886	0.470896	0.806213	0.740991
BRB263_set4	0.493475	0.441842	0.470732	0.478516	0.708475	0.729825	0.855878	0.788245	0.825127	0.764181	0.790636	0.828523	0.714286	0.538121	0.51505	0.48398	0.466019	0.520548	0.534392	0.782496	0.767123	0.828455	0.771552	0.831531	0.798188	0.764943	0.770723	0.427877	0.478927	0.462783	0.585586	0.556131	0.534662	0.652218	0.483819	0.490351	0.476461	0.430195	0.456169	0.468548	0.443457	0.466828	0.490534	0.475129	0.828546	0.444938	0.443478	0.83045	0.783217
Canario1_set3	0.493392	0.465991	0.487555	0.485099	0.755319	0.734328	0.742775	0.734104	0.744927	0.753285	0.767372	0.780029	0.644622	0.534691	0.52803	0.501543	0.485486	0.488444	0.556801	0.772593	0.755848	0.745985	0.751108	0.748834	0.717682	0.755814	0.759455	0.443878	0.510673	0.511645	0.532828	0.519118	0.493343	0.552174	0.516035	0.521116	0.485423	0.470888	0.459913	0.477569	0.463768	0.483261	0.497072	0.484694	0.744204	0.487879	0.482912	0.789706	0.741405
MCA16_set1	0.492414	0.473397	0.473177	0.477649	0.680775	0.705224	0.754076	0.750679	0.751449	0.765432	0.773071	0.745652	0.65411	0.559758	0.546942	0.517366	0.493179	0.537572	0.528528	0.757037	0.767936	0.809066	0.767751	0.812112	0.786014	0.766393	0.771148	0.463699	0.497525	0.49316	0.595718	0.553176	0.525223	0.627178	0.519836	0.526475	0.495896	0.462329	0.466438	0.487075	0.455041	0.467852	0.497059	0.480234	0.819165	0.499239	0.493284	0.751475	0.772048
Solwezi_Mix_set3	0.492308	0.460426	0.508449	0.507881	0.739617	0.755503	0.773556	0.754559	0.777778	0.786482	0.80538	0.781915	0.692661	0.506329	0.504754	0.470161	0.454198	0.473301	0.515798	0.772162	0.786923	0.812308	0.784938	0.816558	0.763281	0.787462	0.79127	0.414242	0.498273	0.491577	0.547244	0.531734	0.513219	0.617273	0.509939	0.51664	0.470138	0.442661	0.462423	0.468085	0.439024	0.456355	0.474615	0.458525	0.808442	0.458665	0.45625	0.790698	0.753145
MLB49-89A_set2	0.49118	0.460403	0.498645	0.492635	0.732345	0.687407	0.764785	0.815188	0.776184	0.766846	0.787313	0.752149	0.660569	0.549327	0.507725	0.481429	0.467611	0.495702	0.500742	0.771994	0.768451	0.821862	0.769737	0.825653	0.809917	0.766129	0.7713	0.465633	0.482026	0.476415	0.59	0.534307	0.505132	0.641136	0.495957	0.5	0.465447	0.465447	0.465447	0.48183	0.460916	0.47226	0.506541	0.48987	0.809924	0.467718	0.461652	0.816058	0.764444
RWR2075_set2	0.49118	0.459677	0.497965	0.491776	0.730932	0.686944	0.765814	0.817631	0.777299	0.768919	0.78849	0.753228	0.661465	0.54918	0.510563	0.483548	0.469595	0.497848	0.5	0.771659	0.769565	0.822733	0.769737	0.825653	0.812414	0.76716	0.770958	0.466981	0.48366	0.478408	0.586466	0.533626	0.504405	0.643351	0.497976	0.501499	0.466079	0.466079	0.467436	0.483828	0.458839	0.4729	0.505822	0.48913	0.810873	0.466114	0.460857	0.817518	0.765579
RAZ105_set4	0.490985	0.449176	0.486824	0.48	0.712735	0.695324	0.8	0.800685	0.775182	0.741713	0.777356	0.776968	0.725829	0.570015	0.510623	0.481322	0.47249	0.49927	0.519637	0.781669	0.749632	0.821577	0.749629	0.824219	0.822785	0.742779	0.754947	0.455862	0.471854	0.471035	0.580563	0.540059	0.518657	0.643106	0.495172	0.5	0.457182	0.450967	0.473793	0.469136	0.468407	0.482094	0.501475	0.485294	0.814152	0.435878	0.431988	0.84273	0.717949
Lusaka_r4_set5	0.489451	0.499305	0.497191	0.501683	0.735683	0.66311	0.733612	0.727336	0.736686	0.724476	0.740769	0.722304	0.706751	0.499231	0.494883	0.503715	0.496499	0.473294	0.525191	0.742058	0.730655	0.719495	0.732681	0.726341	0.712446	0.728412	0.736518	0.449022	0.501678	0.493715	0.560102	0.535232	0.518825	0.514159	0.490223	0.495392	0.476826	0.499298	0.464838	0.479777	0.46993	0.485955	0.491766	0.482116	0.72135	0.457562	0.455927	0.768421	0.706241
NUC168_set4	0.488308	0.464578	0.505495	0.504132	0.670732	0.64521	0.741848	0.737092	0.749275	0.738356	0.764307	0.74385	0.667808	0.574773	0.524579	0.492154	0.483629	0.513748	0.537425	0.760741	0.74269	0.81893	0.739291	0.828947	0.76676	0.739427	0.749245	0.457592	0.480263	0.483584	0.583333	0.540501	0.511852	0.638648	0.48974	0.493202	0.486301	0.484247	0.490424	0.493878	0.472752	0.494536	0.527086	0.518248	0.823302	0.47197	0.468054	0.762887	0.736527
MAZ111_set4	0.488227	0.458219	0.479972	0.48588	0.712843	0.681955	0.827186	0.79918	0.798399	0.778926	0.800303	0.797238	0.73416	0.552352	0.525424	0.51076	0.491084	0.524673	0.533886	0.783061	0.78047	0.837931	0.781899	0.844479	0.811095	0.781207	0.788636	0.458047	0.486777	0.490385	0.596692	0.553994	0.529762	0.648084	0.523384	0.52959	0.474518	0.453168	0.469051	0.49316	0.471918	0.486951	0.508088	0.493402	0.835659	0.465753	0.464925	0.840976	0.748876
RAZ168_set4	0.486968	0.456522	0.474623	0.467769	0.724607	0.70852	0.799458	0.794715	0.791606	0.743169	0.777861	0.803468	0.737381	0.563348	0.507703	0.476529	0.468707	0.501445	0.532934	0.793639	0.750365	0.822161	0.748525	0.828947	0.817549	0.742857	0.755656	0.434516	0.481908	0.482265	0.59596	0.554412	0.527367	0.672743	0.499318	0.5	0.467213	0.458333	0.446794	0.474898	0.442935	0.459128	0.476608	0.463557	0.817411	0.444024	0.439169	0.851471	0.736921
MAZ96_set4	0.486878	0.437842	0.475895	0.475083	0.682014	0.695489	0.803133	0.794278	0.785298	0.731824	0.760968	0.78561	0.682692	0.566009	0.498592	0.469957	0.456908	0.498549	0.517319	0.766716	0.73348	0.803989	0.735905	0.799378	0.793417	0.73119	0.73824	0.454047	0.452815	0.455418	0.558524	0.530326	0.50744	0.64547	0.478052	0.475	0.456731	0.45467	0.466392	0.471351	0.454235	0.467808	0.494853	0.478739	0.79845	0.432371	0.426119	0.795118	0.720301
Canpsula_set2	0.486413	0.481183	0.476255	0.472906	0.691384	0.728889	0.695828	0.68035	0.704448	0.659919	0.671898	0.681948	0.653324	0.511922	0.522567	0.471347	0.477703	0.452722	0.566667	0.710411	0.659913	0.677943	0.66155	0.678187	0.682759	0.659489	0.661677	0.455466	0.509804	0.502699	0.531172	0.521168	0.51393	0.593966	0.519568	0.517216	0.497286	0.460651	0.471506	0.475741	0.48448	0.47832	0.480378	0.481187	0.677099	0.471429	0.473451	0.69927	0.712593
MAZ56_set4	0.485517	0.446112	0.480055	0.475954	0.750718	0.721139	0.813605	0.826531	0.809869	0.786008	0.819005	0.794203	0.708505	0.524206	0.502113	0.471429	0.459699	0.489115	0.507508	0.772255	0.793558	0.840659	0.795118	0.841085	0.844755	0.786885	0.797277	0.434932	0.466997	0.466438	0.573604	0.520649	0.493323	0.643728	0.489041	0.495461	0.452675	0.431413	0.455479	0.467302	0.444748	0.451436	0.480938	0.466374	0.83694	0.431715	0.428571	0.861357	0.755622
RAZ169_set4	0.484375	0.444035	0.485141	0.483096	0.71938	0.705457	0.809839	0.806167	0.77648	0.743343	0.779579	0.779938	0.73003	0.566558	0.498483	0.471538	0.460177	0.492969	0.528985	0.78254	0.75	0.822963	0.751181	0.825581	0.821536	0.744477	0.754032	0.443787	0.46649	0.466077	0.572404	0.534019	0.514286	0.63197	0.488938	0.495161	0.454074	0.445266	0.463018	0.461029	0.460236	0.474189	0.493701	0.476452	0.813223	0.42671	0.42492	0.845728	0.721509
MBC46_set1	0.484225	0.445047	0.50411	0.499176	0.779601	0.644874	0.783784	0.756081	0.76513	0.782016	0.814093	0.77554	0.700954	0.547297	0.470213	0.477666	0.455224	0.5	0.552827	0.71944	0.786337	0.821038	0.789281	0.823029	0.859917	0.783967	0.786466	0.434694	0.484452	0.48842	0.615578	0.568915	0.525037	0.609185	0.501362	0.501504	0.465259	0.457823	0.465259	0.458728	0.440379	0.454422	0.481022	0.465843	0.804148	0.439668	0.434074	0.78739	0.745536
RAZ167_set4	0.481328	0.450685	0.479945	0.471761	0.707792	0.705263	0.801913	0.782104	0.775837	0.72865	0.763636	0.768895	0.726584	0.557663	0.506356	0.477762	0.469822	0.502915	0.524812	0.771577	0.737151	0.802759	0.739614	0.807632	0.821629	0.729767	0.745068	0.435351	0.470199	0.466988	0.579082	0.54062	0.528232	0.641986	0.497937	0.501517	0.458678	0.44146	0.449863	0.467852	0.447945	0.460165	0.475771	0.460411	0.796124	0.441489	0.437313	0.83432	0.714286
RHNO2_set3	0.481315	0.441826	0.493294	0.494983	0.686532	0.659091	0.745588	0.753676	0.749263	0.732938	0.748466	0.721649	0.673817	0.538991	0.503082	0.470912	0.453471	0.449139	0.520455	0.679487	0.732143	0.699405	0.734985	0.709449	0.73494	0.732249	0.736923	0.457715	0.459099	0.460682	0.571795	0.52994	0.506015	0.555263	0.474777	0.477829	0.448071	0.462963	0.485947	0.450663	0.457965	0.465976	0.478423	0.464444	0.707221	0.433948	0.430514	0.747384	0.744292
NUA398_set1	0.480309	0.45258	0.481039	0.471235	0.840176	0.661832	0.835417	0.805556	0.83037	0.783916	0.807692	0.808432	0.743017	0.510802	0.481858	0.486686	0.472803	0.494838	0.50687	0.761329	0.78763	0.796219	0.793233	0.797771	0.851931	0.786212	0.792758	0.436275	0.485642	0.480392	0.568702	0.520331	0.489394	0.560498	0.497203	0.494607	0.468487	0.457983	0.439776	0.461057	0.440808	0.462238	0.47976	0.467164	0.788644	0.455814	0.453647	0.866917	0.795872
NUA552_set4	0.480055	0.485014	0.49381	0.480132	0.726686	0.689655	0.764946	0.742527	0.780842	0.835841	0.82855	0.757971	0.684247	0.524206	0.502805	0.485755	0.463165	0.489146	0.51051	0.735556	0.837719	0.783265	0.83678	0.783385	0.817039	0.83515	0.839879	0.449384	0.508251	0.516416	0.572152	0.532448	0.50816	0.613043	0.536252	0.532477	0.493151	0.45	0.45212	0.49932	0.455041	0.468579	0.497067	0.488304	0.781636	0.475721	0.477679	0.764012	0.775112
RMA58_set4	0.479282	0.4487	0.476519	0.467662	0.738849	0.639098	0.822647	0.812415	0.790393	0.788462	0.813636	0.803779	0.725585	0.535606	0.511972	0.47851	0.471272	0.498547	0.484211	0.731399	0.791789	0.845942	0.791852	0.849922	0.842917	0.786594	0.795455	0.449863	0.483444	0.481456	0.560914	0.507375	0.484421	0.598432	0.498626	0.498483	0.477304	0.44773	0.458848	0.472678	0.463748	0.484225	0.502203	0.48827	0.832043	0.448407	0.448584	0.860947	0.75188
RWR2075_set3	0.478166	0.441176	0.484035	0.484375	0.733835	0.686202	0.77149	0.818052	0.77658	0.769175	0.78518	0.753945	0.662824	0.542601	0.499248	0.471626	0.454676	0.487749	0.494799	0.769795	0.767391	0.815217	0.769006	0.823077	0.808088	0.767291	0.768713	0.452312	0.477941	0.462428	0.582707	0.529971	0.498534	0.635579	0.480491	0.491754	0.449422	0.451009	0.450867	0.467001	0.448994	0.462482	0.502183	0.485507	0.807044	0.460843	0.45649	0.817982	0.763353
CAL123_set2	0.477673	0.449799	0.468919	0.465686	0.772855	0.734121	0.852547	0.841153	0.841202	0.784657	0.821908	0.84	0.722297	0.525335	0.502107	0.472183	0.458277	0.494286	0.49926	0.796053	0.790765	0.882749	0.793732	0.88438	0.864011	0.785523	0.795522	0.428091	0.486971	0.480511	0.573566	0.524017	0.500731	0.633162	0.49664	0.499254	0.462838	0.452027	0.442568	0.467114	0.436828	0.442645	0.47029	0.455267	0.865091	0.447526	0.441176	0.895196	0.76514
RAZ170_set4	0.474341	0.450549	0.481276	0.480801	0.680897	0.681269	0.769863	0.778767	0.763158	0.733425	0.751142	0.744526	0.691298	0.58067	0.518388	0.48637	0.479367	0.521168	0.512859	0.748507	0.731959	0.792531	0.734375	0.789515	0.784507	0.730399	0.731003	0.458621	0.495854	0.486207	0.580563	0.534918	0.517937	0.634851	0.504828	0.508384	0.470994	0.464779	0.455862	0.466392	0.468407	0.46832	0.485968	0.472754	0.774922	0.448777	0.448276	0.778603	0.695324
AFR731_set1	0.474008	0.458051	0.452869	0.458949	0.712358	0.629438	0.780997	0.752022	0.766858	0.781929	0.786567	0.774355	1	0.506726	0.487288	0.484195	0.480379	0.494971	0.533333	0.761347	0.782514	0.740463	0.782482	0.747692	0.788488	0.782815	0.782511	0.44837	0.490212	0.495924	0.5575	0.524818	0.510264	0.583765	0.493886	0.498503	0.45788	0.45788	0.434783	0.47166	0.462838	0.47829	0.486919	0.487699	0.745038	0.437594	0.435841	0.798105	0.747407
MAZ42_r1_set4	0.473757	0.445355	0.474483	0.473466	0.771942	0.635682	0.822888	0.803133	0.811047	0.783951	0.817221	0.78955	0.754458	0.535606	0.507052	0.494986	0.483584	0.511628	0.528528	0.764837	0.792826	0.778542	0.795858	0.787714	0.856643	0.786202	0.79652	0.444444	0.484297	0.481482	0.583756	0.538405	0.526706	0.582024	0.497257	0.499242	0.465659	0.453297	0.443759	0.463847	0.459699	0.476027	0.483113	0.469253	0.772025	0.444529	0.441133	0.856932	0.768769
BRB266_r2_set4	0.473177	0.43188	0.475928	0.466887	0.739598	0.574213	0.808424	0.741169	0.782293	0.735616	0.756042	0.797101	0.713014	0.533283	0.441094	0.475783	0.461801	0.510854	0.515015	0.711852	0.733529	0.735254	0.738905	0.739907	0.743017	0.736699	0.741301	0.423393	0.481054	0.475376	0.543147	0.520649	0.502225	0.52691	0.458276	0.454614	0.476712	0.433562	0.439808	0.470748	0.430518	0.464481	0.478006	0.46345	0.738022	0.42803	0.427935	0.777286	0.769115
Lusaka_r1_set5	0.472879	0.471154	0.471567	0.475	0.778582	0.718373	0.785124	0.767906	0.780702	0.772099	0.790396	0.778102	0.715972	0.49924	0.506503	0.487518	0.468188	0.450808	0.524887	0.786996	0.776141	0.771468	0.776042	0.777344	0.754237	0.774415	0.7793	0.425517	0.490909	0.473793	0.5466	0.511869	0.487351	0.565789	0.489655	0.495448	0.459778	0.465972	0.446528	0.446281	0.44337	0.447989	0.477071	0.463181	0.774068	0.461009	0.457958	0.818452	0.783133
Ngwinxcab2_set3	0.472354	0.441589	0.47082	0.467023	0.767974	0.652733	0.852255	0.83126	0.842679	0.832025	0.865696	0.841121	0.728906	0.543019	0.491817	0.4625	0.44375	0.488333	0.545089	0.824324	0.835165	0.907087	0.832543	0.908863	0.826954	0.832293	0.837379	0.412226	0.471781	0.466248	0.571237	0.535714	0.509554	0.642991	0.478807	0.485366	0.458399	0.431925	0.441915	0.44168	0.413417	0.434953	0.462816	0.447492	0.900657	0.450163	0.447284	0.853639	0.829582
MAZ185_r2_set4	0.472299	0.420548	0.457815	0.457571	0.696248	0.655639	0.786885	0.782104	0.774381	0.749311	0.771212	0.774709	0.688017	0.563733	0.500706	0.479943	0.458848	0.502907	0.5	0.736256	0.750367	0.801379	0.752967	0.806075	0.807584	0.748971	0.751515	0.4326	0.452893	0.451857	0.559796	0.523669	0.505208	0.615854	0.471802	0.475721	0.450413	0.438705	0.440853	0.458276	0.454795	0.467033	0.473529	0.460411	0.790248	0.425419	0.422388	0.792899	0.718141
MAZ206_set4	0.471802	0.428571	0.468407	0.460265	0.741404	0.724551	0.867028	0.806649	0.833333	0.77565	0.812971	0.836469	0.747606	0.519608	0.481767	0.449358	0.446185	0.486252	0.502994	0.760741	0.782164	0.824658	0.786558	0.830233	0.828452	0.775204	0.787009	0.410519	0.474465	0.469262	0.55303	0.518409	0.502963	0.631076	0.479508	0.478097	0.454172	0.415185	0.436475	0.444293	0.421769	0.440055	0.456808	0.443796	0.823575	0.422844	0.422849	0.87187	0.761976
Canpsula_set3	0.471408	0.464493	0.469941	0.471901	0.702128	0.735075	0.702605	0.68741	0.713353	0.670803	0.680995	0.68913	0.665211	0.509036	0.512898	0.46124	0.465843	0.439043	0.5693	0.721068	0.668375	0.678624	0.670606	0.682171	0.688244	0.671761	0.670455	0.439416	0.505766	0.49781	0.537407	0.524265	0.513314	0.595819	0.508759	0.515837	0.487591	0.446064	0.454148	0.460145	0.473149	0.470117	0.475842	0.475912	0.683642	0.468986	0.470982	0.707227	0.720808
SUG131_set2	0.471311	0.42027	0.455662	0.447195	0.801847	0.659226	0.867388	0.82341	0.839595	0.802168	0.82782	0.831169	0.741826	0.501504	0.49221	0.464748	0.453125	0.479076	0.476155	0.757375	0.800872	0.827211	0.803965	0.836687	0.857341	0.801619	0.802099	0.406377	0.454098	0.447083	0.551637	0.494118	0.457965	0.62	0.459973	0.46021	0.43588	0.430423	0.414052	0.434959	0.431479	0.438692	0.462719	0.449054	0.821319	0.43429	0.432593	0.87812	0.802985
MAZ2_set4	0.470874	0.435528	0.472992	0.460067	0.825144	0.593373	0.825581	0.797538	0.820438	0.820495	0.836115	0.813411	0.748965	0.508359	0.441926	0.459712	0.453297	0.483236	0.502262	0.733582	0.817647	0.754834	0.823923	0.755469	0.824191	0.820988	0.822188	0.415978	0.46932	0.46832	0.554707	0.518518	0.486587	0.521853	0.453857	0.455167	0.447586	0.442759	0.412655	0.44726	0.428669	0.454608	0.46539	0.451471	0.748447	0.418445	0.416168	0.839763	0.769231
AND102_set3	0.470634	0.443338	0.485339	0.481707	0.756431	0.665348	0.853976	0.847095	0.828988	0.840278	0.866455	0.839969	0.747692	0.527911	0.49361	0.463235	0.45023	0.493453	0.503956	0.810937	0.842065	0.997685	0.842187	1	0.845369	0.841014	0.842314	0.417819	0.486087	0.477658	0.577225	0.527994	0.5	0.635379	0.493077	0.499203	0.463077	0.436923	0.44	0.450995	0.419479	0.447612	0.476672	0.460526	0.983871	0.452077	0.447327	0.873053	0.809262
G685_set3	0.470499	0.448584	0.498494	0.500852	0.729624	0.692308	0.816964	0.799851	0.791045	0.781955	0.80805	0.806259	0.690868	0.555296	0.50468	0.474482	0.463433	0.496815	0.53698	0.785823	0.783459	0.822289	0.783435	0.829365	0.795732	0.784431	0.78972	0.41967	0.463497	0.465517	0.584856	0.537879	0.512177	0.60625	0.465465	0.473479	0.467718	0.433383	0.449025	0.473919	0.434328	0.469265	0.482628	0.464608	0.829905	0.469531	0.466258	0.836364	0.764977
Sweet_set4	0.469359	0.431724	0.452017	0.451342	0.796512	0.733333	0.834938	0.812242	0.847283	0.818308	0.846037	0.840176	0.721914	0.50686	0.480824	0.451659	0.439917	0.475146	0.50152	0.82084	0.823704	0.851389	0.824102	0.850314	0.847242	0.819061	0.825688	0.415629	0.479201	0.472337	0.564103	0.516418	0.485007	0.634683	0.489627	0.487749	0.449376	0.445215	0.438366	0.447658	0.415172	0.426003	0.454815	0.441654	0.836719	0.434816	0.430723	0.855224	0.806061
AND10_set2	0.469304	0.448043	0.483651	0.483498	0.765248	0.671131	0.848649	0.846622	0.831169	0.837398	0.866165	0.838617	0.740463	0.521772	0.492948	0.464748	0.453992	0.492086	0.507452	0.80486	0.838663	1	0.837739	0.997685	0.836565	0.838057	0.839098	0.425474	0.493443	0.489837	0.571429	0.526393	0.494853	0.635652	0.509485	0.506777	0.476158	0.444823	0.446185	0.457375	0.429539	0.453061	0.480263	0.465066	0.980887	0.453172	0.445926	0.870778	0.80506
Canario2_set3	0.468796	0.426794	0.471852	0.467391	0.782209	0.69864	0.766813	0.754386	0.77346	0.790133	0.79771	0.798682	0.669118	0.518293	0.486983	0.461599	0.444282	0.441589	0.517372	0.745509	0.792467	0.731905	0.786567	0.735524	0.748498	0.790749	0.791159	0.421208	0.475083	0.473451	0.506313	0.485863	0.461997	0.503521	0.4838	0.487023	0.451327	0.448529	0.442478	0.441435	0.433284	0.463181	0.477745	0.466765	0.732504	0.45023	0.448872	0.808209	0.769637
SEQ1003_set4	0.46832	0.415531	0.474553	0.470199	0.72812	0.710645	0.819294	0.799592	0.791001	0.764384	0.800604	0.781159	0.680137	0.534796	0.487342	0.450785	0.446794	0.479769	0.502249	0.748516	0.771596	0.813443	0.775888	0.815994	0.837989	0.765348	0.776097	0.426129	0.443163	0.441176	0.550761	0.505882	0.497037	0.62	0.465116	0.469743	0.426027	0.418493	0.448771	0.444898	0.43733	0.449454	0.468521	0.454678	0.804482	0.405303	0.401786	0.832106	0.754491
RWR1946_set3	0.467977	0.431133	0.460813	0.463054	0.771084	0.709941	0.820201	0.825215	0.835488	0.796671	0.811377	0.805595	0.685879	0.522455	0.46997	0.444954	0.427338	0.47856	0.500743	0.797654	0.792029	0.818116	0.790936	0.821264	0.819588	0.793228	0.796852	0.406069	0.47553	0.465318	0.566416	0.527737	0.503671	0.667241	0.476156	0.480539	0.453035	0.440115	0.424855	0.451219	0.414511	0.436508	0.465116	0.45152	0.810873	0.452632	0.44764	0.840146	0.809347
MAZ192_set4	0.466253	0.459809	0.479367	0.475207	0.675753	0.609118	0.733016	0.805706	0.728261	0.715753	0.737557	0.734443	0.654794	0.537764	0.485232	0.462143	0.44884	0.473188	0.491005	0.714074	0.717105	0.771605	0.711965	0.770543	0.763268	0.712824	0.716767	0.447332	0.496705	0.499316	0.573418	0.530928	0.515556	0.649306	0.516416	0.516616	0.493836	0.464384	0.46922	0.459184	0.432561	0.470628	0.470717	0.457664	0.763889	0.460606	0.456909	0.784242	0.692365
RAZ107_set4	0.466019	0.434066	0.475728	0.469218	0.705499	0.706325	0.786301	0.789726	0.779883	0.741713	0.772382	0.765648	0.689917	0.544833	0.500708	0.458333	0.46011	0.489766	0.509036	0.759315	0.747059	0.799447	0.746657	0.797972	0.811268	0.742779	0.753799	0.436552	0.452736	0.454483	0.543367	0.507396	0.49628	0.618674	0.482759	0.485562	0.440608	0.438536	0.453857	0.449931	0.449176	0.453168	0.473529	0.459618	0.786491	0.433891	0.428999	0.823704	0.717293
MAZ95_set4	0.465659	0.444293	0.469136	0.469421	0.773571	0.726457	0.852303	0.820461	0.827786	0.789617	0.811278	0.815029	0.73429	0.50905	0.50561	0.470085	0.460544	0.489884	0.497006	0.783284	0.789781	0.835841	0.791298	0.838235	0.850975	0.790476	0.793363	0.408595	0.460526	0.461801	0.565657	0.525	0.509615	0.640381	0.482947	0.480392	0.45765	0.429645	0.43588	0.449118	0.441576	0.455041	0.466374	0.453353	0.837442	0.43646	0.437685	0.869118	0.796712
MAZ116_r1_set4	0.465374	0.435616	0.470994	0.472546	0.73088	0.657658	0.852459	0.823087	0.823872	0.803301	0.821483	0.822674	0.781981	0.540152	0.504231	0.484241	0.469822	0.502907	0.532331	0.787407	0.803519	0.822069	0.805473	0.826594	0.828892	0.806849	0.810606	0.440853	0.468647	0.475241	0.571066	0.536982	0.512649	0.632635	0.508941	0.509105	0.46281	0.437328	0.450481	0.467852	0.447945	0.470508	0.488235	0.475073	0.818393	0.450608	0.450746	0.865583	0.765766
MAZ116_r2_set4	0.465374	0.436986	0.473029	0.475874	0.73088	0.657658	0.851093	0.821721	0.822416	0.803301	0.821483	0.819767	0.781981	0.540152	0.502119	0.484241	0.46845	0.501453	0.533835	0.787092	0.803519	0.817931	0.805185	0.823209	0.827489	0.806849	0.810606	0.443604	0.469421	0.476616	0.571429	0.536982	0.512649	0.63438	0.508941	0.509105	0.46281	0.438705	0.450481	0.470588	0.445205	0.471879	0.489706	0.47654	0.815016	0.453647	0.453731	0.862629	0.765766
White_r3_set5	0.465374	0.466484	0.466851	0.474295	0.796537	0.731634	0.801097	0.770233	0.786026	0.775791	0.795903	0.777616	0.726833	0.493949	0.5	0.48538	0.466253	0.442982	0.528528	0.802827	0.781525	0.769655	0.78	0.773717	0.762307	0.778082	0.784848	0.421016	0.485197	0.46772	0.561404	0.519941	0.494074	0.58377	0.489011	0.497734	0.462017	0.454357	0.458506	0.440329	0.442916	0.441989	0.476436	0.46261	0.765842	0.458904	0.455904	0.822222	0.785607
MAZ141_set4	0.464286	0.440217	0.475995	0.466997	0.728898	0.710015	0.773713	0.775745	0.791606	0.765027	0.778614	0.760116	0.665984	0.551282	0.508415	0.465812	0.467347	0.501445	0.518685	0.752219	0.762044	0.771546	0.763274	0.770124	0.800836	0.763265	0.769231	0.444065	0.463816	0.453615	0.580808	0.528634	0.504431	0.643847	0.478854	0.483409	0.442623	0.41735	0.470708	0.451832	0.451087	0.435967	0.461314	0.44898	0.768105	0.43429	0.430267	0.769118	0.73991
MAZ209_set4	0.463143	0.444292	0.479167	0.471619	0.778985	0.554381	0.781893	0.801097	0.770132	0.78453	0.796043	0.780702	0.742403	0.508397	0.460284	0.479076	0.469008	0.5	0.506042	0.719403	0.785398	0.738227	0.786458	0.735893	0.812676	0.782668	0.784195	0.455862	0.494186	0.497241	0.564886	0.521545	0.504484	0.525439	0.497238	0.503053	0.488243	0.467497	0.42	0.453297	0.447043	0.472452	0.49483	0.483038	0.725506	0.445719	0.445946	0.809807	0.753776
SUG131_set1	0.463097	0.41404	0.44733	0.442708	0.80287	0.664577	0.873039	0.829529	0.841705	0.803443	0.832543	0.838906	0.743534	0.492076	0.484281	0.452055	0.444206	0.46823	0.474138	0.760093	0.80245	0.835735	0.805728	0.844209	0.860704	0.802575	0.802215	0.3967	0.454389	0.444046	0.540897	0.486862	0.450233	0.616022	0.457676	0.459779	0.435252	0.423741	0.406475	0.427143	0.420601	0.433908	0.450693	0.437883	0.828226	0.428914	0.42723	0.882535	0.802198
MAZ159_set4	0.46281	0.429155	0.462173	0.458609	0.738197	0.701347	0.802989	0.807745	0.792029	0.771918	0.809201	0.811143	0.69863	0.529412	0.483826	0.457857	0.44543	0.480463	0.498501	0.777778	0.77924	0.832647	0.776219	0.836434	0.817737	0.772169	0.777946	0.413817	0.467051	0.47264	0.557107	0.513255	0.497778	0.646957	0.485636	0.484917	0.458904	0.439041	0.453488	0.451701	0.419619	0.442623	0.451684	0.440146	0.823302	0.432576	0.427935	0.835788	0.754491
MAZ204_r1_set4	0.462604	0.427397	0.470263	0.460898	0.722222	0.702866	0.837432	0.812158	0.810219	0.76584	0.788316	0.804665	0.722452	0.529635	0.470297	0.4375	0.434156	0.474527	0.496229	0.727612	0.764359	0.794483	0.768601	0.791406	0.813464	0.762689	0.768645	0.413343	0.478405	0.471114	0.557252	0.527407	0.506696	0.63089	0.488308	0.487823	0.454545	0.423554	0.429258	0.432285	0.415069	0.429355	0.451471	0.441176	0.788044	0.423897	0.427504	0.841246	0.748494
Kiryugaramye_set3	0.462099	0.41092	0.447674	0.4514	0.74736	0.693908	0.826399	0.837159	0.834532	0.807246	0.826837	0.810345	0.68759	0.532984	0.476657	0.451687	0.435879	0.481595	0.499256	0.774265	0.802612	0.82148	0.802786	0.818673	0.817109	0.803752	0.807808	0.413169	0.464052	0.450796	0.56391	0.510981	0.483088	0.651384	0.464544	0.469219	0.43343	0.421243	0.43343	0.445402	0.411511	0.433526	0.456997	0.441945	0.807515	0.423077	0.41716	0.84041	0.793768
Bihongo_set3	0.46136	0.445205	0.482308	0.489691	0.751994	0.674254	0.842705	0.835866	0.825457	0.832569	0.855556	0.829027	0.745038	0.524487	0.489666	0.463355	0.450533	0.488618	0.514107	0.805901	0.835627	0.980887	0.834365	0.983871	0.829173	0.833333	0.838583	0.413476	0.493103	0.486196	0.571059	0.534108	0.51087	0.638241	0.498469	0.506329	0.467791	0.434251	0.436447	0.454338	0.417808	0.447248	0.476852	0.466258	1	0.458003	0.453906	0.86034	0.811424
MAZ148_set4	0.461326	0.437158	0.456552	0.443709	0.77227	0.732331	0.807902	0.782698	0.810771	0.777473	0.801515	0.773256	0.673764	0.507587	0.480254	0.441261	0.438441	0.468795	0.493233	0.754086	0.781204	0.804677	0.782641	0.800156	0.833333	0.778386	0.789074	0.399863	0.448675	0.441015	0.55443	0.504425	0.479198	0.632174	0.465021	0.465099	0.427198	0.410837	0.423973	0.437926	0.427596	0.420548	0.441997	0.429619	0.794574	0.421733	0.417288	0.810931	0.776276
MAZ142_set4	0.460744	0.433924	0.469739	0.460265	0.738881	0.693403	0.79144	0.793478	0.801887	0.773288	0.790786	0.767391	0.660274	0.540091	0.500703	0.460714	0.461119	0.493478	0.5	0.741098	0.770864	0.788066	0.775148	0.787267	0.819134	0.771487	0.776853	0.436389	0.455446	0.444596	0.578283	0.522091	0.497778	0.632174	0.469904	0.475038	0.433562	0.409589	0.461749	0.446939	0.447548	0.432377	0.45754	0.443713	0.785162	0.425113	0.421248	0.786873	0.745877
SCAM80cm_set2	0.460705	0.447721	0.446549	0.444444	0.799013	0.737075	0.797315	0.760403	0.797994	0.778976	0.779851	0.805436	0.73816	0.451493	0.480309	0.441429	0.448113	0.423462	0.483704	0.702485	0.773121	0.727395	0.772993	0.731951	0.799175	0.779866	0.774627	0.4179	0.478049	0.47712	0.476427	0.46793	0.447291	0.497423	0.495289	0.5	0.456698	0.439107	0.425575	0.442204	0.423957	0.45	0.472424	0.46604	0.724848	0.427177	0.43299	0.798834	0.767751
Pesa_r2_set3	0.459618	0.422576	0.452416	0.457096	0.759119	0.75	0.830925	0.788295	0.807246	0.817784	0.836103	0.813314	0.708576	0.514351	0.476515	0.451314	0.437591	0.48228	0.502242	0.805185	0.815789	0.861111	0.820532	0.86124	0.820475	0.819767	0.821752	0.402475	0.473684	0.462154	0.560302	0.528634	0.505908	0.629983	0.480349	0.490181	0.448251	0.402475	0.428052	0.434153	0.418841	0.427326	0.455279	0.440789	0.852623	0.427162	0.424739	0.81296	0.791045
Uyole98_set3	0.458884	0.431983	0.442899	0.44859	0.825228	0.69432	0.835983	0.803468	0.825362	0.816788	0.83006	0.814038	0.78343	0.46908	0.467474	0.452932	0.433237	0.41	0.500747	0.767751	0.815058	0.789051	0.812408	0.790047	0.83581	0.817587	0.816188	0.418367	0.48273	0.478134	0.53038	0.4838	0.457101	0.532174	0.488355	0.495482	0.454811	0.426492	0.418605	0.439219	0.424638	0.44032	0.464809	0.458394	0.782071	0.436267	0.433135	0.85472	0.809132
Gasirida_set3	0.458702	0.4375	0.478708	0.477537	0.758779	0.70015	0.835994	0.796081	0.822416	0.807918	0.825265	0.822674	0.713139	0.515174	0.484043	0.462733	0.446793	0.492236	0.521053	0.804606	0.812041	0.82232	0.80963	0.833333	0.798507	0.810219	0.817629	0.404832	0.490909	0.481725	0.559194	0.517037	0.493304	0.604348	0.474378	0.483308	0.458333	0.429927	0.417398	0.450581	0.414847	0.449635	0.466127	0.450073	0.837191	0.463581	0.462575	0.844444	0.803598
MAZ173_r1_set4	0.458621	0.41678	0.466253	0.463636	0.75	0.694903	0.772109	0.765986	0.764151	0.793836	0.820242	0.784783	0.70096	0.515885	0.478873	0.442143	0.439891	0.467391	0.500751	0.78635	0.804825	0.823489	0.802068	0.826087	0.831704	0.794679	0.810423	0.40274	0.460461	0.456164	0.550761	0.514012	0.486647	0.645217	0.467808	0.471299	0.442387	0.42524	0.439726	0.450272	0.420873	0.430233	0.46261	0.451023	0.816358	0.429439	0.424851	0.823746	0.771707
MAZ191_set4	0.458333	0.431319	0.453537	0.458403	0.737374	0.671192	0.80137	0.819178	0.80365	0.765884	0.794073	0.810496	0.715862	0.522796	0.48227	0.454676	0.444979	0.482507	0.515106	0.78209	0.767305	0.802905	0.767113	0.807031	0.802113	0.76685	0.77169	0.432507	0.478441	0.474483	0.561538	0.51632	0.501493	0.620841	0.5	0.50304	0.463398	0.457873	0.428276	0.444444	0.418956	0.443526	0.455015	0.445588	0.787267	0.446565	0.442365	0.839021	0.753765
RMA70_set4	0.458333	0.419532	0.466019	0.449833	0.814761	0.570348	0.770919	0.779835	0.812592	0.84116	0.830031	0.79386	0.752421	0.50458	0.43617	0.454676	0.449725	0.476608	0.501515	0.756737	0.840708	0.746537	0.841282	0.747261	0.80818	0.841816	0.842988	0.405387	0.47421	0.470304	0.543367	0.514881	0.47979	0.542982	0.444751	0.445884	0.448133	0.419779	0.433011	0.456044	0.416781	0.44	0.463018	0.451327	0.750389	0.422783	0.42042	0.806548	0.781297
NUC342_set1	0.458213	0.427247	0.485611	0.476481	0.730539	0.578125	0.762074	0.734043	0.748862	0.762894	0.783228	0.746212	0.681688	0.535545	0.473881	0.472727	0.445869	0.477273	0.520408	0.710201	0.764122	0.731707	0.763524	0.736585	0.786969	0.763195	0.762618	0.428469	0.466205	0.467811	0.590667	0.534722	0.486047	0.58561	0.488539	0.487322	0.434192	0.434097	0.469914	0.446657	0.437322	0.459943	0.473077	0.459418	0.732689	0.431529	0.432137	0.756173	0.748823
Pesa_r1_set3	0.457664	0.423741	0.466521	0.458814	0.73716	0.713542	0.838362	0.791667	0.819164	0.810595	0.827327	0.822302	0.739884	0.536732	0.470588	0.440951	0.428571	0.489247	0.539493	0.801471	0.811773	0.769622	0.812317	0.775889	0.796898	0.811416	0.814286	0.392754	0.462357	0.462319	0.566416	0.541789	0.5243	0.602076	0.473188	0.476692	0.445652	0.426918	0.426087	0.419424	0.404179	0.421852	0.445256	0.429608	0.77454	0.445619	0.441568	0.82284	0.799851
SEQ1027_set4	0.4573	0.420191	0.439394	0.435216	0.76796	0.75976	0.854422	0.815646	0.843023	0.801097	0.837613	0.86357	0.722222	0.505303	0.475421	0.445078	0.432377	0.480463	0.494737	0.807863	0.81085	0.85989	0.812593	0.863919	0.839161	0.801913	0.816667	0.402055	0.46281	0.458219	0.557252	0.50885	0.486627	0.640244	0.472603	0.473485	0.440329	0.427298	0.411644	0.442779	0.412005	0.417237	0.43906	0.427526	0.849071	0.421733	0.418778	0.877581	0.77961
MAZ157_set4	0.4573	0.422343	0.471114	0.463636	0.738164	0.669415	0.778533	0.805706	0.777213	0.790411	0.824018	0.786232	0.716438	0.537821	0.492968	0.457857	0.452933	0.472464	0.516517	0.771852	0.799414	0.816872	0.796598	0.817547	0.831006	0.791269	0.801059	0.428181	0.462932	0.463064	0.555416	0.516962	0.494815	0.632174	0.483584	0.486384	0.44726	0.430137	0.456908	0.461905	0.438692	0.453552	0.472141	0.462774	0.80787	0.42868	0.424851	0.833333	0.756372
MAZ201_set4	0.457182	0.422131	0.464828	0.456053	0.716643	0.698198	0.833787	0.811308	0.805233	0.760989	0.784418	0.79971	0.725962	0.526435	0.464739	0.43553	0.430233	0.469477	0.493994	0.722883	0.759531	0.790922	0.763704	0.789269	0.810924	0.757866	0.763636	0.408093	0.476033	0.467078	0.555838	0.525074	0.505193	0.626957	0.484225	0.484871	0.451923	0.421016	0.425342	0.428377	0.413934	0.429549	0.451613	0.440703	0.785604	0.42197	0.426229	0.836041	0.743243
BRB191_set4	0.457182	0.437756	0.461326	0.455149	0.75036	0.633634	0.79564	0.790872	0.797671	0.864011	0.863086	0.784884	0.752401	0.506829	0.491549	0.462804	0.450752	0.480406	0.493233	0.75	0.86217	0.763085	0.862963	0.771384	0.82493	0.864569	0.864599	0.421016	0.467769	0.466346	0.528061	0.498521	0.469494	0.550611	0.48834	0.491667	0.453297	0.432692	0.430041	0.465211	0.429645	0.445205	0.480882	0.469208	0.768161	0.446728	0.445522	0.813885	0.788722
MAZ203_set4	0.457064	0.413699	0.456432	0.445183	0.721182	0.695783	0.831967	0.80806	0.813411	0.763085	0.785281	0.804949	0.704545	0.503788	0.458982	0.43319	0.425926	0.465015	0.481928	0.701192	0.763583	0.786207	0.767459	0.787052	0.807854	0.759945	0.76783	0.403714	0.465232	0.46011	0.55102	0.519231	0.502232	0.616928	0.470426	0.472686	0.447658	0.412534	0.410027	0.428181	0.409589	0.426612	0.447059	0.436123	0.789596	0.414134	0.418535	0.835556	0.754518
MAZ139_set4	0.457004	0.424554	0.452974	0.45	0.753613	0.718703	0.813269	0.79617	0.83114	0.773104	0.796043	0.80511	0.70069	0.511416	0.482295	0.452518	0.442308	0.477405	0.482628	0.765321	0.776549	0.811464	0.780924	0.814063	0.836146	0.774038	0.782774	0.398072	0.454319	0.447658	0.538265	0.500742	0.481371	0.621053	0.464876	0.469512	0.429063	0.426207	0.418157	0.45137	0.412208	0.421596	0.44174	0.429308	0.814642	0.419847	0.413043	0.844725	0.751131
Mrike_set3	0.456934	0.435159	0.46793	0.472039	0.783233	0.717682	0.843165	0.852518	0.835498	0.825581	0.851128	0.825648	0.73589	0.535285	0.504525	0.470814	0.461705	0.483077	0.516393	0.811029	0.823872	0.889374	0.819853	0.886749	0.871302	0.826339	0.825564	0.418723	0.483607	0.475327	0.586466	0.53304	0.514728	0.641003	0.493469	0.502252	0.452105	0.428261	0.442754	0.459654	0.435786	0.455072	0.485401	0.47311	0.875191	0.44503	0.43787	0.89721	0.797619
SAB713_set2	0.456671	0.417687	0.475275	0.467554	0.747496	0.684211	0.858311	0.809945	0.845706	0.809849	0.827011	0.84157	0.695742	0.506818	0.450714	0.423803	0.408345	0.464441	0.489474	0.738839	0.807636	0.815068	0.808148	0.816978	0.822626	0.80654	0.810606	0.379098	0.447761	0.444672	0.564557	0.517751	0.494056	0.643608	0.454918	0.453647	0.429258	0.408093	0.424554	0.414734	0.403005	0.403292	0.426362	0.414831	0.80823	0.423018	0.423019	0.845926	0.783784
BRB215_r1_set4	0.45614	0.420472	0.433812	0.43762	0.784184	0.760832	0.879121	0.872057	0.86394	0.819334	0.852941	0.859167	0.790808	0.512132	0.492647	0.445724	0.443218	0.467662	0.51209	0.824185	0.824621	0.874404	0.825383	0.876122	0.870192	0.821485	0.826655	0.409953	0.482008	0.477848	0.577941	0.521997	0.505973	0.638554	0.492114	0.496522	0.439082	0.434439	0.423502	0.45283	0.428459	0.440852	0.450337	0.442857	0.858792	0.424956	0.419244	0.927844	0.803972
MAZ33_set4	0.455983	0.437415	0.46845	0.458609	0.758596	0.720808	0.794437	0.795115	0.81087	0.811902	0.836596	0.79233	0.694938	0.519637	0.483146	0.451498	0.442779	0.468162	0.497754	0.777778	0.820906	0.813014	0.820532	0.820433	0.859833	0.81267	0.822508	0.428962	0.467875	0.468579	0.554293	0.517673	0.484467	0.632812	0.492486	0.489426	0.446648	0.43502	0.443989	0.44769	0.426531	0.434516	0.448755	0.437226	0.805855	0.423601	0.42359	0.82106	0.767216
MAZ204_r2_set4	0.455801	0.416667	0.46069	0.44942	0.73204	0.687688	0.848774	0.824932	0.822674	0.776099	0.801059	0.817126	0.710852	0.516616	0.457687	0.428367	0.422025	0.46299	0.484258	0.716196	0.77566	0.807428	0.78	0.806376	0.826331	0.772914	0.778788	0.399863	0.466116	0.460219	0.551899	0.517699	0.497774	0.624564	0.474623	0.474281	0.443681	0.412775	0.415753	0.421555	0.405738	0.419973	0.441349	0.429825	0.801084	0.412254	0.417288	0.853767	0.761261
Chumbocela_set3	0.455474	0.395683	0.452693	0.444811	0.762085	0.701337	0.817529	0.787356	0.814121	0.814223	0.837331	0.851799	0.700144	0.532984	0.456259	0.429231	0.416306	0.464724	0.511177	0.776878	0.815407	0.799419	0.809839	0.798921	0.818316	0.813584	0.818318	0.387681	0.456628	0.45	0.537688	0.513909	0.483088	0.599481	0.462428	0.467017	0.432609	0.426194	0.42971	0.414388	0.400576	0.428365	0.448905	0.436773	0.78911	0.422205	0.417778	0.83871	0.812779
MAZ42_r2_set4	0.455432	0.42011	0.456189	0.454698	0.732221	0.580303	0.769231	0.78228	0.788546	0.771784	0.78626	0.753666	0.714384	0.520642	0.485775	0.453102	0.446207	0.479472	0.498489	0.726387	0.776627	0.718447	0.776532	0.728774	0.814085	0.769972	0.775229	0.422545	0.481605	0.475104	0.55527	0.515648	0.502999	0.606702	0.479945	0.486217	0.450138	0.448061	0.394337	0.436039	0.438017	0.453039	0.456296	0.449704	0.714844	0.43415	0.433735	0.804769	0.754173
ETAW206K_set3	0.455072	0.435714	0.468208	0.471358	0.781859	0.716396	0.844508	0.855207	0.83691	0.825648	0.851714	0.827143	0.738164	0.537258	0.502994	0.468702	0.457736	0.480183	0.518491	0.807749	0.823954	0.888889	0.819971	0.885736	0.870968	0.826399	0.825633	0.417986	0.481301	0.472662	0.586035	0.534207	0.515351	0.637694	0.494964	0.505224	0.44964	0.427443	0.441007	0.455714	0.432046	0.454023	0.478986	0.466811	0.874238	0.443028	0.435294	0.898108	0.79616
MAZ14_set4	0.455056	0.440278	0.464236	0.462775	0.72328	0.714067	0.82964	0.768006	0.813333	0.751397	0.774691	0.794379	0.694832	0.520833	0.498565	0.465893	0.456885	0.500739	0.530534	0.773485	0.754858	0.802797	0.757553	0.811709	0.812945	0.749652	0.761978	0.409345	0.458054	0.45258	0.587855	0.534535	0.513575	0.661062	0.479109	0.476852	0.441341	0.415503	0.443593	0.450763	0.427778	0.41922	0.443946	0.431343	0.805818	0.427469	0.424886	0.811747	0.749235
Melke_r2_set3	0.454678	0.433718	0.465793	0.469522	0.787443	0.720238	0.847482	0.855396	0.839827	0.825581	0.852102	0.82853	0.737337	0.531579	0.499245	0.464615	0.45448	0.476923	0.514179	0.811029	0.823872	0.889374	0.820644	0.886399	0.872781	0.826339	0.825826	0.412917	0.481178	0.473188	0.584383	0.531571	0.514728	0.638648	0.491304	0.501504	0.450653	0.426812	0.439042	0.45245	0.428571	0.450725	0.475877	0.46361	0.874808	0.441843	0.435556	0.900147	0.799107
ETOW20I6F_set3	0.454282	0.433476	0.468886	0.472131	0.784535	0.717873	0.845714	0.855	0.838109	0.825397	0.851492	0.828326	0.737787	0.535075	0.502999	0.46789	0.458393	0.479389	0.517778	0.807467	0.823954	0.888728	0.820233	0.885561	0.870778	0.826149	0.825112	0.415706	0.482871	0.474784	0.583541	0.530612	0.513889	0.635972	0.494236	0.504484	0.450288	0.42518	0.438761	0.456366	0.432665	0.451799	0.479681	0.467486	0.874046	0.443694	0.436765	0.899417	0.795858
G22501_set3	0.45421	0.4293	0.44469	0.438436	0.822358	0.685994	0.818777	0.775837	0.80365	0.813971	0.819423	0.805677	0.743777	0.457447	0.478659	0.454193	0.437134	0.412539	0.481146	0.746269	0.816642	0.765096	0.813988	0.773791	0.80015	0.814788	0.819635	0.403818	0.472682	0.46696	0.497462	0.465134	0.443452	0.527145	0.476505	0.486322	0.443548	0.414956	0.414097	0.436589	0.422628	0.437683	0.471976	0.464023	0.771739	0.431611	0.43423	0.846439	0.798946
MNC358_set1	0.453615	0.416329	0.485695	0.47459	0.767376	0.685651	0.823253	0.772849	0.798422	0.764586	0.788806	0.817335	0.680217	0.504478	0.463329	0.432046	0.423752	0.44914	0.474074	0.739003	0.763386	0.817255	0.766082	0.82	0.795706	0.765541	0.768713	0.403794	0.461601	0.46748	0.4975	0.478863	0.464129	0.574138	0.476287	0.480539	0.447154	0.420054	0.447903	0.434051	0.408479	0.44046	0.45283	0.438495	0.802752	0.418919	0.418879	0.80365	0.754815
BRB265_set4	0.45339	0.432168	0.466102	0.459459	0.679676	0.617737	0.803347	0.767782	0.791111	0.729313	0.740741	0.786982	0.650492	0.492272	0.457493	0.444444	0.418067	0.465875	0.465544	0.691088	0.727952	0.759155	0.726244	0.76149	0.770774	0.728291	0.731482	0.403226	0.486577	0.478962	0.528497	0.510542	0.503026	0.640459	0.495091	0.494615	0.479606	0.433896	0.438904	0.427374	0.402797	0.436185	0.45509	0.443284	0.752765	0.455039	0.460486	0.777108	0.725881
SEQ1027_set1	0.452446	0.415323	0.43962	0.436275	0.766243	0.759941	0.854083	0.813253	0.841429	0.801351	0.837054	0.865906	0.717274	0.50372	0.474017	0.444365	0.429436	0.479315	0.491137	0.808029	0.811239	0.859269	0.812955	0.86294	0.834483	0.802153	0.816692	0.397436	0.460163	0.455466	0.551122	0.505814	0.485401	0.633162	0.468286	0.470194	0.437922	0.424426	0.409582	0.438338	0.408054	0.413747	0.434877	0.422911	0.848554	0.41991	0.417034	0.876453	0.777286
RWR2245_set2	0.452381	0.444818	0.484375	0.477011	0.766289	0.692137	0.83221	0.836927	0.830935	0.838295	0.86976	0.838362	0.733696	0.526237	0.491525	0.465567	0.455405	0.492098	0.497024	0.788235	0.841074	0.901894	0.840176	0.909091	0.859807	0.838949	0.843093	0.412162	0.472951	0.481081	0.579146	0.544591	0.507353	0.636678	0.491216	0.492492	0.455163	0.453804	0.432065	0.455466	0.418243	0.441655	0.46793	0.45283	0.891271	0.449472	0.441568	0.86896	0.78529
NABE4_set2	0.451832	0.41745	0.45664	0.448276	0.793079	0.72969	0.848118	0.84207	0.86944	0.815115	0.836323	0.869628	0.76626	0.511958	0.478169	0.446352	0.439271	0.474212	0.502963	0.795455	0.819103	0.845946	0.820906	0.85	0.854195	0.814516	0.823353	0.400943	0.462541	0.462938	0.551122	0.509489	0.489003	0.634715	0.475741	0.473802	0.443767	0.424797	0.424797	0.448183	0.407008	0.419486	0.444041	0.431983	0.841985	0.424812	0.421829	0.89635	0.788148
MAZ153_set4	0.451791	0.414169	0.444292	0.437086	0.719512	0.692654	0.774456	0.773777	0.773585	0.773973	0.790786	0.813044	0.704794	0.551437	0.478903	0.455064	0.444065	0.480463	0.48949	0.755935	0.775988	0.81893	0.778846	0.820652	0.803073	0.774898	0.776097	0.416553	0.444811	0.448016	0.549367	0.516224	0.492593	0.629791	0.470588	0.474281	0.428767	0.423973	0.441176	0.44898	0.423706	0.438525	0.456012	0.442982	0.807573	0.405918	0.403274	0.80236	0.716642
Kalembe_set3	0.451613	0.397399	0.454678	0.445364	0.754932	0.699552	0.809524	0.766955	0.799133	0.813411	0.832579	0.846821	0.691582	0.521116	0.450758	0.425039	0.41087	0.456086	0.504491	0.77145	0.814599	0.79562	0.810472	0.79644	0.802671	0.812772	0.817496	0.383552	0.446458	0.442587	0.527778	0.506608	0.480798	0.59669	0.454282	0.458584	0.430131	0.426599	0.424309	0.41185	0.396527	0.428779	0.447947	0.435766	0.786595	0.42868	0.423477	0.818851	0.802691
MAZ189_set4	0.451524	0.417808	0.448133	0.44426	0.727994	0.667169	0.844262	0.805328	0.826531	0.792011	0.801214	0.839884	0.71281	0.513657	0.475282	0.444763	0.434156	0.480406	0.491704	0.725446	0.783824	0.790345	0.78529	0.796412	0.830056	0.78738	0.782675	0.402338	0.47927	0.473214	0.550761	0.506667	0.479136	0.631993	0.480769	0.481791	0.4573	0.413912	0.413343	0.425445	0.408219	0.422497	0.435935	0.425844	0.781832	0.423897	0.426009	0.825185	0.777108
MAZ87_set4	0.451169	0.416327	0.475275	0.47351	0.754649	0.673653	0.814111	0.81886	0.810145	0.793434	0.81448	0.801737	0.737346	0.523414	0.462781	0.439372	0.421662	0.444284	0.50075	0.745926	0.796784	0.80274	0.792467	0.802326	0.847978	0.792915	0.799094	0.421448	0.444811	0.448771	0.529114	0.497791	0.483704	0.625217	0.479508	0.478097	0.436389	0.427497	0.450137	0.433424	0.428571	0.436562	0.461201	0.448175	0.793982	0.414394	0.41159	0.849779	0.739521
MAZ170_set4	0.451035	0.407913	0.451791	0.455149	0.793822	0.686186	0.854422	0.823809	0.825581	0.851852	0.873676	0.834543	0.77572	0.502273	0.466245	0.434473	0.426913	0.464544	0.487988	0.787092	0.856305	0.847527	0.858519	0.853033	0.892308	0.851093	0.856061	0.389726	0.45124	0.44726	0.549367	0.508124	0.483655	0.629791	0.468493	0.469743	0.434842	0.427298	0.408904	0.429155	0.405184	0.419973	0.45815	0.446559	0.842879	0.414134	0.409836	0.871492	0.824324
MAZ47_set4	0.451035	0.425648	0.460055	0.456053	0.733477	0.693694	0.809524	0.827891	0.799419	0.731139	0.770393	0.786647	0.682442	0.512879	0.473944	0.437768	0.442701	0.467344	0.478261	0.749629	0.740469	0.81456	0.74	0.815708	0.81958	0.73224	0.743939	0.406164	0.457851	0.455479	0.534177	0.495575	0.480741	0.642609	0.476712	0.476515	0.451303	0.424554	0.467168	0.433242	0.410641	0.43502	0.434018	0.420205	0.807573	0.433232	0.424739	0.828656	0.711712
RAZ104_set4	0.45068	0.410774	0.455008	0.444444	0.753534	0.696202	0.837521	0.825796	0.820738	0.780405	0.805657	0.817544	0.772344	0.531308	0.470435	0.441331	0.435185	0.463327	0.50365	0.749107	0.785461	0.825127	0.785587	0.826454	0.85274	0.779461	0.785064	0.390017	0.457086	0.451858	0.56	0.521429	0.507181	0.637605	0.471332	0.474499	0.447547	0.415398	0.425084	0.42953	0.419463	0.434343	0.44405	0.432624	0.812849	0.414522	0.418018	0.867384	0.743636
MAZ147_set4	0.450549	0.422554	0.45679	0.435644	0.77897	0.720478	0.837398	0.808266	0.837916	0.784153	0.804217	0.803468	0.717896	0.504525	0.469144	0.42735	0.427891	0.458092	0.491779	0.746302	0.785401	0.798906	0.785398	0.793344	0.845404	0.783673	0.793363	0.388131	0.445724	0.441337	0.545455	0.503671	0.477843	0.636915	0.462483	0.460784	0.430328	0.402322	0.417575	0.426052	0.413043	0.412807	0.430657	0.418367	0.788136	0.419184	0.416914	0.838235	0.775785
MAZ4_set4	0.450284	0.429775	0.455319	0.449486	0.774408	0.685185	0.830532	0.841036	0.822605	0.819464	0.821705	0.803438	0.722458	0.510903	0.494928	0.46539	0.45927	0.473919	0.490741	0.75841	0.815988	0.833568	0.818598	0.832803	0.854676	0.81882	0.812112	0.418195	0.464346	0.464739	0.55643	0.509119	0.484709	0.632855	0.479577	0.483619	0.465444	0.41338	0.423239	0.457223	0.424157	0.45493	0.475076	0.462293	0.825914	0.441589	0.443425	0.855842	0.783179
NUA35_set1	0.447548	0.425202	0.45856	0.46072	0.759207	0.66003	0.885235	0.838926	0.850287	0.809878	0.836066	0.841917	0.771622	0.520896	0.494366	0.483548	0.460916	0.495708	0.516272	0.783626	0.813131	0.855495	0.813411	0.860215	0.857044	0.813342	0.817164	0.424899	0.45677	0.460081	0.571072	0.529883	0.502196	0.623711	0.49594	0.497758	0.451962	0.423545	0.434371	0.457661	0.431359	0.456081	0.474601	0.462428	0.85061	0.445946	0.442563	0.890102	0.792467
Amarelo_set3	0.446667	0.440146	0.452065	0.450083	0.778288	0.68552	0.817055	0.781341	0.826754	0.828676	0.832827	0.819708	0.761347	0.519817	0.483969	0.461838	0.440703	0.485202	0.56571	1	0.83137	0.80486	0.82641	0.810937	0.792975	0.830893	0.835106	0.395588	0.449336	0.448529	0.580808	0.540923	0.518685	0.667832	0.4625	0.467176	0.444118	0.417034	0.420588	0.424088	0.420322	0.423021	0.462222	0.44764	0.805901	0.457951	0.455022	0.819465	0.851657
MAZ205_set4	0.446281	0.418937	0.456671	0.449503	0.72812	0.704648	0.849185	0.826766	0.822932	0.768493	0.797583	0.817391	0.726712	0.514351	0.456399	0.429387	0.423602	0.462319	0.490991	0.727745	0.768668	0.806584	0.772929	0.803876	0.819832	0.765348	0.770802	0.402873	0.471993	0.461696	0.560759	0.522124	0.504451	0.62108	0.477428	0.476551	0.446575	0.414384	0.417921	0.421769	0.404632	0.421555	0.439883	0.428363	0.799073	0.417424	0.419643	0.855457	0.76012
MAZ23_set4	0.445682	0.400826	0.442281	0.433836	0.772069	0.686364	0.836538	0.79739	0.832599	0.791148	0.818598	0.835777	0.725069	0.505352	0.460938	0.428571	0.427686	0.461201	0.487915	0.750375	0.798817	0.809129	0.805224	0.812696	0.85452	0.790634	0.802752	0.383817	0.42404	0.428077	0.548469	0.504464	0.481287	0.628295	0.4426	0.438744	0.433518	0.405947	0.425517	0.423659	0.391185	0.40884	0.431111	0.420118	0.804821	0.411315	0.41203	0.842027	0.793939
Yellow_r3_set5	0.445682	0.416781	0.436111	0.436667	0.8418	0.706325	0.816552	0.813103	0.839181	0.825726	0.836128	0.839416	0.758693	0.464286	0.476845	0.449265	0.441136	0.411765	0.499246	0.776532	0.826215	0.771151	0.822173	0.775781	0.807638	0.826446	0.826484	0.397099	0.476112	0.46616	0.511335	0.474777	0.448661	0.545534	0.472376	0.477238	0.438194	0.410988	0.41516	0.428965	0.409405	0.423611	0.446006	0.435199	0.774068	0.416667	0.414414	0.858631	0.804217
MAZ202_set4	0.445442	0.425546	0.465517	0.463516	0.732759	0.655405	0.838556	0.847411	0.824855	0.764423	0.792738	0.832366	0.728022	0.503782	0.483099	0.449928	0.440492	0.476087	0.471429	0.728487	0.766129	0.813618	0.767407	0.81804	0.831233	0.761286	0.767424	0.411523	0.481818	0.472603	0.543147	0.502954	0.481426	0.616725	0.485616	0.489426	0.458104	0.434066	0.41701	0.43588	0.414617	0.436301	0.455947	0.442899	0.811145	0.43769	0.437407	0.866322	0.768018
MAZ144_set4	0.444292	0.387755	0.449176	0.438017	0.764327	0.700599	0.815468	0.794437	0.814493	0.79617	0.811463	0.794501	0.688782	0.517372	0.462781	0.428775	0.424387	0.455861	0.48503	0.75037	0.79386	0.805479	0.795421	0.806977	0.835425	0.797003	0.797583	0.400956	0.421746	0.420082	0.524051	0.488235	0.474112	0.624132	0.452186	0.450906	0.409029	0.394665	0.433151	0.429348	0.406803	0.425648	0.44883	0.436496	0.798611	0.3941	0.392273	0.827688	0.783259
Melke_r1_set3	0.444284	0.426534	0.460317	0.464052	0.762725	0.70944	0.837607	0.841168	0.824286	0.815827	0.84003	0.82311	0.721347	0.523065	0.498505	0.457317	0.455651	0.473364	0.502954	0.786131	0.817003	0.876081	0.815866	0.876723	0.855051	0.816619	0.819672	0.405891	0.469919	0.460489	0.572139	0.521802	0.505839	0.629725	0.479885	0.492548	0.436063	0.412482	0.430316	0.450785	0.418571	0.436155	0.466715	0.463256	0.869863	0.436377	0.431718	0.882267	0.783186
MAZ164_set4	0.443828	0.397119	0.440526	0.439065	0.757225	0.720211	0.829685	0.801642	0.812866	0.789655	0.82344	0.824818	0.693793	0.517531	0.461103	0.430316	0.418956	0.467201	0.487897	0.78614	0.794985	0.836326	0.798063	0.835681	0.827707	0.790522	0.798018	0.39271	0.4401	0.437328	0.541026	0.500743	0.471599	0.619089	0.459366	0.463415	0.421379	0.41931	0.420799	0.426712	0.408779	0.414718	0.44469	0.43299	0.82243	0.412079	0.408546	0.827637	0.775264
RAZ103_set4	0.443672	0.428375	0.448611	0.441472	0.749637	0.664145	0.813187	0.816621	0.812592	0.757618	0.776596	0.795322	0.703319	0.510687	0.46875	0.4329	0.44069	0.463343	0.488654	0.716317	0.760709	0.793343	0.760448	0.79421	0.823446	0.754483	0.763359	0.393499	0.455	0.451591	0.558974	0.520059	0.507474	0.620175	0.470263	0.470992	0.441828	0.4259	0.406768	0.423659	0.406336	0.415746	0.42836	0.418879	0.782371	0.424312	0.424925	0.85119	0.748865
NABE8C_set3	0.443149	0.413793	0.450581	0.446458	0.794428	0.726597	0.860832	0.848637	0.870504	0.818841	0.834333	0.872126	0.771284	0.511994	0.473645	0.44086	0.431556	0.470859	0.50372	0.797794	0.817126	0.849275	0.818915	0.849537	0.861357	0.818182	0.821321	0.391462	0.465574	0.459479	0.5466	0.508053	0.488253	0.639273	0.470333	0.475225	0.434877	0.416908	0.417511	0.435345	0.401439	0.41763	0.445335	0.431785	0.841258	0.427602	0.424556	0.896047	0.78635
NABE4-2_set3	0.442336	0.408369	0.451895	0.446458	0.790152	0.727273	0.857349	0.847983	0.867052	0.816594	0.832078	0.868687	0.768841	0.516541	0.472851	0.439908	0.427641	0.468413	0.50299	0.795421	0.814869	0.846939	0.816642	0.847994	0.857778	0.816208	0.819005	0.389695	0.46458	0.459361	0.553885	0.51395	0.490413	0.642609	0.470247	0.474359	0.433866	0.41582	0.420785	0.437229	0.395954	0.417997	0.444363	0.432216	0.839231	0.426515	0.423477	0.894118	0.785075
SELIAN97_set2	0.442177	0.395161	0.433424	0.429984	0.752119	0.759287	0.838275	0.793127	0.847482	0.806495	0.834333	0.87069	0.717096	0.505997	0.456276	0.434814	0.416103	0.470588	0.500744	0.806902	0.812772	0.842818	0.81305	0.844907	0.819061	0.807278	0.81982	0.380405	0.446809	0.444669	0.558603	0.510981	0.484559	0.639415	0.454054	0.454204	0.418589	0.405571	0.41644	0.425101	0.387838	0.396201	0.417638	0.404209	0.836656	0.403469	0.39645	0.838946	0.786033
Sadzu_set3	0.440876	0.38705	0.454148	0.448105	0.80136	0.665676	0.854885	0.871408	0.86187	0.857971	0.886807	0.86187	0.735209	0.520989	0.460784	0.429231	0.417749	0.449309	0.481399	0.770191	0.855072	0.838897	0.854106	0.841576	0.876106	0.8557	0.855856	0.396377	0.437705	0.435507	0.559194	0.501466	0.472018	0.593588	0.455072	0.459398	0.413768	0.411722	0.426812	0.420144	0.404899	0.437048	0.454745	0.445494	0.822853	0.405589	0.402963	0.89019	0.811012
MAZ146_set4	0.440853	0.391156	0.449863	0.435537	0.7851	0.706587	0.855495	0.807327	0.847101	0.795486	0.821267	0.822721	0.69357	0.481873	0.436798	0.404422	0.395095	0.434153	0.476796	0.722963	0.797515	0.803425	0.797637	0.8	0.852859	0.794959	0.804381	0.362022	0.414333	0.413934	0.515151	0.483088	0.463018	0.622396	0.435109	0.429758	0.400137	0.381148	0.40382	0.406929	0.387075	0.398363	0.410088	0.39781	0.791988	0.384266	0.384101	0.843152	0.80015
MAZ193_set4	0.43986	0.388658	0.452514	0.444444	0.776239	0.660334	0.844138	0.846207	0.824742	0.844444	0.872519	0.85	0.754861	0.529186	0.453571	0.421739	0.414127	0.447717	0.493151	0.766917	0.847181	0.846797	0.846327	0.848032	0.881188	0.843707	0.847393	0.400139	0.427258	0.43125	0.537468	0.499251	0.476657	0.616135	0.454167	0.449387	0.4125	0.416551	0.428472	0.426796	0.405256	0.431345	0.453869	0.442136	0.835681	0.392308	0.387632	0.878924	0.81383
RMA68_set4	0.438375	0.416089	0.455182	0.457912	0.75731	0.683969	0.842324	0.829184	0.822747	0.824513	0.847158	0.823009	0.711994	0.527735	0.493571	0.461538	0.453472	0.482353	0.496942	0.803167	0.825893	0.875698	0.824812	0.882306	0.81108	0.825243	0.827692	0.401811	0.471477	0.463092	0.581395	0.53003	0.500755	0.629401	0.472145	0.479231	0.437936	0.399582	0.443593	0.458449	0.427184	0.439499	0.465672	0.450893	0.865777	0.435285	0.434191	0.884384	0.77439
NABE12C_set2	0.436314	0.402685	0.463415	0.454098	0.773305	0.68787	0.820134	0.820805	0.829513	0.840756	0.869403	0.83834	0.702977	0.515672	0.466245	0.437946	0.42655	0.457797	0.485185	0.767936	0.843931	0.882432	0.840146	0.88727	0.84573	0.841398	0.844544	0.399058	0.446982	0.454852	0.549751	0.513119	0.478038	0.600862	0.469003	0.470105	0.425575	0.426928	0.418809	0.431452	0.402423	0.431081	0.45791	0.445809	0.869466	0.415165	0.409426	0.849854	0.784024
Ibado1_set3	0.43631	0.427128	0.454015	0.455446	0.811649	0.697917	0.842939	0.869597	0.846821	0.826783	0.851657	0.850144	0.765942	0.49024	0.4819	0.456923	0.445007	0.412577	0.494039	0.751108	0.826531	0.813411	0.825479	0.810078	0.82963	0.827536	0.825038	0.41061	0.467213	0.46439	0.526448	0.480176	0.462389	0.553913	0.482558	0.486466	0.4375	0.416667	0.428882	0.441558	0.426301	0.444928	0.467883	0.457122	0.802308	0.429758	0.425185	0.906021	0.78806
Lusaka_r2_set5	0.435506	0.434247	0.441217	0.438742	0.774892	0.652695	0.807956	0.794925	0.822674	0.80854	0.831061	0.814223	0.723066	0.499245	0.452518	0.446637	0.415289	0.434846	0.497751	0.83581	0.814056	0.801105	0.808432	0.805124	0.780282	0.8107	0.818457	0.381706	0.434211	0.4326	0.546366	0.510324	0.48003	0.607143	0.448418	0.453243	0.430249	0.432227	0.400415	0.407407	0.3989	0.403315	0.428676	0.413616	0.801698	0.430851	0.426866	0.840237	0.817365
MAZ156_set4	0.435262	0.393733	0.42641	0.413907	0.778336	0.710645	0.869565	0.83356	0.86357	0.816438	0.839879	0.85942	0.744521	0.493949	0.445927	0.415121	0.404502	0.452967	0.473763	0.763704	0.824304	0.844993	0.826183	0.848603	0.861732	0.815825	0.829047	0.372777	0.437294	0.438441	0.534177	0.488954	0.47037	0.622396	0.454172	0.454614	0.424658	0.407534	0.384563	0.414966	0.382834	0.398907	0.418741	0.409357	0.83694	0.406818	0.40625	0.884956	0.788606
SAB576_set4	0.435262	0.395634	0.442149	0.429519	0.800574	0.701649	0.857143	0.833333	0.866473	0.81893	0.834592	0.836232	0.716735	0.490923	0.454993	0.42	0.415984	0.45283	0.490991	0.745549	0.818448	0.793956	0.823225	0.796124	0.848951	0.81694	0.821483	0.378767	0.438221	0.426712	0.551899	0.504425	0.475519	0.623478	0.439726	0.437973	0.411523	0.386145	0.410274	0.419619	0.388813	0.393981	0.409091	0.39562	0.794299	0.387121	0.383929	0.848083	0.821856
SAB259_set1	0.434783	0.391946	0.43962	0.433007	0.894922	0.674041	0.862115	0.818608	0.841429	0.813514	0.832589	0.848787	0.724022	0.491815	0.445927	0.427247	0.426747	0.446505	0.505908	0.762774	0.81268	0.784844	0.818777	0.781776	0.830345	0.814267	0.80924	0.38529	0.439935	0.439271	0.533499	0.488372	0.469343	0.534305	0.461538	0.458271	0.420378	0.394737	0.433873	0.418231	0.401342	0.427224	0.437771	0.427233	0.772451	0.395958	0.396476	0.863372	0.817109
Njano2_set3	0.434681	0.407975	0.428682	0.430702	0.744373	0.694929	0.844564	0.796325	0.844086	0.796296	0.814697	0.819018	0.693846	0.523163	0.448553	0.433388	0.410138	0.459902	0.513471	0.798589	0.793982	0.805728	0.792512	0.803922	0.813679	0.796012	0.801587	0.402308	0.451134	0.440586	0.550781	0.509331	0.49454	0.610701	0.469907	0.477564	0.417438	0.402157	0.414219	0.410276	0.387865	0.41358	0.444012	0.42813	0.806321	0.422276	0.422414	0.82866	0.807267
SELIAN97_set3	0.434211	0.388167	0.426277	0.429752	0.758333	0.761194	0.851585	0.801873	0.849711	0.812227	0.833333	0.873016	0.719565	0.508283	0.450226	0.426154	0.404486	0.466974	0.50299	0.807522	0.810496	0.849854	0.810751	0.849071	0.828148	0.813044	0.817091	0.367006	0.445902	0.436139	0.560302	0.512482	0.486706	0.643229	0.447674	0.455572	0.412064	0.396952	0.41061	0.412698	0.378613	0.393324	0.416545	0.403061	0.839478	0.403177	0.396142	0.844118	0.78806
MAZ217_set4	0.433103	0.398363	0.443526	0.43543	0.769397	0.686657	0.834014	0.822449	0.812772	0.792867	0.821752	0.817391	0.740055	0.512103	0.457042	0.430615	0.420082	0.448476	0.491754	0.745549	0.79795	0.824176	0.795118	0.823758	0.854545	0.793716	0.800303	0.384247	0.420792	0.425342	0.535533	0.497791	0.486667	0.621739	0.458904	0.459153	0.419753	0.401235	0.409713	0.418256	0.405184	0.421341	0.439239	0.425439	0.815301	0.396212	0.394345	0.868732	0.776612
Zawadi_set3	0.432945	0.399425	0.444767	0.431631	0.74736	0.620178	0.82066	0.799857	0.810072	0.823188	0.835832	0.821839	0.715007	0.537481	0.439759	0.416283	0.402738	0.443252	0.520833	0.774265	0.824383	0.795356	0.822108	0.805085	0.792035	0.823954	0.826347	0.38712	0.423895	0.429088	0.531328	0.488304	0.482379	0.569324	0.439306	0.44003	0.418958	0.418353	0.409682	0.400862	0.404317	0.426301	0.430758	0.427431	0.79709	0.406486	0.403846	0.837482	0.790801
MAZ25_r2_set4	0.432732	0.400549	0.436288	0.429285	0.770954	0.700752	0.891929	0.833789	0.845481	0.795862	0.834848	0.868996	0.764828	0.50607	0.450495	0.425287	0.411401	0.453353	0.481928	0.768601	0.804412	0.842541	0.804606	0.845016	0.88359	0.79533	0.805471	0.371212	0.428808	0.434573	0.543147	0.498521	0.473958	0.628696	0.455923	0.448407	0.422069	0.391873	0.40427	0.408219	0.396433	0.412655	0.427099	0.414097	0.83618	0.391006	0.38864	0.878518	0.792169
NABE15_set3	0.432353	0.392754	0.431818	0.436982	0.765198	0.678411	0.843705	0.821273	0.844703	0.813139	0.830572	0.86087	0.679039	0.507564	0.427162	0.413313	0.384448	0.436728	0.505247	0.788576	0.80848	0.79795	0.810192	0.804348	0.790179	0.8125	0.808157	0.372993	0.443069	0.433577	0.556533	0.514033	0.490356	0.626087	0.438775	0.445701	0.412409	0.39083	0.408892	0.405797	0.361393	0.38484	0.402206	0.39019	0.783513	0.404401	0.40611	0.827434	0.801196
Ibado3_set3	0.432292	0.421554	0.450297	0.454013	0.818462	0.694109	0.855783	0.8653	0.852423	0.830621	0.856269	0.858504	0.773529	0.489329	0.480799	0.456182	0.441176	0.412637	0.495468	0.761261	0.83037	0.811852	0.829341	0.806907	0.836842	0.83137	0.827718	0.407681	0.463272	0.462334	0.533248	0.482836	0.462575	0.551845	0.479321	0.485496	0.43353	0.412979	0.426883	0.43915	0.425953	0.442563	0.464392	0.453471	0.799065	0.427035	0.42244	0.917288	0.792109
AFR619_set1	0.432157	0.408725	0.438347	0.441272	0.798307	0.614138	0.862968	1	0.869472	0.84143	0.864785	0.858262	0.752022	0.497771	0.465638	0.431624	0.421476	0.442308	0.479351	0.781341	0.838129	0.846622	0.838663	0.847095	0.868457	0.839382	0.835565	0.411051	0.455357	0.451482	0.54602	0.484035	0.470845	0.61578	0.481806	0.483631	0.446092	0.420485	0.433962	0.427711	0.398794	0.444818	0.443642	0.430216	0.835866	0.415546	0.41129	0.91074	0.806333
NABE12C_set3	0.431718	0.392185	0.457602	0.449587	0.778875	0.678092	0.825144	0.820087	0.836232	0.854227	0.877828	0.837916	0.708999	0.504525	0.448407	0.421175	0.408563	0.437403	0.471599	0.755177	0.855475	0.872807	0.85177	0.880031	0.847181	0.854862	0.856495	0.383552	0.436573	0.435131	0.541353	0.507375	0.465926	0.592882	0.44898	0.458459	0.408297	0.414119	0.414723	0.416787	0.388406	0.417758	0.447947	0.436403	0.863636	0.405015	0.402384	0.849779	0.788922
CIM9314_set1	0.430612	0.405787	0.436821	0.439444	0.794908	0.614476	0.865282	0.997319	0.870529	0.841001	0.864382	0.857143	0.751351	0.496274	0.461322	0.42796	0.417227	0.438659	0.476331	0.77924	0.837662	0.844851	0.838192	0.845092	0.865332	0.838949	0.835075	0.408108	0.454397	0.45	0.541045	0.482533	0.469298	0.616179	0.480405	0.48209	0.444595	0.418919	0.432432	0.426175	0.397177	0.44332	0.442029	0.428571	0.833841	0.413174	0.409559	0.911936	0.802806
KATB1_set2	0.429426	0.396471	0.427059	0.426724	0.829574	0.673127	0.885071	0.875592	0.899254	0.880332	0.894602	0.882134	0.779236	0.48285	0.449507	0.426065	0.397619	0.449622	0.506443	0.883249	0.885678	0.880615	0.88198	0.886243	0.856626	0.880896	0.885604	0.377069	0.443978	0.444706	0.565401	0.507595	0.48855	0.643713	0.449052	0.454308	0.431981	0.410926	0.395933	0.411137	0.382423	0.395933	0.433081	0.410804	0.881402	0.420635	0.410256	0.911392	0.90874
Ibado2_set3	0.42899	0.41847	0.446715	0.448845	0.817424	0.695976	0.850144	0.862392	0.849711	0.835517	0.85994	0.860029	0.776087	0.491742	0.475076	0.449153	0.436324	0.406442	0.491815	0.75997	0.835277	0.80786	0.834315	0.805426	0.835556	0.836232	0.832579	0.404797	0.454844	0.454215	0.530303	0.483113	0.463864	0.551215	0.473837	0.480451	0.428779	0.410015	0.422238	0.4329	0.421965	0.438316	0.462044	0.451308	0.794299	0.42145	0.416296	0.911894	0.79403
MAZ10_set4	0.428276	0.382514	0.445517	0.439369	0.758993	0.694737	0.816076	0.782698	0.791849	0.762363	0.790909	0.80814	0.695742	0.507587	0.453456	0.426323	0.424761	0.445573	0.48494	0.771577	0.770925	0.80055	0.770772	0.804517	0.840336	0.763338	0.772727	0.364198	0.433058	0.429452	0.549745	0.511078	0.484375	0.630017	0.438356	0.438636	0.413462	0.39217	0.436301	0.41337	0.384563	0.404795	0.420588	0.409091	0.795349	0.41933	0.415797	0.829882	0.75976
MAZ26_set4	0.427878	0.414952	0.446676	0.43594	0.762283	0.714178	0.814638	0.818057	0.825547	0.821379	0.829027	0.817055	0.715172	0.519026	0.470963	0.441007	0.43544	0.455539	0.475151	0.728358	0.82106	0.822514	0.825893	0.822153	0.833333	0.820742	0.821157	0.387052	0.446013	0.449036	0.526786	0.496302	0.47839	0.625219	0.474518	0.475684	0.431034	0.393103	0.425034	0.44726	0.403978	0.421596	0.444035	0.430147	0.819596	0.414634	0.415419	0.854074	0.763158
MAZ163_set4	0.427677	0.396978	0.431944	0.43178	0.75469	0.674699	0.856653	0.844993	0.844023	0.805671	0.83308	0.850073	0.728907	0.507576	0.456676	0.429293	0.417355	0.458394	0.47813	0.768256	0.804412	0.827562	0.806092	0.827613	0.838732	0.805096	0.805471	0.391724	0.442975	0.436464	0.533079	0.487407	0.467958	0.597028	0.450276	0.454476	0.42047	0.399032	0.402624	0.412775	0.405089	0.413793	0.431517	0.418502	0.817054	0.398021	0.396114	0.865185	0.785392
MAZ140_set4	0.427586	0.40382	0.459422	0.450331	0.736351	0.664168	0.816327	0.838776	0.813953	0.781893	0.802115	0.793904	0.71262	0.532576	0.473944	0.427754	0.435109	0.458636	0.504505	0.730312	0.782991	0.785714	0.782963	0.781832	0.822378	0.780055	0.786364	0.411644	0.437294	0.436301	0.540609	0.50295	0.487389	0.599826	0.456164	0.453101	0.419753	0.414952	0.434337	0.415531	0.427012	0.426813	0.445748	0.431918	0.77322	0.401366	0.400894	0.843427	0.758621
G19839_set1	0.427298	0.413161	0.453488	0.453871	0.798009	0.662444	0.893919	0.868919	0.854978	0.8397	0.864865	0.862392	0.764305	0.497744	0.461103	0.441727	0.423338	0.453957	0.492537	0.811209	0.8377	0.885929	0.838235	0.893189	0.876912	0.840353	0.838102	0.393197	0.458949	0.455782	0.552764	0.504405	0.485251	0.619792	0.472071	0.47741	0.440055	0.404632	0.410082	0.424222	0.399729	0.431973	0.451754	0.439592	0.880368	0.423601	0.420623	0.899413	0.820417
Bolivar_set4	0.427157	0.407563	0.436441	0.436548	0.790869	0.644172	0.868715	0.861034	0.85905	0.859353	0.875	0.848889	0.758451	0.483051	0.46902	0.429619	0.432073	0.459821	0.482335	0.785606	0.859492	0.897183	0.857895	0.898265	0.855093	0.858543	0.861325	0.390295	0.456376	0.446554	0.551813	0.5	0.465909	0.591312	0.463483	0.469907	0.435211	0.403521	0.393108	0.418182	0.408964	0.419944	0.450599	0.438152	0.890723	0.431994	0.426404	0.891403	0.82389
MNC257_set1	0.426052	0.395973	0.45935	0.451876	0.729901	0.670103	0.812834	0.782754	0.82311	0.794872	0.804606	0.836182	0.696092	0.492571	0.452314	0.423789	0.404698	0.451567	0.480088	0.76895	0.794245	0.845946	0.794331	0.848092	0.793388	0.795699	0.796131	0.388814	0.435981	0.440027	0.491315	0.476052	0.455539	0.59777	0.447439	0.442708	0.423854	0.399596	0.435984	0.424364	0.398123	0.415882	0.432803	0.417986	0.844461	0.399851	0.398827	0.820029	0.782032
SAB575-B_set4	0.425824	0.39538	0.434842	0.426446	0.757511	0.71151	0.879404	0.816396	0.833575	0.79918	0.826054	0.842486	0.738388	0.503017	0.436275	0.411095	0.397959	0.441558	0.473054	0.752585	0.8	0.823529	0.804572	0.827399	0.867688	0.798639	0.800905	0.356753	0.422697	0.42633	0.530303	0.486765	0.462278	0.619584	0.446112	0.439668	0.412568	0.373634	0.392224	0.394844	0.38587	0.412807	0.413743	0.402332	0.817411	0.378971	0.378338	0.860294	0.786248
MBC36_set1	0.425749	0.392857	0.441497	0.446721	0.803116	0.644018	0.898658	0.912752	0.888968	0.871951	0.898508	0.894134	0.790257	0.508955	0.457746	0.430615	0.418573	0.464235	0.496296	0.81552	0.87211	0.859756	0.870073	0.861963	0.878976	0.869771	0.869403	0.381597	0.453507	0.447903	0.55875	0.502187	0.469985	0.623064	0.456698	0.458894	0.428958	0.407307	0.40866	0.414651	0.39502	0.410135	0.433962	0.42052	0.847793	0.415916	0.410162	0.924927	0.841211
RWV1129_set2	0.425474	0.404826	0.435724	0.433715	0.803521	0.692762	0.868456	0.836913	0.86123	0.837147	0.862146	0.862857	0.730041	0.475446	0.4375	0.41	0.405787	0.439372	0.471154	0.768275	0.84438	0.908356	0.840611	0.907492	0.826685	0.836461	0.846498	0.368102	0.442997	0.436743	0.522388	0.489826	0.464963	0.586059	0.456258	0.457463	0.425575	0.398512	0.395805	0.413979	0.380888	0.4	0.42971	0.417749	0.89726	0.406437	0.403818	0.893741	0.818584
NUC177_set1	0.42527	0.405015	0.433077	0.444547	0.764423	0.59464	0.814112	0.811077	0.80456	0.827217	0.852542	0.8	0.738931	0.50085	0.444976	0.428687	0.418693	0.442557	0.5	0.7525	0.830328	0.79173	0.829752	0.803322	0.852895	0.826484	0.828257	0.392802	0.415584	0.414373	0.569014	0.504146	0.476706	0.621832	0.436447	0.4375	0.411945	0.409021	0.424427	0.406535	0.387538	0.407634	0.434711	0.421182	0.787197	0.409864	0.40536	0.821192	0.811558
K20_set3	0.424597	0.38961	0.443796	0.438017	0.782905	0.657228	0.90634	0.87536	0.890173	0.810771	0.829819	0.88456	0.787681	0.502259	0.448042	0.417692	0.404486	0.449923	0.492526	0.795723	0.80786	0.806122	0.811029	0.808166	0.844674	0.808696	0.80988	0.382994	0.442623	0.43968	0.539043	0.502941	0.473412	0.643229	0.449128	0.451735	0.423692	0.385341	0.420785	0.409812	0.375723	0.398551	0.425329	0.411808	0.80722	0.40469	0.403561	0.879589	0.804769
MAZ112_set4	0.424242	0.393733	0.433287	0.429752	0.775788	0.681614	0.913044	0.856658	0.873913	0.829001	0.856175	0.865413	0.769494	0.51284	0.474017	0.447932	0.431787	0.462428	0.498503	0.806047	0.833577	0.854595	0.835546	0.85969	0.874477	0.831063	0.835596	0.396033	0.439868	0.438441	0.55303	0.512518	0.48963	0.633449	0.466484	0.467523	0.432877	0.388356	0.413817	0.421769	0.404632	0.423497	0.448023	0.435036	0.85	0.408333	0.405646	0.904412	0.818862
NABE9C_set3	0.424088	0.404179	0.455539	0.453871	0.760968	0.710134	0.828058	0.768345	0.810245	0.794331	0.813534	0.819424	0.691751	0.501502	0.432024	0.40937	0.388728	0.430876	0.505224	0.807069	0.796943	0.79463	0.798529	0.799692	0.783284	0.796671	0.804054	0.374456	0.434534	0.422351	0.542821	0.502199	0.474227	0.582322	0.431159	0.436937	0.413643	0.392754	0.410145	0.396974	0.403319	0.402174	0.435673	0.42067	0.797856	0.425339	0.42359	0.795154	0.795691
BRB267-B_set4	0.423928	0.456908	0.458564	0.456739	0.742446	0.558559	0.768759	0.78854	0.787482	0.855082	0.835098	0.759448	0.710165	0.455235	0.484485	0.462751	0.441781	0.460813	0.468421	0.738131	0.848974	0.741735	0.848889	0.739097	0.776611	0.852257	0.847727	0.434753	0.487603	0.479396	0.516539	0.475592	0.450893	0.56719	0.510302	0.512103	0.475241	0.437414	0.431319	0.439208	0.419289	0.443759	0.470588	0.460411	0.729876	0.471842	0.470149	0.771787	0.775188
NUA277_set4	0.422865	0.414734	0.449036	0.454395	0.828305	0.652174	0.858503	0.853741	0.859012	0.826265	0.848187	0.83164	0.781507	0.485606	0.454993	0.44	0.42418	0.45283	0.504505	0.801929	0.830409	0.837912	0.830871	0.840591	0.853352	0.828338	0.833837	0.391096	0.444628	0.441176	0.57868	0.519941	0.476226	0.609948	0.472603	0.471256	0.423868	0.409465	0.410274	0.418256	0.412005	0.414501	0.447871	0.43631	0.831018	0.43845	0.435171	0.89528	0.825826
MAZ145_r2_set4	0.422378	0.372061	0.438547	0.42953	0.78207	0.677812	0.875862	0.853103	0.845588	0.817802	0.846565	0.837004	0.729485	0.494632	0.443571	0.407246	0.40374	0.431517	0.475038	0.746617	0.821959	0.808067	0.826837	0.812402	0.879433	0.818559	0.822086	0.377083	0.408027	0.409028	0.51671	0.473134	0.461712	0.592756	0.433333	0.432619	0.393056	0.378999	0.400139	0.403315	0.388658	0.410541	0.425816	0.414815	0.800157	0.373089	0.372549	0.884903	0.802731
AND277_set2	0.421419	0.390647	0.43828	0.433333	0.831159	0.667171	0.87741	0.868457	0.869502	0.868965	0.886606	0.853587	0.788488	0.495413	0.453824	0.414223	0.410097	0.439706	0.48716	0.792975	0.871492	0.836565	0.872388	0.845369	1	0.869326	0.873089	0.388276	0.435	0.437155	0.551546	0.491803	0.46102	0.610035	0.464088	0.466309	0.4125	0.39375	0.4	0.408276	0.383978	0.404993	0.433135	0.420858	0.829173	0.394009	0.38914	0.889717	0.831818
Gloria30TS_set4	0.420908	0.380952	0.416209	0.423841	0.765759	0.666168	0.846676	0.824288	0.842029	0.800274	0.825792	0.856729	0.735294	0.508308	0.446704	0.42532	0.413488	0.455202	0.517241	0.798077	0.798246	0.809589	0.801329	0.816279	0.807531	0.803815	0.802115	0.384563	0.434926	0.426913	0.531646	0.488954	0.477071	0.592882	0.452186	0.456949	0.407661	0.408345	0.388661	0.415761	0.393197	0.405184	0.420205	0.417518	0.789352	0.405303	0.401189	0.864507	0.789238
PAN127_set1	0.420548	0.391599	0.414501	0.421746	0.764245	0.68006	0.878543	0.81309	0.857349	0.783379	0.817841	0.857554	0.740816	0.503754	0.427864	0.413075	0.399052	0.444604	0.520864	0.797794	0.781977	0.811989	0.785191	0.81713	0.795549	0.786974	0.786466	0.37483	0.43514	0.429252	0.553885	0.507331	0.488218	0.587674	0.44898	0.452703	0.404762	0.414286	0.391984	0.4	0.377537	0.404342	0.412409	0.398983	0.805684	0.404079	0.401481	0.870968	0.791667
BRB265-B_set4	0.42033	0.373641	0.410151	0.41157	0.740343	0.608371	0.831978	0.825881	0.82055	0.797814	0.8125	0.820809	0.724727	0.516591	0.451681	0.429587	0.411565	0.454545	0.474551	0.758493	0.79708	0.787962	0.800148	0.794892	0.816156	0.797279	0.79638	0.390859	0.40625	0.404502	0.520202	0.477941	0.45784	0.569324	0.421555	0.427602	0.401639	0.39276	0.392224	0.409769	0.40625	0.418256	0.426901	0.413994	0.778891	0.381997	0.378338	0.839706	0.763827
MAC42_set3	0.419617	0.397529	0.436029	0.435833	0.791476	0.621805	0.884615	0.870827	0.87282	0.871701	0.896369	0.874273	0.781341	0.493949	0.451219	0.41382	0.409621	0.444186	0.475976	0.799406	0.871889	0.884897	0.872404	0.892523	0.884501	0.870803	0.873485	0.370425	0.450495	0.446559	0.564394	0.508889	0.474702	0.613835	0.45388	0.461246	0.421669	0.409357	0.385066	0.416424	0.374818	0.405702	0.439528	0.434655	0.880805	0.421093	0.416916	0.903107	0.821108
MAZ180_set4	0.418508	0.411202	0.446897	0.445923	0.785201	0.593093	0.824251	0.853542	0.838428	0.829904	0.840875	0.824128	0.752401	0.49393	0.464739	0.438395	0.426129	0.459302	0.471471	0.767459	0.828446	0.785714	0.824445	0.793614	0.846369	0.826503	0.824242	0.40535	0.466116	0.465706	0.55102	0.495562	0.470282	0.593531	0.471879	0.477238	0.446429	0.438874	0.377915	0.409277	0.403005	0.426027	0.435294	0.426686	0.778549	0.43693	0.435821	0.864106	0.796992
G4523_set1	0.418478	0.389785	0.432836	0.433007	0.843927	0.648968	0.900937	0.935074	0.895714	0.867568	0.890625	0.89301	0.795547	0.479911	0.454354	0.42094	0.415995	0.445078	0.474889	0.819708	0.868876	0.879567	0.869723	0.88438	0.902069	0.868102	0.868852	0.375843	0.445528	0.44197	0.53598	0.476744	0.453285	0.604631	0.453441	0.455291	0.419028	0.406883	0.387989	0.408847	0.389262	0.413747	0.436324	0.424352	0.871385	0.406437	0.402349	0.959302	0.842183
MBC26_set1	0.418478	0.3683	0.453488	0.451763	0.731018	0.684343	0.823395	0.792813	0.830328	0.802937	0.822526	0.861702	0.710324	0.514505	0.431782	0.414495	0.399694	0.440457	0.467005	0.757143	0.803808	0.846451	0.803005	0.850615	0.792587	0.803846	0.808347	0.373457	0.432156	0.436055	0.514205	0.5	0.474916	0.603718	0.439908	0.437075	0.410494	0.401387	0.433846	0.421899	0.38438	0.411538	0.432612	0.418317	0.848776	0.39726	0.394781	0.828881	0.766835
CIM9314-37_set3	0.418429	0.376488	0.423193	0.423012	0.812013	0.733846	0.921365	0.852155	0.900149	0.834835	0.862442	0.889881	0.76009	0.494565	0.436236	0.40779	0.399254	0.447619	0.509245	0.85312	0.834835	0.852632	0.835357	0.856349	0.83792	0.83707	0.841049	0.35907	0.42978	0.42054	0.553571	0.506808	0.485518	0.629204	0.431784	0.439535	0.397301	0.372945	0.393553	0.395833	0.372578	0.393713	0.415535	0.402549	0.846215	0.388025	0.38626	0.898944	0.84639
Mrondo_set3	0.417878	0.370344	0.407381	0.40312	0.809023	0.657037	0.881974	0.839771	0.871592	0.856214	0.870149	0.896132	0.765468	0.467863	0.42042	0.397397	0.382184	0.431298	0.465875	0.834311	0.860347	0.832851	0.855263	0.840246	0.844853	0.856835	0.861527	0.365994	0.425654	0.419308	0.509975	0.463504	0.439883	0.595855	0.44228	0.450599	0.402597	0.376081	0.379509	0.381805	0.365136	0.39121	0.421512	0.40896	0.833588	0.385886	0.384218	0.889781	0.871111
MAZ177_set4	0.417704	0.383037	0.429558	0.425249	0.784582	0.649701	0.880628	0.849932	0.854651	0.831731	0.846677	0.8418	0.745192	0.497727	0.462623	0.437679	0.421918	0.451379	0.488739	0.781482	0.830161	0.814738	0.832101	0.81493	0.852241	0.831053	0.829305	0.383929	0.436364	0.430632	0.531566	0.486706	0.462853	0.607826	0.458104	0.461364	0.424347	0.381706	0.396978	0.413251	0.408345	0.414952	0.434655	0.423865	0.803709	0.398176	0.401639	0.862832	0.804348
SEQ11-A_set4	0.417704	0.374829	0.425414	0.421927	0.90562	0.641566	0.802183	0.804229	0.822157	0.866575	0.87197	0.83115	0.731087	0.483308	0.439351	0.418338	0.422603	0.4375	0.504518	0.765625	0.866177	0.76584	0.871662	0.76053	0.813464	0.867123	0.863429	0.360577	0.433775	0.429258	0.540609	0.486686	0.461252	0.542832	0.438187	0.43997	0.3989	0.388583	0.415522	0.413934	0.377565	0.405479	0.42268	0.41116	0.763932	0.398021	0.394619	0.83284	0.827327
MAZ173_r2_set4	0.417355	0.381471	0.430536	0.430464	0.792683	0.656672	0.815217	0.811821	0.806967	0.838577	0.860272	0.821739	0.733562	0.481846	0.454354	0.415714	0.415416	0.44058	0.484985	0.824184	0.847953	0.823045	0.845643	0.831522	0.832402	0.8406	0.851964	0.370041	0.423394	0.419289	0.520305	0.477876	0.45178	0.612369	0.429549	0.435801	0.405479	0.389726	0.402873	0.413605	0.395095	0.404372	0.435484	0.423977	0.821759	0.395296	0.391369	0.864307	0.811094
Inamaruhire_set3	0.416667	0.396241	0.425419	0.421635	0.79193	0.68196	0.872932	0.8	0.875566	0.862671	0.880691	0.875753	0.786687	0.503912	0.436019	0.405645	0.392749	0.447833	0.524181	0.912442	0.862462	0.798632	0.861751	0.804173	0.826121	0.863086	0.866929	0.349014	0.413823	0.415782	0.518229	0.487711	0.471495	0.628774	0.42868	0.431496	0.402124	0.380303	0.394537	0.378765	0.363705	0.385023	0.421374	0.405775	0.794258	0.398265	0.3949	0.853752	0.859472
LSA32_set3	0.416542	0.382526	0.422734	0.42437	0.807099	0.734091	0.917155	0.846041	0.894853	0.827407	0.858896	0.886197	0.758112	0.493098	0.439231	0.408948	0.399116	0.446792	0.509119	0.849624	0.827151	0.844955	0.828336	0.850629	0.8273	0.829646	0.832312	0.362426	0.430602	0.423077	0.556848	0.504484	0.483484	0.623446	0.435651	0.442396	0.402367	0.377581	0.387574	0.394273	0.374265	0.39808	0.415797	0.401335	0.843014	0.38829	0.386536	0.896269	0.835606
PI527337-C_set3	0.416422	0.391618	0.39738	0.394215	0.820455	0.690583	0.87013	0.833333	0.875543	0.890671	0.89039	0.867244	0.785922	0.462293	0.450758	0.418336	0.406522	0.453005	0.487275	0.885355	0.891971	0.855475	0.894543	0.85814	0.84273	0.891147	0.89577	0.364629	0.431631	0.424309	0.529114	0.477172	0.454882	0.624564	0.436681	0.447885	0.40625	0.375727	0.387918	0.395954	0.373372	0.390988	0.417155	0.40219	0.85023	0.392587	0.389881	0.87187	0.871642
PI527530_set3	0.415813	0.391053	0.39562	0.393388	0.818939	0.686567	0.871758	0.836455	0.877168	0.89083	0.891729	0.865801	0.783647	0.459398	0.449396	0.419106	0.405933	0.453005	0.488806	0.887001	0.892128	0.851528	0.894698	0.853715	0.842963	0.891304	0.895928	0.364099	0.430921	0.422238	0.532663	0.477941	0.455687	0.619584	0.434688	0.446536	0.40625	0.374638	0.388808	0.395382	0.372832	0.390421	0.416545	0.402475	0.85	0.391831	0.38963	0.872247	0.871642
MAZ154_set4	0.415746	0.377732	0.413793	0.408113	0.757554	0.653673	0.814714	0.805858	0.815675	0.81456	0.827795	0.847826	0.73489	0.525719	0.446403	0.425501	0.411765	0.448476	0.475976	0.760386	0.813324	0.812242	0.814623	0.815994	0.817227	0.815322	0.811649	0.376712	0.411038	0.414266	0.527919	0.49115	0.468843	0.594077	0.436214	0.438066	0.396291	0.39011	0.402606	0.416098	0.393443	0.411644	0.423754	0.41155	0.804012	0.377845	0.377232	0.840708	0.754873
Chambeshi_set3	0.415452	0.380747	0.433962	0.427632	0.821267	0.683976	0.885222	0.871592	0.882014	0.858177	0.870315	0.890805	0.778499	0.490269	0.435994	0.402458	0.398415	0.434916	0.477712	0.791912	0.860668	0.837446	0.859971	0.849537	0.865979	0.858586	0.86057	0.377345	0.417349	0.416908	0.5199	0.480234	0.455147	0.584629	0.426918	0.434685	0.398698	0.399566	0.401592	0.396552	0.378417	0.406069	0.437409	0.424528	0.841501	0.388386	0.384615	0.935578	0.835312
MAZ31_set4	0.415289	0.364441	0.428473	0.420398	0.767575	0.675898	0.863451	0.813859	0.84688	0.847469	0.84917	0.855797	0.792066	0.475038	0.436798	0.407275	0.396999	0.434877	0.479011	0.795858	0.844298	0.778464	0.846381	0.785714	0.851464	0.848093	0.845166	0.376197	0.393564	0.396717	0.494937	0.45944	0.442136	0.58087	0.419289	0.422088	0.382877	0.350685	0.403557	0.393878	0.38624	0.400956	0.433284	0.41886	0.785494	0.364188	0.365327	0.859352	0.795352
MAZ168_set4	0.414835	0.389946	0.421125	0.415842	0.800429	0.657698	0.886179	0.878726	0.863965	0.818306	0.844127	0.874278	0.806694	0.493967	0.443899	0.407407	0.406122	0.434971	0.48503	0.820266	0.818978	0.819425	0.820797	0.824303	0.856546	0.819048	0.820513	0.36221	0.422697	0.42633	0.537879	0.485294	0.460799	0.605719	0.437926	0.441176	0.40847	0.395492	0.382674	0.400271	0.387228	0.410082	0.421053	0.408163	0.815871	0.395613	0.394659	0.926471	0.796712
RMA69_set4	0.414246	0.397945	0.425311	0.423205	0.805916	0.589608	0.828552	0.871585	0.854745	0.835626	0.843703	0.819971	0.735901	0.461187	0.433616	0.401288	0.39369	0.417638	0.455505	0.760417	0.8375	0.785517	0.833828	0.783931	0.859747	0.833562	0.835866	0.394773	0.45447	0.449794	0.531969	0.475519	0.444776	0.585664	0.462861	0.460426	0.43595	0.421488	0.383769	0.391245	0.371918	0.405907	0.416667	0.405147	0.775969	0.419207	0.416916	0.876296	0.800452
Sewan97_set3	0.413636	0.374627	0.427602	0.430769	0.780564	0.716487	0.884501	0.840537	0.884155	0.816541	0.843458	0.897015	0.736921	0.500778	0.441498	0.419586	0.398204	0.449761	0.504637	0.814024	0.815512	0.846908	0.81563	0.846955	0.838438	0.818386	0.817829	0.358108	0.42437	0.421805	0.551151	0.503799	0.477134	0.635548	0.437688	0.44479	0.396396	0.385307	0.41203	0.406716	0.370703	0.394895	0.409366	0.396992	0.835182	0.387931	0.384557	0.881061	0.808166
Natal_Sugar_set1	0.41337	0.385965	0.40327	0.413115	0.764539	0.678519	0.865591	0.800403	0.855093	0.784261	0.810912	0.855301	0.743225	0.5	0.430889	0.418455	0.408232	0.449857	0.525964	0.814516	0.782923	0.798913	0.784357	0.805684	0.781163	0.787838	0.788922	0.366531	0.427406	0.418022	0.55611	0.512409	0.496334	0.599138	0.439024	0.448353	0.393099	0.399052	0.399052	0.403768	0.371968	0.389716	0.40625	0.392909	0.794656	0.406156	0.40118	0.859854	0.775148
NUA457_set4	0.413223	0.38472	0.414601	0.413907	0.859914	0.670165	0.89932	0.876871	0.90407	0.878249	0.898036	0.88389	0.777397	0.453788	0.4375	0.409286	0.398224	0.426705	0.471471	0.821217	0.884503	0.862637	0.881093	0.863919	0.886872	0.880109	0.886707	0.360959	0.420792	0.421233	0.532995	0.477105	0.437593	0.59669	0.439726	0.439486	0.406036	0.380658	0.385616	0.393733	0.376535	0.388509	0.415565	0.4041	0.85108	0.392857	0.390462	0.938053	0.848348
RWR1873_set2	0.412403	0.379786	0.412674	0.410112	0.834671	0.735294	0.904141	0.878834	0.914356	0.8683	0.887669	0.881108	0.742658	0.478741	0.43328	0.405428	0.390769	0.434102	0.47563	0.840796	0.866393	0.854615	0.868771	0.855536	0.873635	0.867737	0.867845	0.358679	0.42658	0.417819	0.527299	0.480165	0.455149	0.623529	0.439417	0.440577	0.401855	0.380769	0.369397	0.403226	0.370769	0.391808	0.420661	0.408717	0.84456	0.383106	0.383527	0.89801	0.870588
SAB712_set2	0.412329	0.38806	0.436986	0.427152	0.785	0.697605	0.826087	0.777853	0.831884	0.824251	0.836103	0.824891	0.706164	0.479607	0.425214	0.400868	0.389495	0.428986	0.470808	0.723704	0.821637	0.79235	0.823746	0.794892	0.831476	0.82337	0.823263	0.354905	0.417492	0.417575	0.533835	0.487482	0.469675	0.618261	0.43188	0.425227	0.393836	0.382353	0.408345	0.4	0.373297	0.378933	0.401026	0.38962	0.794299	0.389226	0.387481	0.840708	0.791916
Black_Wonder_set3	0.411677	0.361357	0.418155	0.424242	0.840804	0.679389	0.851252	0.806333	0.856721	0.88244	0.884025	0.839233	0.747407	0.473806	0.414992	0.402208	0.377959	0.425432	0.50916	0.851657	0.883756	0.80506	0.880271	0.809262	0.831818	0.881481	0.886503	0.352897	0.406723	0.395988	0.539846	0.48949	0.469033	0.622124	0.416048	0.422068	0.39896	0.367211	0.389466	0.387906	0.357459	0.375371	0.41991	0.409091	0.811424	0.399536	0.398176	0.847077	1
MAZ176_set4	0.411279	0.386395	0.413462	0.407285	0.83596	0.640719	0.877883	0.867707	0.878261	0.880985	0.895928	0.862518	0.794118	0.472054	0.441713	0.412268	0.403951	0.429812	0.469265	0.82	0.885965	0.823288	0.887001	0.833333	0.896792	0.881471	0.885196	0.365437	0.411862	0.415984	0.525381	0.4757	0.439259	0.597391	0.434426	0.438822	0.403557	0.393297	0.377732	0.391304	0.385034	0.398363	0.420205	0.410219	0.820216	0.387121	0.384844	0.904271	0.844311
DAB528_set4	0.410864	0.364138	0.410864	0.40201	0.834302	0.765151	0.876204	0.825997	0.876833	0.855756	0.878049	0.875549	0.748266	0.477829	0.425426	0.391618	0.387431	0.422907	0.46434	0.781859	0.85355	0.840278	0.85725	0.839342	0.881188	0.854972	0.856269	0.341413	0.414309	0.410665	0.515385	0.470939	0.444528	0.60614	0.430748	0.42737	0.391123	0.368239	0.382964	0.393939	0.353994	0.377072	0.398519	0.387001	0.832554	0.3683	0.367868	0.873323	0.830816
MAZ169_set4	0.410714	0.388587	0.423868	0.419835	0.799286	0.660688	0.890244	0.877371	0.86686	0.81694	0.841114	0.877168	0.805328	0.496983	0.441094	0.405983	0.403401	0.432081	0.488024	0.815828	0.816058	0.818057	0.817847	0.821207	0.855153	0.817687	0.817496	0.358117	0.419408	0.422237	0.536709	0.488235	0.463757	0.609185	0.436562	0.43816	0.403005	0.39276	0.386767	0.398915	0.381793	0.405995	0.419591	0.406706	0.81433	0.392587	0.391691	0.923529	0.799701
G19833_set1	0.410641	0.390014	0.438692	0.43617	0.813739	0.654586	0.892473	0.879704	0.858883	0.845319	0.871642	0.863376	0.759485	0.477612	0.446403	0.417622	0.408232	0.432665	0.484444	0.803807	0.846098	0.866848	0.846715	0.872504	0.880886	0.845946	0.848281	0.380081	0.435668	0.432927	0.543641	0.483236	0.464129	0.592784	0.455285	0.460389	0.415312	0.386179	0.400406	0.403768	0.390836	0.418133	0.439768	0.426301	0.860305	0.402402	0.399853	0.911808	0.818787
MAZ187_set4	0.410541	0.359396	0.405817	0.40301	0.773844	0.626888	0.883721	0.840629	0.856725	0.845517	0.853881	0.867153	0.745517	0.509132	0.427864	0.403736	0.389423	0.43586	0.475831	0.760448	0.840708	0.814917	0.845753	0.816406	0.839662	0.846154	0.835616	0.365702	0.391376	0.390496	0.531969	0.482912	0.461136	0.570053	0.411846	0.410198	0.388276	0.352414	0.396006	0.390411	0.38546	0.403846	0.409158	0.397644	0.801711	0.365649	0.365817	0.861813	0.806647
LSK_yellow_set3	0.410294	0.380261	0.410557	0.416252	0.784627	0.679641	0.85942	0.825362	0.856105	0.837482	0.855522	0.860668	0.73105	0.493967	0.425419	0.402174	0.39083	0.434985	0.483484	0.855126	0.841642	0.829912	0.836538	0.834627	0.81073	0.838428	0.844175	0.356934	0.41157	0.402778	0.516373	0.478582	0.462166	0.582753	0.410219	0.419818	0.38231	0.393431	0.386131	0.380261	0.376453	0.39708	0.418999	0.404832	0.83282	0.384323	0.380597	0.874631	0.83958
RWR1091_set3	0.409621	0.363506	0.411337	0.405272	0.801659	0.695394	0.905308	0.857245	0.896403	0.836232	0.858321	0.909483	0.75974	0.476012	0.415789	0.391271	0.378242	0.42638	0.473214	0.790441	0.836232	0.82148	0.83651	0.824615	0.849557	0.836941	0.838081	0.346599	0.422951	0.416064	0.517588	0.481698	0.452206	0.58564	0.424023	0.427177	0.398698	0.37211	0.385116	0.377874	0.348201	0.378066	0.401604	0.388244	0.818252	0.383861	0.381657	0.888726	0.838039
Kapisha_set3	0.409357	0.354467	0.408163	0.405941	0.799546	0.660209	0.87482	0.858273	0.881674	0.869186	0.884962	0.877522	0.74602	0.466967	0.413404	0.383077	0.375	0.426154	0.464978	0.819322	0.86754	0.825327	0.865441	0.828197	0.84195	0.868307	0.869565	0.351959	0.404255	0.396952	0.511278	0.461877	0.44109	0.590121	0.408696	0.410661	0.378985	0.37029	0.366473	0.370317	0.357864	0.37971	0.40511	0.391715	0.822581	0.364253	0.360947	0.885463	0.865872
MAZ158_set4	0.409341	0.375	0.419753	0.416529	0.771817	0.597907	0.841463	0.846206	0.83068	0.853825	0.854669	0.82948	0.757514	0.512066	0.447479	0.421053	0.407483	0.445887	0.479042	0.768833	0.849635	0.800274	0.84882	0.802632	0.835655	0.85034	0.846154	0.388131	0.424342	0.420873	0.535354	0.482353	0.45784	0.583189	0.442019	0.445701	0.411202	0.383197	0.388131	0.394844	0.410326	0.412807	0.432749	0.422741	0.786595	0.386536	0.385757	0.845588	0.807175
MAZ207_r1_set4	0.409091	0.373297	0.412655	0.410596	0.794118	0.668161	0.918478	0.836277	0.889855	0.836986	0.852941	0.874096	0.758219	0.472054	0.411392	0.383571	0.366303	0.417391	0.469265	0.777037	0.830409	0.816187	0.835303	0.822481	0.843575	0.837653	0.830816	0.357729	0.401977	0.402873	0.516456	0.478645	0.446667	0.60087	0.430917	0.435801	0.39863	0.374658	0.379617	0.37415	0.359673	0.36612	0.398243	0.385401	0.809414	0.375	0.377415	0.883652	0.823353
BRB266_r1_set4	0.408966	0.390177	0.443526	0.437914	0.776901	0.637181	0.867347	0.854422	0.843251	0.804527	0.830816	0.855797	0.740055	0.498487	0.454225	0.424177	0.413934	0.438316	0.475976	0.770772	0.805271	0.81044	0.806213	0.815504	0.835664	0.805328	0.80711	0.378082	0.421875	0.423288	0.515228	0.477139	0.45178	0.582465	0.432877	0.432779	0.428669	0.392318	0.40411	0.421662	0.388131	0.414501	0.428886	0.415205	0.813272	0.416793	0.414562	0.900443	0.812874
Katwela_set3	0.408805	0.377709	0.402821	0.400697	0.82439	0.735247	0.885626	0.821484	0.869767	0.84375	0.865539	0.876352	0.738354	0.456522	0.420583	0.400662	0.381211	0.418182	0.4856	0.843651	0.842187	0.849765	0.842563	0.856086	0.811111	0.846034	0.846774	0.356474	0.419861	0.415109	0.51706	0.473934	0.462816	0.596715	0.430577	0.4374	0.397036	0.367807	0.371495	0.388545	0.36124	0.368585	0.395149	0.381435	0.845588	0.385668	0.383758	0.88522	0.832536
Ikinimba_set3	0.408163	0.372126	0.420058	0.404605	0.763952	0.669139	0.836442	0.792683	0.831655	0.823444	0.835832	0.841954	0.709235	0.514992	0.425452	0.399386	0.389769	0.430982	0.511144	0.759559	0.822932	0.783745	0.822108	0.79584	0.786136	0.823954	0.828829	0.36686	0.409165	0.413169	0.496259	0.47076	0.477974	0.543178	0.419682	0.41967	0.390014	0.389451	0.382779	0.383621	0.379856	0.40896	0.41035	0.407112	0.784509	0.380845	0.378698	0.836018	0.795252
Gitanga_set3	0.408029	0.369065	0.430131	0.425865	0.803922	0.674851	0.914512	0.886494	0.911383	0.832366	0.845808	0.898561	0.74711	0.481259	0.426848	0.393077	0.386724	0.427803	0.485842	0.781204	0.829215	0.823657	0.829662	0.822531	0.842688	0.830202	0.831081	0.357971	0.427049	0.418841	0.533835	0.48607	0.467647	0.625216	0.428261	0.433083	0.397974	0.357453	0.397101	0.394964	0.363833	0.38712	0.405839	0.393895	0.818043	0.377074	0.377037	0.901026	0.828125
MAZ184_set4	0.407459	0.38388	0.413793	0.410982	0.763309	0.61203	0.865123	0.865804	0.86754	0.840659	0.840909	0.848837	0.736951	0.503788	0.447183	0.41917	0.406977	0.448476	0.465361	0.761516	0.834067	0.80055	0.836053	0.801711	0.843137	0.838577	0.830045	0.394376	0.433775	0.431413	0.528061	0.473373	0.447173	0.573298	0.443073	0.445372	0.413462	0.37706	0.388889	0.395634	0.404372	0.406293	0.420588	0.409091	0.787597	0.383739	0.385075	0.857988	0.797297
PI353536_set3	0.407299	0.37554	0.40843	0.40625	0.823042	0.656761	0.893678	0.862069	0.891931	0.869376	0.888306	0.905036	0.776734	0.469219	0.435143	0.407692	0.391775	0.43951	0.470982	0.853461	0.873547	0.847384	0.871513	0.857253	0.853767	0.869942	0.876692	0.354348	0.423895	0.418116	0.516291	0.472141	0.446324	0.591854	0.427536	0.435338	0.403623	0.384226	0.367391	0.392806	0.361671	0.390738	0.415328	0.400436	0.847158	0.399547	0.395556	0.914956	0.879643
RWR1668_set3	0.407246	0.390558	0.438495	0.432787	0.826577	0.629247	0.874286	0.886429	0.889685	0.876081	0.890462	0.862661	0.763988	0.461252	0.438531	0.399083	0.398135	0.416159	0.447485	0.784357	0.878788	0.839595	0.876822	0.84255	0.859238	0.876614	0.880597	0.356628	0.424144	0.413545	0.526316	0.46793	0.447291	0.571552	0.433094	0.443199	0.388329	0.38777	0.386888	0.413448	0.375358	0.405755	0.432609	0.419798	0.831555	0.407046	0.403535	0.934498	0.835799
Urugezi_set2	0.407056	0.363758	0.421409	0.417077	0.815678	0.677515	0.912634	0.887769	0.915351	0.840756	0.852765	0.905444	0.75271	0.476084	0.428873	0.404864	0.392038	0.429799	0.490356	0.786657	0.836469	0.818919	0.836988	0.824117	0.841816	0.83871	0.83707	0.360512	0.41925	0.411725	0.532338	0.484672	0.460469	0.610535	0.427224	0.427395	0.394986	0.357046	0.400406	0.399731	0.363881	0.385656	0.40566	0.394356	0.820336	0.370677	0.370206	0.905248	0.835556
DAB317_set4	0.406722	0.371603	0.406722	0.401653	0.819743	0.721226	0.859756	0.798103	0.847323	0.849044	0.868223	0.840318	0.743169	0.463801	0.432773	0.399858	0.397279	0.434249	0.458146	0.784024	0.848175	0.818741	0.849557	0.821981	0.873955	0.848299	0.849925	0.350614	0.413793	0.406548	0.506313	0.456618	0.431953	0.609375	0.429059	0.429864	0.395492	0.373634	0.383356	0.398236	0.358016	0.382153	0.414474	0.402332	0.8151	0.375189	0.371662	0.841912	0.843797
MAZ197_set4	0.406593	0.408967	0.452675	0.447195	0.740343	0.575261	0.804878	0.857046	0.803468	0.79809	0.804054	0.809524	0.74693	0.521837	0.463534	0.435897	0.427891	0.445087	0.489552	0.748525	0.793304	0.774282	0.788971	0.772025	0.803894	0.794837	0.792481	0.404502	0.466338	0.463165	0.55303	0.511013	0.482275	0.616118	0.47749	0.478163	0.446721	0.414617	0.408595	0.420624	0.40625	0.435967	0.449635	0.439592	0.765745	0.431269	0.431111	0.851906	0.746269
Mshoronyloni_set3	0.40648	0.381713	0.418502	0.422629	0.78125	0.667166	0.886957	0.84058	0.896802	0.834553	0.850227	0.88389	0.76895	0.501513	0.43845	0.423493	0.401019	0.44031	0.515789	0.838782	0.834311	0.841642	0.835059	0.843701	0.816692	0.838192	0.836364	0.364766	0.422185	0.424708	0.545455	0.506647	0.484421	0.618674	0.443796	0.450076	0.39927	0.387591	0.395468	0.409289	0.372093	0.396501	0.413971	0.398975	0.83694	0.404726	0.400598	0.887574	0.810811
DAB262_set4	0.40647	0.360223	0.408708	0.399153	0.824047	0.743884	0.869626	0.812067	0.879259	0.872727	0.893518	0.864645	0.730769	0.466049	0.408178	0.377551	0.368384	0.417282	0.446401	0.770045	0.878176	0.840336	0.882175	0.839937	0.867332	0.871866	0.880401	0.340084	0.415966	0.41271	0.510336	0.466114	0.437216	0.596975	0.427374	0.421296	0.387413	0.371329	0.37081	0.379167	0.349096	0.368201	0.386976	0.375373	0.828076	0.367442	0.367021	0.866917	0.846095
MAZ167_set4	0.406036	0.381793	0.41701	0.412397	0.799714	0.665919	0.890244	0.873984	0.863242	0.82377	0.853163	0.876445	0.802596	0.49095	0.434874	0.399716	0.396599	0.427746	0.482784	0.81287	0.823358	0.819425	0.825221	0.822257	0.862117	0.82449	0.824284	0.35266	0.412829	0.415416	0.537975	0.483088	0.45784	0.601387	0.429741	0.42997	0.397541	0.385246	0.38131	0.390773	0.376359	0.399183	0.41155	0.399417	0.813077	0.38351	0.381306	0.918382	0.80867
NABE15_set2	0.405954	0.372155	0.413513	0.410802	0.822331	0.660266	0.908847	0.867962	0.918455	0.885599	0.900894	0.898571	0.799324	0.479136	0.431882	0.407989	0.396366	0.44	0.485947	0.848684	0.890332	0.845013	0.889942	0.851994	0.870879	0.886059	0.894188	0.356855	0.428339	0.422715	0.527363	0.478894	0.456871	0.58778	0.438172	0.435075	0.402027	0.388514	0.379054	0.391946	0.372312	0.390014	0.40942	0.39899	0.84375	0.387556	0.382353	0.921397	0.89528
MAZ186_set4	0.405947	0.353625	0.40953	0.411814	0.772334	0.62782	0.876535	0.839018	0.856623	0.835626	0.846677	0.864099	0.737277	0.509091	0.424542	0.401862	0.386301	0.433237	0.472932	0.75816	0.830396	0.814738	0.835312	0.815708	0.835203	0.836301	0.824734	0.358516	0.383278	0.381868	0.530534	0.481509	0.462798	0.567944	0.404533	0.402124	0.382555	0.363136	0.395604	0.385929	0.383721	0.402055	0.402206	0.389296	0.80155	0.365152	0.364925	0.861686	0.807519
SAB258_set1	0.405738	0.373478	0.43306	0.416118	0.787642	0.707281	0.78841	0.755391	0.830216	0.814966	0.82485	0.806034	0.686821	0.48051	0.42645	0.396552	0.397158	0.429598	0.489599	0.727206	0.820029	0.776567	0.820381	0.780093	0.825243	0.813008	0.821321	0.345788	0.411475	0.411005	0.535	0.489766	0.463289	0.623702	0.423913	0.417541	0.383832	0.366168	0.419946	0.398111	0.372973	0.373134	0.402475	0.391147	0.776841	0.374247	0.37426	0.805271	0.791976
SEQ1006_set4	0.405089	0.382153	0.410591	0.403814	0.837159	0.701649	0.902853	0.881794	0.892029	0.85411	0.871601	0.898698	0.776712	0.453858	0.439607	0.402422	0.398363	0.424747	0.476727	0.810089	0.854319	0.827846	0.85355	0.834109	0.863827	0.854707	0.858548	0.354309	0.408567	0.410397	0.512658	0.468289	0.448071	0.577391	0.426129	0.422088	0.389726	0.384931	0.362517	0.392517	0.368529	0.394126	0.414223	0.402778	0.828968	0.381241	0.37872	0.940265	0.833084
Nyamhonga_Mwekundu_set3	0.404971	0.371758	0.397959	0.39934	0.782905	0.690015	0.890648	0.81223	0.883117	0.824128	0.84033	0.864553	0.732996	0.478947	0.422205	0.398462	0.383671	0.422427	0.491045	0.853461	0.825327	0.834061	0.825735	0.834105	0.801775	0.826339	0.831579	0.359216	0.410509	0.40566	0.51005	0.478006	0.458088	0.60431	0.421739	0.429323	0.386792	0.360145	0.392598	0.378963	0.367965	0.37971	0.408626	0.393741	0.824117	0.374433	0.37092	0.857562	0.804769
ICA_Tundama_set4	0.404696	0.384405	0.422069	0.423333	0.81196	0.637594	0.889495	0.901091	0.864432	0.865385	0.891831	0.874818	0.777092	0.485562	0.454866	0.427754	0.415753	0.430859	0.474398	0.798363	0.867841	0.874656	0.867211	0.877726	0.885154	0.864569	0.867982	0.37706	0.436153	0.430632	0.547074	0.484444	0.461252	0.582312	0.451923	0.456687	0.41403	0.395461	0.394918	0.415301	0.396717	0.415638	0.440353	0.427313	0.865891	0.407774	0.400598	0.946746	0.826807
ACOS16_set2	0.404422	0.385211	0.423789	0.41453	1	0.687597	0.823239	0.798307	0.838831	0.857649	0.859375	0.822605	0.712358	0.455677	0.431953	0.42911	0.420085	0.425898	0.495342	0.778288	0.85423	0.765248	0.856707	0.756431	0.831159	0.858251	0.853906	0.369688	0.439108	0.429178	0.537662	0.482469	0.451761	0.53853	0.441218	0.446009	0.405405	0.385491	0.392603	0.401836	0.390382	0.394176	0.43617	0.426626	0.751994	0.417453	0.415515	0.840458	0.840804
DAB494_set4	0.404402	0.377384	0.419532	0.407285	0.794118	0.730539	0.828804	0.776495	0.849057	0.836986	0.847432	0.827536	0.713014	0.478097	0.433287	0.399429	0.403138	0.434783	0.481259	0.755935	0.838946	0.805213	0.840976	0.80823	0.853352	0.834925	0.839637	0.342681	0.411862	0.412449	0.510152	0.477172	0.455556	0.609565	0.43502	0.426737	0.390411	0.371918	0.411081	0.394558	0.365123	0.377049	0.404692	0.393275	0.804482	0.375569	0.375	0.823009	0.817091
SAB629_set2	0.404342	0.359732	0.414634	0.408197	0.834274	0.742604	0.875	0.808468	0.855301	0.82726	0.855224	0.875537	0.720568	0.463433	0.418425	0.386429	0.38664	0.424893	0.464444	0.775585	0.833815	0.825676	0.832847	0.821045	0.871901	0.826613	0.834081	0.351078	0.416938	0.419811	0.52	0.476676	0.453148	0.608434	0.429919	0.425262	0.393631	0.371951	0.388211	0.382234	0.354447	0.37889	0.396952	0.386561	0.81145	0.368619	0.366716	0.861516	0.825444
NABE16_set3	0.404209	0.371777	0.415217	0.413934	0.821053	0.659259	0.907725	0.869814	0.917504	0.889451	0.901493	0.897564	0.8	0.478326	0.427928	0.404434	0.389368	0.435213	0.485163	0.847507	0.892185	0.847323	0.891813	0.853846	0.872794	0.889928	0.895958	0.350649	0.431484	0.419913	0.527431	0.478166	0.457478	0.591379	0.432179	0.437967	0.398268	0.377522	0.379509	0.388968	0.368006	0.386888	0.412791	0.402315	0.845566	0.39039	0.385125	0.919096	0.89571
Kabulangeti_r2_set5	0.4039	0.368638	0.4	0.4	0.843251	0.697289	0.918621	0.851724	0.902047	0.881051	0.900304	0.90073	0.773992	0.447568	0.418958	0.389134	0.378809	0.419735	0.473605	0.824365	0.879234	0.841886	0.877232	0.849219	0.850071	0.881543	0.879939	0.341851	0.410596	0.405387	0.502525	0.465875	0.445685	0.582312	0.425414	0.425645	0.389583	0.351182	0.366481	0.366897	0.35408	0.366667	0.394231	0.38218	0.840839	0.360092	0.361862	0.904762	0.865964
DAB230_set1	0.403846	0.375	0.415638	0.408567	0.845221	0.744428	0.876861	0.817997	0.878962	0.84311	0.870871	0.83741	0.735014	0.454204	0.419972	0.389928	0.381114	0.408369	0.451637	0.768041	0.847605	0.832197	0.849707	0.827666	0.891213	0.842391	0.851351	0.358799	0.420622	0.41678	0.51	0.462665	0.438144	0.596354	0.433834	0.431034	0.396317	0.373124	0.379428	0.384824	0.359566	0.37551	0.40365	0.391715	0.815467	0.371041	0.37037	0.863636	0.839286
SAB626_set2	0.403533	0.357527	0.412483	0.405583	0.837094	0.743704	0.873486	0.805518	0.852224	0.824324	0.852765	0.874106	0.71748	0.458146	0.419605	0.386981	0.387162	0.425501	0.46365	0.774927	0.83068	0.82138	0.829678	0.816154	0.868965	0.823688	0.830838	0.348853	0.416667	0.419028	0.518797	0.474453	0.453812	0.607081	0.4278	0.422904	0.391452	0.369742	0.387381	0.382749	0.356275	0.378049	0.398404	0.388567	0.80687	0.371622	0.370206	0.858394	0.822222
GLP2_set2	0.403005	0.366216	0.42292	0.419142	0.820057	0.680535	0.913396	0.864005	0.923631	0.839891	0.855856	0.906475	0.75648	0.457207	0.422695	0.401439	0.387908	0.426513	0.486587	0.78866	0.837209	0.819048	0.837739	0.823302	0.839112	0.838972	0.837838	0.358887	0.414075	0.410448	0.506266	0.460411	0.436672	0.591537	0.426052	0.427177	0.392224	0.356753	0.394952	0.391599	0.362279	0.382834	0.40219	0.390262	0.819508	0.370846	0.37037	0.90776	0.838039
Namwanga_set3	0.402941	0.371015	0.394428	0.394693	0.783435	0.686099	0.888728	0.809696	0.880987	0.8207	0.837613	0.862319	0.728924	0.478884	0.418058	0.39845	0.382994	0.422601	0.491754	0.84963	0.821637	0.827233	0.822271	0.828149	0.796434	0.822674	0.827795	0.356934	0.408567	0.40365	0.507538	0.4757	0.454882	0.601916	0.41691	0.424357	0.383212	0.357872	0.391971	0.375362	0.364296	0.379009	0.408957	0.393119	0.81713	0.36758	0.364179	0.852507	0.802395
MAZ198_set4	0.402759	0.40382	0.447043	0.443709	0.729555	0.57485	0.802989	0.855102	0.801161	0.787671	0.797134	0.807246	0.740411	0.519667	0.457806	0.430615	0.422814	0.43913	0.490255	0.747407	0.782164	0.769231	0.778024	0.766304	0.793296	0.784447	0.782477	0.399315	0.460396	0.459589	0.555838	0.511799	0.481454	0.619338	0.472603	0.472769	0.441701	0.414952	0.411644	0.415531	0.40382	0.433653	0.445748	0.434211	0.760031	0.427162	0.427083	0.846834	0.745127
Bisera_set3	0.402655	0.375	0.411765	0.406977	0.840458	0.66018	0.921626	0.91074	0.902616	0.866764	0.890318	0.909884	0.798105	0.467523	0.436073	0.404503	0.398688	0.427907	0.468516	0.819465	0.866569	0.870778	0.868889	0.873053	0.889717	0.867347	0.866868	0.356515	0.420099	0.419473	0.525126	0.468242	0.448661	0.584495	0.430454	0.43475	0.397661	0.385234	0.376462	0.390988	0.369723	0.39708	0.416053	0.404832	0.86034	0.393778	0.387481	1	0.847077
SAB659_set2	0.402439	0.369973	0.418133	0.401961	0.830282	0.74003	0.857718	0.818121	0.878398	0.839623	0.863636	0.845714	0.716892	0.46503	0.409986	0.380714	0.373989	0.402003	0.447485	0.750731	0.842713	0.825911	0.84621	0.821319	0.88033	0.838926	0.844776	0.350606	0.416938	0.416554	0.506204	0.459971	0.434942	0.585052	0.426649	0.421642	0.389039	0.370095	0.374154	0.384409	0.352625	0.374324	0.393478	0.381674	0.81231	0.369565	0.369118	0.86754	0.825702
SAB622_set2	0.402189	0.371777	0.424077	0.408638	0.798433	0.723054	0.851902	0.781929	0.842029	0.80764	0.828808	0.823444	0.717123	0.463801	0.426031	0.399566	0.397681	0.430435	0.473802	0.745926	0.811404	0.801913	0.8161	0.803876	0.856546	0.805706	0.812689	0.339456	0.398347	0.403401	0.518892	0.477876	0.462963	0.613438	0.430612	0.416793	0.384247	0.363201	0.417123	0.390476	0.366485	0.376197	0.398678	0.385234	0.800154	0.360395	0.360656	0.833333	0.807175
MAZ190_set4	0.401947	0.350757	0.401389	0.401667	0.779624	0.653092	0.893004	0.851166	0.867153	0.857538	0.874052	0.886297	0.750346	0.481791	0.417731	0.391931	0.378099	0.426277	0.475831	0.780179	0.852725	0.82133	0.854911	0.824219	0.853314	0.856749	0.847793	0.373619	0.406302	0.405387	0.513995	0.458457	0.433582	0.577797	0.421271	0.41933	0.387275	0.360304	0.387431	0.381868	0.367263	0.391185	0.40708	0.394118	0.807932	0.358994	0.357784	0.876855	0.820513
COS16_set1	0.401934	0.372268	0.406207	0.4	0.892396	0.723054	0.836054	0.805442	0.83913	0.855967	0.873867	0.830435	0.733196	0.445619	0.426638	0.400725	0.39276	0.406522	0.481259	0.781157	0.858918	0.76511	0.860414	0.767496	0.831697	0.856557	0.863293	0.353224	0.410066	0.402606	0.5225	0.471935	0.441568	0.543706	0.420439	0.41994	0.384088	0.375857	0.386831	0.383515	0.364939	0.375342	0.405425	0.394161	0.765794	0.395137	0.393443	0.84195	0.852324
MAZ175_set4	0.401651	0.353741	0.40522	0.403974	0.817335	0.636771	0.865672	0.860923	0.84058	0.887825	0.905732	0.849494	0.783174	0.48716	0.428471	0.39886	0.388965	0.416185	0.470765	0.811391	0.888889	0.831507	0.891593	0.836434	0.873082	0.888283	0.888217	0.364071	0.395387	0.395492	0.508861	0.463918	0.442222	0.574523	0.422131	0.425227	0.381669	0.378249	0.377732	0.381793	0.383673	0.401091	0.430454	0.417518	0.824846	0.368939	0.367013	0.889544	0.857784
Canada2_set3	0.401471	0.371015	0.391496	0.390365	0.82344	0.721311	0.878437	0.849494	0.869376	0.856725	0.881241	0.888406	0.747453	0.475794	0.429331	0.399381	0.391715	0.431889	0.485736	0.841988	0.855051	0.852123	0.855982	0.855039	0.816964	0.858806	0.859304	0.353499	0.425743	0.418248	0.520202	0.475628	0.457037	0.588696	0.427007	0.435606	0.394891	0.375364	0.365693	0.386956	0.358491	0.381924	0.408088	0.391654	0.847759	0.380699	0.377612	0.902655	0.836826
Lyamungu90_set4	0.401099	0.379592	0.414835	0.412252	0.828797	0.648729	0.914518	0.921981	0.895652	0.864754	0.893825	0.89725	0.790301	0.479607	0.456522	0.424501	0.417575	0.434153	0.476048	0.808432	0.868613	0.867123	0.870944	0.873643	0.888579	0.865306	0.868778	0.373634	0.424342	0.420082	0.539241	0.478645	0.455556	0.578261	0.439891	0.444864	0.404925	0.385089	0.385929	0.408967	0.390476	0.410641	0.433382	0.420438	0.860555	0.397727	0.393759	0.988235	0.838323
MAZ165_set4	0.401099	0.373641	0.403292	0.401653	0.821888	0.674141	0.907859	0.897697	0.882779	0.838798	0.860693	0.903179	0.786202	0.457768	0.427069	0.393162	0.388435	0.416185	0.458832	0.803994	0.837956	0.837209	0.83997	0.838235	0.883008	0.839456	0.840121	0.35266	0.407895	0.405313	0.5	0.454412	0.432692	0.582465	0.427012	0.427602	0.392076	0.376366	0.364939	0.383989	0.369565	0.389646	0.412281	0.399417	0.829738	0.375946	0.375371	0.944118	0.834081
SAB659_set1	0.400815	0.366936	0.416554	0.401305	0.828632	0.740795	0.859438	0.819946	0.880171	0.840541	0.865528	0.847578	0.719003	0.465134	0.410815	0.380884	0.374328	0.402282	0.446165	0.751458	0.844604	0.826793	0.84811	0.823395	0.881379	0.839839	0.846726	0.348853	0.415584	0.41363	0.503722	0.460087	0.435131	0.585763	0.425101	0.421875	0.387989	0.370445	0.373144	0.383378	0.35302	0.373315	0.393786	0.382014	0.81383	0.36846	0.368035	0.869376	0.826215
KATB1_set3	0.400741	0.377924	0.39571	0.396839	0.832055	0.660121	0.883942	0.861314	0.899707	0.882743	0.894055	0.883772	0.784141	0.462709	0.43578	0.405469	0.397361	0.441406	0.47432	0.865672	0.885524	0.847858	0.88209	0.858034	0.864318	0.88326	0.889482	0.357879	0.422185	0.417526	0.518939	0.468703	0.445441	0.59913	0.423417	0.429224	0.402062	0.389706	0.362702	0.392544	0.362372	0.390441	0.418021	0.407953	0.848062	0.391768	0.38964	0.917411	0.903614
K132_set3	0.400593	0.373529	0.416667	0.417508	0.826893	0.665152	0.938326	0.905286	0.904271	0.878518	0.898318	0.89721	0.792773	0.47316	0.442308	0.417712	0.400442	0.435737	0.472644	0.83009	0.878518	0.885587	0.879671	0.884977	0.88537	0.879056	0.878049	0.362222	0.419732	0.418519	0.534177	0.481371	0.460902	0.596661	0.444444	0.44862	0.401481	0.366124	0.380917	0.397059	0.37408	0.40325	0.429955	0.416172	0.877344	0.393077	0.392749	0.95082	0.854985
W616500_set3	0.400439	0.367244	0.400146	0.400165	0.822995	0.654478	0.885447	0.860231	0.886561	0.871179	0.89006	0.905483	0.75398	0.472892	0.416918	0.393518	0.380608	0.431748	0.476831	0.83161	0.873907	0.843294	0.87187	0.852713	0.845414	0.871739	0.874057	0.344477	0.417898	0.414244	0.511306	0.469163	0.451994	0.590988	0.419331	0.426848	0.398256	0.377358	0.363372	0.381674	0.354769	0.382438	0.405564	0.395044	0.843077	0.390909	0.388559	0.906755	0.890625
Msafiri_set3	0.400146	0.367098	0.394049	0.393914	0.820513	0.724112	0.875897	0.845768	0.866906	0.852899	0.878561	0.887213	0.746032	0.473763	0.426205	0.396313	0.387608	0.428024	0.485884	0.842647	0.851234	0.848331	0.852123	0.852308	0.814897	0.854978	0.855539	0.353111	0.425775	0.416064	0.52375	0.477339	0.455882	0.591537	0.427641	0.435435	0.392185	0.374277	0.366136	0.384339	0.354676	0.376445	0.40379	0.387518	0.843558	0.38009	0.376479	0.9	0.83457
SAB626_set1	0.4	0.352625	0.407609	0.401961	0.832863	0.744838	0.875335	0.807641	0.854286	0.82544	0.854911	0.875892	0.717274	0.459077	0.418425	0.384286	0.384253	0.422254	0.461595	0.774453	0.832853	0.822493	0.831878	0.81853	0.868785	0.824798	0.833085	0.34527	0.413008	0.414189	0.516209	0.473837	0.451166	0.607388	0.424324	0.421013	0.389865	0.368243	0.385811	0.379866	0.352151	0.376518	0.394356	0.384006	0.80898	0.367515	0.365639	0.860465	0.823269
Soya_Njano_set3	0.4	0.37554	0.398836	0.398026	0.8273	0.666667	0.887931	0.864224	0.902017	0.878084	0.89039	0.886331	0.779624	0.464715	0.435143	0.40184	0.393218	0.437117	0.473174	0.865243	0.880814	0.848837	0.877386	0.858796	0.864106	0.878613	0.885714	0.354348	0.420361	0.413169	0.517588	0.467742	0.445508	0.599481	0.419682	0.427177	0.397826	0.386561	0.364493	0.389928	0.360231	0.387844	0.416788	0.404797	0.848926	0.393505	0.38963	0.919355	0.900446
DRK149_set4	0.4	0.371795	0.405172	0.407216	0.842342	0.7014	0.927557	0.867188	0.894419	0.853868	0.868711	0.88253	0.780086	0.46305	0.423642	0.394074	0.378745	0.422323	0.478125	0.840769	0.850837	0.835244	0.851994	0.840032	0.862774	0.854494	0.849057	0.342632	0.413675	0.409286	0.542105	0.482389	0.459231	0.618919	0.427143	0.429356	0.399713	0.363181	0.364092	0.376956	0.366097	0.374286	0.407012	0.395137	0.8296	0.393533	0.394737	0.912577	0.871118
Maulasi1_set3	0.4	0.365217	0.396779	0.391736	0.804414	0.715142	0.878437	0.79233	0.857765	0.839416	0.853474	0.85942	0.715843	0.463691	0.408055	0.399225	0.378634	0.435858	0.478358	0.833333	0.840643	0.811127	0.841211	0.819099	0.791976	0.84157	0.848943	0.342336	0.403306	0.39635	0.5	0.469027	0.444527	0.579723	0.413139	0.417674	0.383212	0.341837	0.36754	0.376812	0.355588	0.362974	0.39721	0.38287	0.809414	0.374052	0.373134	0.851032	0.833832
MAZ155_set4	0.399725	0.383152	0.407407	0.403306	0.764664	0.588939	0.852303	0.866531	0.842258	0.834699	0.839608	0.851156	0.757514	0.521116	0.436275	0.410511	0.39932	0.437229	0.471557	0.751108	0.829197	0.813953	0.831121	0.816563	0.834262	0.832653	0.825038	0.385402	0.425987	0.423602	0.550505	0.486765	0.460799	0.574523	0.440655	0.441176	0.407104	0.388661	0.384038	0.396201	0.396739	0.405995	0.418129	0.406706	0.802003	0.38351	0.385757	0.872059	0.792537
W616547_set3	0.399709	0.366762	0.388406	0.389163	0.797744	0.702222	0.889843	0.811874	0.880918	0.82659	0.843797	0.863897	0.728777	0.473094	0.418168	0.392802	0.381466	0.41896	0.485163	0.84824	0.827786	0.83068	0.828216	0.831797	0.801471	0.828777	0.834328	0.352814	0.404568	0.39899	0.501247	0.472303	0.454612	0.593264	0.414986	0.423767	0.380231	0.352305	0.387446	0.372493	0.364419	0.376081	0.407703	0.392909	0.820611	0.366165	0.362832	0.862774	0.804734
DAB302_set4	0.399315	0.356852	0.40137	0.396865	0.847857	0.691045	0.945873	0.893775	0.90896	0.848568	0.881203	0.91342	0.782401	0.461596	0.421678	0.386364	0.383832	0.41847	0.464873	0.801329	0.848396	0.856557	0.850515	0.860124	0.891516	0.849185	0.847892	0.341281	0.409688	0.406676	0.521465	0.466226	0.437962	0.593588	0.422343	0.426205	0.386085	0.366303	0.371253	0.375339	0.358209	0.382313	0.40438	0.391557	0.853077	0.370091	0.368889	0.935389	0.845522
SAB621_set4	0.3989	0.372442	0.417355	0.40796	0.802443	0.727136	0.857143	0.788435	0.844703	0.812071	0.834592	0.828986	0.718107	0.466717	0.431083	0.401429	0.400956	0.432511	0.471471	0.747033	0.81552	0.809066	0.820266	0.811335	0.861538	0.810109	0.816944	0.340411	0.409241	0.407534	0.520305	0.479351	0.456231	0.613043	0.432877	0.422844	0.389575	0.368313	0.408904	0.388283	0.361528	0.374829	0.400293	0.387427	0.807573	0.367982	0.36756	0.837758	0.805389
MAZ200_set4	0.3989	0.394558	0.436813	0.433058	0.746066	0.550746	0.791045	0.856852	0.797395	0.82377	0.82782	0.797688	0.730191	0.502259	0.444522	0.416548	0.409401	0.424023	0.478326	0.746676	0.8207	0.773973	0.818115	0.771672	0.821727	0.821769	0.817771	0.388661	0.449013	0.448771	0.544304	0.498529	0.477071	0.59809	0.463115	0.463102	0.432285	0.408345	0.403689	0.404891	0.393197	0.425648	0.434211	0.421283	0.762308	0.418306	0.41543	0.837004	0.783259
G5686_set2	0.398639	0.381561	0.430027	0.42023	0.832861	0.648148	0.8969	0.880054	0.880029	0.869771	0.894619	0.893113	0.763908	0.470105	0.444915	0.416069	0.40866	0.432471	0.466667	0.804985	0.870665	0.876016	0.867153	0.882897	0.879477	0.868775	0.872006	0.37112	0.43219	0.432432	0.527569	0.468567	0.43906	0.575129	0.440541	0.442279	0.414402	0.383152	0.388587	0.406883	0.380405	0.413161	0.422853	0.412446	0.863914	0.398343	0.39808	0.937956	0.840504
Ohilio_De_Perdiz_set3	0.398256	0.369627	0.402899	0.395731	0.815789	0.659259	0.879828	0.843348	0.880918	0.890332	0.906577	0.919771	0.78777	0.462631	0.427177	0.402757	0.387213	0.429008	0.47037	0.837977	0.893064	0.839363	0.891082	0.845385	0.844346	0.890648	0.89521	0.339337	0.422512	0.414863	0.506266	0.468613	0.445015	0.581897	0.421356	0.430389	0.388889	0.366715	0.365801	0.382521	0.340029	0.373199	0.391715	0.378437	0.835627	0.388722	0.382006	0.90073	0.865185
MAZ188_set4	0.398072	0.350136	0.408528	0.40796	0.765423	0.634183	0.883152	0.840353	0.859216	0.836986	0.846154	0.869565	0.75	0.494713	0.426264	0.399429	0.388131	0.435601	0.474474	0.757778	0.830161	0.809328	0.83358	0.812888	0.825419	0.836289	0.829047	0.360465	0.392739	0.389193	0.520305	0.482301	0.462166	0.564348	0.413133	0.410741	0.380822	0.35274	0.389193	0.386395	0.380109	0.399727	0.403226	0.388889	0.807573	0.361364	0.360119	0.864307	0.803598
Kiangwe_set3	0.397959	0.364943	0.380814	0.380952	0.806184	0.719585	0.859397	0.794118	0.857554	0.866667	0.874813	0.862069	0.74531	0.44985	0.431476	0.394777	0.386888	0.429664	0.482169	0.853676	0.869376	0.833091	0.868768	0.835648	0.815906	0.868687	0.873874	0.345152	0.401305	0.392909	0.493734	0.458394	0.4442	0.58981	0.408104	0.416042	0.38712	0.343208	0.371201	0.376437	0.361151	0.368497	0.398688	0.388244	0.830521	0.364253	0.360947	0.849415	0.84273
Red_Canadian_Wonder_set1	0.397805	0.357337	0.400549	0.398347	0.813837	0.69403	0.930988	0.842355	0.926301	0.864754	0.878947	0.907648	0.783765	0.472139	0.430496	0.404762	0.394701	0.440922	0.495516	0.826696	0.861516	0.826265	0.862702	0.835139	0.848189	0.865306	0.864662	0.342643	0.415435	0.401774	0.516291	0.473529	0.446824	0.619338	0.420191	0.424585	0.386767	0.358117	0.375853	0.384824	0.358209	0.372789	0.400439	0.388484	0.825116	0.371407	0.367013	0.885294	0.859911
Mlama127_set2	0.397541	0.382432	0.427012	0.417763	0.832859	0.650817	0.899865	0.88295	0.883285	0.869919	0.895802	0.896403	0.766349	0.471514	0.441844	0.41295	0.405571	0.427128	0.469585	0.808088	0.870827	0.877551	0.867496	0.885031	0.881051	0.868919	0.872372	0.369241	0.429508	0.429444	0.525126	0.468521	0.441912	0.573529	0.438263	0.43985	0.410763	0.384038	0.384877	0.403794	0.377205	0.412807	0.423469	0.410015	0.865797	0.400452	0.398519	0.941435	0.842262
Solwezi_set5	0.39749	0.391724	0.4039	0.400335	0.802038	0.693353	0.849239	0.801521	0.845815	0.837725	0.85474	0.844575	0.720363	0.467226	0.433237	0.40708	0.399306	0.436578	0.486364	0.858108	0.847633	0.820584	0.845291	0.826531	0.792908	0.839779	0.851682	0.344183	0.415282	0.40097	0.521629	0.483631	0.473094	0.595951	0.416897	0.418445	0.387883	0.380056	0.377266	0.374827	0.367545	0.371866	0.403418	0.388314	0.821373	0.390937	0.38914	0.855007	0.84115
MAZ216_set4	0.397383	0.375341	0.406465	0.409768	0.826399	0.658445	0.935462	0.90625	0.902174	0.876197	0.894578	0.890738	0.787962	0.47432	0.450843	0.422967	0.410641	0.441474	0.470808	0.819793	0.873723	0.878601	0.874631	0.882171	0.880753	0.876703	0.874811	0.365253	0.419275	0.412568	0.537975	0.480854	0.456296	0.596354	0.443912	0.44713	0.403425	0.371233	0.380301	0.40068	0.379428	0.405055	0.431186	0.418248	0.87057	0.39697	0.394502	0.950735	0.851048
Lyamungu90_set3	0.397341	0.377001	0.416422	0.412791	0.828244	0.654655	0.921512	0.922238	0.899417	0.869502	0.895455	0.898108	0.789051	0.481003	0.443683	0.410575	0.40365	0.421705	0.472932	0.810268	0.86931	0.872059	0.871662	0.871094	0.895522	0.870073	0.869301	0.36437	0.424544	0.418622	0.534177	0.477037	0.458271	0.576049	0.438416	0.441667	0.395315	0.378477	0.381965	0.39738	0.379009	0.402635	0.429941	0.414831	0.85814	0.394656	0.390719	0.983728	0.842105
MAZ34_set4	0.397241	0.35724	0.404138	0.392562	0.770504	0.671664	0.809264	0.801771	0.796807	0.800824	0.824018	0.799275	0.712912	0.481089	0.41338	0.380544	0.376881	0.417151	0.441529	0.735163	0.804539	0.793673	0.809172	0.79736	0.827031	0.801642	0.808623	0.335616	0.408416	0.407407	0.494924	0.458027	0.440741	0.577391	0.418381	0.419062	0.385302	0.367445	0.378767	0.387449	0.36612	0.379452	0.38653	0.379386	0.785494	0.37197	0.37128	0.828909	0.781859
Yellow_r2_set5	0.397222	0.355281	0.387812	0.383721	0.827786	0.662162	0.876204	0.845255	0.865693	0.866207	0.883739	0.890671	0.748266	0.454476	0.41342	0.384164	0.375	0.409692	0.456325	0.820149	0.870588	0.825726	0.865528	0.829173	0.844852	0.866758	0.87386	0.346419	0.403306	0.400138	0.497475	0.453333	0.428678	0.563047	0.42011	0.417424	0.378809	0.371012	0.357143	0.364512	0.353103	0.369806	0.395126	0.383088	0.825581	0.361069	0.361319	0.882615	0.86015
G4494_set1	0.396836	0.377551	0.411401	0.409539	0.825465	0.65156	0.915312	0.920054	0.898268	0.866803	0.895646	0.896974	0.789905	0.475188	0.450925	0.41847	0.413605	0.432803	0.466468	0.810015	0.871366	0.862329	0.873715	0.866873	0.891213	0.867347	0.871429	0.368852	0.421182	0.418033	0.528895	0.475037	0.450663	0.572664	0.436475	0.439759	0.400273	0.38388	0.386085	0.406377	0.38519	0.408595	0.426901	0.413392	0.854071	0.391239	0.387982	0.983138	0.842772
Kablanketi7_set3	0.396755	0.351744	0.4	0.397671	0.819084	0.666667	0.879536	0.858491	0.874818	0.892962	0.90469	0.893895	0.781752	0.45764	0.412481	0.382764	0.375364	0.416149	0.457831	0.816493	0.894273	0.851689	0.894231	0.854361	0.852239	0.893431	0.895455	0.350659	0.409917	0.406296	0.48855	0.455621	0.439079	0.55913	0.416667	0.424127	0.379941	0.372076	0.371157	0.369186	0.363901	0.378655	0.411635	0.398975	0.847759	0.375762	0.372197	0.905326	0.870871
PI319706_set3	0.396527	0.369472	0.401154	0.398042	0.833084	0.648968	0.880342	0.862536	0.892857	0.880576	0.895089	0.900143	0.765759	0.456101	0.419283	0.391768	0.376967	0.420973	0.463072	0.847445	0.884726	0.834294	0.879913	0.843032	0.859444	0.881089	0.888227	0.344109	0.40813	0.405891	0.517413	0.465893	0.434307	0.592624	0.413793	0.421013	0.390086	0.37231	0.359914	0.380884	0.35	0.373027	0.398698	0.386888	0.8379	0.383982	0.380323	0.902758	0.885125
Kablanketi2_set3	0.396501	0.351079	0.401747	0.40099	0.825301	0.665676	0.885057	0.862787	0.884726	0.885341	0.900901	0.902158	0.778179	0.457207	0.412519	0.383077	0.374459	0.415644	0.454545	0.82106	0.886628	0.838663	0.887665	0.844086	0.861152	0.885838	0.887387	0.350941	0.412439	0.406522	0.491228	0.455344	0.4375	0.558722	0.418234	0.425676	0.380435	0.371201	0.367391	0.369784	0.360231	0.377713	0.412409	0.398983	0.836907	0.374811	0.371852	0.907625	0.867756
Line258_set3	0.396199	0.37464	0.386297	0.388158	0.816188	0.708767	0.883453	0.820863	0.876081	0.857558	0.872932	0.857349	0.754703	0.43985	0.423077	0.395223	0.386561	0.426154	0.475373	0.872419	0.861718	0.829694	0.861029	0.835394	0.826923	0.859624	0.867669	0.349057	0.414754	0.404209	0.510101	0.46696	0.44469	0.594618	0.423803	0.432331	0.386792	0.355797	0.37373	0.373199	0.354978	0.365217	0.40424	0.39083	0.826923	0.378971	0.378338	0.875184	0.854167
MAZ50_r2_set4	0.395604	0.365489	0.404664	0.4	0.80186	0.666667	0.905149	0.838076	0.898698	0.838798	0.844127	0.878613	0.75888	0.460784	0.414446	0.384615	0.370748	0.413295	0.459581	0.778846	0.832361	0.797538	0.837021	0.804482	0.846797	0.839456	0.832579	0.349932	0.389803	0.390859	0.498734	0.464706	0.432692	0.593588	0.420191	0.426094	0.385246	0.361339	0.38131	0.377205	0.353261	0.358311	0.390351	0.377551	0.800769	0.361783	0.363501	0.882353	0.820628
SAB581_set4	0.395543	0.368785	0.41841	0.412752	0.798399	0.648936	0.870523	0.847796	0.855882	0.838889	0.849923	0.848752	0.73125	0.457822	0.422365	0.388728	0.383817	0.420588	0.474164	0.76051	0.832344	0.79694	0.833333	0.799843	0.827195	0.836791	0.833078	0.34466	0.414023	0.4043	0.520513	0.467164	0.454204	0.588908	0.411928	0.414877	0.388889	0.360417	0.381579	0.373793	0.375691	0.379501	0.400593	0.388148	0.787618	0.380184	0.38009	0.878924	0.823708
Maulasi2_set3	0.395315	0.354978	0.392701	0.395041	0.808333	0.661699	0.863112	0.833573	0.867052	0.863173	0.878765	0.883117	0.741304	0.468421	0.412254	0.377315	0.368307	0.413846	0.45441	0.827917	0.864432	0.8207	0.862298	0.827399	0.835556	0.863768	0.864458	0.346657	0.400657	0.393169	0.488722	0.441349	0.418142	0.5723	0.402032	0.408271	0.37718	0.378084	0.368459	0.366522	0.352601	0.383164	0.41155	0.398688	0.817692	0.37197	0.368499	0.873715	0.883929
MAZ152_set4	0.394773	0.363265	0.403846	0.398179	0.752865	0.648204	0.849389	0.841927	0.828986	0.808481	0.82003	0.856729	0.750342	0.516616	0.418654	0.396011	0.383515	0.42052	0.469265	0.755177	0.804094	0.79589	0.807238	0.791473	0.818689	0.809264	0.800604	0.362705	0.397035	0.398224	0.506329	0.472754	0.454074	0.577257	0.423497	0.422961	0.381669	0.379617	0.381831	0.380435	0.378231	0.395634	0.405564	0.394161	0.778549	0.365909	0.367013	0.846834	0.769461
CAL96_set2	0.394558	0.374159	0.408967	0.411475	0.827904	0.659259	0.936658	0.899596	0.900862	0.875676	0.893124	0.892396	0.782225	0.467814	0.451271	0.422525	0.41069	0.442529	0.466617	0.822108	0.872648	0.878049	0.873538	0.880586	0.878621	0.876178	0.872754	0.365541	0.416667	0.410931	0.53	0.476608	0.45301	0.592241	0.441892	0.444528	0.401495	0.368886	0.382473	0.398111	0.378378	0.401628	0.428675	0.415217	0.866412	0.392319	0.389956	0.948905	0.850148
Poto_set3	0.394387	0.351312	0.40118	0.398333	0.810873	0.667669	0.879185	0.855167	0.865693	0.883823	0.899696	0.905248	0.773792	0.460546	0.413609	0.377726	0.372076	0.412131	0.461538	0.823134	0.88218	0.845361	0.883185	0.847656	0.847305	0.884334	0.882801	0.342375	0.401993	0.404552	0.494949	0.468148	0.439732	0.561296	0.414956	0.418693	0.37812	0.365836	0.359031	0.370262	0.350365	0.371889	0.403106	0.388971	0.842636	0.369266	0.365817	0.900446	0.859729
CAL96_set3	0.394246	0.367896	0.40528	0.410435	0.829564	0.661137	0.933282	0.898773	0.900769	0.875387	0.892971	0.890169	0.784284	0.469649	0.440705	0.414894	0.403077	0.434211	0.469889	0.823438	0.875387	0.882946	0.875389	0.885179	0.880915	0.875963	0.873228	0.355487	0.412371	0.408037	0.533333	0.477344	0.45912	0.592153	0.435957	0.44	0.392415	0.362866	0.374034	0.394009	0.366923	0.397377	0.420807	0.410494	0.875606	0.394569	0.391956	0.946429	0.85456
DAB355_set4	0.394231	0.373641	0.412894	0.409917	0.843571	0.656203	0.943089	0.889566	0.918958	0.903138	0.917922	0.910405	0.793033	0.473645	0.438462	0.411095	0.398777	0.426513	0.476048	0.817578	0.90379	0.852459	0.905007	0.855487	0.89415	0.903533	0.90512	0.363574	0.422697	0.415416	0.544081	0.487518	0.45421	0.60052	0.437926	0.441176	0.393443	0.364071	0.377217	0.394844	0.372283	0.395095	0.412281	0.400875	0.843846	0.387462	0.386667	0.914706	0.84006
Kablanketi6_set3	0.393851	0.350649	0.40292	0.40033	0.814394	0.66766	0.878962	0.860951	0.867052	0.882096	0.900752	0.89899	0.773188	0.466917	0.41528	0.378086	0.374096	0.413846	0.463378	0.819055	0.880466	0.846939	0.881618	0.847523	0.848889	0.882609	0.881024	0.34375	0.405583	0.40625	0.498741	0.466276	0.443215	0.567591	0.416546	0.420934	0.375727	0.369376	0.368459	0.369408	0.355491	0.374456	0.40776	0.393741	0.837942	0.37197	0.367953	0.903084	0.856716
SAB630_set2	0.393775	0.347185	0.401894	0.396072	0.819269	0.750369	0.879195	0.775168	0.83834	0.832884	0.859165	0.851429	0.714189	0.456781	0.401547	0.377857	0.368598	0.414878	0.460799	0.763889	0.836941	0.821862	0.838921	0.815184	0.847318	0.832215	0.840299	0.334455	0.403909	0.40175	0.514925	0.473071	0.451023	0.60567	0.415882	0.409701	0.376861	0.353857	0.375507	0.362903	0.339166	0.356757	0.39058	0.378788	0.802591	0.351574	0.351471	0.83115	0.828656
Lusaka_r5_set5	0.393352	0.370725	0.399171	0.399668	0.805195	0.691154	0.855967	0.812757	0.860262	0.85282	0.864188	0.866279	0.748963	0.481846	0.423132	0.39854	0.387741	0.428363	0.478979	0.867013	0.857771	0.815172	0.852593	0.823484	0.803094	0.854795	0.860606	0.338599	0.390445	0.383929	0.526316	0.481536	0.464444	0.593206	0.396978	0.401057	0.369475	0.385201	0.386584	0.366255	0.363136	0.375691	0.401325	0.386364	0.818393	0.373668	0.367713	0.868148	0.832084
RHNO6_set3	0.393225	0.361393	0.410557	0.409619	0.836377	0.698198	0.924638	0.861594	0.90407	0.903367	0.918552	0.914369	0.793732	0.468939	0.416286	0.387422	0.373362	0.421705	0.48949	0.852155	0.903226	0.854839	0.900148	0.85814	0.854167	0.90379	0.90303	0.341374	0.410214	0.405702	0.519084	0.477105	0.452593	0.608202	0.421898	0.42803	0.386131	0.344752	0.372076	0.367199	0.351744	0.369343	0.401325	0.38783	0.853715	0.3731	0.371642	0.902367	0.89039
MAZ172_set4	0.393204	0.365569	0.424515	0.416944	0.782107	0.638554	0.831737	0.833105	0.834548	0.82069	0.836364	0.830422	0.748276	0.496201	0.439093	0.407194	0.402473	0.425547	0.477376	0.755952	0.822059	0.790055	0.820951	0.793292	0.836376	0.820055	0.823708	0.359697	0.404801	0.40427	0.514031	0.474815	0.45082	0.595986	0.418733	0.418693	0.388966	0.375862	0.400138	0.391781	0.384088	0.39271	0.416053	0.403818	0.785271	0.376524	0.373692	0.865926	0.783886
RHNO9_set3	0.393016	0.349195	0.399259	0.397157	0.817204	0.668939	0.885234	0.862573	0.873353	0.888479	0.90625	0.902635	0.776471	0.461128	0.412577	0.375392	0.371512	0.413928	0.460546	0.821589	0.889053	0.849852	0.889552	0.852201	0.850601	0.888971	0.889313	0.342183	0.405316	0.40413	0.494911	0.461252	0.435629	0.565141	0.415441	0.421374	0.374631	0.36377	0.365782	0.3653	0.357038	0.370398	0.407132	0.393491	0.84375	0.370769	0.36727	0.903875	0.864394
Moro2_set3	0.393013	0.368723	0.398551	0.391162	0.810994	0.649852	0.865329	0.838825	0.866379	0.869754	0.892964	0.885222	0.752882	0.461826	0.407658	0.387443	0.370504	0.419602	0.471068	0.842144	0.871015	0.836232	0.867496	0.842308	0.83947	0.870317	0.874063	0.337428	0.403909	0.404762	0.505	0.470073	0.4442	0.582616	0.41474	0.418413	0.390173	0.377345	0.351879	0.371593	0.341954	0.369408	0.393169	0.37789	0.835627	0.382707	0.377581	0.887591	0.890208
Soya3_set3	0.392962	0.345376	0.397959	0.394737	0.81563	0.66468	0.878788	0.856421	0.86686	0.879009	0.896084	0.904624	0.768505	0.46009	0.411364	0.374807	0.37029	0.40832	0.457399	0.815828	0.877372	0.842336	0.878676	0.845736	0.845697	0.879536	0.877828	0.341339	0.399671	0.402475	0.487374	0.460294	0.436672	0.554688	0.412791	0.416416	0.371907	0.365552	0.360262	0.365607	0.34877	0.37064	0.400439	0.387026	0.837692	0.365909	0.363501	0.901325	0.853731
RHNO12_set3	0.392962	0.34877	0.399707	0.397351	0.811077	0.664671	0.877168	0.854769	0.865217	0.880292	0.896682	0.903039	0.771076	0.462293	0.408194	0.374613	0.370827	0.412037	0.461769	0.817037	0.878655	0.842105	0.879616	0.844186	0.845926	0.880814	0.879154	0.341339	0.401977	0.404519	0.496203	0.46539	0.443047	0.560105	0.413392	0.417674	0.375364	0.366084	0.362245	0.367583	0.352174	0.372635	0.400147	0.386696	0.838735	0.368541	0.365127	0.899705	0.85479
Kasukanywele2_set3	0.392701	0.361151	0.400291	0.393092	0.834592	0.707715	0.931034	0.858477	0.912104	0.880987	0.901799	0.905036	0.791185	0.46021	0.411011	0.38438	0.372478	0.411043	0.485097	0.825479	0.880814	0.843251	0.88326	0.846687	0.850812	0.881503	0.884384	0.334058	0.406557	0.401592	0.518797	0.475073	0.449926	0.609185	0.41534	0.41967	0.383333	0.346098	0.365942	0.369784	0.350144	0.367583	0.39927	0.387355	0.841258	0.370846	0.371852	0.922401	0.872024
Soya2_set3	0.392701	0.348201	0.400291	0.397035	0.808912	0.665179	0.876437	0.85704	0.865994	0.879536	0.895802	0.902158	0.769509	0.461712	0.412519	0.376923	0.371573	0.412577	0.460507	0.816642	0.877907	0.843023	0.878855	0.846451	0.846608	0.880058	0.878378	0.342754	0.4	0.401592	0.492462	0.461988	0.438971	0.560659	0.413169	0.418168	0.374638	0.36686	0.363044	0.366906	0.351585	0.373372	0.40219	0.388808	0.839724	0.367825	0.364444	0.898975	0.854383
Kablanketi11_set3	0.392647	0.362845	0.403818	0.401653	0.806231	0.647676	0.875362	0.853623	0.875	0.885965	0.897882	0.894049	0.783528	0.463691	0.413505	0.384496	0.37282	0.414861	0.451952	0.825668	0.887262	0.838946	0.888314	0.845736	0.85544	0.886628	0.889561	0.34576	0.412541	0.407164	0.501253	0.460972	0.434815	0.57279	0.417518	0.424357	0.377193	0.367153	0.371533	0.36865	0.360465	0.378102	0.408088	0.394583	0.838983	0.380699	0.377049	0.896755	0.857784
MAZ199_set4	0.392562	0.382834	0.423659	0.417219	0.75538	0.563528	0.805706	0.848505	0.813044	0.787962	0.794428	0.81042	0.720246	0.484139	0.421238	0.394286	0.388131	0.411594	0.462575	0.732988	0.783942	0.76406	0.782448	0.765116	0.81311	0.784741	0.782805	0.371409	0.439868	0.442544	0.530457	0.484536	0.458518	0.597391	0.445964	0.443353	0.424658	0.406164	0.383721	0.383673	0.370572	0.404372	0.41142	0.39854	0.754237	0.403788	0.405646	0.85	0.767964
MLB49_set3	0.392387	0.373737	0.424818	0.418182	0.831061	0.647321	0.899135	0.886888	0.881503	0.87064	0.896241	0.894661	0.767728	0.469219	0.430618	0.404468	0.392909	0.419106	0.462742	0.804572	0.873362	0.883382	0.870235	0.887771	0.880177	0.869754	0.875375	0.362645	0.429508	0.425145	0.52393	0.464706	0.437316	0.578993	0.431686	0.439668	0.403343	0.372279	0.384448	0.398268	0.368497	0.402032	0.423865	0.412664	0.868462	0.398036	0.398519	0.939794	0.842027
MAZ194_set4	0.392254	0.35585	0.415612	0.408475	0.806167	0.616208	0.85625	0.8625	0.853333	0.842657	0.858243	0.863905	0.768156	0.474537	0.418705	0.388484	0.379358	0.403704	0.468654	0.78593	0.846269	0.816971	0.8454	0.826466	0.86396	0.841922	0.847222	0.344056	0.414141	0.418182	0.508951	0.467669	0.437973	0.609236	0.424476	0.421418	0.398459	0.378151	0.386014	0.385953	0.364206	0.389819	0.407186	0.397015	0.813386	0.386223	0.386018	0.900752	0.811927
Kablanketi8_set3	0.392216	0.346608	0.402985	0.399663	0.81192	0.6621	0.876289	0.85567	0.865583	0.88244	0.898162	0.902655	0.772593	0.460061	0.416409	0.382306	0.377959	0.415748	0.46189	0.82003	0.88244	0.84844	0.883283	0.852291	0.847201	0.882963	0.883436	0.343982	0.401338	0.401932	0.492347	0.463964	0.435994	0.553887	0.412463	0.418587	0.372214	0.365185	0.364243	0.371681	0.353028	0.373887	0.40583	0.392113	0.845126	0.367647	0.364188	0.900901	0.858663
Kabulangeti_r4_set5	0.392211	0.339286	0.398058	0.392027	0.826087	0.666165	0.862259	0.856061	0.881752	0.889503	0.901976	0.900875	0.763194	0.459029	0.406792	0.378855	0.363071	0.405882	0.451807	0.811194	0.891176	0.825485	0.889302	0.832293	0.83921	0.889959	0.892097	0.344138	0.391736	0.393793	0.502525	0.465185	0.434621	0.567308	0.401379	0.402273	0.372399	0.367361	0.354861	0.369146	0.357735	0.363384	0.389217	0.377206	0.824031	0.358015	0.353823	0.887073	0.86015
Kablanket9_set3	0.392142	0.344225	0.400769	0.396373	0.811905	0.667449	0.879545	0.85129	0.869102	0.881135	0.898585	0.906535	0.769466	0.46519	0.404762	0.374188	0.365854	0.410194	0.463166	0.825077	0.879601	0.852535	0.880805	0.855072	0.852344	0.88186	0.879906	0.338438	0.401877	0.402141	0.502591	0.478362	0.446429	0.564286	0.412079	0.416404	0.370795	0.366972	0.366412	0.363982	0.347793	0.370795	0.396313	0.382263	0.847512	0.36725	0.364275	0.896764	0.860248
Mbereshi_set3	0.392128	0.369253	0.40843	0.407225	0.821267	0.661721	0.938307	0.904591	0.902158	0.874096	0.894461	0.895115	0.786023	0.470808	0.438346	0.413344	0.395533	0.429448	0.464339	0.821586	0.873913	0.882438	0.874817	0.883488	0.879412	0.87464	0.874251	0.358177	0.414075	0.411722	0.5275	0.473684	0.450735	0.593264	0.438495	0.443028	0.397974	0.363439	0.378437	0.389368	0.369784	0.398844	0.424309	0.41087	0.869266	0.390813	0.388479	0.951895	0.850148
Yellow_set3	0.392128	0.360632	0.392442	0.393092	0.810709	0.667162	0.863702	0.832855	0.871942	0.891304	0.901198	0.899425	0.777056	0.458832	0.416416	0.388037	0.37536	0.427914	0.476935	0.8625	0.895501	0.837446	0.890922	0.843364	0.828909	0.891775	0.899399	0.33068	0.398361	0.392341	0.508772	0.462665	0.443382	0.601211	0.400868	0.406156	0.37699	0.360549	0.355282	0.376437	0.342446	0.371387	0.39723	0.383333	0.839724	0.377828	0.371302	0.89019	0.906389
Kablanketi3_set3	0.39207	0.347323	0.399707	0.396352	0.81079	0.658683	0.877168	0.856214	0.865217	0.881752	0.89819	0.901592	0.772529	0.460784	0.408953	0.376161	0.369376	0.410494	0.458771	0.819055	0.880117	0.845029	0.881093	0.848837	0.848665	0.882267	0.880665	0.340379	0.398682	0.401604	0.493703	0.463235	0.440089	0.55913	0.41048	0.414653	0.373907	0.366084	0.362245	0.367583	0.352174	0.372635	0.400147	0.386696	0.841821	0.367982	0.365127	0.90118	0.856287
W616447_set3	0.391971	0.353746	0.391399	0.392562	0.80938	0.662444	0.864029	0.834532	0.869408	0.864099	0.878561	0.885447	0.742402	0.466967	0.410876	0.380769	0.367052	0.413077	0.455291	0.828909	0.865357	0.821689	0.863235	0.828704	0.835059	0.864689	0.865616	0.345428	0.400164	0.391872	0.482544	0.436217	0.413844	0.573402	0.401592	0.408408	0.377358	0.375362	0.366667	0.366715	0.354257	0.381884	0.407895	0.39738	0.819018	0.372163	0.368694	0.873167	0.883358
RWR2154_set2	0.391837	0.375505	0.41712	0.410214	0.847734	0.672107	0.890836	0.869946	0.894964	0.87027	0.882661	0.877874	0.764586	0.438531	0.42161	0.391834	0.387686	0.406609	0.45178	0.801028	0.868116	0.834688	0.867496	0.838735	0.881543	0.870794	0.869565	0.350676	0.413115	0.411486	0.491184	0.445095	0.424265	0.57279	0.425676	0.428679	0.391984	0.35394	0.367527	0.377868	0.366216	0.383989	0.414723	0.402758	0.82925	0.371235	0.371302	0.912281	0.857355
Yellow_r1_set5	0.391702	0.36875	0.396213	0.39196	0.832845	0.643617	0.875348	0.862309	0.887001	0.872207	0.88906	0.888643	0.747546	0.451613	0.415452	0.391852	0.374825	0.40997	0.460426	0.831571	0.874256	0.832633	0.869173	0.837283	0.846648	0.87274	0.876344	0.340307	0.404841	0.404463	0.51269	0.471514	0.433083	0.582892	0.419107	0.417178	0.387097	0.382022	0.353933	0.376741	0.347067	0.36676	0.387145	0.376488	0.834639	0.374422	0.371017	0.894144	0.871385
Kablanketi4_set3	0.391496	0.346821	0.397661	0.394389	0.811364	0.662182	0.877345	0.854978	0.865607	0.880466	0.89759	0.904624	0.768505	0.460784	0.409848	0.37558	0.37029	0.412037	0.459581	0.820532	0.878832	0.842336	0.879794	0.845975	0.844214	0.880987	0.879699	0.341339	0.401316	0.402475	0.493734	0.464706	0.438791	0.560659	0.412791	0.417044	0.373362	0.365022	0.363173	0.367052	0.350217	0.37064	0.401026	0.387591	0.840524	0.369499	0.366071	0.9	0.855224
Kabulangeti_r1_set5	0.391365	0.339752	0.397222	0.391667	0.825835	0.668675	0.863448	0.855862	0.881579	0.887967	0.901826	0.90073	0.764256	0.458207	0.408828	0.380882	0.364958	0.407953	0.45098	0.812407	0.891016	0.825243	0.889302	0.832293	0.838755	0.88843	0.891933	0.345994	0.392384	0.394337	0.5	0.465875	0.435268	0.569056	0.403315	0.402883	0.372917	0.36875	0.355355	0.371034	0.359613	0.3625	0.388314	0.376289	0.823758	0.358563	0.354354	0.886905	0.85994
BRB268_set4	0.391185	0.357435	0.391185	0.389073	0.819684	0.683658	0.921088	0.864626	0.911466	0.853224	0.877644	0.913044	0.785322	0.442511	0.415028	0.386591	0.377732	0.418841	0.46027	0.818519	0.85798	0.823045	0.858728	0.828416	0.861538	0.853825	0.857791	0.340411	0.40264	0.400685	0.494924	0.458702	0.433976	0.567826	0.417808	0.41528	0.38546	0.3738	0.35411	0.374659	0.353342	0.378933	0.394428	0.383041	0.824575	0.365706	0.363095	0.926254	0.857571
HM21-71_set3	0.391141	0.359259	0.412425	0.408629	0.841369	0.663859	0.91642	0.89497	0.928041	0.85426	0.880031	0.91037	0.751857	0.467492	0.410575	0.379365	0.374443	0.407729	0.462481	0.799697	0.851048	0.830344	0.853474	0.834395	0.879179	0.853423	0.852167	0.340299	0.413851	0.405365	0.512987	0.454887	0.429652	0.586607	0.412072	0.41821	0.380597	0.366071	0.369598	0.372593	0.349407	0.373323	0.396396	0.384731	0.818038	0.368789	0.366616	0.929864	0.856815
Soya1_set3	0.390922	0.343931	0.396199	0.391736	0.812595	0.662687	0.875902	0.854257	0.864162	0.880466	0.896992	0.903179	0.767054	0.457768	0.406818	0.371914	0.367391	0.40832	0.458084	0.819055	0.879009	0.845256	0.879971	0.849071	0.845697	0.880987	0.879518	0.336972	0.398026	0.399563	0.493734	0.465492	0.439439	0.557391	0.409884	0.41491	0.371907	0.362645	0.360262	0.361272	0.345876	0.367733	0.396628	0.383212	0.842308	0.364947	0.361607	0.898529	0.855007
Kalungu_set3	0.390762	0.37211	0.408626	0.402479	0.860395	0.698212	0.865079	0.847042	0.880608	0.869723	0.879336	0.890896	0.741655	0.450301	0.434191	0.402628	0.385507	0.405093	0.467115	0.788462	0.869343	0.815329	0.868732	0.810853	0.839021	0.870102	0.869729	0.346434	0.410362	0.407569	0.487406	0.443382	0.416667	0.547993	0.417878	0.424699	0.381368	0.363372	0.369723	0.392341	0.361071	0.37718	0.405564	0.392128	0.808937	0.374242	0.367756	0.871134	0.842537
MAZ11_set4	0.390647	0.352381	0.391484	0.385124	0.830229	0.651198	0.873813	0.869064	0.902899	0.846785	0.853916	0.892909	0.77907	0.475076	0.412219	0.389444	0.382153	0.40521	0.479042	0.806667	0.846491	0.820548	0.845643	0.822481	0.866109	0.847411	0.847662	0.335383	0.379934	0.378581	0.503798	0.458824	0.43713	0.596354	0.393443	0.396526	0.380301	0.359097	0.367667	0.388587	0.346939	0.375171	0.394737	0.383942	0.818673	0.37292	0.369985	0.899853	0.836826
Kablanketi10_set3	0.39028	0.343977	0.403226	0.400662	0.810213	0.663174	0.872464	0.847101	0.87064	0.885798	0.899547	0.894049	0.774781	0.453101	0.415654	0.379257	0.374818	0.414992	0.451274	0.817979	0.887097	0.840176	0.888148	0.842391	0.849478	0.886297	0.888048	0.342836	0.405272	0.401316	0.492462	0.456554	0.431213	0.555846	0.411679	0.417674	0.369883	0.364234	0.367153	0.36865	0.353198	0.369343	0.404552	0.391082	0.83694	0.368541	0.365127	0.895434	0.862069
CAL96_set1	0.390027	0.369595	0.403138	0.407225	0.82695	0.659024	0.937416	0.900404	0.901722	0.875848	0.89403	0.893266	0.785908	0.472347	0.447034	0.419656	0.405405	0.437679	0.466667	0.819912	0.873555	0.878231	0.874453	0.881538	0.877424	0.876351	0.873692	0.360923	0.413399	0.408413	0.53	0.477372	0.453079	0.591537	0.437585	0.442365	0.398915	0.36635	0.377205	0.394205	0.374494	0.399052	0.426599	0.413169	0.868702	0.392643	0.39028	0.94898	0.849852
Kabulangeti_r5_set5	0.389736	0.336986	0.395574	0.390365	0.828035	0.668168	0.864011	0.855082	0.883382	0.887052	0.902124	0.902474	0.762465	0.456818	0.404179	0.377745	0.362069	0.404692	0.449624	0.812966	0.889868	0.824828	0.887982	0.830997	0.838028	0.887517	0.890744	0.343191	0.391089	0.39271	0.498741	0.463018	0.432493	0.565559	0.401651	0.401664	0.371369	0.366343	0.353878	0.368132	0.356749	0.360996	0.387168	0.375184	0.822755	0.355945	0.351796	0.888724	0.862069
SAB617_set4	0.389665	0.361878	0.405028	0.392679	0.822416	0.733835	0.844138	0.797931	0.870451	0.841446	0.855303	0.838663	0.720139	0.463581	0.419516	0.386232	0.382964	0.414706	0.465361	0.74628	0.839941	0.806407	0.843472	0.803571	0.865439	0.839335	0.842185	0.339583	0.39934	0.399306	0.506329	0.462334	0.435268	0.592882	0.416667	0.407436	0.374131	0.364583	0.38125	0.382597	0.351314	0.366158	0.383824	0.372434	0.79644	0.360942	0.359701	0.852071	0.813814
RHNO3_set3	0.38963	0.343066	0.395864	0.39399	0.812117	0.664653	0.880466	0.859329	0.869883	0.885125	0.900456	0.905109	0.774927	0.462766	0.411179	0.375	0.369693	0.411215	0.462236	0.82287	0.883481	0.845133	0.884501	0.848983	0.850299	0.885798	0.884146	0.340441	0.401327	0.402206	0.497462	0.462908	0.43806	0.561296	0.410557	0.414764	0.369853	0.363436	0.360499	0.366423	0.350877	0.371512	0.399259	0.385693	0.842636	0.365798	0.362406	0.902077	0.856928
Kablanketi5_set3	0.389458	0.347763	0.39854	0.396694	0.808333	0.664179	0.871758	0.852306	0.868497	0.887919	0.902402	0.897547	0.778985	0.454066	0.413767	0.379045	0.374096	0.416025	0.456036	0.819055	0.889213	0.842795	0.89028	0.846213	0.85037	0.888406	0.89006	0.342297	0.405583	0.40189	0.48995	0.456681	0.434366	0.559896	0.409289	0.416416	0.37282	0.36357	0.367925	0.369408	0.355491	0.371553	0.406296	0.392857	0.837942	0.369697	0.365527	0.89721	0.862891
VTT923_set2	0.389116	0.358008	0.396739	0.397373	0.856232	0.676558	0.907008	0.864555	0.900719	0.901485	0.909431	0.897988	0.809103	0.453523	0.417373	0.390244	0.38092	0.418103	0.476935	0.846324	0.901449	0.855014	0.901171	0.857253	0.88674	0.90175	0.904048	0.341216	0.406557	0.403378	0.5125	0.464129	0.440441	0.579447	0.427027	0.425898	0.389266	0.360734	0.36481	0.37112	0.352703	0.370421	0.39723	0.386792	0.849388	0.372741	0.371302	0.909224	0.907875
Kabulangeti_r3_set5	0.388579	0.335626	0.398611	0.39399	0.827286	0.665158	0.862069	0.855862	0.881406	0.887967	0.901677	0.900585	0.762865	0.458904	0.407648	0.379412	0.363573	0.405882	0.451662	0.810629	0.890855	0.825485	0.888972	0.832031	0.837341	0.88843	0.891768	0.345994	0.391376	0.392956	0.5	0.463596	0.434426	0.565789	0.403315	0.403495	0.372917	0.367872	0.356745	0.371034	0.35823	0.3625	0.387407	0.376844	0.823758	0.35758	0.353383	0.886736	0.859729
Masusu_set3	0.388483	0.354693	0.387067	0.392786	0.832386	0.688082	0.928829	0.85045	0.916065	0.884335	0.892655	0.898014	0.775768	0.445693	0.401316	0.38632	0.369801	0.412959	0.465677	0.853748	0.884335	0.836976	0.887868	0.842205	0.874535	0.884964	0.889405	0.323956	0.391348	0.3902	0.497199	0.463437	0.445672	0.574689	0.402727	0.406716	0.370674	0.338155	0.355717	0.360611	0.330922	0.350543	0.388889	0.377717	0.840607	0.364151	0.364391	0.904022	0.887963
Kalambo_set3	0.388158	0.356628	0.401604	0.397858	0.85174	0.678306	0.904317	0.86187	0.898268	0.900581	0.910526	0.896974	0.81042	0.451274	0.417674	0.386923	0.378613	0.415385	0.476119	0.846608	0.90189	0.856623	0.901903	0.862229	0.889793	0.901012	0.904511	0.339623	0.412007	0.406386	0.511306	0.461087	0.442478	0.582322	0.418723	0.427068	0.386067	0.355072	0.370102	0.371037	0.352814	0.37029	0.402047	0.390421	0.854294	0.375189	0.372593	0.910557	0.910581
Cebo_set3	0.388071	0.357765	0.375184	0.372727	0.805471	0.726796	0.865942	0.818841	0.867006	0.86038	0.870455	0.886067	0.734694	0.452489	0.415525	0.390528	0.377001	0.416279	0.452703	0.847181	0.860176	0.840909	0.856721	0.841369	0.811475	0.862445	0.863293	0.350877	0.398682	0.394737	0.472152	0.439439	0.416296	0.575175	0.40365	0.408748	0.372807	0.351825	0.365497	0.369376	0.353924	0.368613	0.397059	0.383041	0.837963	0.35312	0.349478	0.850074	0.826837
DAB250_set4	0.387812	0.371233	0.403873	0.400332	0.840778	0.666667	0.893443	0.869536	0.887591	0.956044	0.9522	0.883382	0.780303	0.462766	0.43512	0.403156	0.395205	0.422965	0.473605	0.818927	0.955947	0.848485	0.954815	0.851246	0.867977	0.956224	0.955994	0.361073	0.420266	0.416094	0.513924	0.471111	0.438897	0.585217	0.434663	0.43845	0.389807	0.354683	0.374313	0.392613	0.369863	0.384615	0.414454	0.402941	0.839783	0.374238	0.375187	0.903704	0.870482
MAZ171_set4	0.387431	0.353142	0.393793	0.391376	0.83046	0.637931	0.863079	0.839237	0.871366	0.888049	0.8941	0.875907	0.81456	0.476551	0.423944	0.398281	0.391245	0.4209	0.483459	0.829123	0.890762	0.813618	0.89037	0.822706	0.870448	0.888509	0.891667	0.333333	0.392562	0.389575	0.521684	0.477843	0.447251	0.609075	0.409465	0.416036	0.37706	0.365385	0.366255	0.38131	0.362705	0.377397	0.406021	0.396047	0.815789	0.366261	0.362891	0.884047	0.846096
SAB628_set1	0.387295	0.343031	0.396858	0.391447	0.812766	0.748889	0.878032	0.773585	0.838362	0.827891	0.856287	0.850072	0.712347	0.453593	0.401697	0.375718	0.368065	0.414511	0.460624	0.762115	0.834058	0.819482	0.836018	0.816641	0.847917	0.827236	0.837331	0.330163	0.399674	0.396739	0.5125	0.468567	0.446402	0.610535	0.413723	0.408683	0.376359	0.351902	0.377717	0.359649	0.338514	0.35346	0.387191	0.375362	0.80245	0.349398	0.349335	0.83114	0.825668
BRB194_set2	0.387009	0.360107	0.397297	0.397059	0.811972	0.657817	0.923593	0.862601	0.901288	0.839839	0.859165	0.885714	0.769595	0.456781	0.415849	0.386591	0.379542	0.416548	0.457164	0.813596	0.84127	0.84097	0.840379	0.847393	0.853224	0.840483	0.843284	0.332661	0.406504	0.395833	0.5	0.460087	0.435766	0.594664	0.409946	0.409091	0.384459	0.353378	0.374494	0.371812	0.352823	0.37112	0.401592	0.388329	0.839177	0.375	0.375918	0.915698	0.846608
Msoloni_set3	0.386736	0.352941	0.383929	0.380912	0.831279	0.666667	0.904552	0.858297	0.916053	0.898368	0.909648	0.913363	0.784343	0.458589	0.412173	0.387402	0.370206	0.416667	0.463415	0.859187	0.901189	0.85364	0.898952	0.856918	0.858761	0.898818	0.90367	0.337278	0.398164	0.392593	0.494898	0.446027	0.424925	0.596085	0.406667	0.41321	0.377037	0.353028	0.351852	0.369118	0.347794	0.364645	0.397015	0.384101	0.851097	0.369599	0.366868	0.916168	0.888298
Kablanketi1_set3	0.386228	0.346154	0.396707	0.395939	0.811628	0.666156	0.880355	0.858936	0.86963	0.885417	0.901235	0.906805	0.773403	0.456723	0.408527	0.374408	0.367211	0.407583	0.458589	0.823485	0.883582	0.847534	0.884615	0.850238	0.85129	0.885757	0.882897	0.341518	0.401349	0.40462	0.489744	0.457831	0.431921	0.56117	0.41369	0.418982	0.372768	0.363839	0.35693	0.363905	0.343704	0.36756	0.397147	0.383408	0.843307	0.364697	0.361281	0.901961	0.856488
Kabulangeti_set3	0.385965	0.337176	0.392128	0.38843	0.826778	0.668155	0.864748	0.856835	0.883117	0.894049	0.903153	0.902017	0.766281	0.456391	0.400452	0.375385	0.357659	0.4	0.454545	0.813697	0.892442	0.83115	0.890441	0.835394	0.843427	0.894356	0.893393	0.341304	0.391162	0.391147	0.501253	0.464809	0.430781	0.565104	0.4	0.403759	0.369376	0.364493	0.358696	0.365994	0.353535	0.360347	0.38962	0.377729	0.827189	0.360272	0.356083	0.888399	0.861401
MAC31_set1	0.385816	0.381153	0.419263	0.420103	0.791852	0.623077	0.882353	0.869048	0.87444	0.862801	0.888455	0.888227	0.77048	0.483619	0.438326	0.40313	0.393108	0.422388	0.465278	0.78211	0.859729	0.864023	0.862043	0.874801	0.881844	0.861972	0.859813	0.350989	0.426146	0.423023	0.528646	0.484018	0.457951	0.591562	0.433616	0.440031	0.398449	0.388575	0.36935	0.396914	0.363254	0.390691	0.415909	0.411011	0.860669	0.399529	0.395385	0.892097	0.807099
Katarina_Cela_set3	0.385693	0.361192	0.377206	0.3802	0.828244	0.724475	0.865747	0.827536	0.882824	0.881965	0.891502	0.871366	0.759124	0.455371	0.417047	0.386646	0.376093	0.420279	0.472892	0.876488	0.88326	0.837739	0.884273	0.841121	0.84003	0.883942	0.88695	0.33675	0.402801	0.393851	0.525445	0.462278	0.439822	0.591623	0.402778	0.411229	0.370425	0.359649	0.354319	0.371366	0.34425	0.36038	0.387906	0.374449	0.84031	0.368902	0.363024	0.885524	0.866018
Incomparatable_set3	0.38563	0.356522	0.389458	0.387417	0.827245	0.697605	0.821997	0.786541	0.828737	0.868613	0.868381	0.82029	0.756186	0.456127	0.41654	0.385449	0.380087	0.417957	0.497748	0.897189	0.871345	0.806735	0.873708	0.809119	0.8125	0.87064	0.873112	0.334061	0.397035	0.387026	0.525126	0.478582	0.465134	0.616928	0.397959	0.4071	0.375912	0.338921	0.369534	0.365217	0.354136	0.361516	0.391912	0.381406	0.80787	0.378604	0.373134	0.827434	0.874251
KATB9_set2	0.385559	0.361186	0.387755	0.388797	0.834986	0.686012	0.88529	0.863023	0.897694	0.876694	0.885135	0.890648	0.766667	0.452703	0.419378	0.387931	0.381436	0.423022	0.461252	0.853676	0.87936	0.848033	0.875918	0.847759	0.850829	0.877193	0.882707	0.338972	0.402619	0.402571	0.4975	0.449488	0.429308	0.579723	0.416103	0.412782	0.387075	0.372109	0.35034	0.375676	0.351827	0.376359	0.39927	0.385901	0.842791	0.373867	0.371852	0.906158	0.897321
AFR298_set1	0.385346	0.342282	0.390244	0.390879	0.823239	0.703976	1	0.862968	0.92582	0.850202	0.8789	0.930199	0.780997	0.455423	0.406863	0.376781	0.367114	0.418803	0.462389	0.817055	0.848921	0.848649	0.854136	0.853976	0.87741	0.850807	0.85119	0.326819	0.396104	0.387466	0.508685	0.465893	0.440962	0.585763	0.409703	0.40997	0.373989	0.342992	0.356469	0.356091	0.343164	0.359354	0.385116	0.371942	0.842705	0.350523	0.35044	0.921626	0.851252
PI527538_set3	0.385234	0.345101	0.389374	0.385691	0.832073	0.717586	0.908633	0.83741	0.924242	0.888808	0.909159	0.920029	0.781476	0.454955	0.401961	0.373077	0.364162	0.408602	0.47541	0.827434	0.887191	0.818777	0.888235	0.820988	0.848373	0.889291	0.892319	0.322206	0.395254	0.387518	0.497481	0.459618	0.427729	0.604853	0.401306	0.40512	0.367199	0.334783	0.367199	0.360951	0.335498	0.35	0.383041	0.371179	0.815385	0.352496	0.35089	0.886931	0.864583
Ngwaku_set3	0.384503	0.361671	0.387755	0.386139	0.849471	0.690476	0.902158	0.828058	0.904762	0.908563	0.906767	0.891931	0.793777	0.436842	0.413142	0.38829	0.370665	0.412308	0.472388	0.870944	0.910014	0.83115	0.909824	0.83694	0.868343	0.90896	0.911411	0.33164	0.402961	0.396952	0.506266	0.456681	0.434366	0.591146	0.409289	0.418797	0.376087	0.344203	0.357765	0.363112	0.341991	0.356522	0.391082	0.379185	0.830261	0.368381	0.364985	0.882526	0.891207
MAZ195_set4	0.384401	0.344353	0.401947	0.404682	0.821014	0.633888	0.870879	0.87706	0.856515	0.878116	0.898628	0.850877	0.76556	0.475647	0.421764	0.391367	0.384138	0.409956	0.462121	0.798653	0.878877	0.833565	0.881343	0.836207	0.875882	0.878621	0.877863	0.360304	0.384359	0.387967	0.510204	0.456845	0.430389	0.573063	0.414938	0.416286	0.375346	0.371884	0.378285	0.376891	0.376033	0.394483	0.427515	0.412979	0.824493	0.360092	0.358859	0.904762	0.84139
MDRK_set3	0.384279	0.347202	0.377358	0.376645	0.817018	0.679525	0.895416	0.845989	0.899425	0.881331	0.896114	0.893831	0.76585	0.458832	0.408408	0.372129	0.369065	0.422665	0.470282	0.856828	0.881159	0.833333	0.880673	0.838983	0.843888	0.881844	0.886057	0.324422	0.392157	0.386561	0.4975	0.451754	0.431818	0.593264	0.394509	0.396552	0.370665	0.3557	0.346098	0.364419	0.336207	0.366522	0.385901	0.373188	0.83104	0.362199	0.357459	0.899123	0.896142
MAZ174_set4	0.383978	0.342896	0.398621	0.402156	0.817986	0.633634	0.871935	0.869891	0.848837	0.876543	0.895613	0.851959	0.764423	0.471212	0.421831	0.388412	0.383721	0.413043	0.458647	0.795994	0.877745	0.832187	0.879438	0.835925	0.872549	0.877049	0.876888	0.357339	0.382645	0.386145	0.507595	0.453471	0.427192	0.570558	0.411523	0.413767	0.372253	0.368819	0.375171	0.372442	0.377049	0.390411	0.424376	0.409224	0.824575	0.357903	0.357675	0.899557	0.837838
Kabuku1_set3	0.383602	0.356421	0.388321	0.38843	0.831061	0.682836	0.884726	0.863833	0.898844	0.88064	0.889307	0.893218	0.768841	0.454066	0.413767	0.382716	0.372648	0.414484	0.458146	0.853245	0.88484	0.851312	0.881443	0.853488	0.85355	0.881159	0.888554	0.332122	0.402299	0.395501	0.497487	0.447059	0.426883	0.578261	0.405523	0.412519	0.381541	0.359216	0.34811	0.370851	0.341991	0.369565	0.400439	0.385568	0.846923	0.375	0.372957	0.907353	0.9
MAZ211_r2_set4	0.383238	0.348936	0.404864	0.397237	0.814649	0.627344	0.864215	0.856436	0.856495	0.855207	0.876369	0.860483	0.772792	0.482704	0.409224	0.384101	0.375	0.403323	0.455469	0.783951	0.859756	0.826429	0.859784	0.826892	0.85444	0.855824	0.86063	0.326923	0.40566	0.398293	0.509309	0.463957	0.440495	0.598732	0.406695	0.409733	0.387464	0.35592	0.377667	0.376771	0.357447	0.382812	0.39771	0.386606	0.818548	0.368711	0.367488	0.892473	0.822706
Maharagwe_Makubwa_set3	0.383164	0.360515	0.380608	0.377049	0.808846	0.735207	0.881429	0.819286	0.876791	0.845599	0.86194	0.894134	0.742098	0.44403	0.414543	0.38685	0.378049	0.416794	0.471852	0.839678	0.848266	0.835498	0.847445	0.837942	0.817915	0.847701	0.852239	0.337896	0.40228	0.395533	0.498753	0.457726	0.434114	0.590517	0.410663	0.420777	0.376801	0.344604	0.363833	0.37196	0.342407	0.356835	0.394049	0.379335	0.831298	0.362613	0.360825	0.873178	0.831858
Canada3_set3	0.382979	0.346327	0.392424	0.391081	0.822047	0.695518	0.886228	0.833084	0.885886	0.874433	0.886115	0.901198	0.762801	0.451487	0.396389	0.372596	0.36015	0.404494	0.467442	0.827718	0.875758	0.814199	0.874429	0.817524	0.869231	0.875	0.876369	0.322508	0.40747	0.398944	0.490862	0.45107	0.423195	0.579749	0.398792	0.407031	0.366314	0.353163	0.347662	0.356822	0.333333	0.362406	0.385845	0.375	0.8136	0.35748	0.35085	0.883792	0.885449
AFR702_r2_set3	0.382609	0.35	0.382948	0.373159	0.838831	0.680945	0.92582	0.869472	1	0.884726	0.890462	0.915714	0.766858	0.455291	0.40494	0.377099	0.366046	0.408537	0.466716	0.826754	0.881674	0.831169	0.884111	0.828988	0.869502	0.883788	0.886567	0.327338	0.403909	0.396403	0.492537	0.454148	0.421784	0.598107	0.404317	0.409701	0.373381	0.354167	0.358993	0.365714	0.337625	0.353448	0.381884	0.37013	0.825457	0.362069	0.360294	0.902616	0.856721
MAZ166_set4	0.382393	0.337415	0.384615	0.381818	0.804441	0.660688	0.907734	0.855495	0.875543	0.842681	0.868223	0.916185	0.774966	0.469834	0.399018	0.371083	0.363079	0.411255	0.459581	0.796898	0.843796	0.821918	0.847345	0.827399	0.852162	0.843324	0.843137	0.314891	0.378289	0.381831	0.503778	0.466176	0.440089	0.583189	0.393443	0.392911	0.364754	0.356361	0.351776	0.355978	0.344218	0.366985	0.377193	0.365889	0.812789	0.347201	0.347181	0.89721	0.831091
Mukungugu_set3	0.382267	0.356734	0.390738	0.385879	0.847368	0.700741	0.937053	0.856223	0.92109	0.881503	0.893284	0.904011	0.78777	0.438715	0.409159	0.38438	0.367098	0.410687	0.458518	0.842375	0.884226	0.83068	0.885234	0.836154	0.876471	0.882014	0.886228	0.329726	0.398693	0.393218	0.5	0.459854	0.437683	0.581174	0.408369	0.416916	0.374459	0.339337	0.357143	0.361032	0.341463	0.355908	0.391715	0.37789	0.835878	0.364662	0.365782	0.910949	0.889053
Matenga_Kibala_set3	0.381832	0.350073	0.373343	0.372924	0.803354	0.728163	0.867006	0.818314	0.866618	0.86437	0.87481	0.887191	0.735766	0.444613	0.41374	0.385514	0.373723	0.41382	0.450226	0.84375	0.866373	0.844853	0.862222	0.846875	0.812407	0.866423	0.868939	0.347507	0.397181	0.390029	0.474619	0.43713	0.409226	0.576182	0.400439	0.408194	0.366569	0.349415	0.36217	0.366084	0.350583	0.363836	0.39291	0.378855	0.842349	0.347095	0.344078	0.852593	0.828336
RAA21_set1	0.381706	0.353061	0.390797	0.392562	0.833096	0.69076	0.928862	0.857724	0.914017	0.883721	0.890226	0.941558	0.79235	0.458647	0.421875	0.399135	0.379592	0.425578	0.467115	0.827179	0.881195	0.85411	0.879412	0.860465	0.864525	0.883515	0.881599	0.33265	0.402961	0.396175	0.513854	0.466912	0.438053	0.607452	0.415984	0.420814	0.385246	0.356557	0.369714	0.377883	0.351223	0.364441	0.392387	0.380466	0.849231	0.366667	0.364785	0.905147	0.860656
Kigoma_set3	0.381579	0.345821	0.376093	0.376238	0.8177	0.682563	0.893525	0.845324	0.900433	0.883721	0.897147	0.893372	0.763386	0.459398	0.40861	0.373077	0.367775	0.419355	0.470194	0.856195	0.883552	0.834061	0.883088	0.839783	0.843427	0.884226	0.888554	0.324383	0.390164	0.385341	0.5	0.455213	0.432891	0.592882	0.393324	0.395331	0.369376	0.352899	0.346154	0.361671	0.334776	0.362319	0.385234	0.371907	0.831538	0.360817	0.356083	0.898678	0.892697
Urugezi_set3	0.381268	0.352471	0.403676	0.395175	0.824427	0.685435	0.925254	0.884615	0.943959	0.846998	0.868182	0.923803	0.763504	0.465152	0.406393	0.376161	0.370262	0.405719	0.478195	0.79792	0.846549	0.834802	0.847181	0.835938	0.859165	0.845985	0.850531	0.328947	0.403146	0.393851	0.512594	0.463757	0.440476	0.589565	0.403367	0.410334	0.36896	0.353801	0.373353	0.367006	0.339884	0.363304	0.384389	0.372434	0.829985	0.361281	0.357997	0.926883	0.842814
Kibumbula_set3	0.381022	0.353957	0.385174	0.38715	0.831571	0.687407	0.887931	0.864224	0.900576	0.882438	0.891304	0.893525	0.769509	0.450525	0.411011	0.379231	0.37013	0.412577	0.458271	0.854934	0.886628	0.853198	0.88326	0.854391	0.858407	0.882948	0.888889	0.331159	0.401305	0.396377	0.4925	0.445748	0.42489	0.58218	0.407246	0.414286	0.379884	0.358177	0.347101	0.366906	0.34294	0.366136	0.394315	0.381541	0.851766	0.373303	0.371852	0.909224	0.901786
G1378_set3	0.380848	0.342219	0.395197	0.391269	0.813918	0.676339	0.923022	0.869065	0.919913	0.874273	0.894737	0.938761	0.780029	0.466165	0.406344	0.379815	0.365607	0.417692	0.470194	0.821534	0.877001	0.851528	0.877941	0.860896	0.843935	0.874819	0.877444	0.320755	0.398194	0.393324	0.507519	0.466226	0.445428	0.594454	0.402758	0.409023	0.370102	0.350725	0.359942	0.365274	0.329726	0.354348	0.381579	0.368268	0.852308	0.363086	0.359792	0.922907	0.859375
Mbulamutwe_set3	0.380814	0.354376	0.386067	0.384236	0.854669	0.678519	0.89255	0.866046	0.8967	0.91185	0.923019	0.898135	0.798991	0.451347	0.409774	0.372699	0.368534	0.411315	0.459881	0.856828	0.913169	0.843705	0.91155	0.85	0.89838	0.91223	0.914671	0.328757	0.408497	0.403319	0.505	0.461314	0.436858	0.584629	0.41185	0.41991	0.37789	0.365801	0.350434	0.36155	0.340517	0.366522	0.393741	0.381884	0.846565	0.369729	0.364845	0.902047	0.896142
Lyamungu85_r2_set3	0.38064	0.360832	0.399855	0.396721	0.84262	0.661982	0.901862	0.904011	0.891523	0.889451	0.908819	0.895983	0.776978	0.463378	0.424925	0.395865	0.388489	0.404434	0.458457	0.804985	0.887844	0.863043	0.887591	0.862866	0.911029	0.889928	0.886976	0.352601	0.409314	0.404624	0.508772	0.452624	0.431718	0.566265	0.425578	0.431138	0.383671	0.367965	0.369942	0.383788	0.362787	0.386003	0.412791	0.401734	0.842748	0.374436	0.368925	0.954215	0.84963
Cherry_set4	0.380495	0.360054	0.396433	0.390083	0.866429	0.676119	0.864499	0.886856	0.891462	0.942779	0.934586	0.864162	0.77558	0.448042	0.430672	0.397436	0.393342	0.408369	0.449925	0.799852	0.938865	0.840164	0.943382	0.841576	0.892907	0.943012	0.938346	0.349932	0.40625	0.397681	0.502525	0.446402	0.414328	0.56684	0.418827	0.421569	0.374317	0.343579	0.373124	0.39213	0.358696	0.376022	0.404971	0.393586	0.833333	0.360272	0.361482	0.903084	0.847534
Rohondela_set3	0.380292	0.338849	0.387918	0.383663	0.768072	0.658519	0.898707	0.822557	0.899856	0.828261	0.827327	0.865468	0.742775	0.453453	0.406627	0.37404	0.36075	0.410906	0.470939	0.774669	0.828737	0.772529	0.829912	0.776235	0.811669	0.825867	0.829835	0.337681	0.408046	0.395652	0.483709	0.440616	0.438881	0.595855	0.400725	0.410526	0.376812	0.331404	0.360347	0.358993	0.337896	0.340318	0.367883	0.364826	0.772657	0.351964	0.351852	0.845308	0.825409
W616529_set3	0.380261	0.341917	0.387844	0.382979	0.819069	0.70858	0.914286	0.840714	0.912607	0.87013	0.893284	0.932761	0.747845	0.445522	0.393553	0.366972	0.352224	0.403053	0.455556	0.797218	0.871573	0.812139	0.873723	0.817972	0.853157	0.87069	0.875934	0.319164	0.39478	0.384006	0.486284	0.454811	0.422401	0.572289	0.393372	0.401345	0.35951	0.346043	0.355187	0.353362	0.329513	0.342446	0.37373	0.361994	0.809924	0.352102	0.350515	0.889213	0.862426
MAZ160_set4	0.380165	0.33515	0.393398	0.384106	0.805595	0.642216	0.876359	0.843071	0.847826	0.839726	0.854449	0.865413	0.75411	0.488671	0.402388	0.375178	0.364939	0.408104	0.464768	0.79068	0.837719	0.8107	0.839734	0.813178	0.840782	0.840382	0.833837	0.337209	0.372323	0.373634	0.508861	0.463918	0.437778	0.56684	0.396717	0.396526	0.357534	0.35	0.361833	0.359184	0.36921	0.381148	0.4041	0.394161	0.798611	0.355303	0.356612	0.874816	0.817365
PI527508_set3	0.379941	0.344156	0.383212	0.377686	0.838124	0.684328	0.902738	0.860231	0.899567	0.888646	0.908886	0.91847	0.776812	0.440601	0.397281	0.3698	0.360347	0.402308	0.466368	0.840708	0.888484	0.838921	0.885125	0.840557	0.860207	0.88913	0.890813	0.321221	0.396211	0.395349	0.494987	0.460352	0.435746	0.578125	0.403343	0.40724	0.372093	0.352685	0.342525	0.3557	0.337428	0.360145	0.385066	0.373178	0.836672	0.362121	0.358841	0.911029	0.864382
Sodan_set3	0.379765	0.346821	0.381579	0.379768	0.842944	0.7	0.911977	0.861472	0.911722	0.886297	0.903614	0.921965	0.769956	0.459276	0.395455	0.363215	0.357246	0.404321	0.46482	0.842456	0.886131	0.826277	0.884218	0.833333	0.878338	0.886792	0.885196	0.319505	0.397035	0.388808	0.497462	0.456554	0.434172	0.586956	0.398836	0.405589	0.365552	0.351017	0.350073	0.352601	0.332851	0.356105	0.381965	0.371533	0.829475	0.352807	0.349702	0.905744	0.877429
Kanyebwa_set3	0.379765	0.349711	0.383041	0.379538	0.808333	0.675112	0.883117	0.840548	0.901592	0.892128	0.899849	0.881503	0.774311	0.457078	0.413011	0.37963	0.373188	0.424615	0.459641	0.850295	0.894891	0.832117	0.894853	0.836687	0.839763	0.892598	0.899096	0.328239	0.391803	0.385007	0.494975	0.44919	0.424041	0.593206	0.393013	0.398944	0.368996	0.361192	0.351528	0.367052	0.33864	0.362845	0.393119	0.379738	0.831279	0.365909	0.35905	0.880882	0.89403
Bwshamba1_set3	0.379589	0.342258	0.391654	0.383914	0.820669	0.712257	0.921243	0.836705	0.906522	0.838686	0.861237	0.918234	0.754717	0.450151	0.39302	0.369397	0.358491	0.404173	0.480539	0.8	0.838921	0.811679	0.840473	0.814241	0.829866	0.83939	0.842857	0.319242	0.38898	0.386297	0.506313	0.465339	0.44	0.594077	0.395773	0.400908	0.364432	0.333333	0.35277	0.352388	0.328261	0.35444	0.375918	0.364035	0.808642	0.355083	0.35693	0.897644	0.847534
Rozikoko1_set3	0.379412	0.352174	0.400293	0.397351	0.839422	0.685157	0.93343	0.89508	0.898403	0.874269	0.902715	0.888406	0.767831	0.465204	0.414394	0.382716	0.374273	0.400929	0.46021	0.805185	0.872621	0.855263	0.875	0.854588	0.890208	0.874818	0.875946	0.339416	0.401653	0.390511	0.520202	0.463811	0.437778	0.578809	0.414599	0.420455	0.371533	0.338921	0.36516	0.371015	0.355588	0.378457	0.403676	0.391654	0.840278	0.358447	0.358209	0.926145	0.858209
W616489_set3	0.37936	0.345272	0.382779	0.381148	0.842857	0.696296	0.911302	0.861946	0.912482	0.888728	0.904478	0.921203	0.769065	0.459641	0.397147	0.366003	0.35704	0.40367	0.468843	0.842375	0.88712	0.827786	0.885234	0.832565	0.877941	0.889209	0.886228	0.321068	0.397876	0.390332	0.506281	0.461314	0.437683	0.586356	0.401154	0.406437	0.365801	0.353746	0.348485	0.352436	0.329986	0.355908	0.382994	0.371201	0.829511	0.354135	0.351032	0.906569	0.877037
SAB575-A_set4	0.379144	0.354508	0.382759	0.385382	0.853448	0.684685	0.923025	0.862398	0.902616	0.921016	0.929003	0.910014	0.789148	0.440151	0.421831	0.389127	0.383037	0.418723	0.46391	0.84	0.917889	0.854195	0.917037	0.858915	0.887255	0.921341	0.918939	0.336077	0.406612	0.398491	0.505063	0.456425	0.427192	0.593206	0.420439	0.42197	0.38203	0.352335	0.351166	0.374488	0.353142	0.369178	0.400881	0.390922	0.844427	0.368741	0.366815	0.910635	0.873123
Nyayo_set3	0.379009	0.359195	0.398256	0.394737	0.840875	0.660237	0.902439	0.906026	0.892086	0.891462	0.910928	0.897988	0.778818	0.46102	0.424812	0.395706	0.388329	0.404908	0.456909	0.805433	0.889855	0.86357	0.889458	0.863426	0.911635	0.891931	0.889055	0.352388	0.406199	0.403039	0.5075	0.454678	0.431618	0.563149	0.424023	0.428892	0.382055	0.367775	0.368307	0.382184	0.36259	0.385838	0.412664	0.402174	0.844564	0.372741	0.367799	0.956204	0.851412
Kanyebwa_set2	0.37889	0.354752	0.378378	0.379705	0.815049	0.688331	0.899464	0.822386	0.892704	0.885599	0.891952	0.898571	0.785811	0.45082	0.415028	0.385164	0.376178	0.427143	0.465237	0.86038	0.88456	0.818059	0.884111	0.82592	0.84478	0.886059	0.888227	0.332661	0.386992	0.383737	0.487562	0.451237	0.424708	0.591222	0.40457	0.402239	0.373649	0.357432	0.352027	0.369127	0.341398	0.363023	0.39058	0.378788	0.814787	0.35907	0.354412	0.870451	0.890694
MAZ162_set4	0.378788	0.322888	0.394773	0.391376	0.794118	0.661169	0.861413	0.829484	0.83164	0.827397	0.842145	0.872464	0.733562	0.487897	0.398174	0.370185	0.359482	0.402315	0.46997	0.775556	0.824304	0.792867	0.826183	0.795808	0.825419	0.826739	0.81997	0.335841	0.374587	0.374145	0.498734	0.458702	0.433976	0.573043	0.395349	0.3941	0.357534	0.35	0.365937	0.361905	0.367847	0.375683	0.406158	0.396199	0.781298	0.355842	0.357143	0.852507	0.811094
Ibihororo_set3	0.378498	0.34688	0.390029	0.386139	0.842226	0.68066	0.892754	0.841304	0.905523	0.910688	0.909848	0.904209	0.802478	0.451589	0.401366	0.378295	0.364629	0.407121	0.471514	0.865926	0.912152	0.835777	0.910503	0.839783	0.882265	0.911079	0.912651	0.326754	0.397035	0.391082	0.503759	0.461538	0.43546	0.591463	0.407895	0.415023	0.373538	0.346715	0.357456	0.357039	0.334302	0.351312	0.388071	0.3761	0.832303	0.366058	0.362146	0.890694	0.897898
BRB267-A_set4	0.378453	0.344262	0.395862	0.389718	0.797122	0.66015	0.899183	0.844005	0.889374	0.832418	0.854545	0.896802	0.763049	0.448407	0.409155	0.374106	0.372777	0.413643	0.448795	0.798663	0.837004	0.806052	0.836053	0.811042	0.840559	0.833105	0.836115	0.324417	0.403306	0.399863	0.486005	0.457101	0.430804	0.567073	0.407407	0.404401	0.380495	0.363324	0.364198	0.376535	0.342896	0.371233	0.383824	0.372434	0.808824	0.365502	0.364179	0.905326	0.836336
MBC40_set1	0.378415	0.345946	0.41337	0.412151	0.797585	0.608889	0.847914	0.839166	0.864943	0.906504	0.916293	0.860832	0.781165	0.490269	0.418785	0.389685	0.384459	0.41404	0.451111	0.805719	0.904624	0.823129	0.90438	0.831538	0.876731	0.906883	0.90284	0.343962	0.401961	0.40095	0.52	0.476608	0.436858	0.591537	0.408413	0.413922	0.376526	0.368385	0.399593	0.386792	0.361673	0.383469	0.408297	0.396377	0.823664	0.371235	0.364845	0.862774	0.82641
KATB9_set3	0.377959	0.353499	0.385693	0.386477	0.828484	0.680931	0.881368	0.857351	0.894161	0.877206	0.885084	0.887026	0.767204	0.445966	0.415138	0.385514	0.376642	0.419907	0.46003	0.846269	0.881618	0.844118	0.877976	0.845554	0.849551	0.877745	0.884498	0.334802	0.408789	0.400293	0.489899	0.445765	0.425373	0.577797	0.408957	0.416159	0.380323	0.360704	0.348018	0.37172	0.348175	0.370235	0.397189	0.385862	0.842391	0.377676	0.374625	0.903704	0.896682
PI527521_set3	0.377941	0.342525	0.384728	0.378333	0.833333	0.668666	0.905797	0.842754	0.902616	0.88287	0.886536	0.907112	0.78207	0.434091	0.406535	0.381211	0.363173	0.404651	0.457958	0.846211	0.884164	0.837977	0.886834	0.846334	0.870343	0.883382	0.888217	0.320906	0.39604	0.388158	0.512563	0.461538	0.439079	0.580279	0.397661	0.404401	0.369152	0.341837	0.355994	0.357039	0.331395	0.357664	0.377761	0.365836	0.835139	0.361492	0.358744	0.905326	0.875
Gofta_set3	0.377941	0.354136	0.38326	0.384359	0.831811	0.686657	0.888406	0.860145	0.899709	0.879941	0.888048	0.892598	0.767493	0.447885	0.408676	0.377329	0.368996	0.409583	0.456391	0.852374	0.884164	0.853372	0.881093	0.855919	0.85544	0.880466	0.886536	0.329678	0.405272	0.395468	0.493671	0.446086	0.42422	0.582465	0.406433	0.413505	0.378832	0.354015	0.348684	0.365747	0.340116	0.364432	0.393962	0.380499	0.848837	0.369102	0.367713	0.906805	0.899399
Njano1_set3	0.377907	0.352436	0.375362	0.369458	0.812782	0.69037	0.905579	0.844778	0.901004	0.848266	0.867713	0.904011	0.744604	0.440209	0.40015	0.37366	0.361351	0.406728	0.453264	0.819444	0.849494	0.826339	0.848684	0.828461	0.831131	0.848921	0.85479	0.322511	0.392157	0.391775	0.473815	0.440233	0.415689	0.568966	0.40404	0.407324	0.378788	0.333574	0.335498	0.359599	0.341463	0.355908	0.384448	0.372648	0.818807	0.361111	0.362832	0.891971	0.860947
PI449428_set3	0.377745	0.350649	0.399417	0.395695	0.838636	0.684054	0.933718	0.894092	0.898844	0.876274	0.903614	0.889049	0.768841	0.463102	0.416793	0.385208	0.375543	0.400922	0.458146	0.805761	0.874636	0.854227	0.877025	0.855039	0.89037	0.876812	0.878195	0.34375	0.400657	0.390262	0.513924	0.456681	0.436484	0.576522	0.417151	0.423077	0.371366	0.3418	0.365552	0.370851	0.355491	0.380261	0.404832	0.392857	0.840524	0.359849	0.359584	0.926579	0.859911
Njano3_set3	0.377745	0.340548	0.389213	0.382208	0.825265	0.66468	0.894813	0.855187	0.91185	0.882096	0.894578	0.91342	0.767391	0.455572	0.396526	0.373652	0.359624	0.40678	0.464925	0.826696	0.883382	0.841108	0.878855	0.846213	0.847407	0.882609	0.884211	0.311773	0.391803	0.388808	0.508816	0.470588	0.44469	0.592561	0.398256	0.401961	0.365552	0.351959	0.345203	0.359307	0.32948	0.348331	0.378477	0.36516	0.842308	0.350227	0.346667	0.901471	0.867362
Kiboroni_set3	0.377444	0.351111	0.385307	0.388514	0.829969	0.683486	0.883136	0.860207	0.897626	0.875934	0.883667	0.888889	0.761161	0.444359	0.407895	0.380126	0.370728	0.409953	0.453364	0.853788	0.880419	0.848802	0.876888	0.851351	0.852584	0.876672	0.884259	0.330597	0.402685	0.395678	0.497409	0.442771	0.418058	0.577876	0.40597	0.410632	0.379104	0.35842	0.345007	0.368889	0.339763	0.364583	0.38964	0.378924	0.845126	0.374419	0.371951	0.905263	0.89771
Mabuku_set3	0.377415	0.354319	0.385185	0.380873	0.844086	0.695324	0.940058	0.858918	0.920937	0.883309	0.896947	0.904832	0.786029	0.438931	0.407209	0.378906	0.363436	0.40625	0.457511	0.842302	0.886095	0.83432	0.887481	0.840409	0.878378	0.883823	0.888379	0.326696	0.396352	0.390118	0.5	0.459701	0.438531	0.582753	0.408555	0.416667	0.370944	0.336029	0.353245	0.357247	0.340176	0.349043	0.387982	0.373521	0.836719	0.366923	0.368024	0.916418	0.892424
Bwshamba2_set3	0.377013	0.344156	0.381752	0.380992	0.843939	0.697761	0.914265	0.863112	0.912572	0.891558	0.908133	0.922799	0.773913	0.459459	0.391831	0.361111	0.353111	0.401387	0.464873	0.848306	0.890102	0.83309	0.888235	0.837712	0.883704	0.892029	0.889307	0.31686	0.393914	0.388081	0.502519	0.461029	0.438053	0.583045	0.398404	0.403614	0.365747	0.349782	0.34688	0.351371	0.331647	0.356314	0.380673	0.369723	0.835131	0.35303	0.35037	0.911029	0.878358
German_set5	0.376912	0.340659	0.380028	0.378333	0.842029	0.673193	0.914601	0.845041	0.893275	0.893646	0.905488	0.915328	0.778472	0.452128	0.414017	0.38563	0.374136	0.417034	0.463047	0.830344	0.892489	0.828255	0.896577	0.838281	0.853107	0.894085	0.893455	0.317931	0.386777	0.382759	0.515151	0.465875	0.442708	0.595614	0.4	0.398331	0.369625	0.335417	0.354861	0.356749	0.331492	0.355062	0.370562	0.360088	0.826863	0.353976	0.352853	0.892857	0.85994
Maalasa_set3	0.376642	0.356835	0.394469	0.391447	0.842383	0.661721	0.903736	0.907328	0.893372	0.889855	0.910045	0.897842	0.777056	0.462519	0.421805	0.390169	0.383838	0.400307	0.456909	0.806618	0.888244	0.861919	0.88783	0.861669	0.911504	0.890332	0.887387	0.348551	0.405892	0.402174	0.512563	0.454678	0.428676	0.563903	0.423188	0.428036	0.37971	0.363965	0.367775	0.379856	0.35951	0.384949	0.409753	0.399275	0.842791	0.372741	0.368732	0.954744	0.852897
W616495_set3	0.376453	0.344333	0.382609	0.380952	0.84262	0.695846	0.911175	0.863181	0.912356	0.888728	0.90494	0.922525	0.770173	0.461826	0.395646	0.361409	0.354676	0.401225	0.468054	0.843612	0.88712	0.827536	0.885234	0.833077	0.879234	0.889209	0.886228	0.319625	0.395425	0.390332	0.506234	0.462774	0.437683	0.5891	0.399711	0.404335	0.364884	0.349928	0.348988	0.348637	0.329023	0.354978	0.379185	0.367391	0.829511	0.354669	0.351551	0.906433	0.876855
AFR708-1_set3	0.37632	0.350446	0.399248	0.395051	0.859375	0.677692	0.8789	0.864785	0.890462	0.979011	1	0.887649	0.786567	0.458787	0.414977	0.384554	0.376119	0.406498	0.458589	0.832827	0.978228	0.866165	0.978756	0.866455	0.886606	0.978358	0.978295	0.33958	0.403748	0.396707	0.524934	0.471212	0.435213	0.584821	0.416042	0.42134	0.36976	0.342302	0.363772	0.377232	0.347988	0.366766	0.401057	0.388138	0.855556	0.361371	0.358896	0.890318	0.884025
Kijuvu2_set3	0.376296	0.359649	0.400888	0.396321	0.844325	0.659639	0.906569	0.908759	0.896199	0.891016	0.910061	0.899123	0.778184	0.464177	0.424962	0.395313	0.38783	0.402496	0.45764	0.803438	0.889381	0.861152	0.889302	0.861068	0.913174	0.891496	0.88855	0.351252	0.408333	0.404271	0.506329	0.452381	0.431241	0.565789	0.42268	0.428244	0.382916	0.367841	0.368925	0.383041	0.363104	0.385294	0.413462	0.403392	0.8419	0.375957	0.370871	0.95549	0.850227
Hawasa_Dume_set3	0.376281	0.359307	0.4	0.395041	0.860061	0.657738	0.847262	0.842219	0.881503	0.995652	0.976692	0.865801	0.787988	0.446697	0.423716	0.396605	0.386561	0.412308	0.46194	0.832596	0.997097	0.835517	0.99634	0.840031	0.877219	0.995671	0.997006	0.345203	0.403941	0.397529	0.511335	0.461087	0.429941	0.583478	0.413643	0.421805	0.371366	0.340348	0.365552	0.386724	0.355491	0.367199	0.404832	0.394315	0.832312	0.368381	0.366469	0.870778	0.888227
MAZ161_set4	0.376033	0.337875	0.390647	0.381426	0.811334	0.629685	0.865489	0.851425	0.851959	0.846575	0.857251	0.856522	0.75137	0.484115	0.406601	0.378031	0.366303	0.40521	0.456456	0.788889	0.84407	0.8107	0.846893	0.812888	0.847765	0.847203	0.84139	0.341313	0.372112	0.375513	0.501269	0.458702	0.431009	0.564348	0.398085	0.397126	0.357534	0.35411	0.357729	0.363265	0.371935	0.381148	0.404692	0.394737	0.796754	0.360395	0.360119	0.871681	0.809595
W661465_set3	0.375907	0.343348	0.383502	0.381967	0.843093	0.698225	0.911429	0.863571	0.912607	0.888889	0.905224	0.922747	0.770833	0.461252	0.395052	0.362385	0.355093	0.402439	0.47037	0.842606	0.887283	0.82659	0.885401	0.831797	0.881057	0.889368	0.886398	0.319164	0.39478	0.388329	0.5075	0.462882	0.439971	0.588793	0.399135	0.404335	0.365274	0.35036	0.350865	0.351931	0.329513	0.356835	0.379536	0.36922	0.828506	0.353604	0.350515	0.906841	0.8774
DAB525_set4	0.375857	0.340136	0.377747	0.370861	0.870529	0.703593	0.914518	0.875848	0.904348	0.875513	0.899698	0.894356	0.769494	0.438822	0.406031	0.37037	0.368529	0.39508	0.448276	0.808148	0.875731	0.835616	0.876662	0.836434	0.887029	0.876022	0.879154	0.32582	0.397035	0.388661	0.484849	0.440353	0.408148	0.569565	0.407104	0.4071	0.370725	0.349521	0.343579	0.360054	0.341497	0.366985	0.38653	0.373723	0.827932	0.355303	0.352155	0.920471	0.856287
Kokola_set3	0.375	0.355588	0.396476	0.392679	0.84375	0.663174	0.904348	0.906522	0.893895	0.890351	0.909985	0.899855	0.779476	0.462179	0.421733	0.390093	0.383552	0.400929	0.455706	0.804896	0.888726	0.86217	0.888807	0.860809	0.912202	0.89083	0.888048	0.346715	0.405941	0.401316	0.502551	0.447563	0.427407	0.565559	0.422515	0.42803	0.380117	0.362774	0.366228	0.380261	0.359012	0.383942	0.409559	0.398975	0.841821	0.372146	0.368107	0.955752	0.84985
CIM9314-36_set3	0.375	0.358297	0.39911	0.394604	0.857473	0.671733	0.856305	0.83651	0.886765	0.998523	0.980153	0.870778	0.785398	0.44487	0.424731	0.393417	0.383088	0.413146	0.458904	0.83985	1	0.847407	0.999253	0.851181	0.873303	0.998532	1	0.340976	0.404362	0.396603	0.507732	0.459701	0.426537	0.590989	0.411243	0.419479	0.370562	0.335546	0.366124	0.38326	0.351471	0.363368	0.40313	0.392433	0.842969	0.37057	0.36858	0.87145	0.887879
Jalo_EEP_558_set1	0.374658	0.335366	0.376881	0.369243	0.839972	0.7	0.908907	0.859649	0.905891	0.88079	0.901345	0.933286	0.756463	0.433483	0.396601	0.361151	0.353659	0.404454	0.451709	0.810573	0.878985	0.836971	0.879941	0.838213	0.847705	0.881275	0.885307	0.317007	0.38216	0.382313	0.4925	0.445175	0.415565	0.566609	0.392517	0.391304	0.359184	0.355102	0.345578	0.349324	0.32544	0.349864	0.365357	0.353623	0.826952	0.34488	0.34195	0.911679	0.861276
Kijuvu_set3	0.374636	0.340517	0.388081	0.381579	0.819759	0.710682	0.922525	0.835725	0.907914	0.842029	0.864318	0.91954	0.752525	0.450525	0.389307	0.360983	0.353746	0.395706	0.473958	0.798091	0.8418	0.808418	0.84407	0.81433	0.831858	0.842713	0.846847	0.316208	0.385246	0.381331	0.501247	0.459736	0.4375	0.58737	0.392185	0.397147	0.359624	0.331169	0.345152	0.346264	0.320863	0.348266	0.369534	0.359216	0.804747	0.352187	0.354505	0.898975	0.845468
HM21-7_set2	0.374486	0.360923	0.39589	0.39374	0.860913	0.657698	0.84375	0.843071	0.878437	0.995924	0.975113	0.861272	0.781806	0.449548	0.426847	0.400289	0.390327	0.41534	0.464126	0.829142	0.994178	0.832197	0.993382	0.834884	0.869806	0.995935	0.993976	0.349455	0.404605	0.39932	0.515075	0.464706	0.432053	0.58	0.419619	0.423946	0.373973	0.344521	0.366438	0.387755	0.356948	0.370725	0.405425	0.394891	0.826923	0.369894	0.368499	0.867452	0.883408
Kijuvu1_set3	0.374446	0.338428	0.376289	0.36794	0.848855	0.707646	0.951308	0.850291	0.954082	0.889134	0.897416	0.917878	0.788012	0.442424	0.393293	0.369397	0.354745	0.399225	0.46988	0.84844	0.8875	0.840441	0.890208	0.842434	0.869403	0.88962	0.891667	0.312317	0.386326	0.378299	0.489899	0.456231	0.432392	0.587413	0.393695	0.398176	0.36217	0.323572	0.344575	0.351528	0.328717	0.346266	0.376106	0.363636	0.835659	0.350837	0.35	0.903107	0.87988
NABE16_set2	0.374324	0.350267	0.388664	0.386623	0.831927	0.705449	0.908969	0.860107	0.912981	0.872312	0.884844	0.878917	0.752362	0.447994	0.420056	0.388889	0.381048	0.412268	0.45944	0.817055	0.870504	0.822342	0.87282	0.821865	0.860082	0.872825	0.873512	0.344295	0.400974	0.395302	0.493797	0.445573	0.424927	0.570326	0.414765	0.414435	0.375843	0.347503	0.35695	0.372654	0.357047	0.376011	0.396676	0.386331	0.81383	0.350523	0.35044	0.882438	0.85567
BRB214-B_set4	0.374309	0.353825	0.393103	0.393688	0.823741	0.666667	0.941417	0.867166	0.915575	0.89589	0.896369	0.902616	0.786694	0.455303	0.434507	0.404864	0.394665	0.424638	0.458647	0.804896	0.893119	0.839065	0.898669	0.843458	0.871329	0.896316	0.895613	0.347737	0.408264	0.398491	0.5	0.455621	0.424851	0.592496	0.426612	0.431061	0.381868	0.341346	0.369685	0.387449	0.362022	0.376712	0.405882	0.394428	0.838485	0.366058	0.364179	0.903988	0.821053
Flor_de_Mayo_set3	0.374269	0.344877	0.383382	0.375207	0.843419	0.692996	0.929395	0.856628	0.91474	0.887919	0.897898	0.939394	0.78913	0.443524	0.400151	0.376543	0.359624	0.401538	0.476935	0.838257	0.887755	0.845706	0.887334	0.849537	0.851852	0.888406	0.888722	0.317587	0.387521	0.387355	0.498741	0.458824	0.43353	0.595321	0.402616	0.405873	0.368459	0.330189	0.349057	0.353535	0.325145	0.34688	0.378477	0.364629	0.844086	0.355522	0.356612	0.913363	0.866071
Kisapuli_set3	0.374265	0.354348	0.374633	0.373544	0.843227	0.701347	0.906657	0.855282	0.903483	0.886696	0.896682	0.892029	0.768559	0.434191	0.403495	0.372868	0.361919	0.406347	0.461078	0.865185	0.88653	0.84576	0.884786	0.84705	0.851935	0.887191	0.891667	0.322628	0.387789	0.383942	0.480964	0.43353	0.412463	0.587979	0.39781	0.401515	0.373723	0.333819	0.342566	0.355797	0.333091	0.354956	0.388235	0.374817	0.839506	0.356383	0.35693	0.893225	0.910928
Kabale_set3	0.372832	0.331909	0.37464	0.367047	0.831839	0.693667	0.913229	0.847084	0.911555	0.892241	0.913076	0.937322	0.77897	0.450966	0.390299	0.360731	0.353571	0.405775	0.45944	0.824344	0.892086	0.838849	0.893169	0.841743	0.855263	0.892704	0.895833	0.309182	0.383117	0.378049	0.482587	0.445573	0.423469	0.570326	0.388809	0.392113	0.355093	0.338825	0.337877	0.351852	0.32525	0.346705	0.373555	0.360432	0.832067	0.344544	0.33871	0.901306	0.863034
CAL143_set3	0.372059	0.357971	0.397361	0.389718	0.854863	0.659701	0.853835	0.840087	0.886792	0.998542	0.979638	0.869565	0.784157	0.442685	0.42197	0.393023	0.382438	0.409583	0.455838	0.827663	1	0.842105	0.999263	0.845736	0.875186	0.998549	1	0.343796	0.401316	0.393431	0.508861	0.457227	0.422337	0.572552	0.412536	0.419184	0.367153	0.338921	0.356934	0.37971	0.349782	0.361516	0.400147	0.38962	0.834361	0.366464	0.364583	0.870398	0.883058
DAB295_set4	0.371742	0.337415	0.380495	0.375828	0.840258	0.679641	0.903663	0.845997	0.884058	0.874145	0.881599	0.900145	0.755814	0.435801	0.398459	0.364154	0.365804	0.401734	0.457271	0.795118	0.872807	0.812329	0.87223	0.816279	0.861925	0.874659	0.870091	0.32582	0.383855	0.387295	0.489899	0.44919	0.424444	0.580729	0.398907	0.399547	0.359781	0.341313	0.362705	0.35462	0.336054	0.357435	0.38653	0.376642	0.809414	0.341667	0.344725	0.893962	0.857784
NABE3_set3	0.37172	0.344828	0.38897	0.389803	0.831825	0.708148	0.909613	0.856528	0.913669	0.872464	0.885479	0.87931	0.746753	0.449025	0.414286	0.380952	0.372478	0.404908	0.457589	0.819853	0.870827	0.822932	0.873167	0.823575	0.861357	0.873016	0.873874	0.336469	0.4	0.388567	0.5	0.449488	0.425735	0.571057	0.409551	0.415165	0.369754	0.340318	0.353835	0.366379	0.346763	0.371387	0.398688	0.388244	0.816718	0.352187	0.352071	0.88287	0.854383
SAB623_set2	0.371233	0.34464	0.393151	0.379538	0.829529	0.694486	0.891304	0.82269	0.884226	0.862585	0.869532	0.867052	0.75274	0.446536	0.399573	0.372832	0.367667	0.402315	0.458955	0.78065	0.858394	0.797814	0.865044	0.805426	0.865278	0.861413	0.856495	0.314966	0.373355	0.376703	0.479798	0.441176	0.415805	0.559896	0.401907	0.393825	0.358219	0.330369	0.371918	0.357823	0.346049	0.352941	0.383431	0.370073	0.801698	0.332576	0.33631	0.876289	0.843049
Masindi_Yellow_Round_set3	0.37092	0.327485	0.369822	0.364706	0.83819	0.700454	0.927007	0.873723	0.926794	0.899853	0.916413	0.922515	0.789281	0.448933	0.39313	0.364486	0.352123	0.402799	0.459848	0.849776	0.899705	0.845133	0.900894	0.846939	0.871065	0.900293	0.905344	0.310015	0.390651	0.38218	0.496144	0.451709	0.429746	0.589947	0.393225	0.39526	0.360088	0.340441	0.342415	0.347953	0.31918	0.347059	0.373145	0.358198	0.841654	0.347393	0.342857	0.918155	0.888217
PI209802_set3	0.370803	0.335252	0.372635	0.367987	0.852719	0.693452	0.918103	0.851293	0.889049	0.885341	0.901799	0.889209	0.765173	0.443694	0.399849	0.365591	0.357143	0.401225	0.447839	0.812775	0.88389	0.840116	0.886364	0.847759	0.856721	0.885838	0.887218	0.316667	0.391803	0.384783	0.493734	0.450952	0.430781	0.571057	0.394203	0.399248	0.364493	0.336469	0.341304	0.346763	0.329496	0.356006	0.374453	0.362645	0.836406	0.346677	0.346667	0.903367	0.884101
SUG131_set3	0.370614	0.326369	0.384111	0.382013	0.83006	0.689732	0.917266	0.85036	0.909812	0.881541	0.893393	0.96902	0.769899	0.448872	0.39426	0.369029	0.353535	0.406923	0.463487	0.818851	0.884279	0.837936	0.883823	0.838735	0.860207	0.882055	0.883283	0.309144	0.389984	0.384615	0.489975	0.448605	0.42268	0.58941	0.394049	0.4	0.359942	0.336232	0.354136	0.355187	0.323954	0.342754	0.372807	0.362445	0.829755	0.349925	0.349407	0.903818	0.863095
AFR708_set2	0.370572	0.357143	0.391837	0.386513	0.857649	0.661218	0.850202	0.84143	0.884726	1	0.979011	0.867626	0.781929	0.446027	0.425847	0.397989	0.389039	0.41523	0.458395	0.828676	0.998553	0.837398	0.997807	0.840278	0.868965	1	0.998503	0.343919	0.4	0.395805	0.505	0.459736	0.425735	0.57772	0.414073	0.416916	0.370748	0.340816	0.359864	0.386487	0.35318	0.368207	0.40219	0.391715	0.832569	0.365211	0.363905	0.866764	0.88244
AND620_set2	0.370421	0.357047	0.392954	0.388525	0.858251	0.662722	0.850807	0.839382	0.883788	1	0.978358	0.868195	0.782815	0.445522	0.424051	0.39628	0.387466	0.413448	0.458518	0.830893	0.998559	0.838057	0.997817	0.841014	0.869326	1	0.99851	0.342992	0.397059	0.392857	0.503741	0.459184	0.425329	0.57772	0.413747	0.417788	0.367886	0.339431	0.361111	0.384926	0.3531	0.366712	0.400436	0.390014	0.833333	0.364114	0.362297	0.867347	0.881481
CAL143_set2	0.370421	0.357047	0.392954	0.388525	0.858251	0.661743	0.850807	0.839382	0.883788	1	0.978358	0.868195	0.781461	0.44403	0.422644	0.395	0.384771	0.410587	0.457037	0.830893	0.998559	0.838057	0.997817	0.841258	0.869326	1	0.99851	0.342992	0.396411	0.392857	0.501247	0.457726	0.423865	0.578448	0.412399	0.416293	0.369241	0.339431	0.361111	0.38358	0.351752	0.366712	0.398983	0.388567	0.833333	0.362613	0.360825	0.867347	0.882963
Kabuku2_set3	0.370235	0.337428	0.38231	0.377686	0.868381	0.684328	0.902597	0.866522	0.912446	0.903061	0.915535	0.905347	0.788099	0.441265	0.399395	0.369599	0.363768	0.405385	0.452096	0.840473	0.904519	0.840146	0.902655	0.84472	0.896884	0.903483	0.908748	0.323144	0.402801	0.394469	0.498737	0.450073	0.426036	0.574783	0.402475	0.410256	0.368996	0.357558	0.346434	0.356214	0.332127	0.358285	0.387427	0.376093	0.835131	0.362121	0.358309	0.908223	0.890298
Kasukanywele1_set3	0.370149	0.344118	0.380386	0.37037	0.840524	0.711246	0.914831	0.842144	0.932253	0.896142	0.907492	0.911765	0.777696	0.441718	0.382308	0.363208	0.34587	0.383046	0.469559	0.826054	0.895245	0.824666	0.897147	0.822555	0.85241	0.896755	0.900154	0.311852	0.385833	0.382963	0.485861	0.452774	0.42244	0.592756	0.395556	0.399231	0.360741	0.324225	0.35037	0.345588	0.326951	0.33432	0.369403	0.357355	0.820814	0.354167	0.35303	0.896707	0.864742
CIM9314-36_set2	0.370068	0.355316	0.389946	0.385879	0.860876	0.663205	0.850404	0.840297	0.883453	1	0.978293	0.867816	0.780868	0.443862	0.423836	0.394548	0.387162	0.411765	0.459881	0.832111	0.998555	0.837618	0.99781	0.840524	0.868965	1	0.998505	0.341216	0.397709	0.392568	0.5025	0.457602	0.423642	0.578448	0.412162	0.416042	0.367527	0.337636	0.360734	0.383266	0.351351	0.364993	0.398688	0.388244	0.832824	0.360693	0.358936	0.866959	0.881306
AND101_set3	0.370015	0.35444	0.393962	0.386855	0.856707	0.662913	0.854136	0.838663	0.884111	0.997807	0.978756	0.866812	0.782482	0.443268	0.422492	0.39269	0.383382	0.409161	0.454819	0.82641	0.999268	0.837739	1	0.842187	0.872388	0.997817	0.999245	0.341642	0.398179	0.390029	0.498737	0.457037	0.424963	0.572807	0.409824	0.417933	0.366569	0.333821	0.360704	0.38064	0.350583	0.361842	0.400295	0.389134	0.834365	0.363359	0.362481	0.868889	0.880271
Amendoin_set3	0.369883	0.353026	0.396501	0.391089	0.85423	0.659226	0.848921	0.838129	0.881674	0.998553	0.978228	0.867435	0.782514	0.441529	0.421569	0.395223	0.383117	0.408602	0.458271	0.83137	1	0.838663	0.999268	0.842065	0.871492	0.998559	1	0.340348	0.400657	0.394049	0.505025	0.457478	0.423417	0.579723	0.412192	0.420301	0.367925	0.334058	0.362119	0.383285	0.352092	0.362319	0.401316	0.39083	0.835627	0.365762	0.364444	0.866569	0.883756
W616488_set3	0.369534	0.346983	0.380087	0.372533	0.837104	0.670134	0.898852	0.837877	0.918705	0.87029	0.878742	0.908046	0.757576	0.444611	0.399096	0.376534	0.353026	0.397397	0.474777	0.811765	0.870102	0.813498	0.868228	0.815385	0.853461	0.870851	0.871814	0.328509	0.384615	0.382055	0.505012	0.464181	0.437592	0.595156	0.39725	0.400901	0.361272	0.343931	0.34877	0.364224	0.334532	0.347543	0.370262	0.361393	0.805513	0.359398	0.356721	0.88962	0.846439
Uyole96_set3	0.369534	0.329741	0.375727	0.368204	0.859729	0.708024	0.930416	0.843615	0.963309	0.900868	0.910045	0.907328	0.763348	0.43928	0.383459	0.35758	0.34438	0.393405	0.453195	0.825257	0.899129	0.825109	0.90176	0.824345	0.854934	0.901154	0.904798	0.304913	0.378268	0.36903	0.493719	0.448755	0.415565	0.588235	0.382779	0.387387	0.353111	0.320809	0.34877	0.344109	0.320144	0.330202	0.365889	0.352685	0.819018	0.338346	0.338996	0.889458	0.884844
AND620_set3	0.369138	0.353204	0.393665	0.386441	0.853906	0.661539	0.85119	0.835565	0.886567	0.998503	0.978295	0.867362	0.782511	0.444359	0.419782	0.393939	0.382836	0.410828	0.458398	0.835106	1	0.839098	0.999245	0.842314	0.873089	0.99851	1	0.34009	0.401681	0.390555	0.507692	0.462822	0.43064	0.579749	0.409295	0.416925	0.365616	0.335329	0.358108	0.383929	0.349254	0.362275	0.401664	0.391729	0.838583	0.366822	0.364472	0.866868	0.886503
DAB252_set4	0.368999	0.347354	0.376712	0.366337	0.849286	0.676119	0.860622	0.835589	0.881503	0.88131	0.890977	0.862915	0.736016	0.443524	0.405462	0.370555	0.371099	0.396825	0.449925	0.801329	0.877551	0.803279	0.879971	0.81221	0.866481	0.880435	0.878012	0.319482	0.374384	0.372616	0.488665	0.434655	0.396603	0.565858	0.386921	0.384789	0.360164	0.344475	0.345368	0.363144	0.337856	0.355102	0.373723	0.362445	0.800769	0.358761	0.355556	0.87812	0.864179
JESCA_Ethiopia_set3	0.368576	0.337192	0.373353	0.365894	0.852273	0.704478	0.952312	0.853324	0.956522	0.891971	0.899698	0.91763	0.788517	0.4375	0.392261	0.370943	0.357765	0.399691	0.465517	0.849852	0.890511	0.840643	0.893068	0.842146	0.872214	0.892442	0.895928	0.311225	0.391089	0.382653	0.482323	0.449852	0.425926	0.590435	0.393586	0.398638	0.362245	0.323872	0.34621	0.351664	0.326087	0.342067	0.37812	0.365693	0.832562	0.349772	0.349702	0.908689	0.878742
BRB203_set4	0.368457	0.337653	0.384986	0.383914	0.829023	0.678892	0.921769	0.884354	0.902032	0.884088	0.909366	0.952899	0.769547	0.459215	0.407303	0.380171	0.370219	0.407381	0.461712	0.802963	0.88653	0.848214	0.884615	0.847826	0.877622	0.884563	0.885779	0.331507	0.392916	0.390411	0.5	0.455015	0.430267	0.572174	0.414384	0.414523	0.372428	0.344307	0.360274	0.368529	0.348568	0.367305	0.39019	0.377924	0.829985	0.353566	0.353423	0.900443	0.850825
DAB74_set4	0.368132	0.329252	0.373626	0.370861	0.813037	0.69012	0.971506	0.847354	0.924638	0.856361	0.869532	0.931983	0.78591	0.446375	0.399301	0.371266	0.357629	0.410405	0.461769	0.823225	0.852339	0.827397	0.857459	0.837985	0.856346	0.856948	0.854985	0.305328	0.372323	0.365437	0.502525	0.460972	0.434815	0.591146	0.386085	0.38537	0.348837	0.324897	0.336749	0.350543	0.321088	0.342428	0.36164	0.348905	0.832562	0.339637	0.336795	0.904271	0.842814
PI449430_set3	0.367883	0.336691	0.375	0.364975	0.850151	0.706845	0.951219	0.85273	0.956835	0.891147	0.898649	0.917986	0.78974	0.434685	0.393233	0.369632	0.3557	0.399694	0.46503	0.844624	0.889535	0.838663	0.892229	0.838983	0.871492	0.891618	0.894737	0.313768	0.389525	0.380435	0.481297	0.448023	0.423417	0.58391	0.394203	0.398649	0.35942	0.323444	0.342754	0.34964	0.325648	0.342981	0.376822	0.36357	0.833333	0.347662	0.347633	0.906296	0.877976
RMA71_set4	0.367769	0.3397	0.387052	0.380597	0.829023	0.644144	0.844898	0.821088	0.875727	0.936986	0.924357	0.86865	0.772291	0.450758	0.408006	0.376605	0.370902	0.404348	0.456391	0.817507	0.93631	0.807692	0.933432	0.814441	0.853147	0.937244	0.935703	0.323973	0.39769	0.392466	0.491139	0.458641	0.418276	0.593043	0.39726	0.399395	0.371742	0.339506	0.366438	0.378747	0.336971	0.354309	0.38326	0.374085	0.811728	0.367223	0.365872	0.860414	0.850825
RHNO21_set3	0.367347	0.335252	0.371179	0.364086	0.848187	0.703869	0.952586	0.85273	0.955331	0.891147	0.899399	0.917986	0.78974	0.438531	0.388386	0.361538	0.349928	0.392638	0.462742	0.846097	0.889535	0.840116	0.892229	0.841821	0.871681	0.891618	0.894737	0.311867	0.384615	0.377536	0.485	0.449488	0.426362	0.584922	0.392754	0.397744	0.358696	0.323444	0.339855	0.342446	0.324207	0.33864	0.372993	0.359216	0.834869	0.346677	0.346667	0.90776	0.878158
CAL143_set1	0.367305	0.35115	0.391393	0.388525	0.855114	0.660741	0.84973	0.839623	0.883453	0.997968	0.976796	0.869253	0.778833	0.448353	0.423729	0.393678	0.386487	0.411765	0.459881	0.827713	0.99711	0.836277	0.99635	0.839753	0.868932	0.997976	0.997758	0.339674	0.395082	0.389946	0.5	0.457602	0.423642	0.576857	0.411005	0.416042	0.369565	0.339674	0.361413	0.383941	0.352027	0.365672	0.39723	0.388244	0.834351	0.360693	0.358936	0.866959	0.881872
Lyambai_set3	0.367107	0.350217	0.390922	0.386777	0.859636	0.662182	0.855491	0.843208	0.886957	1	0.978979	0.872648	0.78447	0.443524	0.417424	0.390093	0.378985	0.404321	0.458955	0.832101	1	0.839416	0.999265	0.842391	0.879822	1	1	0.338921	0.39604	0.389942	0.501253	0.458027	0.423817	0.578534	0.408163	0.414653	0.36516	0.335517	0.356414	0.377713	0.346377	0.36099	0.398678	0.388158	0.834869	0.362879	0.361607	0.87187	0.88473
Lyamungu85_r1_set3	0.367006	0.344556	0.378437	0.369458	0.836336	0.668148	0.899142	0.83691	0.918938	0.86922	0.877429	0.906877	0.758273	0.444776	0.400901	0.375382	0.353448	0.39771	0.475556	0.81085	0.86903	0.811143	0.868421	0.815385	0.853676	0.869784	0.870509	0.323232	0.382353	0.380952	0.50125	0.463504	0.43695	0.597582	0.391775	0.39521	0.360231	0.338617	0.347763	0.363181	0.335007	0.345101	0.37064	0.360347	0.802752	0.358859	0.357143	0.889781	0.843704
BRB211_set4	0.366999	0.325352	0.376956	0.381197	0.826152	0.688272	0.928371	0.878511	0.895522	0.868458	0.893468	0.931446	0.785411	0.443146	0.395501	0.362702	0.354725	0.406297	0.454405	0.812024	0.868976	0.848227	0.871775	0.850877	0.881674	0.868829	0.867807	0.311881	0.386441	0.379237	0.493507	0.45	0.426718	0.573345	0.394625	0.397356	0.362606	0.353399	0.342999	0.347398	0.333803	0.358757	0.38009	0.368421	0.834127	0.348674	0.347626	0.91654	0.864615
SEQ1003_set1	0.366897	0.333787	0.373278	0.375828	0.819943	0.684604	0.902174	0.859375	0.891304	0.872603	0.883686	0.958032	0.778767	0.44721	0.399573	0.376087	0.360846	0.408369	0.449025	0.805185	0.870073	0.846154	0.870944	0.850155	0.848739	0.873124	0.86707	0.321233	0.40033	0.397945	0.497475	0.457227	0.428889	0.574301	0.410959	0.413142	0.376027	0.358219	0.35137	0.359184	0.325613	0.343365	0.367841	0.355994	0.840278	0.364947	0.363095	0.908555	0.832335
PI209808_set3	0.36686	0.335949	0.373919	0.36683	0.848802	0.704277	0.952279	0.853276	0.955	0.892806	0.901786	0.917974	0.789398	0.438244	0.391629	0.366616	0.353362	0.397416	0.460857	0.846939	0.89121	0.839337	0.894469	0.840979	0.873353	0.893266	0.896423	0.311782	0.386179	0.377874	0.483831	0.449855	0.426277	0.582474	0.39296	0.397914	0.359195	0.322812	0.341954	0.347361	0.323571	0.340746	0.373372	0.360951	0.834094	0.347305	0.34824	0.907703	0.878319
Malawi_Green_set3	0.366084	0.327834	0.37373	0.365954	0.813534	0.676296	0.887536	0.830946	0.89296	0.883502	0.893871	0.913199	0.769452	0.444611	0.383459	0.355828	0.343885	0.394334	0.458457	0.831131	0.886232	0.807971	0.885965	0.815385	0.841679	0.884006	0.889805	0.302023	0.373977	0.368497	0.482456	0.448099	0.424376	0.576857	0.379335	0.386807	0.34632	0.334776	0.336705	0.337877	0.3125	0.338384	0.365357	0.353623	0.811639	0.344361	0.340473	0.882482	0.861276
Ethiopia_JESCA_set3	0.365747	0.335244	0.372464	0.365574	0.850376	0.706667	0.951359	0.851931	0.955524	0.893064	0.900598	0.919771	0.790647	0.436567	0.391141	0.364472	0.35273	0.396947	0.46365	0.846774	0.891462	0.837916	0.894006	0.839478	0.870588	0.893525	0.896707	0.310967	0.385621	0.376623	0.48	0.448175	0.424487	0.582616	0.391931	0.396861	0.358586	0.322046	0.342713	0.346705	0.322812	0.340058	0.372279	0.361071	0.832569	0.346096	0.346608	0.908029	0.88
W616535_set3	0.365639	0.332851	0.368421	0.361983	0.81383	0.697605	0.919075	0.822977	0.913044	0.861314	0.871601	0.913169	0.775436	0.432779	0.390151	0.36476	0.349057	0.394127	0.46562	0.839497	0.862774	0.813139	0.861891	0.816279	0.84844	0.861919	0.86747	0.305394	0.390805	0.384111	0.469697	0.443953	0.420858	0.577257	0.389213	0.3941	0.360787	0.316594	0.338921	0.34877	0.323188	0.340611	0.36931	0.354532	0.815301	0.352049	0.35119	0.864307	0.855007
Hesca_set3	0.365583	0.335517	0.370398	0.361897	0.850153	0.704511	0.951308	0.856105	0.954082	0.893539	0.899848	0.92067	0.789474	0.437879	0.394656	0.367807	0.356204	0.400621	0.470588	0.852459	0.891912	0.841912	0.894502	0.842679	0.870703	0.894006	0.895897	0.31085	0.388614	0.382138	0.47601	0.446588	0.423249	0.593368	0.393695	0.398176	0.360704	0.322108	0.341642	0.348617	0.325802	0.344802	0.373708	0.361233	0.837209	0.351145	0.350523	0.91003	0.885542
Lunda21_set3	0.3653	0.335983	0.375912	0.366722	0.816388	0.706716	0.9329	0.842713	0.929812	0.853499	0.862952	0.919798	0.767779	0.435241	0.397882	0.369029	0.353623	0.394615	0.46482	0.825444	0.853285	0.824818	0.854197	0.828173	0.851111	0.854136	0.855958	0.311047	0.380757	0.377907	0.478643	0.445508	0.418639	0.588133	0.391715	0.39577	0.358079	0.321221	0.339156	0.348988	0.321997	0.340843	0.369501	0.358601	0.824074	0.35	0.34747	0.890441	0.843797
Sisi_set3	0.365185	0.334064	0.3774	0.372287	0.831288	0.702112	0.932117	0.856204	0.933382	0.865044	0.878995	0.923246	0.772393	0.449848	0.396024	0.369159	0.357771	0.39375	0.463691	0.819133	0.864845	0.830133	0.865872	0.834639	0.863363	0.865639	0.866412	0.313697	0.386213	0.38218	0.487277	0.454613	0.424514	0.583627	0.393962	0.39939	0.359352	0.330882	0.34757	0.350146	0.321376	0.347283	0.371852	0.360825	0.824493	0.346095	0.346617	0.900894	0.840634
SAB620_set2	0.364005	0.336461	0.388363	0.378688	0.834274	0.6839	0.900671	0.82349	0.879656	0.851752	0.866617	0.865522	0.754398	0.437313	0.398734	0.369286	0.367251	0.403433	0.45932	0.775256	0.849711	0.796221	0.856204	0.804148	0.864011	0.851007	0.849028	0.311575	0.368679	0.369448	0.486284	0.443149	0.420937	0.569828	0.395693	0.387892	0.35115	0.329054	0.371448	0.354839	0.340511	0.351351	0.375181	0.361994	0.800763	0.332084	0.332842	0.873178	0.847633
W616501_set3	0.363372	0.345272	0.381159	0.377668	0.824812	0.678519	0.898426	0.859084	0.915351	0.877168	0.88565	0.921203	0.77482	0.43806	0.398649	0.369066	0.358477	0.398473	0.456231	0.833578	0.879884	0.843705	0.877924	0.845385	0.857353	0.877698	0.883408	0.313853	0.388255	0.386003	0.495	0.451895	0.427419	0.584629	0.392496	0.398952	0.361472	0.349424	0.344156	0.355301	0.324247	0.348703	0.374273	0.362518	0.843511	0.351128	0.348083	0.909621	0.861152
SELIAN94_set3	0.363104	0.321789	0.375182	0.369205	0.825	0.703869	0.927954	0.857349	0.91474	0.868996	0.888554	1	0.774638	0.451054	0.387462	0.359014	0.346599	0.396923	0.470105	0.818115	0.868805	0.838192	0.868189	0.840278	0.854815	0.869565	0.867868	0.303052	0.377265	0.37718	0.488665	0.455213	0.429099	0.58	0.389535	0.392911	0.353411	0.331159	0.33939	0.34632	0.310694	0.335269	0.359444	0.347668	0.829738	0.346212	0.345697	0.908957	0.839525
PI209815_set3	0.362845	0.32618	0.376266	0.373771	0.838589	0.689349	0.914286	0.862143	0.912607	0.897547	0.914179	0.925608	0.77227	0.441045	0.395052	0.360856	0.352224	0.403053	0.454074	0.825292	0.900289	0.83815	0.89854	0.841258	0.85022	0.897988	0.902985	0.307637	0.380098	0.37536	0.486284	0.444606	0.427526	0.579174	0.383285	0.387892	0.350865	0.33741	0.34366	0.346209	0.316619	0.342446	0.367925	0.354769	0.841985	0.343093	0.340206	0.92274	0.889217
Masindi_Yellow_Large_set3	0.362774	0.327338	0.380087	0.374794	0.820242	0.697623	0.887213	0.829023	0.886888	0.881713	0.897898	0.906026	0.763006	0.433934	0.38009	0.355061	0.341991	0.388208	0.455357	0.815906	0.881541	0.817587	0.882526	0.820216	0.835303	0.882225	0.886466	0.301449	0.375614	0.369565	0.479849	0.445827	0.424153	0.578856	0.383333	0.384962	0.350725	0.327062	0.333333	0.33741	0.314841	0.332127	0.364963	0.348837	0.814417	0.330317	0.32963	0.882138	0.875186
DAB387_set1	0.362585	0.31965	0.374321	0.37602	0.866525	0.69174	0.904156	0.844504	0.89	0.889865	0.904018	0.900143	0.759784	0.422619	0.389592	0.358571	0.352625	0.394286	0.439439	0.80219	0.893525	0.817751	0.893169	0.81853	0.862569	0.89031	0.893601	0.316216	0.380488	0.377027	0.495025	0.446221	0.415328	0.580756	0.384459	0.386905	0.351351	0.341892	0.351351	0.342953	0.324597	0.343455	0.36686	0.356628	0.809271	0.337575	0.33627	0.889535	0.871681
Salunde_set3	0.362372	0.322977	0.359854	0.357851	0.843939	0.702239	0.911255	0.841991	0.913893	0.881368	0.890813	0.890896	0.766328	0.440422	0.383333	0.35571	0.346377	0.387519	0.443862	0.821534	0.881195	0.823358	0.883652	0.823529	0.83457	0.881884	0.884615	0.318314	0.373762	0.369723	0.463384	0.42511	0.404727	0.565217	0.382096	0.387632	0.353712	0.322674	0.344978	0.338873	0.329233	0.345203	0.381232	0.367883	0.81874	0.335357	0.335565	0.893382	0.874627
Line251_set3	0.362119	0.334049	0.372648	0.364157	0.839339	0.699409	0.920714	0.832857	0.924785	0.882395	0.889717	0.913448	0.772988	0.434328	0.386057	0.363914	0.348637	0.389482	0.465185	0.827233	0.882225	0.820087	0.881924	0.820276	0.857038	0.882902	0.887145	0.306916	0.379282	0.376081	0.478697	0.443878	0.417277	0.582616	0.386888	0.391629	0.354467	0.317986	0.341499	0.342632	0.318768	0.33741	0.367925	0.356936	0.814504	0.342342	0.340943	0.892857	0.863166
AFR708-2_set3	0.361795	0.32097	0.372294	0.366013	0.822605	0.698085	0.930199	0.858262	0.915714	0.867626	0.887649	1	0.774355	0.445685	0.384903	0.356164	0.345494	0.396657	0.466027	0.819708	0.867435	0.838617	0.866812	0.839969	0.853587	0.868195	0.867362	0.301006	0.376623	0.375718	0.481297	0.450581	0.424088	0.579897	0.386494	0.389717	0.35273	0.327834	0.338362	0.343795	0.31	0.33429	0.358177	0.346542	0.829027	0.343049	0.342144	0.909884	0.839233
SAB686_set2	0.361413	0.319892	0.371777	0.370492	0.876587	0.701183	0.919246	0.851279	0.893831	0.87027	0.890882	0.912607	0.754065	0.426756	0.38662	0.355508	0.357432	0.394548	0.444362	0.810117	0.872648	0.815967	0.872076	0.816154	0.873103	0.870794	0.871258	0.315115	0.377451	0.378543	0.491228	0.439416	0.417155	0.570812	0.387314	0.386976	0.35346	0.333107	0.345319	0.342318	0.323887	0.346883	0.367006	0.356729	0.806575	0.334586	0.333333	0.89927	0.863704
Kilombero_set3	0.361111	0.334294	0.367347	0.359143	0.847958	0.710253	0.933813	0.843885	0.924964	0.885174	0.894144	0.929496	0.773517	0.426316	0.389894	0.360983	0.346098	0.385561	0.464925	0.834071	0.883552	0.829694	0.884728	0.827666	0.859467	0.885673	0.885542	0.306967	0.376645	0.372279	0.467172	0.43906	0.418999	0.57699	0.387518	0.392319	0.354862	0.319565	0.337446	0.341499	0.314574	0.334783	0.36769	0.355895	0.821319	0.341629	0.34273	0.901615	0.871833
MAZ3_set4	0.360803	0.334247	0.386584	0.380833	0.823954	0.646837	0.855874	0.830601	0.848905	0.838154	0.84522	0.82726	0.731405	0.43997	0.401697	0.367098	0.363512	0.387191	0.430618	0.750746	0.832842	0.770345	0.83631	0.770671	0.833567	0.83882	0.835616	0.331499	0.395522	0.387895	0.492347	0.442222	0.412202	0.57807	0.403714	0.406535	0.373967	0.347107	0.367263	0.363201	0.330822	0.359203	0.381443	0.367841	0.772162	0.363567	0.364723	0.852593	0.795934
KAT56_set2	0.360434	0.324397	0.364865	0.363934	0.861072	0.713018	0.926175	0.844966	0.93553	0.897574	0.899554	0.901288	0.778755	0.433582	0.389747	0.365714	0.356469	0.398571	0.454074	0.838214	0.894509	0.835358	0.89562	0.833589	0.855769	0.897987	0.901345	0.307537	0.386623	0.373486	0.4725	0.437318	0.413616	0.573276	0.395693	0.396861	0.357916	0.320027	0.341678	0.348118	0.323015	0.336487	0.370827	0.357659	0.829771	0.34009	0.340206	0.890671	0.88774
RJI_set3	0.359534	0.350072	0.372464	0.3711	0.80497	0.698813	0.886819	0.820201	0.887931	0.839363	0.845808	0.868006	0.729827	0.436567	0.392054	0.361963	0.347482	0.392966	0.473254	0.833578	0.83913	0.785507	0.841606	0.789676	0.83947	0.840058	0.841317	0.313853	0.378467	0.378788	0.461347	0.429825	0.413363	0.58737	0.390173	0.390555	0.370665	0.335498	0.333092	0.341463	0.327586	0.34294	0.369913	0.358177	0.786697	0.360693	0.363368	0.861111	0.864985
SAB686_set4	0.359396	0.315217	0.366255	0.365289	0.876252	0.702541	0.920054	0.854336	0.89725	0.871585	0.893825	0.913295	0.75888	0.424585	0.388112	0.352273	0.355782	0.391053	0.447605	0.811669	0.874453	0.815322	0.873894	0.816563	0.877437	0.872109	0.873303	0.313097	0.376645	0.375853	0.489899	0.439706	0.414941	0.576256	0.386085	0.386878	0.351093	0.331284	0.345839	0.341927	0.324728	0.348774	0.366959	0.357143	0.806626	0.333585	0.332344	0.9	0.865471
Ranjonomby_set3	0.359216	0.346924	0.368307	0.366393	0.804805	0.686578	0.869286	0.816429	0.886103	0.837662	0.846269	0.860515	0.75	0.451565	0.392804	0.361621	0.350072	0.384733	0.48	0.827233	0.837428	0.775289	0.841108	0.778802	0.83627	0.838362	0.836323	0.309798	0.379282	0.378963	0.47375	0.432945	0.418741	0.597246	0.386888	0.38864	0.368876	0.335252	0.334294	0.344063	0.325931	0.347482	0.364296	0.354046	0.772519	0.36036	0.361561	0.863372	0.841716
Canada1_set3	0.358974	0.329866	0.36391	0.357022	0.84891	0.726994	0.942137	0.85089	0.943452	0.889222	0.894127	0.907875	0.769403	0.432453	0.379875	0.350318	0.337556	0.386688	0.453775	0.844461	0.887387	0.833333	0.891667	0.830952	0.870821	0.889552	0.888372	0.303144	0.37225	0.367515	0.471503	0.425113	0.400456	0.579646	0.38024	0.38587	0.346557	0.317638	0.33009	0.334324	0.312036	0.326866	0.35822	0.347598	0.829134	0.325816	0.326187	0.89577	0.877863
PI209804_set3	0.358601	0.33046	0.361919	0.358553	0.854669	0.702823	0.92396	0.848637	0.930935	0.892754	0.901946	0.903736	0.764069	0.437031	0.387801	0.360983	0.347983	0.392638	0.451637	0.819853	0.891147	0.830189	0.893695	0.83	0.851032	0.893218	0.894895	0.307525	0.382979	0.37699	0.4825	0.439239	0.419853	0.57526	0.392185	0.394144	0.356214	0.322977	0.339363	0.344828	0.323741	0.333815	0.369534	0.359216	0.824387	0.339608	0.340237	0.901903	0.887073
SAB620_set1	0.358413	0.336499	0.378082	0.367381	0.82265	0.68546	0.881081	0.822297	0.883285	0.859482	0.867117	0.864748	0.741826	0.446027	0.402975	0.364748	0.367886	0.402017	0.45231	0.768041	0.854651	0.791269	0.861437	0.797381	0.85376	0.858696	0.852632	0.304496	0.37541	0.373978	0.481203	0.437775	0.417526	0.558722	0.391008	0.388138	0.351499	0.331744	0.365804	0.35318	0.340108	0.348299	0.368076	0.354862	0.793712	0.335596	0.338757	0.874085	0.834821
Ranjorombey_set2	0.357924	0.348649	0.368349	0.36755	0.808677	0.685075	0.870095	0.809878	0.887283	0.838535	0.846386	0.861472	0.749659	0.450376	0.394476	0.369784	0.356658	0.392496	0.482063	0.829394	0.836735	0.771739	0.840206	0.77907	0.833565	0.838972	0.835596	0.310041	0.378688	0.37517	0.477387	0.436765	0.419617	0.593913	0.38806	0.38537	0.369891	0.341746	0.339018	0.346883	0.331978	0.348774	0.362372	0.352041	0.771889	0.361364	0.362556	0.861765	0.844776
W616546_set3	0.357771	0.32659	0.361111	0.349835	0.845979	0.714499	0.939394	0.847763	0.945007	0.883382	0.889894	0.916185	0.771408	0.426958	0.382576	0.354391	0.345652	0.387346	0.451347	0.832101	0.883212	0.826277	0.884218	0.824031	0.878338	0.88389	0.886878	0.304949	0.376645	0.370451	0.470886	0.434462	0.409024	0.582753	0.384279	0.388973	0.35444	0.315675	0.336972	0.34104	0.316932	0.332849	0.365836	0.355474	0.821759	0.331563	0.330357	0.901325	0.864179
G1375_set3	0.357246	0.332143	0.360549	0.35761	0.851796	0.706795	0.925107	0.843081	0.926323	0.889769	0.898659	0.899286	0.760402	0.42921	0.392216	0.361069	0.348138	0.392531	0.451183	0.827485	0.888167	0.827561	0.890671	0.826687	0.849707	0.890244	0.891791	0.306475	0.374797	0.371223	0.476368	0.433042	0.41155	0.57315	0.384892	0.386567	0.351079	0.320402	0.333813	0.342143	0.319742	0.336925	0.369565	0.357864	0.823171	0.332834	0.333088	0.898836	0.884047
G122_set1	0.356753	0.32996	0.356267	0.354918	0.824363	0.693047	0.898521	0.848118	0.914756	0.875848	0.879104	0.912017	0.768293	0.435821	0.392102	0.362464	0.354926	0.397564	0.442963	0.830161	0.872294	0.809362	0.874453	0.81106	0.853878	0.876351	0.87444	0.306233	0.381922	0.376694	0.472637	0.435131	0.416667	0.567986	0.386856	0.38565	0.352304	0.344851	0.327913	0.350606	0.322776	0.347091	0.365747	0.355491	0.807927	0.337838	0.335052	0.889942	0.855769
Il553_set3	0.355556	0.345985	0.368732	0.368333	0.800459	0.698795	0.889213	0.819971	0.891813	0.842647	0.847793	0.871533	0.729472	0.43693	0.396183	0.362714	0.349195	0.394696	0.468326	0.839552	0.842415	0.792035	0.844494	0.795171	0.838323	0.843109	0.844175	0.312041	0.377483	0.375735	0.467172	0.431548	0.413303	0.590035	0.388235	0.38855	0.366912	0.333089	0.328194	0.343066	0.324561	0.339207	0.368148	0.357143	0.793023	0.358563	0.361862	0.862018	0.864458
DAB338_set4	0.353994	0.316076	0.360385	0.356551	0.883238	0.712144	0.884511	0.83356	0.904209	0.916553	0.916918	0.907246	0.75411	0.409502	0.380785	0.349501	0.349455	0.383838	0.447447	0.806667	0.916667	0.8	0.916544	0.803876	0.861732	0.916894	0.915408	0.305746	0.365132	0.364569	0.488608	0.437408	0.405185	0.56684	0.370219	0.372356	0.335616	0.313014	0.349521	0.342857	0.310627	0.326503	0.354839	0.343567	0.800154	0.32197	0.323923	0.880531	0.866567
RI5.2_set3	0.353676	0.345652	0.3761	0.375622	0.81307	0.681138	0.883502	0.821997	0.88897	0.842836	0.857791	0.875362	0.765648	0.46003	0.39302	0.360681	0.350291	0.386223	0.481231	0.838279	0.842606	0.784041	0.843658	0.791602	0.849183	0.843523	0.842145	0.309489	0.37686	0.375182	0.483503	0.445347	0.426667	0.602431	0.386131	0.387879	0.367153	0.336735	0.336006	0.344203	0.322932	0.344752	0.3625	0.351608	0.785494	0.360182	0.359911	0.866322	0.858321
Kijuvu3_set3	0.352423	0.319826	0.371345	0.362583	0.844461	0.693573	0.933526	0.861994	0.949275	0.884672	0.899698	0.936324	0.78125	0.441843	0.377086	0.354714	0.3418	0.384615	0.455022	0.830621	0.883041	0.830409	0.885524	0.829969	0.864785	0.885174	0.888048	0.296647	0.375618	0.369534	0.4825	0.45	0.426775	0.574783	0.377551	0.381997	0.344752	0.329694	0.327259	0.33864	0.310145	0.336245	0.359971	0.348684	0.824846	0.340668	0.338301	0.918999	0.859492
Mlama127_set3	0.352339	0.317003	0.362974	0.352066	0.842145	0.692996	0.933813	0.859712	0.949495	0.885174	0.901504	0.936599	0.780753	0.443028	0.37632	0.350769	0.340318	0.384969	0.45082	0.831121	0.883552	0.829694	0.886029	0.831018	0.863905	0.885673	0.888722	0.293904	0.374795	0.367925	0.4775	0.447871	0.422566	0.574523	0.377358	0.381777	0.343251	0.325362	0.32148	0.339568	0.308802	0.331884	0.355994	0.34425	0.823846	0.339124	0.336296	0.917768	0.861401
Lushala_set3	0.351017	0.328797	0.368307	0.358785	0.829323	0.691568	0.887697	0.833333	0.897417	0.870665	0.878924	0.916189	0.752518	0.41704	0.377811	0.356049	0.340517	0.379969	0.449555	0.818182	0.871925	0.825615	0.869883	0.824615	0.831618	0.871223	0.875187	0.297258	0.372757	0.373737	0.465087	0.437226	0.410557	0.569948	0.38456	0.387725	0.353535	0.315562	0.329004	0.341691	0.313486	0.32781	0.360465	0.34877	0.821374	0.335338	0.335546	0.888321	0.857249
DAB62_set4	0.350275	0.308424	0.359396	0.358678	0.876252	0.704478	0.906504	0.844851	0.88712	0.889495	0.907519	0.900289	0.755116	0.414027	0.381653	0.345661	0.35034	0.385281	0.433483	0.794248	0.893586	0.812585	0.893225	0.813468	0.874826	0.889946	0.893072	0.306276	0.373355	0.370396	0.482323	0.430882	0.407544	0.564125	0.379263	0.379336	0.344262	0.328552	0.339018	0.336499	0.317935	0.343324	0.364035	0.35277	0.802308	0.327534	0.32641	0.895742	0.875934
MAZ25_r1_set4	0.348966	0.321965	0.374656	0.369818	0.846983	0.68066	0.904762	0.848299	0.90407	0.917921	0.924471	0.895501	0.74589	0.435606	0.391702	0.359486	0.353142	0.386956	0.433934	0.775556	0.915205	0.82967	0.916544	0.825039	0.874302	0.918256	0.913897	0.319863	0.375207	0.373288	0.483544	0.434269	0.403418	0.551394	0.389041	0.391074	0.344307	0.320302	0.337671	0.351499	0.331514	0.348837	0.370044	0.36164	0.8125	0.332067	0.33234	0.879056	0.858859
DAB246_set1	0.348227	0.320477	0.380312	0.37415	0.866519	0.698767	0.893156	0.860335	0.908209	0.916197	0.918605	0.912946	0.752461	0.44081	0.395894	0.358098	0.359046	0.390625	0.449074	0.815549	0.91203	0.815678	0.911988	0.8176	0.869597	0.91655	0.90902	0.316901	0.372034	0.371831	0.471503	0.43475	0.410687	0.559459	0.394366	0.399068	0.35493	0.311268	0.347887	0.354545	0.323529	0.34691	0.372163	0.362952	0.811905	0.321373	0.323349	0.891337	0.860555
Kisola_set3	0.339678	0.318903	0.362044	0.358086	0.814675	0.683036	0.864748	0.835014	0.862717	0.883552	0.887218	0.891775	0.752899	0.431476	0.376888	0.354167	0.333575	0.377504	0.437313	0.811669	0.88484	0.811953	0.8875	0.816563	0.832593	0.884058	0.888554	0.294331	0.360791	0.355378	0.483627	0.434655	0.415192	0.557391	0.366279	0.371795	0.335029	0.322932	0.323401	0.334776	0.307803	0.330914	0.352123	0.340379	0.815871	0.33056	0.325409	0.879412	0.873134
Michigan_Dark_Kidney_Red_set2	0.337398	0.30563	0.335589	0.32459	0.837094	0.711538	0.903356	0.84094	0.906877	0.874832	0.885821	0.942775	0.773342	0.417164	0.367275	0.342368	0.336253	0.374286	0.421482	0.813596	0.871387	0.805668	0.875182	0.808756	0.859697	0.875168	0.872945	0.286003	0.353997	0.354643	0.447761	0.41691	0.391654	0.539587	0.366083	0.359492	0.330852	0.322733	0.306495	0.329301	0.294751	0.317568	0.335994	0.325867	0.800763	0.316066	0.313697	0.900875	0.846154
RHNO4_set3	0.336765	0.315942	0.360704	0.357616	0.821157	0.679104	0.863965	0.841534	0.865022	0.890351	0.893343	0.892754	0.753275	0.427383	0.380699	0.352941	0.335029	0.376161	0.435435	0.807863	0.891813	0.812592	0.894387	0.815994	0.838039	0.89083	0.892749	0.29708	0.365733	0.359854	0.482323	0.430678	0.412593	0.553136	0.370262	0.375378	0.335037	0.325328	0.321898	0.334783	0.310145	0.330422	0.350735	0.337482	0.814043	0.329528	0.323881	0.883481	0.872564
MEX142_set3	0.330147	0.297826	0.331131	0.319767	0.831307	0.718891	0.903623	0.84058	0.904797	0.871889	0.885023	0.94267	0.763848	0.419306	0.362253	0.328416	0.323144	0.364551	0.424925	0.814264	0.870235	0.808651	0.874074	0.809969	0.859165	0.872449	0.871775	0.276316	0.352893	0.350146	0.444304	0.412112	0.38963	0.542757	0.359854	0.361573	0.325547	0.309489	0.298246	0.318578	0.287064	0.314599	0.335294	0.325513	0.803101	0.312595	0.311194	0.901917	0.847598
[truncated: 658 more columns]

## Sheet: b matches and mismatches
			AFR298_set1	AFR619_set1	AFR731_set1	ALB213_set1	ALB67_set1	BAT477_set1	BAT881_set1	BAT93_set1	BFS10_set1	BFS32_set1	BFS39_set1	CAL143_set1	CAL96_set1	CIM9314_set1	COS16_set1	DAB230_set1	DAB246_set1	DAB387_set1	DOR364_set1	EAP9510_set1	Flor_de_Junio_Victoria_set1	G11270_set1	G11360_set1	G122_set1	G14519_set1	G19833_set1	G19839_set1	G21212_set1	G2333_set1	G23823-E_set1	G2402_set1	G35346-3Q_set1	G35375-2P_set1	G40001_set1	G4494_set1	G4523_set1	G4825_set1	ICA_BUNSI_set1	INB827_set1	INB841_set1	INB870_set1	Jalo_EEP_558_set1	MAC31_set1	MBC26_set1	MBC36_set1	MBC40_set1	MBC46_set1
AFR298_set1			+:749,_-:0,_het:0-0,_?:5-0	+:645,_-:102,_het:0-1,_?:5-1	+:579,_-:162,_het:0-1,_?:5-7	+:273,_-:471,_het:0-1,_?:5-4	+:293,_-:407,_het:0-2,_?:5-47	+:276,_-:463,_het:0-3,_?:5-7	+:254,_-:487,_het:0-1,_?:5-7	+:264,_-:477,_het:0-1,_?:5-7	+:266,_-:481,_het:0-0,_?:5-2	+:255,_-:489,_het:0-2,_?:5-3	+:267,_-:476,_het:0-0,_?:5-6	+:629,_-:110,_het:0-3,_?:5-7	+:696,_-:46,_het:0-1,_?:5-6	+:645,_-:100,_het:0-1,_?:5-3	+:592,_-:98,_het:0-45,_?:5-14	+:648,_-:91,_het:0-0,_?:5-10	+:638,_-:75,_het:0-3,_?:5-33	+:671,_-:68,_het:0-7,_?:5-3	+:281,_-:457,_het:0-3,_?:5-8	+:242,_-:504,_het:0-0,_?:5-3	+:234,_-:359,_het:0-141,_?:5-15	+:293,_-:449,_het:0-1,_?:5-6	+:340,_-:390,_het:0-1,_?:5-18	+:668,_-:75,_het:0-1,_?:5-5	+:278,_-:458,_het:0-3,_?:5-10	+:663,_-:79,_het:0-2,_?:5-5	+:661,_-:78,_het:0-1,_?:5-9	+:289,_-:449,_het:0-0,_?:5-11	+:332,_-:395,_het:0-1,_?:5-21	+:524,_-:217,_het:0-0,_?:5-8	+:313,_-:430,_het:0-0,_?:5-6	+:325,_-:232,_het:0-12,_?:5-180	+:302,_-:224,_het:0-2,_?:5-221	+:250,_-:184,_het:0-4,_?:5-311	+:675,_-:62,_het:0-1,_?:5-11	+:673,_-:74,_het:0-0,_?:5-2	+:235,_-:462,_het:0-3,_?:5-49	+:287,_-:455,_het:0-1,_?:5-6	+:256,_-:473,_het:0-11,_?:5-9	+:274,_-:460,_het:0-6,_?:5-9	+:257,_-:486,_het:0-0,_?:5-6	+:673,_-:67,_het:0-1,_?:5-8	+:630,_-:84,_het:0-0,_?:5-35	+:537,_-:114,_het:0-3,_?:5-95	+:669,_-:75,_het:0-1,_?:5-4	+:630,_-:113,_het:0-0,_?:5-6	+:580,_-:160,_het:0-0,_?:5-9
AFR619_set1				+:748,_-:0,_het:1-0,_?:5-0	+:557,_-:183,_het:1-1,_?:5-7	+:313,_-:430,_het:1-1,_?:5-4	+:309,_-:390,_het:1-2,_?:5-47	+:329,_-:409,_het:1-3,_?:5-7	+:311,_-:429,_het:1-1,_?:5-7	+:321,_-:419,_het:1-1,_?:5-7	+:319,_-:427,_het:1-0,_?:5-2	+:296,_-:447,_het:1-2,_?:5-3	+:330,_-:412,_het:1-0,_?:5-6	+:621,_-:117,_het:1-3,_?:5-7	+:668,_-:73,_het:1-1,_?:5-6	+:743,_-:1,_het:1-1,_?:5-3	+:569,_-:120,_het:1-45,_?:5-14	+:604,_-:134,_het:1-0,_?:5-10	+:614,_-:98,_het:1-3,_?:5-33	+:626,_-:112,_het:1-7,_?:5-3	+:337,_-:400,_het:1-3,_?:5-8	+:302,_-:443,_het:1-0,_?:5-3	+:254,_-:338,_het:1-141,_?:5-15	+:311,_-:430,_het:1-1,_?:5-6	+:357,_-:371,_het:1-1,_?:5-19	+:630,_-:112,_het:1-1,_?:5-5	+:320,_-:415,_het:1-3,_?:5-10	+:653,_-:88,_het:1-2,_?:5-5	+:642,_-:96,_het:1-1,_?:5-9	+:336,_-:401,_het:1-0,_?:5-11	+:349,_-:377,_het:1-1,_?:5-21	+:515,_-:225,_het:1-0,_?:5-8	+:322,_-:420,_het:1-0,_?:5-6	+:336,_-:221,_het:1-12,_?:5-179	+:312,_-:213,_het:1-2,_?:5-221	+:254,_-:180,_het:1-4,_?:5-310	+:678,_-:58,_het:1-1,_?:5-11	+:698,_-:48,_het:1-0,_?:5-2	+:278,_-:418,_het:1-3,_?:5-49	+:335,_-:406,_het:1-1,_?:5-6	+:302,_-:426,_het:1-11,_?:5-9	+:302,_-:431,_het:1-6,_?:5-9	+:306,_-:436,_het:1-0,_?:5-6	+:636,_-:103,_het:1-1,_?:5-8	+:620,_-:93,_het:1-0,_?:5-35	+:517,_-:134,_het:1-3,_?:5-94	+:679,_-:64,_het:1-1,_?:5-4	+:623,_-:119,_het:1-0,_?:5-6	+:559,_-:180,_het:1-0,_?:5-9
AFR731_set1					+:742,_-:0,_het:1-0,_?:11-0	+:354,_-:383,_het:1-1,_?:11-4	+:343,_-:350,_het:1-2,_?:11-47	+:335,_-:397,_het:1-3,_?:11-7	+:336,_-:398,_het:1-1,_?:11-7	+:319,_-:415,_het:1-1,_?:11-7	+:349,_-:391,_het:1-0,_?:11-2	+:341,_-:396,_het:1-2,_?:11-3	+:352,_-:384,_het:1-0,_?:11-6	+:572,_-:161,_het:1-3,_?:11-6	+:579,_-:157,_het:1-1,_?:11-5	+:555,_-:183,_het:1-1,_?:11-3	+:512,_-:172,_het:1-44,_?:11-14	+:539,_-:194,_het:1-0,_?:11-9	+:533,_-:174,_het:1-3,_?:11-32	+:559,_-:174,_het:1-7,_?:11-2	+:344,_-:387,_het:1-3,_?:11-8	+:327,_-:412,_het:1-0,_?:11-3	+:271,_-:317,_het:1-140,_?:11-14	+:346,_-:389,_het:1-1,_?:11-6	+:356,_-:366,_het:1-1,_?:11-19	+:566,_-:170,_het:1-1,_?:11-5	+:319,_-:410,_het:1-3,_?:11-10	+:559,_-:176,_het:1-2,_?:11-5	+:560,_-:172,_het:1-1,_?:11-9	+:326,_-:405,_het:1-0,_?:11-11	+:365,_-:356,_het:1-1,_?:11-20	+:447,_-:288,_het:1-0,_?:11-7	+:350,_-:386,_het:1-0,_?:11-6	+:321,_-:232,_het:1-12,_?:11-177	+:289,_-:232,_het:1-2,_?:11-219	+:242,_-:191,_het:1-4,_?:11-305	+:578,_-:153,_het:1-1,_?:11-10	+:589,_-:151,_het:1-0,_?:11-2	+:291,_-:400,_het:1-3,_?:11-48	+:363,_-:372,_het:1-1,_?:11-6	+:351,_-:371,_het:1-11,_?:11-9	+:347,_-:381,_het:1-5,_?:11-9	+:348,_-:388,_het:1-0,_?:11-6	+:555,_-:178,_het:1-1,_?:11-8	+:545,_-:162,_het:1-0,_?:11-35	+:459,_-:186,_het:1-3,_?:11-94	+:583,_-:154,_het:1-1,_?:11-4	+:576,_-:161,_het:1-0,_?:11-5	+:514,_-:219,_het:1-0,_?:11-9
ALB213_set1						+:745,_-:0,_het:1-0,_?:8-0	+:656,_-:41,_het:1-2,_?:8-46	+:557,_-:178,_het:1-3,_?:8-7	+:568,_-:169,_het:1-1,_?:8-7	+:550,_-:188,_het:1-1,_?:8-6	+:655,_-:88,_het:1-0,_?:8-2	+:640,_-:101,_het:1-1,_?:8-3	+:619,_-:120,_het:1-0,_?:8-6	+:284,_-:452,_het:1-3,_?:8-6	+:299,_-:439,_het:1-1,_?:8-6	+:309,_-:432,_het:1-1,_?:8-3	+:265,_-:422,_het:1-44,_?:8-14	+:280,_-:455,_het:1-0,_?:8-10	+:254,_-:455,_het:1-3,_?:8-33	+:258,_-:477,_het:1-7,_?:8-3	+:593,_-:142,_het:1-3,_?:8-7	+:600,_-:142,_het:1-0,_?:8-3	+:407,_-:182,_het:1-141,_?:8-15	+:487,_-:251,_het:1-1,_?:8-6	+:471,_-:254,_het:1-1,_?:8-19	+:262,_-:477,_het:1-1,_?:8-5	+:506,_-:227,_het:1-3,_?:8-9	+:301,_-:437,_het:1-2,_?:8-5	+:311,_-:424,_het:1-1,_?:8-9	+:554,_-:180,_het:1-0,_?:8-11	+:468,_-:255,_het:1-1,_?:8-21	+:363,_-:374,_het:1-0,_?:8-8	+:504,_-:235,_het:1-0,_?:8-6	+:325,_-:230,_het:1-12,_?:8-178	+:305,_-:219,_het:1-2,_?:8-219	+:242,_-:190,_het:1-4,_?:8-309	+:303,_-:430,_het:1-1,_?:8-11	+:309,_-:434,_het:1-0,_?:8-2	+:528,_-:165,_het:1-3,_?:8-49	+:568,_-:170,_het:1-1,_?:8-6	+:529,_-:197,_het:1-11,_?:8-8	+:536,_-:195,_het:1-6,_?:8-8	+:562,_-:178,_het:1-0,_?:8-5	+:260,_-:476,_het:1-1,_?:8-8	+:279,_-:431,_het:1-0,_?:8-35	+:259,_-:390,_het:1-3,_?:8-93	+:310,_-:431,_het:1-1,_?:8-3	+:284,_-:455,_het:1-0,_?:8-6	+:335,_-:401,_het:1-0,_?:8-9
ALB67_set1							+:701,_-:0,_het:2-0,_?:51-0	+:506,_-:185,_het:2-3,_?:51-7	+:521,_-:172,_het:2-1,_?:51-7	+:493,_-:200,_het:2-1,_?:51-7	+:588,_-:111,_het:2-0,_?:51-2	+:579,_-:117,_het:2-2,_?:51-3	+:554,_-:141,_het:2-0,_?:51-6	+:285,_-:408,_het:2-3,_?:51-5	+:304,_-:391,_het:2-1,_?:51-5	+:306,_-:392,_het:2-1,_?:51-2	+:258,_-:387,_het:2-43,_?:51-13	+:282,_-:409,_het:2-0,_?:51-10	+:260,_-:407,_het:2-3,_?:51-31	+:272,_-:420,_het:2-6,_?:51-3	+:530,_-:161,_het:2-3,_?:51-7	+:540,_-:158,_het:2-0,_?:51-3	+:389,_-:171,_het:2-127,_?:51-14	+:444,_-:250,_het:2-1,_?:51-6	+:456,_-:229,_het:2-1,_?:51-15	+:276,_-:419,_het:2-1,_?:51-5	+:463,_-:226,_het:2-3,_?:51-9	+:300,_-:394,_het:2-2,_?:51-5	+:314,_-:378,_het:2-1,_?:51-8	+:506,_-:186,_het:2-0,_?:51-9	+:439,_-:242,_het:2-1,_?:51-19	+:349,_-:344,_het:2-0,_?:51-8	+:462,_-:234,_het:2-0,_?:51-5	+:357,_-:192,_het:2-12,_?:51-140	+:318,_-:197,_het:2-2,_?:51-184	+:257,_-:166,_het:2-4,_?:51-274	+:298,_-:391,_het:2-1,_?:51-11	+:311,_-:388,_het:2-0,_?:51-2	+:481,_-:172,_het:2-3,_?:51-45	+:515,_-:180,_het:2-1,_?:51-5	+:498,_-:188,_het:2-8,_?:51-7	+:508,_-:180,_het:2-6,_?:51-7	+:515,_-:182,_het:2-0,_?:51-4	+:280,_-:413,_het:2-1,_?:51-7	+:282,_-:386,_het:2-0,_?:51-33	+:268,_-:341,_het:2-3,_?:51-89	+:323,_-:373,_het:2-1,_?:51-4	+:288,_-:408,_het:2-0,_?:51-5	+:347,_-:347,_het:2-0,_?:51-7
BAT477_set1								+:740,_-:0,_het:3-0,_?:11-0	+:618,_-:114,_het:3-1,_?:11-7	+:556,_-:177,_het:3-0,_?:11-7	+:588,_-:150,_het:3-0,_?:11-2	+:579,_-:156,_het:3-2,_?:11-3	+:597,_-:137,_het:3-0,_?:11-6	+:269,_-:461,_het:3-3,_?:11-7	+:292,_-:442,_het:3-0,_?:11-6	+:327,_-:409,_het:3-1,_?:11-3	+:256,_-:425,_het:3-45,_?:11-14	+:289,_-:441,_het:3-0,_?:11-10	+:249,_-:455,_het:3-3,_?:11-33	+:255,_-:475,_het:3-7,_?:11-3	+:615,_-:116,_het:3-3,_?:11-6	+:572,_-:165,_het:3-0,_?:11-3	+:380,_-:207,_het:3-139,_?:11-14	+:449,_-:285,_het:3-0,_?:11-6	+:454,_-:266,_het:3-1,_?:11-19	+:258,_-:476,_het:3-1,_?:11-5	+:488,_-:239,_het:3-3,_?:11-10	+:304,_-:429,_het:3-2,_?:11-5	+:321,_-:409,_het:3-1,_?:11-9	+:559,_-:170,_het:3-0,_?:11-11	+:461,_-:257,_het:3-1,_?:11-21	+:367,_-:365,_het:3-0,_?:11-8	+:455,_-:279,_het:3-0,_?:11-6	+:328,_-:222,_het:3-11,_?:11-179	+:309,_-:210,_het:3-2,_?:11-219	+:264,_-:165,_het:3-4,_?:11-307	+:291,_-:437,_het:3-1,_?:11-11	+:309,_-:429,_het:3-0,_?:11-2	+:558,_-:132,_het:3-2,_?:11-48	+:658,_-:76,_het:3-1,_?:11-5	+:568,_-:153,_het:3-10,_?:11-9	+:535,_-:190,_het:3-6,_?:11-9	+:591,_-:143,_het:3-0,_?:11-6	+:262,_-:469,_het:3-1,_?:11-8	+:281,_-:425,_het:3-0,_?:11-34	+:263,_-:379,_het:3-3,_?:11-95	+:315,_-:420,_het:3-1,_?:11-4	+:276,_-:458,_het:3-0,_?:11-6	+:340,_-:391,_het:3-0,_?:11-9
BAT881_set1									+:742,_-:0,_het:1-0,_?:11-0	+:543,_-:191,_het:1-1,_?:11-7	+:588,_-:152,_het:1-0,_?:11-2	+:580,_-:157,_het:1-2,_?:11-3	+:602,_-:134,_het:1-0,_?:11-6	+:248,_-:484,_het:1-3,_?:11-7	+:269,_-:466,_het:1-1,_?:11-6	+:309,_-:429,_het:1-1,_?:11-3	+:252,_-:433,_het:1-44,_?:11-13	+:273,_-:459,_het:1-0,_?:11-10	+:219,_-:487,_het:1-3,_?:11-33	+:249,_-:483,_het:1-7,_?:11-3	+:606,_-:125,_het:1-3,_?:11-8	+:576,_-:163,_het:1-0,_?:11-3	+:364,_-:224,_het:1-139,_?:11-15	+:427,_-:308,_het:1-1,_?:11-6	+:422,_-:300,_het:1-1,_?:11-19	+:254,_-:483,_het:1-0,_?:11-5	+:480,_-:249,_het:1-3,_?:11-10	+:284,_-:452,_het:1-1,_?:11-5	+:296,_-:436,_het:1-1,_?:11-9	+:552,_-:179,_het:1-0,_?:11-11	+:436,_-:284,_het:1-1,_?:11-21	+:372,_-:362,_het:1-0,_?:11-8	+:439,_-:297,_het:1-0,_?:11-6	+:315,_-:236,_het:1-12,_?:11-179	+:294,_-:228,_het:1-2,_?:11-218	+:253,_-:177,_het:1-4,_?:11-308	+:280,_-:450,_het:1-1,_?:11-11	+:301,_-:439,_het:1-0,_?:11-2	+:542,_-:148,_het:1-3,_?:11-49	+:607,_-:128,_het:1-1,_?:11-6	+:571,_-:151,_het:1-11,_?:11-9	+:542,_-:186,_het:1-6,_?:11-8	+:575,_-:161,_het:1-0,_?:11-6	+:260,_-:473,_het:1-1,_?:11-8	+:275,_-:433,_het:1-0,_?:11-34	+:259,_-:387,_het:1-3,_?:11-93	+:300,_-:437,_het:1-1,_?:11-4	+:271,_-:465,_het:1-0,_?:11-6	+:336,_-:398,_het:1-0,_?:11-8
BAT93_set1										+:742,_-:0,_het:1-0,_?:11-0	+:573,_-:167,_het:1-0,_?:11-2	+:552,_-:186,_het:1-1,_?:11-3	+:561,_-:176,_het:1-0,_?:11-5	+:264,_-:468,_het:1-3,_?:11-7	+:277,_-:458,_het:1-1,_?:11-6	+:319,_-:419,_het:1-1,_?:11-3	+:260,_-:425,_het:1-43,_?:11-14	+:278,_-:455,_het:1-0,_?:11-9	+:245,_-:461,_het:1-3,_?:11-33	+:256,_-:476,_het:1-7,_?:11-3	+:557,_-:174,_het:1-3,_?:11-8	+:581,_-:159,_het:1-0,_?:11-2	+:435,_-:154,_het:1-139,_?:11-14	+:508,_-:227,_het:1-1,_?:11-6	+:487,_-:235,_het:1-1,_?:11-19	+:241,_-:495,_het:1-1,_?:11-5	+:521,_-:208,_het:1-3,_?:11-10	+:294,_-:441,_het:1-2,_?:11-5	+:300,_-:432,_het:1-1,_?:11-9	+:530,_-:202,_het:1-0,_?:11-10	+:486,_-:234,_het:1-1,_?:11-21	+:373,_-:361,_het:1-0,_?:11-8	+:516,_-:221,_het:1-0,_?:11-5	+:322,_-:231,_het:1-11,_?:11-178	+:296,_-:225,_het:1-2,_?:11-219	+:244,_-:187,_het:1-4,_?:11-307	+:282,_-:449,_het:1-1,_?:11-10	+:287,_-:453,_het:1-0,_?:11-2	+:501,_-:189,_het:1-3,_?:11-49	+:540,_-:195,_het:1-1,_?:11-6	+:510,_-:214,_het:1-10,_?:11-8	+:505,_-:224,_het:1-6,_?:11-7	+:536,_-:200,_het:1-0,_?:11-6	+:253,_-:480,_het:1-1,_?:11-8	+:261,_-:446,_het:1-0,_?:11-35	+:280,_-:366,_het:1-3,_?:11-93	+:301,_-:436,_het:1-1,_?:11-4	+:294,_-:442,_het:1-0,_?:11-6	+:341,_-:392,_het:1-0,_?:11-9
BFS10_set1											+:748,_-:0,_het:0-0,_?:6-0	+:625,_-:118,_het:0-2,_?:6-3	+:636,_-:106,_het:0-0,_?:6-6	+:283,_-:455,_het:0-3,_?:6-7	+:292,_-:449,_het:0-1,_?:6-6	+:317,_-:427,_het:0-1,_?:6-3	+:259,_-:430,_het:0-45,_?:6-14	+:284,_-:454,_het:0-0,_?:6-10	+:252,_-:460,_het:0-3,_?:6-33	+:252,_-:486,_het:0-7,_?:6-3	+:598,_-:139,_het:0-3,_?:6-8	+:609,_-:136,_het:0-0,_?:6-3	+:407,_-:185,_het:0-141,_?:6-15	+:469,_-:272,_het:0-1,_?:6-6	+:470,_-:258,_het:0-1,_?:6-19	+:260,_-:482,_het:0-1,_?:6-5	+:512,_-:223,_het:0-3,_?:6-10	+:299,_-:442,_het:0-2,_?:6-5	+:313,_-:425,_het:0-1,_?:6-9	+:579,_-:158,_het:0-0,_?:6-11	+:479,_-:248,_het:0-1,_?:6-20	+:381,_-:359,_het:0-0,_?:6-8	+:499,_-:243,_het:0-0,_?:6-6	+:319,_-:238,_het:0-12,_?:6-179	+:306,_-:220,_het:0-2,_?:6-220	+:252,_-:183,_het:0-4,_?:6-309	+:299,_-:437,_het:0-1,_?:6-11	+:305,_-:441,_het:0-0,_?:6-2	+:528,_-:168,_het:0-3,_?:6-49	+:594,_-:147,_het:0-1,_?:6-6	+:541,_-:187,_het:0-11,_?:6-9	+:533,_-:200,_het:0-6,_?:6-9	+:577,_-:165,_het:0-0,_?:6-6	+:258,_-:481,_het:0-1,_?:6-8	+:283,_-:430,_het:0-0,_?:6-35	+:274,_-:376,_het:0-3,_?:6-95	+:308,_-:435,_het:0-1,_?:6-4	+:287,_-:455,_het:0-0,_?:6-6	+:339,_-:400,_het:0-0,_?:6-9
BFS32_set1												+:745,_-:0,_het:2-0,_?:7-0	+:630,_-:110,_het:2-0,_?:7-5	+:258,_-:477,_het:2-3,_?:7-7	+:276,_-:462,_het:2-1,_?:7-6	+:294,_-:447,_het:2-1,_?:7-3	+:244,_-:442,_het:2-45,_?:7-14	+:264,_-:471,_het:2-0,_?:7-10	+:229,_-:481,_het:2-2,_?:7-33	+:237,_-:498,_het:2-7,_?:7-3	+:597,_-:137,_het:2-3,_?:7-8	+:594,_-:148,_het:2-0,_?:7-3	+:409,_-:180,_het:2-141,_?:7-15	+:490,_-:248,_het:2-1,_?:7-6	+:457,_-:268,_het:2-1,_?:7-19	+:238,_-:501,_het:2-1,_?:7-5	+:523,_-:209,_het:2-3,_?:7-10	+:288,_-:450,_het:2-2,_?:7-5	+:294,_-:442,_het:2-1,_?:7-8	+:551,_-:183,_het:2-0,_?:7-11	+:475,_-:248,_het:2-1,_?:7-21	+:349,_-:388,_het:2-0,_?:7-8	+:499,_-:240,_het:2-0,_?:7-6	+:300,_-:253,_het:2-12,_?:7-180	+:287,_-:237,_het:2-2,_?:7-219	+:238,_-:196,_het:2-4,_?:7-307	+:282,_-:451,_het:2-1,_?:7-11	+:289,_-:454,_het:2-0,_?:7-2	+:534,_-:159,_het:2-3,_?:7-49	+:578,_-:160,_het:2-1,_?:7-6	+:538,_-:187,_het:2-11,_?:7-9	+:561,_-:169,_het:2-6,_?:7-9	+:575,_-:164,_het:2-0,_?:7-6	+:239,_-:497,_het:2-1,_?:7-8	+:258,_-:453,_het:2-0,_?:7-34	+:249,_-:400,_het:2-3,_?:7-93	+:292,_-:448,_het:2-1,_?:7-4	+:267,_-:472,_het:2-0,_?:7-6	+:324,_-:412,_het:2-0,_?:7-9
BFS39_set1													+:744,_-:0,_het:0-0,_?:10-0	+:268,_-:466,_het:0-3,_?:10-7	+:294,_-:443,_het:0-1,_?:10-6	+:328,_-:412,_het:0-1,_?:10-3	+:252,_-:434,_het:0-44,_?:10-14	+:276,_-:459,_het:0-0,_?:10-9	+:246,_-:464,_het:0-2,_?:10-32	+:251,_-:483,_het:0-7,_?:10-3	+:619,_-:114,_het:0-3,_?:10-8	+:603,_-:139,_het:0-0,_?:10-2	+:394,_-:195,_het:0-140,_?:10-15	+:472,_-:265,_het:0-1,_?:10-6	+:460,_-:264,_het:0-1,_?:10-19	+:256,_-:482,_het:0-1,_?:10-5	+:493,_-:238,_het:0-3,_?:10-10	+:308,_-:429,_het:0-2,_?:10-5	+:317,_-:417,_het:0-1,_?:10-9	+:555,_-:178,_het:0-0,_?:10-11	+:472,_-:250,_het:0-1,_?:10-21	+:375,_-:361,_het:0-0,_?:10-8	+:483,_-:255,_het:0-0,_?:10-6	+:317,_-:236,_het:0-12,_?:10-179	+:304,_-:218,_het:0-2,_?:10-220	+:257,_-:175,_het:0-4,_?:10-308	+:299,_-:433,_het:0-1,_?:10-11	+:307,_-:435,_het:0-0,_?:10-2	+:530,_-:163,_het:0-3,_?:10-48	+:590,_-:147,_het:0-1,_?:10-6	+:558,_-:166,_het:0-11,_?:10-9	+:520,_-:209,_het:0-6,_?:10-9	+:575,_-:163,_het:0-0,_?:10-6	+:257,_-:478,_het:0-1,_?:10-8	+:277,_-:432,_het:0-0,_?:10-35	+:266,_-:381,_het:0-3,_?:10-94	+:303,_-:436,_het:0-1,_?:10-4	+:283,_-:455,_het:0-0,_?:10-6	+:334,_-:401,_het:0-0,_?:10-9
CAL143_set1														+:740,_-:0,_het:3-0,_?:11-0	+:644,_-:90,_het:3-1,_?:11-5	+:619,_-:117,_het:3-1,_?:11-3	+:603,_-:82,_het:3-42,_?:11-13	+:616,_-:116,_het:3-0,_?:11-8	+:648,_-:57,_het:3-3,_?:11-32	+:656,_-:76,_het:3-6,_?:11-2	+:282,_-:448,_het:3-3,_?:11-7	+:261,_-:476,_het:3-0,_?:11-3	+:237,_-:350,_het:3-138,_?:11-15	+:275,_-:458,_het:3-1,_?:11-6	+:332,_-:388,_het:3-1,_?:11-19	+:644,_-:90,_het:3-1,_?:11-5	+:271,_-:456,_het:3-3,_?:11-10	+:620,_-:113,_het:3-2,_?:11-5	+:614,_-:116,_het:3-1,_?:11-9	+:296,_-:433,_het:3-0,_?:11-11	+:324,_-:395,_het:3-1,_?:11-20	+:499,_-:233,_het:3-0,_?:11-8	+:303,_-:431,_het:3-0,_?:11-6	+:325,_-:226,_het:3-12,_?:11-177	+:302,_-:217,_het:3-2,_?:11-219	+:244,_-:187,_het:3-4,_?:11-305	+:634,_-:95,_het:3-1,_?:11-10	+:642,_-:96,_het:3-0,_?:11-2	+:239,_-:449,_het:3-3,_?:11-49	+:286,_-:447,_het:3-1,_?:11-6	+:268,_-:454,_het:3-11,_?:11-7	+:278,_-:448,_het:3-6,_?:11-8	+:253,_-:482,_het:3-0,_?:11-5	+:648,_-:83,_het:3-1,_?:11-8	+:609,_-:96,_het:3-0,_?:11-35	+:518,_-:124,_het:3-3,_?:11-95	+:641,_-:94,_het:3-1,_?:11-4	+:669,_-:67,_het:3-0,_?:11-4	+:572,_-:159,_het:3-0,_?:11-9
CAL96_set1															+:743,_-:0,_het:1-0,_?:10-0	+:667,_-:72,_het:1-1,_?:10-3	+:577,_-:107,_het:1-45,_?:10-14	+:625,_-:108,_het:1-0,_?:10-10	+:626,_-:82,_het:1-3,_?:10-32	+:648,_-:85,_het:1-7,_?:10-3	+:304,_-:429,_het:1-3,_?:10-7	+:266,_-:474,_het:1-0,_?:10-3	+:247,_-:341,_het:1-140,_?:10-15	+:299,_-:438,_het:1-0,_?:10-6	+:348,_-:375,_het:1-1,_?:10-19	+:646,_-:91,_het:1-1,_?:10-5	+:287,_-:443,_het:1-3,_?:10-10	+:674,_-:62,_het:1-2,_?:10-5	+:669,_-:64,_het:1-1,_?:10-9	+:306,_-:426,_het:1-0,_?:10-11	+:333,_-:389,_het:1-1,_?:10-20	+:526,_-:209,_het:1-0,_?:10-8	+:322,_-:415,_het:1-0,_?:10-6	+:335,_-:217,_het:1-12,_?:10-179	+:310,_-:211,_het:1-2,_?:10-220	+:247,_-:185,_het:1-4,_?:10-307	+:698,_-:34,_het:1-1,_?:10-10	+:690,_-:51,_het:1-0,_?:10-2	+:247,_-:446,_het:1-2,_?:10-48	+:300,_-:437,_het:1-0,_?:10-6	+:283,_-:440,_het:1-11,_?:10-9	+:300,_-:428,_het:1-6,_?:10-9	+:266,_-:471,_het:1-0,_?:10-6	+:659,_-:75,_het:1-1,_?:10-8	+:630,_-:78,_het:1-0,_?:10-35	+:534,_-:111,_het:1-3,_?:10-95	+:676,_-:62,_het:1-1,_?:10-4	+:640,_-:98,_het:1-0,_?:10-5	+:575,_-:159,_het:1-0,_?:10-9
CIM9314_set1																+:746,_-:0,_het:1-0,_?:7-0	+:565,_-:122,_het:1-45,_?:7-14	+:602,_-:134,_het:1-0,_?:7-10	+:612,_-:98,_het:1-3,_?:7-33	+:622,_-:114,_het:1-7,_?:7-3	+:334,_-:401,_het:1-3,_?:7-8	+:299,_-:444,_het:1-0,_?:7-3	+:252,_-:339,_het:1-140,_?:7-15	+:308,_-:431,_het:1-1,_?:7-6	+:354,_-:372,_het:1-1,_?:7-19	+:629,_-:111,_het:1-1,_?:7-5	+:318,_-:415,_het:1-3,_?:7-10	+:652,_-:87,_het:1-2,_?:7-5	+:640,_-:96,_het:1-1,_?:7-9	+:334,_-:401,_het:1-0,_?:7-11	+:346,_-:378,_het:1-1,_?:7-21	+:511,_-:227,_het:1-0,_?:7-8	+:319,_-:421,_het:1-0,_?:7-6	+:332,_-:222,_het:1-12,_?:7-180	+:308,_-:215,_het:1-2,_?:7-221	+:252,_-:181,_het:1-4,_?:7-309	+:679,_-:57,_het:1-1,_?:7-9	+:695,_-:49,_het:1-0,_?:7-2	+:276,_-:418,_het:1-3,_?:7-49	+:333,_-:406,_het:1-1,_?:7-6	+:301,_-:425,_het:1-11,_?:7-9	+:300,_-:431,_het:1-6,_?:7-9	+:303,_-:437,_het:1-0,_?:7-6	+:635,_-:102,_het:1-1,_?:7-8	+:620,_-:93,_het:1-0,_?:7-33	+:514,_-:134,_het:1-3,_?:7-95	+:679,_-:63,_het:1-0,_?:7-4	+:621,_-:119,_het:1-0,_?:7-6	+:555,_-:182,_het:1-0,_?:7-9
COS16_set1																	+:691,_-:0,_het:45-0,_?:18-0	+:584,_-:100,_het:45-0,_?:18-7	+:581,_-:78,_het:45-3,_?:18-29	+:607,_-:75,_het:45-7,_?:18-2	+:262,_-:419,_het:45-3,_?:18-7	+:238,_-:451,_het:45-0,_?:18-2	+:234,_-:315,_het:45-129,_?:18-13	+:271,_-:413,_het:45-1,_?:18-6	+:326,_-:347,_het:45-1,_?:18-17	+:587,_-:99,_het:45-1,_?:18-4	+:263,_-:415,_het:45-3,_?:18-10	+:567,_-:117,_het:45-2,_?:18-5	+:548,_-:133,_het:45-1,_?:18-9	+:280,_-:401,_het:45-0,_?:18-10	+:316,_-:353,_het:45-1,_?:18-21	+:511,_-:172,_het:45-0,_?:18-8	+:305,_-:381,_het:45-0,_?:18-5	+:306,_-:204,_het:45-12,_?:18-169	+:288,_-:189,_het:45-2,_?:18-212	+:229,_-:170,_het:45-4,_?:18-288	+:581,_-:99,_het:45-1,_?:18-10	+:598,_-:91,_het:45-0,_?:18-2	+:231,_-:411,_het:45-3,_?:18-46	+:271,_-:414,_het:45-1,_?:18-5	+:232,_-:443,_het:45-11,_?:18-5	+:245,_-:433,_het:45-6,_?:18-7	+:253,_-:433,_het:45-0,_?:18-5	+:605,_-:77,_het:45-1,_?:18-8	+:544,_-:117,_het:45-0,_?:18-30	+:455,_-:145,_het:45-2,_?:18-89	+:571,_-:115,_het:45-1,_?:18-4	+:564,_-:122,_het:45-0,_?:18-5	+:507,_-:176,_het:45-0,_?:18-8
DAB230_set1																		+:740,_-:0,_het:0-0,_?:14-0	+:612,_-:95,_het:0-3,_?:14-30	+:646,_-:86,_het:0-7,_?:14-1	+:296,_-:433,_het:0-3,_?:14-8	+:262,_-:475,_het:0-0,_?:14-3	+:245,_-:341,_het:0-139,_?:14-15	+:300,_-:433,_het:0-1,_?:14-6	+:342,_-:379,_het:0-1,_?:14-18	+:611,_-:123,_het:0-1,_?:14-5	+:281,_-:446,_het:0-3,_?:14-10	+:609,_-:124,_het:0-2,_?:14-5	+:607,_-:123,_het:0-1,_?:14-9	+:304,_-:425,_het:0-0,_?:14-11	+:309,_-:410,_het:0-1,_?:14-20	+:552,_-:182,_het:0-0,_?:14-6	+:314,_-:420,_het:0-0,_?:14-6	+:313,_-:238,_het:0-11,_?:14-178	+:295,_-:226,_het:0-2,_?:14-217	+:242,_-:187,_het:0-4,_?:14-307	+:621,_-:107,_het:0-1,_?:14-11	+:627,_-:111,_het:0-0,_?:14-2	+:253,_-:436,_het:0-3,_?:14-48	+:305,_-:428,_het:0-1,_?:14-6	+:272,_-:450,_het:0-11,_?:14-7	+:284,_-:441,_het:0-6,_?:14-9	+:275,_-:459,_het:0-0,_?:14-6	+:619,_-:112,_het:0-1,_?:14-8	+:565,_-:140,_het:0-0,_?:14-35	+:506,_-:137,_het:0-3,_?:14-94	+:600,_-:135,_het:0-1,_?:14-4	+:589,_-:146,_het:0-0,_?:14-5	+:580,_-:151,_het:0-0,_?:14-9
DAB246_set1																			+:714,_-:0,_het:3-0,_?:37-0	+:657,_-:48,_het:3-7,_?:37-2	+:255,_-:448,_het:3-3,_?:37-8	+:223,_-:488,_het:3-0,_?:37-3	+:219,_-:346,_het:3-135,_?:37-14	+:269,_-:439,_het:3-1,_?:37-5	+:312,_-:382,_het:3-1,_?:37-19	+:634,_-:74,_het:3-1,_?:37-5	+:253,_-:449,_het:3-3,_?:37-9	+:610,_-:97,_het:3-2,_?:37-5	+:592,_-:112,_het:3-1,_?:37-9	+:268,_-:435,_het:3-0,_?:37-11	+:298,_-:394,_het:3-1,_?:37-21	+:509,_-:197,_het:3-0,_?:37-8	+:288,_-:420,_het:3-0,_?:37-6	+:308,_-:223,_het:3-11,_?:37-172	+:282,_-:213,_het:3-2,_?:37-217	+:230,_-:184,_het:3-4,_?:37-296	+:624,_-:78,_het:3-1,_?:37-11	+:629,_-:84,_het:3-0,_?:37-1	+:223,_-:468,_het:3-3,_?:37-20	+:263,_-:444,_het:3-1,_?:37-6	+:231,_-:463,_het:3-11,_?:37-9	+:241,_-:458,_het:3-6,_?:37-9	+:233,_-:475,_het:3-0,_?:37-6	+:632,_-:73,_het:3-1,_?:37-8	+:581,_-:99,_het:3-0,_?:37-34	+:507,_-:111,_het:3-3,_?:37-93	+:620,_-:89,_het:3-1,_?:37-4	+:615,_-:94,_het:3-0,_?:37-5	+:537,_-:168,_het:3-0,_?:37-9
DAB387_set1																				+:740,_-:0,_het:7-0,_?:7-0	+:261,_-:468,_het:7-3,_?:7-8	+:229,_-:508,_het:7-0,_?:7-3	+:234,_-:352,_het:7-139,_?:7-15	+:273,_-:460,_het:7-1,_?:7-6	+:323,_-:397,_het:7-1,_?:7-19	+:646,_-:88,_het:7-1,_?:7-5	+:251,_-:476,_het:7-3,_?:7-10	+:632,_-:101,_het:7-2,_?:7-5	+:618,_-:112,_het:7-1,_?:7-9	+:275,_-:454,_het:7-0,_?:7-11	+:300,_-:418,_het:7-1,_?:7-21	+:518,_-:215,_het:7-0,_?:7-7	+:288,_-:446,_het:7-0,_?:7-6	+:320,_-:230,_het:7-12,_?:7-178	+:294,_-:226,_het:7-2,_?:7-218	+:237,_-:193,_het:7-4,_?:7-306	+:639,_-:89,_het:7-1,_?:7-11	+:655,_-:83,_het:7-0,_?:7-2	+:220,_-:468,_het:7-3,_?:7-49	+:274,_-:459,_het:7-1,_?:7-6	+:243,_-:478,_het:7-11,_?:7-8	+:258,_-:468,_het:7-6,_?:7-8	+:247,_-:487,_het:7-0,_?:7-6	+:667,_-:65,_het:7-1,_?:7-7	+:605,_-:100,_het:7-0,_?:7-35	+:518,_-:126,_het:7-3,_?:7-93	+:645,_-:90,_het:7-1,_?:7-4	+:628,_-:107,_het:7-0,_?:7-5	+:564,_-:167,_het:7-0,_?:7-9
DOR364_set1																					+:739,_-:0,_het:3-0,_?:12-0	+:638,_-:98,_het:3-0,_?:12-3	+:392,_-:194,_het:3-138,_?:12-15	+:467,_-:266,_het:3-0,_?:12-6	+:442,_-:277,_het:3-1,_?:12-19	+:262,_-:471,_het:3-1,_?:12-5	+:496,_-:231,_het:3-3,_?:12-9	+:312,_-:420,_het:3-2,_?:12-5	+:322,_-:408,_het:3-1,_?:12-8	+:556,_-:172,_het:3-0,_?:12-11	+:462,_-:255,_het:3-1,_?:12-21	+:378,_-:353,_het:3-0,_?:12-8	+:474,_-:260,_het:3-0,_?:12-5	+:316,_-:234,_het:3-12,_?:12-177	+:300,_-:219,_het:3-2,_?:12-218	+:262,_-:167,_het:3-4,_?:12-306	+:307,_-:420,_het:3-1,_?:12-11	+:316,_-:421,_het:3-0,_?:12-2	+:544,_-:144,_het:3-2,_?:12-49	+:585,_-:147,_het:3-1,_?:12-6	+:563,_-:157,_het:3-11,_?:12-8	+:541,_-:184,_het:3-6,_?:12-8	+:583,_-:151,_het:3-0,_?:12-5	+:265,_-:466,_het:3-1,_?:12-7	+:284,_-:420,_het:3-0,_?:12-35	+:269,_-:373,_het:3-3,_?:12-94	+:314,_-:420,_het:3-1,_?:12-4	+:280,_-:453,_het:3-0,_?:12-6	+:344,_-:386,_het:3-0,_?:12-9
EAP9510_set1																						+:747,_-:0,_het:0-0,_?:7-0	+:396,_-:195,_het:0-141,_?:7-15	+:469,_-:271,_het:0-1,_?:7-6	+:459,_-:268,_het:0-1,_?:7-19	+:231,_-:510,_het:0-1,_?:7-5	+:496,_-:238,_het:0-3,_?:7-10	+:280,_-:460,_het:0-2,_?:7-5	+:289,_-:448,_het:0-1,_?:7-9	+:567,_-:169,_het:0-0,_?:7-11	+:462,_-:263,_het:0-1,_?:7-21	+:340,_-:399,_het:0-0,_?:7-8	+:489,_-:252,_het:0-0,_?:7-6	+:318,_-:238,_het:0-12,_?:7-179	+:302,_-:223,_het:0-2,_?:7-220	+:256,_-:178,_het:0-4,_?:7-309	+:274,_-:461,_het:0-1,_?:7-11	+:280,_-:465,_het:0-0,_?:7-2	+:543,_-:152,_het:0-3,_?:7-49	+:547,_-:193,_het:0-1,_?:7-6	+:570,_-:157,_het:0-11,_?:7-9	+:556,_-:177,_het:0-6,_?:7-8	+:590,_-:151,_het:0-0,_?:7-6	+:234,_-:504,_het:0-1,_?:7-8	+:253,_-:459,_het:0-0,_?:7-35	+:249,_-:401,_het:0-3,_?:7-94	+:285,_-:457,_het:0-1,_?:7-4	+:276,_-:465,_het:0-0,_?:7-6	+:323,_-:415,_het:0-0,_?:7-9
Flor_de_Junio_Victoria_set1																							+:594,_-:0,_het:141-0,_?:19-0	+:488,_-:100,_het:141-1,_?:19-5	+:492,_-:82,_het:141-1,_?:19-19	+:221,_-:368,_het:141-1,_?:19-4	+:455,_-:130,_het:141-2,_?:19-7	+:251,_-:338,_het:141-1,_?:19-4	+:271,_-:316,_het:141-0,_?:19-7	+:402,_-:182,_het:141-0,_?:19-10	+:454,_-:119,_het:141-1,_?:19-20	+:311,_-:277,_het:141-0,_?:19-6	+:519,_-:72,_het:141-0,_?:19-3	+:280,_-:161,_het:141-11,_?:19-142	+:257,_-:157,_het:141-2,_?:19-178	+:208,_-:132,_het:141-3,_?:19-251	+:243,_-:341,_het:141-1,_?:19-9	+:252,_-:340,_het:141-0,_?:19-2	+:365,_-:186,_het:141-3,_?:19-40	+:368,_-:222,_het:141-0,_?:19-4	+:402,_-:176,_het:141-9,_?:19-7	+:417,_-:165,_het:141-4,_?:19-8	+:411,_-:180,_het:141-0,_?:19-3	+:229,_-:360,_het:141-0,_?:19-5	+:240,_-:322,_het:141-0,_?:19-32	+:234,_-:284,_het:141-3,_?:19-73	+:266,_-:324,_het:141-1,_?:19-3	+:241,_-:347,_het:141-0,_?:19-6	+:301,_-:286,_het:141-0,_?:19-7
G11270_set1																								+:743,_-:0,_het:1-0,_?:10-0	+:539,_-:185,_het:1-1,_?:10-18	+:261,_-:476,_het:1-1,_?:10-5	+:568,_-:163,_het:1-3,_?:10-9	+:309,_-:427,_het:1-2,_?:10-5	+:321,_-:413,_het:1-1,_?:10-8	+:462,_-:270,_het:1-0,_?:10-11	+:514,_-:208,_het:1-1,_?:10-20	+:361,_-:375,_het:1-0,_?:10-7	+:572,_-:166,_het:1-0,_?:10-5	+:334,_-:218,_het:1-12,_?:10-179	+:310,_-:211,_het:1-2,_?:10-220	+:258,_-:171,_het:1-4,_?:10-310	+:297,_-:434,_het:1-1,_?:10-11	+:297,_-:444,_het:1-0,_?:10-2	+:420,_-:273,_het:1-2,_?:10-48	+:444,_-:294,_het:1-1,_?:10-4	+:448,_-:275,_het:1-11,_?:10-9	+:477,_-:251,_het:1-6,_?:10-9	+:465,_-:273,_het:1-0,_?:10-5	+:271,_-:463,_het:1-1,_?:10-8	+:288,_-:420,_het:1-0,_?:10-35	+:299,_-:347,_het:1-3,_?:10-94	+:316,_-:422,_het:1-1,_?:10-4	+:303,_-:434,_het:1-0,_?:10-6	+:374,_-:360,_het:1-0,_?:10-9
G11360_set1																									+:730,_-:0,_het:1-0,_?:23-0	+:318,_-:406,_het:1-1,_?:23-5	+:517,_-:200,_het:1-3,_?:23-10	+:362,_-:361,_het:1-2,_?:23-5	+:366,_-:354,_het:1-1,_?:23-9	+:463,_-:257,_het:1-0,_?:23-10	+:562,_-:149,_het:1-0,_?:23-19	+:383,_-:340,_het:1-0,_?:23-7	+:549,_-:176,_het:1-0,_?:23-5	+:351,_-:196,_het:1-12,_?:23-171	+:328,_-:187,_het:1-2,_?:23-213	+:262,_-:163,_het:1-4,_?:23-301	+:336,_-:382,_het:1-1,_?:23-11	+:351,_-:377,_het:1-0,_?:23-2	+:423,_-:255,_het:1-3,_?:23-49	+:433,_-:291,_het:1-1,_?:23-5	+:473,_-:238,_het:1-10,_?:23-9	+:476,_-:239,_het:1-6,_?:23-9	+:475,_-:249,_het:1-0,_?:23-6	+:325,_-:396,_het:1-1,_?:23-8	+:337,_-:359,_het:1-0,_?:23-34	+:303,_-:333,_het:1-2,_?:23-92	+:355,_-:370,_het:1-1,_?:23-4	+:328,_-:396,_het:1-0,_?:23-6	+:400,_-:322,_het:1-0,_?:23-8
G122_set1																										+:744,_-:0,_het:1-0,_?:9-0	+:255,_-:476,_het:1-3,_?:9-10	+:626,_-:112,_het:1-2,_?:9-4	+:622,_-:112,_het:1-1,_?:9-9	+:279,_-:454,_het:1-0,_?:9-11	+:312,_-:411,_het:1-1,_?:9-20	+:521,_-:215,_het:1-0,_?:9-8	+:298,_-:440,_het:1-0,_?:9-6	+:327,_-:227,_het:1-12,_?:9-178	+:296,_-:226,_het:1-2,_?:9-220	+:243,_-:187,_het:1-4,_?:9-310	+:647,_-:85,_het:1-1,_?:9-11	+:660,_-:82,_het:1-0,_?:9-2	+:226,_-:466,_het:1-3,_?:9-49	+:277,_-:460,_het:1-1,_?:9-6	+:244,_-:480,_het:1-11,_?:9-9	+:260,_-:469,_het:1-6,_?:9-9	+:235,_-:503,_het:1-0,_?:9-6	+:667,_-:69,_het:1-1,_?:9-7	+:620,_-:89,_het:1-0,_?:9-35	+:526,_-:120,_het:1-3,_?:9-95	+:656,_-:83,_het:1-1,_?:9-4	+:640,_-:98,_het:1-0,_?:9-6	+:554,_-:181,_het:1-0,_?:9-9
G14519_set1																											+:737,_-:0,_het:3-0,_?:14-0	+:299,_-:431,_het:3-2,_?:14-5	+:310,_-:417,_het:3-1,_?:14-9	+:505,_-:221,_het:3-0,_?:14-11	+:527,_-:190,_het:3-1,_?:14-19	+:370,_-:359,_het:3-0,_?:14-8	+:535,_-:197,_het:3-0,_?:14-5	+:332,_-:218,_het:3-12,_?:14-175	+:301,_-:217,_het:3-2,_?:14-217	+:259,_-:170,_het:3-4,_?:14-304	+:290,_-:436,_het:3-1,_?:14-10	+:294,_-:441,_het:3-0,_?:14-2	+:469,_-:217,_het:3-3,_?:14-48	+:478,_-:252,_het:3-1,_?:14-6	+:486,_-:231,_het:3-11,_?:14-9	+:506,_-:216,_het:3-6,_?:14-9	+:492,_-:240,_het:3-0,_?:14-5	+:255,_-:473,_het:3-1,_?:14-8	+:292,_-:410,_het:3-0,_?:14-35	+:292,_-:351,_het:3-1,_?:14-93	+:305,_-:428,_het:3-1,_?:14-3	+:293,_-:438,_het:3-0,_?:14-6	+:367,_-:361,_het:3-0,_?:14-9
G19833_set1																												+:743,_-:0,_het:2-0,_?:9-0	+:702,_-:31,_het:2-1,_?:9-9	+:322,_-:410,_het:2-0,_?:9-11	+:344,_-:378,_het:2-1,_?:9-20	+:504,_-:231,_het:2-0,_?:9-8	+:326,_-:411,_het:2-0,_?:9-6	+:338,_-:215,_het:2-11,_?:9-179	+:321,_-:201,_het:2-2,_?:9-219	+:254,_-:176,_het:2-4,_?:9-309	+:667,_-:65,_het:2-1,_?:9-10	+:679,_-:62,_het:2-0,_?:9-2	+:269,_-:423,_het:2-3,_?:9-48	+:318,_-:418,_het:2-1,_?:9-6	+:286,_-:437,_het:2-11,_?:9-9	+:301,_-:427,_het:2-6,_?:9-9	+:283,_-:454,_het:2-0,_?:9-6	+:639,_-:96,_het:2-1,_?:9-7	+:622,_-:86,_het:2-0,_?:9-35	+:520,_-:125,_het:2-3,_?:9-95	+:656,_-:82,_het:2-1,_?:9-4	+:627,_-:110,_het:2-0,_?:9-6	+:585,_-:149,_het:2-0,_?:9-9
G19839_set1																													+:740,_-:0,_het:1-0,_?:13-0	+:330,_-:399,_het:1-0,_?:13-11	+:349,_-:369,_het:1-1,_?:13-21	+:509,_-:223,_het:1-0,_?:13-8	+:344,_-:390,_het:1-0,_?:13-6	+:339,_-:213,_het:1-12,_?:13-176	+:324,_-:199,_het:1-2,_?:13-215	+:257,_-:171,_het:1-4,_?:13-308	+:651,_-:77,_het:1-1,_?:13-11	+:667,_-:71,_het:1-0,_?:13-2	+:277,_-:411,_het:1-3,_?:13-49	+:335,_-:398,_het:1-1,_?:13-6	+:307,_-:413,_het:1-11,_?:13-9	+:315,_-:410,_het:1-6,_?:13-9	+:297,_-:437,_het:1-0,_?:13-6	+:631,_-:100,_het:1-1,_?:13-8	+:624,_-:81,_het:1-0,_?:13-35	+:523,_-:121,_het:1-3,_?:13-93	+:659,_-:76,_het:1-1,_?:13-4	+:624,_-:110,_het:1-0,_?:13-6	+:589,_-:142,_het:1-0,_?:13-9
G21212_set1																														+:739,_-:0,_het:0-0,_?:15-0	+:468,_-:249,_het:0-1,_?:15-21	+:390,_-:342,_het:0-0,_?:15-7	+:492,_-:241,_het:0-0,_?:15-6	+:324,_-:228,_het:0-12,_?:15-175	+:308,_-:215,_het:0-2,_?:15-214	+:267,_-:165,_het:0-4,_?:15-303	+:315,_-:413,_het:0-1,_?:15-10	+:327,_-:410,_het:0-0,_?:15-2	+:531,_-:158,_het:0-3,_?:15-47	+:550,_-:182,_het:0-1,_?:15-6	+:520,_-:200,_het:0-10,_?:15-9	+:520,_-:205,_het:0-6,_?:15-8	+:537,_-:196,_het:0-0,_?:15-6	+:279,_-:451,_het:0-1,_?:15-8	+:313,_-:391,_het:0-0,_?:15-35	+:297,_-:346,_het:0-3,_?:15-93	+:325,_-:409,_het:0-1,_?:15-4	+:311,_-:422,_het:0-0,_?:15-6	+:364,_-:366,_het:0-0,_?:15-9
G2333_set1																															+:728,_-:0,_het:1-0,_?:25-0	+:383,_-:337,_het:1-0,_?:25-8	+:546,_-:177,_het:1-0,_?:25-5	+:352,_-:193,_het:1-12,_?:25-171	+:327,_-:190,_het:1-2,_?:25-209	+:270,_-:157,_het:1-4,_?:25-297	+:332,_-:385,_het:1-1,_?:25-10	+:343,_-:383,_het:1-0,_?:25-2	+:419,_-:257,_het:1-3,_?:25-49	+:465,_-:256,_het:1-1,_?:25-6	+:463,_-:246,_het:1-11,_?:25-8	+:473,_-:241,_het:1-5,_?:25-9	+:479,_-:244,_het:1-0,_?:25-5	+:313,_-:407,_het:1-1,_?:25-7	+:323,_-:371,_het:1-0,_?:25-34	+:294,_-:337,_het:1-2,_?:25-95	+:353,_-:370,_het:1-1,_?:25-4	+:322,_-:401,_het:1-0,_?:25-5	+:396,_-:326,_het:1-0,_?:25-6
G23823-E_set1																																+:742,_-:0,_het:0-0,_?:12-0	+:393,_-:343,_het:0-0,_?:12-6	+:319,_-:233,_het:0-12,_?:12-178	+:291,_-:231,_het:0-2,_?:12-218	+:247,_-:183,_het:0-4,_?:12-308	+:527,_-:203,_het:0-1,_?:12-11	+:523,_-:217,_het:0-0,_?:12-2	+:338,_-:352,_het:0-3,_?:12-49	+:392,_-:344,_het:0-1,_?:12-5	+:348,_-:374,_het:0-11,_?:12-9	+:364,_-:364,_het:0-6,_?:12-8	+:342,_-:394,_het:0-0,_?:12-6	+:525,_-:208,_het:0-1,_?:12-8	+:499,_-:208,_het:0-0,_?:12-35	+:478,_-:167,_het:0-3,_?:12-94	+:513,_-:224,_het:0-1,_?:12-4	+:522,_-:214,_het:0-0,_?:12-6	+:526,_-:207,_het:0-0,_?:12-9
G2402_set1																																	+:744,_-:0,_het:0-0,_?:10-0	+:350,_-:205,_het:0-12,_?:10-177	+:324,_-:199,_het:0-2,_?:10-219	+:262,_-:170,_het:0-4,_?:10-308	+:316,_-:416,_het:0-1,_?:10-11	+:322,_-:420,_het:0-0,_?:10-2	+:446,_-:246,_het:0-3,_?:10-49	+:446,_-:291,_het:0-1,_?:10-6	+:462,_-:263,_het:0-11,_?:10-8	+:491,_-:239,_het:0-6,_?:10-8	+:469,_-:270,_het:0-0,_?:10-5	+:291,_-:444,_het:0-1,_?:10-8	+:305,_-:404,_het:0-0,_?:10-35	+:298,_-:350,_het:0-3,_?:10-93	+:340,_-:399,_het:0-1,_?:10-4	+:319,_-:419,_het:0-0,_?:10-6	+:360,_-:375,_het:0-0,_?:10-9
G35346-3Q_set1																																		+:558,_-:0,_het:12-0,_?:184-0	+:450,_-:27,_het:12-2,_?:184-79	+:338,_-:49,_het:12-2,_?:184-169	+:328,_-:219,_het:12-1,_?:184-10	+:341,_-:215,_het:12-0,_?:184-2	+:284,_-:239,_het:12-3,_?:184-32	+:331,_-:223,_het:12-1,_?:184-3	+:315,_-:230,_het:12-8,_?:184-5	+:328,_-:221,_het:12-4,_?:184-5	+:318,_-:236,_het:12-0,_?:184-4	+:327,_-:224,_het:12-1,_?:184-6	+:319,_-:216,_het:12-0,_?:184-23	+:293,_-:186,_het:12-3,_?:184-76	+:345,_-:210,_het:12-1,_?:184-2	+:332,_-:222,_het:12-0,_?:184-4	+:351,_-:202,_het:12-0,_?:184-5
G35375-2P_set1																																			+:527,_-:0,_het:2-0,_?:225-0	+:324,_-:51,_het:2-3,_?:225-149	+:304,_-:214,_het:2-1,_?:225-8	+:319,_-:207,_het:2-0,_?:225-1	+:267,_-:218,_het:2-2,_?:225-40	+:317,_-:207,_het:2-1,_?:225-2	+:299,_-:214,_het:2-8,_?:225-6	+:307,_-:210,_het:2-4,_?:225-6	+:303,_-:218,_het:2-0,_?:225-6	+:300,_-:219,_het:2-1,_?:225-7	+:300,_-:207,_het:2-0,_?:225-20	+:267,_-:187,_het:2-3,_?:225-70	+:315,_-:210,_het:2-1,_?:225-1	+:305,_-:218,_het:2-0,_?:225-4	+:322,_-:200,_het:2-0,_?:225-5
G40001_set1																																				+:435,_-:0,_het:4-0,_?:315-0	+:246,_-:183,_het:4-0,_?:315-6	+:260,_-:175,_het:4-0,_?:315-0	+:234,_-:168,_het:4-2,_?:315-31	+:265,_-:166,_het:4-1,_?:315-3	+:253,_-:172,_het:4-7,_?:315-3	+:254,_-:174,_het:4-3,_?:315-4	+:258,_-:172,_het:4-0,_?:315-5	+:245,_-:184,_het:4-1,_?:315-5	+:236,_-:182,_het:4-0,_?:315-17	+:229,_-:148,_het:4-3,_?:315-55	+:253,_-:179,_het:4-1,_?:315-2	+:242,_-:190,_het:4-0,_?:315-3	+:269,_-:165,_het:4-0,_?:315-1
G4494_set1																																					+:738,_-:0,_het:1-0,_?:15-0	+:695,_-:41,_het:1-0,_?:15-2	+:256,_-:430,_het:1-3,_?:15-49	+:306,_-:425,_het:1-1,_?:15-6	+:277,_-:441,_het:1-11,_?:15-9	+:296,_-:427,_het:1-6,_?:15-9	+:268,_-:464,_het:1-0,_?:15-6	+:653,_-:76,_het:1-1,_?:15-8	+:624,_-:80,_het:1-0,_?:15-34	+:534,_-:110,_het:1-3,_?:15-91	+:682,_-:51,_het:1-1,_?:15-4	+:640,_-:93,_het:1-0,_?:15-5	+:563,_-:166,_het:1-0,_?:15-9
G4523_set1																																						+:748,_-:0,_het:0-0,_?:6-0	+:266,_-:431,_het:0-3,_?:6-48	+:327,_-:415,_het:0-1,_?:6-5	+:285,_-:443,_het:0-11,_?:6-9	+:299,_-:434,_het:0-6,_?:6-9	+:288,_-:454,_het:0-0,_?:6-6	+:668,_-:71,_het:0-1,_?:6-8	+:643,_-:70,_het:0-0,_?:6-35	+:532,_-:118,_het:0-3,_?:6-95	+:687,_-:56,_het:0-1,_?:6-4	+:635,_-:107,_het:0-0,_?:6-6	+:587,_-:152,_het:0-0,_?:6-9
G4825_set1																																							+:698,_-:0,_het:3-0,_?:53-0	+:548,_-:143,_het:3-1,_?:53-6	+:515,_-:163,_het:3-11,_?:53-9	+:482,_-:201,_het:3-6,_?:53-9	+:549,_-:143,_het:3-0,_?:53-6	+:227,_-:462,_het:3-1,_?:53-8	+:255,_-:408,_het:3-0,_?:53-35	+:227,_-:373,_het:3-3,_?:53-95	+:269,_-:424,_het:3-1,_?:53-4	+:246,_-:446,_het:3-0,_?:53-6	+:315,_-:374,_het:3-0,_?:53-9
ICA_BUNSI_set1																																								+:743,_-:0,_het:1-0,_?:10-0	+:562,_-:161,_het:1-11,_?:10-9	+:525,_-:203,_het:1-6,_?:10-9	+:570,_-:167,_het:1-0,_?:10-6	+:280,_-:454,_het:1-1,_?:10-8	+:299,_-:409,_het:1-0,_?:10-35	+:282,_-:364,_het:1-3,_?:10-94	+:331,_-:407,_het:1-1,_?:10-4	+:295,_-:442,_het:1-0,_?:10-6	+:360,_-:374,_het:1-0,_?:10-9
INB827_set1																																									+:730,_-:0,_het:11-0,_?:13-0	+:624,_-:94,_het:11-6,_?:13-6	+:604,_-:121,_het:11-0,_?:13-5	+:246,_-:476,_het:11-1,_?:13-7	+:281,_-:414,_het:11-0,_?:13-35	+:264,_-:369,_het:11-3,_?:13-94	+:298,_-:427,_het:11-1,_?:13-4	+:274,_-:450,_het:11-0,_?:13-6	+:336,_-:385,_het:11-0,_?:13-9
INB841_set1																																										+:735,_-:0,_het:6-0,_?:13-0	+:568,_-:163,_het:6-0,_?:13-4	+:259,_-:467,_het:6-1,_?:13-8	+:292,_-:408,_het:6-0,_?:13-35	+:282,_-:357,_het:6-3,_?:13-93	+:312,_-:418,_het:6-1,_?:13-4	+:294,_-:435,_het:6-0,_?:13-6	+:345,_-:381,_het:6-0,_?:13-9
INB870_set1																																											+:744,_-:0,_het:0-0,_?:10-0	+:245,_-:490,_het:0-1,_?:10-8	+:264,_-:445,_het:0-0,_?:10-35	+:246,_-:401,_het:0-3,_?:10-94	+:292,_-:447,_het:0-1,_?:10-4	+:250,_-:488,_het:0-0,_?:10-6	+:324,_-:411,_het:0-0,_?:10-9
Jalo_EEP_558_set1																																												+:741,_-:0,_het:1-0,_?:12-0	+:620,_-:86,_het:1-0,_?:12-35	+:531,_-:114,_het:1-3,_?:12-93	+:661,_-:75,_het:1-1,_?:12-4	+:628,_-:107,_het:1-0,_?:12-6	+:566,_-:166,_het:1-0,_?:12-9
MAC31_set1																																													+:715,_-:0,_het:0-0,_?:39-0	+:505,_-:112,_het:0-3,_?:39-95	+:638,_-:74,_het:0-0,_?:39-3	+:618,_-:91,_het:0-0,_?:39-6	+:577,_-:129,_het:0-0,_?:39-9
MBC26_set1																																														+:652,_-:0,_het:3-0,_?:99-0	+:532,_-:116,_het:3-1,_?:99-3	+:554,_-:92,_het:3-0,_?:99-6	+:514,_-:131,_het:3-0,_?:99-7
MBC36_set1																																															+:745,_-:0,_het:1-0,_?:8-0	+:663,_-:76,_het:1-0,_?:8-6	+:581,_-:155,_het:1-0,_?:8-9
MBC40_set1																																																+:744,_-:0,_het:0-0,_?:10-0	+:588,_-:147,_het:0-0,_?:10-9
MBC46_set1																																																	+:741,_-:0,_het:0-0,_?:13-0
MCA16_set1
MCM1015_set1
MD23–24_set1
MIB778_set1
MNC257_set1
MNC311_set1
MNC358_set1
Montcalm_set1
Natal_Sugar_set1
NUA35_set1
NUA398_set1
NUC177_set1
NUC342_set1
PAN127_set1
Pinto_Saltillo_set1
Pinto_Villa_set1
RAA21_set1
Red_Canadian_Wonder_set1
SAB258_set1
SAB259_set1
SAB620_set1
SAB626_set1
SAB628_set1
SAB659_set1
SCN10_set1
SCR2_set1
SCR42_set1
SCR9_set1
SEA5_set1
SEC16_set1
SEN56_set1
SEQ1003_set1
SEQ1027_set1
SEQ11_set1
SER16_set1
SER22_set1
SER48_set1
SER8_set1
SMB17_set1
SMC17_set1
SMC33_set1
SMC40_set1
SUG131_set1
SXB412_set1
SXB743_set1
SXB405_set1
A222_set2
A286_set2
AB136_set2
ACOS16_set2
AFR708_set2
AND10_set2
AND277_set2
AND620_set2
Awash1_set2
Awash_Melka_set2
BAT332_set2
BRB194_set2
CAB2_set2
CAL123_set2
CAL143_set2
CAL96_set2
Canpsula_set2
CIM9314-36_set2
Cornell49-242_set2
Decelaya_set2
Don_Timeteo_set2
FEB192_set2
Flor_De_Mayo_set2
G10474_set2
G21212_set2
G2858_set2
G5686_set2
GLP2_set2
GLP585_set2
HM21-7_set2
JESCA_set2
Kanyebwa_set2
KAT56_set2
KATB1_set2
KATB9_set2
LSA32_set2
MCM1015_set2
MCM2001_set2
MCM5001_set2
Mexican142_set2
Mexico_54_set2
Michelite_set2
Michigan_Dark_Kidney_Red_set2
Mlama127_set2
MLB49-89A_set2
Montcalm_set2
Msole_set2
NABE12C_set2
NABE15_set2
NABE16_set2
NABE4_set2
Nasir_set2
PAN150_set2
PI207262_set2
Ranjorombey_set2
RWR1873_set2
RWR2075_set2
RWR2154_set2
RWR2245_set2
RWR719_set2
RWV1129_set2
SAB620_set2
SAB622_set2
SAB623_set2
SAB626_set2
SAB629_set2
SAB630_set2
SAB659_set2
SAB686_set2
SAB712_set2
SAB713_set2
SCAM80cm_set2
SEA15_set2
SEA5_set2
SELIAN97_set2
SER125_set2
SER128_set2
SER16_set2
SER176_set2
SER30_set2
SER48_set2
SER82_set2
SUG131_set2
TO_set2
TU_set2
UBR(92)25_set2
Urugezi_set2
VAX1_set2
VAX2_set2
VAX3_set2
VAX4_set2
VAX5_set2
VTT923_set2
Widusa_set2
AB136_set3
ACOS_Red_set3
AFR708-1_set3
AFR708-2_set3
AFR702_r2_set3
Akaryose_set3
Amahunja_set3
Amarelo_set3
Amendoin_set3
AND101_set3
AND102_set3
AND620_set3
Awash1_set3
Ayenew1_set3
Ayenew2_set3
Ayenew3_set3
Balon_Bayo_set3
BAT332_set3
Bihongo_set3
Bilfa4_r2_set3
Bilfa4_r1_set3
Bisera_set3
Black_Wonder_set3
BFS471_set3
BFS472_set3
Bukoba_set3
Bwshamba1_set3
Bwshamba2_set3
CAB2_set3
CAL143_set3
CAL96_set3
Canada1_set3
Canada2_set3
Canada3_set3
Canario1_set3
Canario2_set3
Canpsula_set3
Carioca_Kibala_set3
Cebo_set3
Chambeshi_set3
Cheupe_r2_set3
Cheupe_r1_set3
Chumbocela_set3
CIM9314-36_set3
CIM9314-37_set3
Cornell49-2421_set3
Cornell49-2422_set3
Dintu_set3
Don_Timoteo_set3
DOR554-1_set3
DOR554-5_set3
DOR811_set3
EG21_set3
ETAW206K_set3
Ethiopia_JESCA_set3
ETOW20I6F_set3
Flor_de_Mayo_set3
G12796_set3
G1375_set3
G1378_set3
G22501_set3
G2252_set3
G2333_set3
G5686_set3
G685_set3
Gasirida_set3
Gitanga_set3
GLP2_set3
Gofta_set3
Gololi_set3
Hawasa_Dume_set3
Hesca_set3
HM21-71_set3
HM21-72_set3
Ibado1_set3
Ibado2_set3
Ibado3_set3
Ibihororo_set3
ICA_Quimbaya_set3
Ikinimba_set3
Il553_set3
Inamaruhire_set3
Incomparatable_set3
JESCA_set3
JESCA_Ethiopia_set3
K131_set3
K132-3_set3
K132-4_set3
K132_set3
K20_set3
Kabale_set3
Kablanket9_set3
Kablanketi1_set3
Kablanketi10_set3
Kablanketi11_set3
Kablanketi2_set3
Kablanketi3_set3
Kablanketi4_set3
Kablanketi6_set3
Kablanketi7_set3
Kablanketi8_set3
Kablanketi_Ndefu_set3
Kablanketi5_set3
Kabuku1_set3
Kabuku2_set3
Kabulangeti_set3
Kalambo_set3
Kalembe_set3
Kalungu_set3
Kanyebwa_set3
Kapisha_set3
Kasukanywele1_set3
Kasukanywele2_set3
KATB1_set3
Katarina_Cela_set3
KATB9_set3
Katwela_set3
Kiangala_set3
Kiangwe_set3
Kiboroni_set3
Kibumbula_set3
Kigoma_set3
Kijuvu_set3
Kijuvu1_set3
Kijuvu2_set3
Kijuvu3_set3
Kilombero_set3
Kiryugaramye_set3
Kisapuli_set3
Kisola_set3
Kokola_set3
Line251_set3
Line258_set3
LMB49_set3
LSA32_set3
LSK_yellow_set3
Lukupa_set3
Lunda21_set3
Lushala_set3
Lwangeni_set3
Lyambai_set3
Lyamungu85_r2_set3
Lyamungu85_r1_set3
Lyamungu90_set3
Maalasa_set3
Mabuku_set3
MAC42_set3
Maharagwe_Makubwa_set3
Maharagwe_Soja_set3
Malawi_Green_set3
Masindi_Yellow_Large_set3
Masindi_Yellow_Round_set3
Masusu_set3
Matenga_Kibala_set3
Maulasi1_set3
Maulasi2_set3
Mbala_Mix_set3
Mbereshi_set3
Mbulamutwe_set3
MDRK_set3
Melke_r1_set3
Melke_r2_set3
MEX142_set3
MEX222_set3
Mkokola_set3
Mlama127_set3
MLB49_set3
Moono_set3
Moro1_set3
Moro2_set3
Mrike_set3
Mrondo_set3
Msafiri_set3
Mshoronyloni_set3
Msoloni_set3
Mukungugu_set3
Musego_set3
NABE12C_set3
NABE15_set3
NABE16_set3
NABE3_set3
NABE4-1_set3
NABE4-2_set3
NABE8C_set3
NABE9C_set3
NAGAGA_set3
Nakanja_set3
Namwanga_set3
Ngwaku_set3
Ngwinxcab2_set3
Njano1_set3
Njano2_set3
Njano3_set3
Nyamhonga_Mwekundu_set3
Nyayo_set3
Ohilio_De_Perdiz_set3
Omo95_set3
PAD3_set3
PAD72_set3
PAO3_set3
Pesa_r1_set3
Pesa_r2_set3
PI207262_set3
PI209802_set3
PI209804_set3
PI209808_set3
PI209815_set3
PI319706_set3
PI321094-D_set3
PI353536_set3
PI449428_set3
PI449430_set3
PI527337-B_set3
PI527337-C_set3
PI527337-F_set3
PI527508_set3
PI527521_set3
PI527530_set3
PI527538_set3
PI527540-A_set3
PI527540-B_set3
Poto_set3
Ranjonomby_set3
Red_Olryta_set3
Red_Woiy_set3
Red_Wolaita_set3
Red_Wolayta_set3
RHNO11_set3
RHNO12_set3
RHNO2_set3
RHNO21_set3
RHNO3_set3
RHNO4_set3
RHNO6_set3
RHNO9_set3
RI5.2_set3
RJI_set3
Roba1_set3
Rohondela_set3
Roja_set3
Rozikoko1_set3
RWR1091_set3
RWR1668_set3
RWR1946_set3
RWR2075_set3
RWR719_set3
Sadzu_set3
Salunde_set3
SARI1_set3
SARI3_set3
SARI4_set3
SCR37_set3
SELIAN05-1_set3
SELIAN05-2_set3
SELIAN06_set3
SELIAN94_set3
SELIAN97_set3
SEN98_1_set3
SEN98_2_set3
SER16_set3
Sewan97_set3
Sisi_set3
Sodan_set3
Solwezi_Mix_set3
Soya1_set3
Soya2_set3
Soya3_set3
Soya_Njano_set3
SUG131_set3
Tungulumilyango_set3
UBR95-2_set3
Urugezi_set3
Urwera_set3
Uyole96_set3
Uyole98_set3
VAX6_set3
W616447_set3
W616488_set3
W616489_set3
W616495_set3
W616500_set3
W616501_set3
W616529_set3
W616534_set3
W616535_set3
W616546_set3
W616547_set3
W661465_set3
Yellow_set3
Zawadi_set3
ALB123_set4
ALB21_set4
Bolivar_set4
BRB191_set4
BRB203_set4
BRB211_set4
BRB214-A_set4
BRB214-B_set4
BRB215_r2_set4
BRB215_r1_set4
BRB217_set4
BRB263_set4
BRB264_r2_set4
BRB264_r1_set4
BRB265-A_set4
BRB265-B_set4
BRB265_set4
BRB266_r2_set4
BRB266_r1_set4
BRB267-A_set4
BRB267-B_set4
BRB267_set4
BRB268_set4
Cherry_set4
DAB194_set4
DAB250_set4
DAB252_set4
DAB262_set4
DAB295_set4
DAB302_set4
DAB317_set4
DAB338_set4
DAB355_set4
DAB41_set4
DAB494_set4
DAB525_set4
DAB528_set4
DAB53_set4
DAB60_set4
DAB62_set4
DAB63_set4
DAB74_set4
DOR476_set4
DRK149_set4
G2333_set4
Gloria30TS_set4
ICA_Tundama_set4
Lyamungu90_set4
MAB351_set4
MAB352_set4
MAB353_set4
MAB354_set4
MAC47_set4
MAR1_set4
MAZ10_set4
MAZ109_set4
MAZ11_set4
MAZ110_set4
MAZ111_set4
MAZ112_set4
MAZ116_r1_set4
MAZ116_r2_set4
MAZ139_set4
MAZ14_set4
MAZ140_set4
MAZ141_set4
MAZ142_set4
MAZ143_set4
MAZ144_set4
MAZ145_r2_set4
MAZ146_set4
MAZ147_set4
MAZ148_set4
MAZ149_r1_set4
MAZ149_r2_set4
MAZ150_set4
MAZ151_set4
MAZ152_set4
MAZ153_set4
MAZ154_set4
MAZ155_set4
MAZ156_set4
MAZ157_set4
MAZ158_set4
MAZ159_set4
MAZ160_set4
MAZ161_set4
MAZ162_set4
MAZ163_set4
MAZ164_set4
MAZ165_set4
MAZ166_set4
MAZ167_set4
MAZ168_set4
MAZ169_set4
MAZ170_set4
MAZ171_set4
MAZ172_set4
MAZ173_r1_set4
MAZ173_r2_set4
MAZ174_set4
MAZ175_set4
MAZ176_set4
MAZ177_set4
MAZ180_set4
MAZ184_set4
MAZ185_r1_set4
MAZ185_r2_set4
MAZ186_set4
MAZ187_set4
MAZ188_set4
MAZ189_set4
MAZ190_set4
MAZ191_set4
MAZ192_set4
MAZ193_set4
MAZ194_set4
MAZ195_set4
MAZ196_set4
MAZ197_set4
MAZ198_set4
MAZ199_set4
MAZ2_set4
MAZ200_set4
MAZ201_set4
MAZ202_set4
MAZ203_set4
MAZ204_r1_set4
MAZ204_r2_set4
MAZ205_set4
MAZ206_set4
MAZ207_r1_set4
MAZ207_r2_set4
MAZ208_set4
MAZ209_set4
MAZ210_set4
MAZ211_r1_set4
MAZ211_r2_set4
MAZ212_set4
MAZ213_set4
MAZ216_set4
MAZ217_set4
MAZ23_set4
MAZ25_r1_set4
MAZ25_r2_set4
MAZ26_set4
MAZ28_set4
MAZ3_set4
MAZ31_set4
MAZ33_set4
MAZ34_set4
MAZ4_set4
MAZ42_r1_set4
MAZ42_r2_set4
MAZ47_set4
MAZ50_r1_set4
MAZ50_r2_set4
MAZ56_set4
MAZ87_set4
MAZ95_set4
MAZ96_set4
MNC470_set4
NUA277_set4
NUA35_set4
NUA457_set4
NUA552_set4
NUA561_set4
NUC168_set4
NUC476_set4
NUS7_set4
RAZ103_set4
RAZ104_set4
RAZ105_set4
RAZ107_set4
RAZ167_set4
RAZ168_set4
RAZ169_set4
RAZ170_set4
RCB593_set4
RMA58_set4
RMA68_set4
RMA69_set4
RMA70_set4
RMA71_set4
SAB575-A_set4
SAB575-B_set4
SAB576_set4
SAB581_set4
SAB617_set4
SAB621_set4
SAB686_set4
SEL1309_set4
SEQ1_set4
SEQ1003_set4
SEQ1006_set4
SEQ1027_set4
SEQ11-A_set4
SEQ11-B_set4
SER118-B_set4
SER118_set4
SIN526_set4
SMC44_set4
SMR113_set4
SMR129_set4
Sweet_set4
Talamanca_set4
VAX6_set4
Buteko_set5
Fungula_set5
German_set5
Kabulangeti_r1_set5
Kabulangeti_r2_set5
Kabulangeti_r3_set5
Kabulangeti_r4_set5
Kabulangeti_r5_set5
Kalandalanda_set5
Kapolopolo_set5
Lusaka_r1_set5
Lusaka_r2_set5
Lusaka_r3_set5
Lusaka_r4_set5
Lusaka_r5_set5
Pomba_set5
Solwezi_set5
Tamba_set5
White_r1_set5
White_r2_set5
White_r3_set5
Yellow_r1_set5
Yellow_r2_set5
Yellow_r3_set5
[truncated: 669 more columns]
