# Supplementary material for: Analyses of African common bean (Phaseolus vulgaris L.) germplasm using a SNP fingerprinting platform: diversity, quality control and molecular breeding
Source: Genet Resour Crop Evol. 2019 Feb 19;66(3):707–22. doi: 10.1007/s10722-019-00746-0 (PMC6424151; doi:10.1007/s10722-019-00746-0)
Supplement: Supplementary file 4 — List of identical germplasm samples. All genotype pairs are listed that are considered identical, based on less than 1% homozygous mismatches (XLSX 40 kb) [file 10722_2019_746_MOESM4_ESM.xlsx]

## Sheet: caption
Table ESM 4 List of identical germplasm samples
All genotype pairs are listed that are considered identical, based on less than 1% homozygous mismatches.

## Sheet: germplasm identity
Genotype 1	Genotype 2	# SNPS genotyped in sample 1	# SNPS genotyped in sample 2	# SNPs genotyped in both	# homozygous differences	% homozygous differences
AB 136_set2	AB136_set3	687	606	599	0	0
AB136_set3	AB 136_set2	606	687	599	0	0
ACOSRED_set3	Montcalm_set1	671	691	665	2	0.003
ACOSRED_set3	MONTCALM_set2	671	693	669	2	0.003
ACOSRED_set3	CIM9314-36_set1	696	694	693	1	0.0014
AFR 708_set2	AND 620_set2	688	691	686	0	0
AFR 708_set2	CAL 143_set2	688	691	686	0	0
AFR 708_set2	CIM 9314-36_set2	688	689	684	0	0
AFR 708_set2	Lyambai_set3	688	683	678	0	0
AFR 708_set2	AMENDOIN_set3	688	686	681	1	0.0015
AFR 708_set2	CAL143_set3	688	682	676	1	0.0015
AFR 708_set2	CIM9314_36_set3	688	673	667	1	0.0015
AFR 708_set2	AND620_set3	688	664	659	1	0.0015
AFR 708_set2	AND101_set3	688	679	674	1	0.0015
AFR 708_set2	HM 21-7_set2	688	686	681	3	0.0044
AFR 708_set2	CAL143_set1	688	690	684	0	0
AFR 708_set2	HAWASADUME_set3	688	685	680	3	0.0044
AFR 708_set2	AFR7081_set3	688	666	658	0	0
AFR7081_set3	CIM9314_36_set3	666	673	646	0	0
AFR7081_set3	CAL143_set3	666	682	654	0	0
AFR7081_set3	AFR 708_set2	666	688	658	0	0
AFR7081_set3	Lyambai_set3	666	683	657	0	0
AFR7081_set3	AND101_set3	666	679	650	0	0
AFR7081_set3	AND620_set3	666	664	637	0	0
AFR7081_set3	AND 620_set2	666	691	661	0	0
AFR7081_set3	CAL 143_set2	666	691	661	0	0
AFR7081_set3	CIM 9314-36_set2	666	689	659	0	0
AFR7081_set3	AMENDOIN_set3	666	686	657	0	0
AFR7081_set3	HAWASADUME_set3	666	685	656	1	0.0015
AFR7081_set3	HM 21-7_set2	666	686	655	2	0.0031
AFR7081_set3	CAL143_set1	666	690	660	0	0
AFR7082_set3	Selian94_set3	693	685	683	0	0
ALB 213_set1	SER16_set3	693	659	656	5	0.0076
AMENDOIN_set3	Lyambai_set3	686	683	678	0	0
AMENDOIN_set3	CAL143_set3	686	682	675	0	0
AMENDOIN_set3	CIM9314_36_set3	686	673	666	0	0
AMENDOIN_set3	AND620_set3	686	664	660	0	0
AMENDOIN_set3	AFR 708_set2	686	688	681	1	0.0015
AMENDOIN_set3	AND 620_set2	686	691	684	1	0.0015
AMENDOIN_set3	CAL 143_set2	686	691	684	1	0.0015
AMENDOIN_set3	CIM 9314-36_set2	686	689	682	1	0.0015
AMENDOIN_set3	AND101_set3	686	679	673	0	0
AMENDOIN_set3	HAWASADUME_set3	686	685	679	2	0.0029
AMENDOIN_set3	HM 21-7_set2	686	686	678	4	0.0059
AMENDOIN_set3	CAL143_set1	686	690	682	1	0.0015
AMENDOIN_set3	AFR7081_set3	686	666	657	0	0
AND 10_set2	AND102_set3	688	648	641	1	0.0016
AND101_set3	AMENDOIN_set3	679	686	673	0	0
AND101_set3	Lyambai_set3	679	683	670	0	0
AND101_set3	CAL143_set3	679	682	668	0	0
AND101_set3	CIM9314_36_set3	679	673	659	0	0
AND101_set3	AND620_set3	679	664	653	0	0
AND101_set3	AFR 708_set2	679	688	674	1	0.0015
AND101_set3	AND 620_set2	679	691	677	1	0.0015
AND101_set3	CAL 143_set2	679	691	677	1	0.0015
AND101_set3	CIM 9314-36_set2	679	689	675	1	0.0015
AND101_set3	HAWASADUME_set3	679	685	673	2	0.003
AND101_set3	HM 21-7_set2	679	686	671	4	0.006
AND101_set3	CAL143_set1	679	690	675	1	0.0015
AND101_set3	AFR7081_set3	679	666	650	0	0
AND102_set3	AND 10_set2	648	688	641	1	0.0016
AND 620_set2	AFR 708_set2	691	688	686	0	0
AND 620_set2	CAL 143_set2	691	691	689	0	0
AND 620_set2	CIM 9314-36_set2	691	689	687	0	0
AND 620_set2	Lyambai_set3	691	683	681	0	0
AND 620_set2	AMENDOIN_set3	691	686	684	1	0.0015
AND 620_set2	CAL143_set3	691	682	679	1	0.0015
AND 620_set2	CIM9314_36_set3	691	673	671	1	0.0015
AND 620_set2	AND620_set3	691	664	662	1	0.0015
AND 620_set2	AND101_set3	691	679	677	1	0.0015
AND 620_set2	HM 21-7_set2	691	686	683	3	0.0044
AND 620_set2	CAL143_set1	691	690	687	0	0
AND 620_set2	HAWASADUME_set3	691	685	683	3	0.0044
AND 620_set2	AFR7081_set3	691	666	661	0	0
AND620_set3	AMENDOIN_set3	664	686	660	0	0
AND620_set3	Lyambai_set3	664	683	657	0	0
AND620_set3	CAL143_set3	664	682	655	0	0
AND620_set3	CIM9314_36_set3	664	673	646	0	0
AND620_set3	AFR 708_set2	664	688	659	1	0.0015
AND620_set3	AND 620_set2	664	691	662	1	0.0015
AND620_set3	CAL 143_set2	664	691	662	1	0.0015
AND620_set3	CIM 9314-36_set2	664	689	660	1	0.0015
AND620_set3	AND101_set3	664	679	653	0	0
AND620_set3	HAWASADUME_set3	664	685	659	2	0.003
AND620_set3	CAL143_set1	664	690	660	1	0.0015
AND620_set3	HM 21-7_set2	664	686	656	4	0.0061
AND620_set3	AFR7081_set3	664	666	637	0	0
AWASH-1_set2	ICA BUNSI_set1	690	691	685	0	0
AWASH-1_set2	AWASH-1_set3	690	610	605	1	0.0017
AWASH-1_set3	ICA BUNSI_set1	610	691	606	1	0.0017
AWASH-1_set3	AWASH-1_set2	610	690	605	1	0.0017
AYENEW1_set3	AYENEW2_set3	397	682	393	0	0
AYENEW2_set3	AYENEW1_set3	682	397	393	0	0
BAT 332_set2	BAT332_set3	690	665	662	1	0.0015
BAT332_set3	BAT 332_set2	665	690	662	1	0.0015
BILFA4_set3	BILFA4_set3	676	663	652	0	0
BILFA4_set3	BILFA4_set3	663	676	652	0	0
BRB264_30ciat_set4	BRB264_30_19_set4	690	687	683	0	0
BRB264_30_19_set4	BRB264_30ciat_set4	687	690	683	0	0
BRB265_A_30_19_set4	VAX 1_set2	686	683	677	0	0
BRB265_A_30_19_set4	VAX6_30ciat_set4	686	555	550	0	0
BRB267_30_19_set4	MAZ185_30_19_set4	691	692	687	0	0
BWSHAMBA1_set3	KIJUVU_set3	683	688	676	0	0
BWSHAMBA2_set3	SODAN_set3	685	684	675	0	0
BWSHAMBA2_set3	W661465_set3	685	691	682	0	0
BWSHAMBA2_set3	W616495_set3	685	689	680	0	0
BWSHAMBA2_set3	W616489_set3	685	690	681	0	0
CAB 2_set2	CAB2_set3	688	672	667	1	0.0015
CAB2_set3	CAB 2_set2	672	688	667	1	0.0015
CAL143_set1	AFR 708_set2	690	688	684	0	0
CAL143_set1	AND 620_set2	690	691	687	0	0
CAL143_set1	CAL 143_set2	690	691	687	0	0
CAL143_set1	CIM 9314-36_set2	690	689	685	0	0
CAL143_set1	Lyambai_set3	690	683	679	0	0
CAL143_set1	AND620_set3	690	664	660	1	0.0015
CAL143_set1	AMENDOIN_set3	690	686	682	1	0.0015
CAL143_set1	CAL143_set3	690	682	677	1	0.0015
CAL143_set1	CIM9314_36_set3	690	673	668	1	0.0015
CAL143_set1	AND101_set3	690	679	675	1	0.0015
CAL143_set1	HM 21-7_set2	690	686	681	3	0.0044
CAL143_set1	HAWASADUME_set3	690	685	681	3	0.0044
CAL143_set1	AFR7081_set3	690	666	660	0	0
CAL 143_set2	AFR 708_set2	691	688	686	0	0
CAL 143_set2	AND 620_set2	691	691	689	0	0
CAL 143_set2	CIM 9314-36_set2	691	689	687	0	0
CAL 143_set2	Lyambai_set3	691	683	681	0	0
CAL 143_set2	AMENDOIN_set3	691	686	684	1	0.0015
CAL 143_set2	CAL143_set3	691	682	679	1	0.0015
CAL 143_set2	CIM9314_36_set3	691	673	670	1	0.0015
CAL 143_set2	AND620_set3	691	664	662	1	0.0015
CAL 143_set2	AND101_set3	691	679	677	1	0.0015
CAL 143_set2	HM 21-7_set2	691	686	683	3	0.0044
CAL 143_set2	CAL143_set1	691	690	687	0	0
CAL 143_set2	HAWASADUME_set3	691	685	683	3	0.0044
CAL 143_set2	AFR7081_set3	691	666	661	0	0
CAL143_set3	AMENDOIN_set3	682	686	675	0	0
CAL143_set3	Lyambai_set3	682	683	672	0	0
CAL143_set3	CIM9314_36_set3	682	673	661	0	0
CAL143_set3	AND620_set3	682	664	655	0	0
CAL143_set3	AFR 708_set2	682	688	676	1	0.0015
CAL143_set3	AND 620_set2	682	691	679	1	0.0015
CAL143_set3	CAL 143_set2	682	691	679	1	0.0015
CAL143_set3	CIM 9314-36_set2	682	689	677	1	0.0015
CAL143_set3	AND101_set3	682	679	668	0	0
CAL143_set3	HAWASADUME_set3	682	685	675	2	0.003
CAL143_set3	HM 21-7_set2	682	686	673	4	0.0059
CAL143_set3	CAL143_set1	682	690	677	1	0.0015
CAL143_set3	AFR7081_set3	682	666	654	0	0
CAL96_set1	CAL 96_set2	692	691	687	0	0
CAL96_set1	Mbereshi_set3	692	690	686	0	0
CAL96_set1	K132_set3	692	674	670	0	0
CAL96_set1	MAZ216_30_19_set4	692	694	690	0	0
CAL96_set1	CAL96_set3	692	647	643	0	0
CAL 96_set2	Mbereshi_set3	691	690	685	0	0
CAL 96_set2	K132_set3	691	674	669	0	0
CAL 96_set2	MAZ216_30_19_set4	691	694	689	0	0
CAL 96_set2	CAL96_set1	691	692	687	0	0
CAL 96_set2	CAL96_set3	691	647	643	0	0
CAL96_set3	CAL 96_set2	647	691	643	0	0
CAL96_set3	Mbereshi_set3	647	690	643	0	0
CAL96_set3	K132_set3	647	674	634	0	0
CAL96_set3	MAZ216_30_19_set4	647	694	645	0	0
CAL96_set3	CAL96_set1	647	692	643	0	0
CANADA2_set3	MSAFIRI_set3	683	688	679	0	0
CANPSULA_set2	CANPSULA_set3	691	682	678	1	0.0015
CANPSULA_set3	CANPSULA_set2	682	691	678	1	0.0015
CEBO_set3	MATENGAKIBALA_set3	681	679	671	0	0
CIM9314_36_set3	AMENDOIN_set3	673	686	666	0	0
CIM9314_36_set3	Lyambai_set3	673	683	663	0	0
CIM9314_36_set3	CAL143_set3	673	682	661	0	0
CIM9314_36_set3	AND620_set3	673	664	646	0	0
CIM9314_36_set3	AFR 708_set2	673	688	667	1	0.0015
CIM9314_36_set3	AND 620_set2	673	691	671	1	0.0015
CIM9314_36_set3	CAL 143_set2	673	691	670	1	0.0015
CIM9314_36_set3	CIM 9314-36_set2	673	689	668	1	0.0015
CIM9314_36_set3	AND101_set3	673	679	659	0	0
CIM9314_36_set3	HAWASADUME_set3	673	685	666	2	0.003
CIM9314_36_set3	HM 21-7_set2	673	686	665	4	0.006
CIM9314_36_set3	CAL143_set1	673	690	668	1	0.0015
CIM9314_36_set3	AFR7081_set3	673	666	646	0	0
CIM9314_37_set3	LSA32_set3	666	673	647	0	0
CIM9314-36_set1	AFR619_set1	694	696	693	1	0.0014
CIM 9314-36_set2	AFR 708_set2	689	688	684	0	0
CIM 9314-36_set2	AND 620_set2	689	691	687	0	0
CIM 9314-36_set2	CAL 143_set2	689	691	687	0	0
CIM 9314-36_set2	Lyambai_set3	689	683	679	0	0
CIM 9314-36_set2	AMENDOIN_set3	689	686	682	1	0.0015
CIM 9314-36_set2	CAL143_set3	689	682	677	1	0.0015
CIM 9314-36_set2	CIM9314_36_set3	689	673	668	1	0.0015
CIM 9314-36_set2	AND620_set3	689	664	660	1	0.0015
CIM 9314-36_set2	AND101_set3	689	679	675	1	0.0015
CIM 9314-36_set2	HM 21-7_set2	689	686	681	3	0.0044
CIM 9314-36_set2	CAL143_set1	689	690	685	0	0
CIM 9314-36_set2	HAWASADUME_set3	689	685	681	3	0.0044
CIM 9314-36_set2	AFR7081_set3	689	666	659	0	0
DAB63_30_19_set4	MAZ207_30_19_set4	675	692	671	0	0
DECELAYA_set2	JESCA_set3	678	676	667	0	0
DONTIMETEO_set2	DONTIMOTEO_set3	683	660	654	1	0.0015
DONTIMOTEO_set3	DONTIMETEO_set2	660	683	654	1	0.0015
EG21_set3	FLOR DE MAYO_set2	671	681	663	0	0
ETAW206K_set3	ETOW20I6F_set3	693	692	689	0	0
ETAW206K_set3	MELKE_set3	693	686	683	0	0
ETAW206K_set3	MRIKE_set3	693	688	685	0	0
Ethiopiajesca_set3	PI449430_set3	690	688	683	0	0
Ethiopiajesca_set3	RHNO21_set3	690	687	682	0	0
Ethiopiajesca_set3	JESCAETHIOPIA_set3	690	683	678	0	0
Ethiopiajesca_set3	PI209808_set3	690	693	688	0	0
Ethiopiajesca_set3	HESCA_set3	690	679	674	0	0
Ethiopiajesca_set3	KIJUVU1_set3	690	680	675	0	0
ETOW20I6F_set3	ETAW206K_set3	692	693	689	0	0
ETOW20I6F_set3	MELKE_set3	692	686	684	0	0
ETOW20I6F_set3	MRIKE_set3	692	688	684	0	0
FEB 192_set2	PAN 150_set2	692	689	686	0	0
FLOR DE MAYO_set2	EG21_set3	681	671	663	0	0
G1375_set3	PI209804_set3	692	688	685	4	0.0058
G21212_set1	G 21212_set2	688	683	678	0	0
G 21212_set2	G21212_set1	683	688	678	0	0
G2252_set3	G2333_30ciat_set4	665	673	652	1	0.0015
G2252_set3	G2333_set1	665	678	657	1	0.0015
G2333_30ciat_set4	G2333_set1	673	678	667	0	0
G2333_30ciat_set4	G2252_set3	673	665	652	1	0.0015
G2333_set1	G2333_30ciat_set4	678	673	667	0	0
G2333_set1	G2252_set3	678	665	657	1	0.0015
G2333_set3	MLAMA 127_set2	424	689	420	0	0
G2333_set3	MLB49_set3	424	687	418	0	0
G2333_set3	G 5686_set2	424	691	422	0	0
G2402_set1	G 2858_set2	691	689	685	0	0
G 2858_set2	G2402_set1	689	691	685	0	0
G4494_set1	Lyamungu90_set3	688	681	673	0	0
G4494_set1	LYAMUNGO90_30ciat_set4	688	694	686	3	0.0044
G 5686_set2	MLAMA 127_set2	691	689	686	0	0
G 5686_set2	MLB49_set3	691	687	683	2	0.0029
G 5686_set2	G2333_set3	691	424	422	0	0
GITANGA_set3	URUGEZI_set2	687	691	682	6	0.0088
W661465_set3	W616489_set3	691	690	687	0	0
W661465_set3	BWSHAMBA2_set3	691	685	682	0	0
W661465_set3	SODAN_set3	691	684	681	0	0
W661465_set3	W616495_set3	691	689	686	0	0
W616495_set3	W616489_set3	689	690	685	0	0
W616495_set3	BWSHAMBA2_set3	689	685	680	0	0
W616495_set3	SODAN_set3	689	684	679	0	0
W616495_set3	W661465_set3	689	691	686	0	0
W616489_set3	BWSHAMBA2_set3	690	685	681	0	0
W616489_set3	SODAN_set3	690	684	680	0	0
W616489_set3	W616495_set3	690	689	685	0	0
W616489_set3	W661465_set3	690	691	687	0	0
W616488_set3	Lyamungu85_set3	688	690	684	0	0
W616447_set3	MAULASI2_set3	686	685	678	0	0
VTT923_set2	Kalambo_set3	689	686	680	2	0.0029
VAX6_30ciat_set4	VAX 1_set2	555	683	549	0	0
VAX6_30ciat_set4	BRB265_A_30_19_set4	555	686	550	0	0
VAX 1_set2	VAX6_30ciat_set4	683	555	549	0	0
VAX 1_set2	BRB265_A_30_19_set4	683	686	677	0	0
URUGEZI_set2	GITANGA_set3	691	687	682	6	0.0088
SUG 131_set2	SUG131_set1	687	652	646	1	0.0015
SUG131_set1	SUG 131_set2	652	687	646	1	0.0015
SOYANJANO_set3	KAT B1_set2	687	401	398	1	0.0025
SOYANJANO_set3	KAT1_set3	687	678	670	0	0
SOYA3_set3	RHNO9_set3	684	675	668	4	0.006
SOYA3_set3	KABLANKETI6_set3	684	685	679	4	0.0059
SOYA3_set3	KABLANKET9_set3	684	652	646	0	0
SOYA3_set3	KABLANKETI1_set3	684	668	661	0	0
SOYA3_set3	KABLANKETI8_set3	684	670	665	0	0
SOYA3_set3	RHNO3_set3	684	677	670	0	0
SOYA3_set3	POTO_set3	684	678	671	0	0
SOYA3_set3	SOYA1_set3	684	684	677	0	0
SOYA3_set3	RHNO12_set3	684	683	676	0	0
SOYA3_set3	KABLANKETI4_set3	684	684	677	0	0
SOYA3_set3	KABLANKETI3_set3	684	683	676	0	0
SOYA3_set3	SOYA2_set3	684	687	680	0	0
SOYA2_set3	RHNO9_set3	687	675	671	4	0.006
SOYA2_set3	KABLANKETI6_set3	687	685	681	4	0.0059
SOYA2_set3	KABLANKET9_set3	687	652	648	0	0
SOYA2_set3	KABLANKETI1_set3	687	668	664	0	0
SOYA2_set3	KABLANKETI8_set3	687	670	666	0	0
SOYA2_set3	RHNO3_set3	687	677	674	0	0
SOYA2_set3	POTO_set3	687	678	674	0	0
SOYA2_set3	SOYA1_set3	687	684	680	0	0
SOYA2_set3	RHNO12_set3	687	683	679	0	0
SOYA2_set3	KABLANKETI4_set3	687	684	680	0	0
SOYA2_set3	KABLANKETI3_set3	687	683	679	0	0
SOYA2_set3	SOYA3_set3	687	684	680	0	0
SOYA1_set3	RHNO9_set3	684	675	669	4	0.006
SOYA1_set3	KABLANKETI6_set3	684	685	678	4	0.0059
SOYA1_set3	KABLANKET9_set3	684	652	647	0	0
SOYA1_set3	KABLANKETI1_set3	684	668	661	0	0
SOYA1_set3	KABLANKETI8_set3	684	670	664	0	0
SOYA1_set3	RHNO3_set3	684	677	670	0	0
SOYA1_set3	POTO_set3	684	678	671	0	0
SOYA1_set3	RHNO12_set3	684	683	676	0	0
SOYA1_set3	KABLANKETI4_set3	684	684	678	0	0
SOYA1_set3	KABLANKETI3_set3	684	683	676	0	0
SOYA1_set3	SOYA3_set3	684	684	677	0	0
SOYA1_set3	SOYA2_set3	684	687	680	0	0
SODAN_set3	W616489_set3	684	690	680	0	0
SODAN_set3	BWSHAMBA2_set3	684	685	675	0	0
SODAN_set3	W616495_set3	684	689	679	0	0
SODAN_set3	W661465_set3	684	691	681	0	0
#N/A	NAMWANGA_set3	686	682	675	0	0
SER8_set1	SER16_set1	695	692	690	3	0.0043
SER 48_set2	SER48_set1	689	692	686	0	0
SER48_set1	SER 48_set2	692	689	686	0	0
SER 30_set2	SER16_set1	690	692	685	5	0.0073
SER16_set3	ALB 213_set1	659	693	656	5	0.0076
SER16_set1	SER 30_set2	692	690	685	5	0.0073
SER16_set1	SER8_set1	692	695	690	3	0.0043
SER118_30ciat_set4	SER118_B_30ciat_set4	691	546	545	0	0
SER118_B_30ciat_set4	SER118_30ciat_set4	546	691	545	0	0
SEQ1027_set1	SEQ1027_30ciat_set4	695	692	691	0	0
SEQ1027_30ciat_set4	SEQ1027_set1	692	695	691	0	0
SELIAN97_set3	SELIAN 97_set2	686	689	680	2	0.0029
SELIAN 97_set2	SELIAN97_set3	689	686	680	2	0.0029
Selian94_set3	AFR7082_set3	685	693	683	0	0
SEA 5_set2	SEA5_set1	684	687	677	0	0
SEA5_set1	SEA 5_set2	687	684	677	0	0
SARI4_set3	SARI-3_set3	691	676	674	0	0
SARI4_set3	SARI1_set3	691	686	683	0	0
SARI-3_set3	SARI1_set3	676	686	668	0	0
SARI-3_set3	SARI4_set3	676	691	674	0	0
SARI1_set3	SARI-3_set3	686	676	668	0	0
SARI1_set3	SARI4_set3	686	691	683	0	0
SAB 686_set2	SAB686_30ciat_set4	692	695	690	1	0.0014
SAB686_30ciat_set4	SAB 686_set2	695	692	690	1	0.0014
SAB 659_set2	SAB 659_set1	693	696	692	1	0.0014
SAB 659_set1	SAB 659_set2	696	693	692	1	0.0014
SAB 630_set2	SAB 628_set1	694	691	689	5	0.0073
SAB 629_set2	SAB 626_set1	693	695	691	1	0.0014
SAB 629_set2	SAB 626_set2	693	692	688	0	0
SAB 628_set1	SAB 630_set2	691	694	689	5	0.0073
SAB 626_set2	SAB 626_set1	692	695	690	1	0.0014
SAB 626_set2	SAB 629_set2	692	693	688	0	0
SAB 626_set1	SAB 629_set2	695	693	691	1	0.0014
SAB 626_set1	SAB 626_set2	695	692	690	1	0.0014
SAB 622_set2	SAB621_30ciat_set4	684	693	681	4	0.0059
SAB621_30ciat_set4	SAB 622_set2	693	684	681	4	0.0059
RWR719_set3	Omo95_set3	667	676	651	0	0
RWR719_set3	RWR 719_set2	667	687	658	1	0.0015
RWR 719_set2	Omo95_set3	687	676	666	1	0.0015
RWR 719_set2	RWR719_set3	687	667	658	1	0.0015
RWR2075_set3	RWR 2075_set2	690	692	686	2	0.0029
RWR2075_set3	MLB-49-89A_set2	690	693	686	2	0.0029
RWR 2075_set2	RWR2075_set3	692	690	686	2	0.0029
RWR 2075_set2	MLB-49-89A_set2	692	693	688	0	0
RWR 1873_set2	NABE3_set3	609	688	601	2	0.0033
RWR 1873_set2	NABE 16_set2	609	695	607	1	0.0016
ROZIKOKO1_set3	PI449428_set3	684	686	674	0	0
ROJA_set3	RHNO11_set3	689	691	684	0	0
RJI_set3	Il553_set3	689	678	674	0	0
RHNO9_set3	KABLANKET9_set3	675	652	636	4	0.0063
RHNO9_set3	KABLANKETI1_set3	675	668	653	4	0.0061
RHNO9_set3	KABLANKETI10_set3	675	682	666	6	0.009
RHNO9_set3	KABLANKETI8_set3	675	670	656	4	0.0061
RHNO9_set3	RHNO3_set3	675	677	664	4	0.006
RHNO9_set3	POTO_set3	675	678	662	4	0.006
RHNO9_set3	SOYA1_set3	675	684	669	4	0.006
RHNO9_set3	RHNO12_set3	675	683	668	4	0.006
RHNO9_set3	KABLANKETI4_set3	675	684	669	4	0.006
RHNO9_set3	KABLANKETI3_set3	675	683	667	4	0.006
RHNO9_set3	SOYA3_set3	675	684	668	4	0.006
RHNO9_set3	KABLANKETU5_set3	675	685	669	4	0.006
RHNO9_set3	SOYA2_set3	675	687	671	4	0.006
RHNO9_set3	KABLANKETI6_set3	675	685	670	0	0
RHNO4_set3	KISOLA_set3	682	685	673	0	0
RHNO3_set3	RHNO9_set3	677	675	664	4	0.006
RHNO3_set3	KABLANKETI6_set3	677	685	671	4	0.006
RHNO3_set3	KABLANKET9_set3	677	652	640	0	0
RHNO3_set3	KABLANKETI1_set3	677	668	657	0	0
RHNO3_set3	KABLANKETI8_set3	677	670	657	0	0
RHNO3_set3	POTO_set3	677	678	665	0	0
RHNO3_set3	SOYA1_set3	677	684	670	0	0
RHNO3_set3	RHNO12_set3	677	683	670	0	0
RHNO3_set3	KABLANKETI4_set3	677	684	670	0	0
RHNO3_set3	KABLANKETI3_set3	677	683	670	0	0
RHNO3_set3	SOYA3_set3	677	684	670	0	0
RHNO3_set3	SOYA2_set3	677	687	674	0	0
RHNO21_set3	KIJUVU1_set3	687	680	673	0	0
RHNO21_set3	HESCA_set3	687	679	671	0	0
RHNO21_set3	JESCAETHIOPIA_set3	687	683	675	0	0
RHNO21_set3	PI449430_set3	687	688	680	0	0
RHNO21_set3	Ethiopiajesca_set3	687	690	682	0	0
RHNO21_set3	PI209808_set3	687	693	685	0	0
RHNO12_set3	RHNO9_set3	683	675	668	4	0.006
RHNO12_set3	KABLANKETI6_set3	683	685	677	4	0.0059
RHNO12_set3	KABLANKET9_set3	683	652	644	0	0
RHNO12_set3	KABLANKETI1_set3	683	668	662	0	0
RHNO12_set3	KABLANKETI8_set3	683	670	663	0	0
RHNO12_set3	RHNO3_set3	683	677	670	0	0
RHNO12_set3	POTO_set3	683	678	671	0	0
RHNO12_set3	SOYA1_set3	683	684	676	0	0
RHNO12_set3	KABLANKETI4_set3	683	684	676	0	0
RHNO12_set3	KABLANKETI3_set3	683	683	676	0	0
RHNO12_set3	SOYA3_set3	683	684	676	0	0
RHNO12_set3	SOYA2_set3	683	687	679	0	0
RHNO11_set3	ROJA_set3	691	689	684	0	0
Redwolayta_set3	REDOLRYTA_set3	681	583	572	0	0
Redwolayta_set3	REDWOIY_set3	681	677	667	0	0
Redwolayta_set3	REDWOLAITA_set3	681	672	661	0	0
REDWOLAITA_set3	REDOLRYTA_set3	672	583	565	0	0
REDWOLAITA_set3	Redwolayta_set3	672	681	661	0	0
REDWOLAITA_set3	REDWOIY_set3	672	677	657	0	0
REDWOIY_set3	REDOLRYTA_set3	677	583	570	0	0
REDWOIY_set3	Redwolayta_set3	677	681	667	0	0
REDWOIY_set3	REDWOLAITA_set3	677	672	657	0	0
REDOLRYTA_set3	REDWOIY_set3	583	677	570	0	0
REDOLRYTA_set3	REDWOLAITA_set3	583	672	565	0	0
REDOLRYTA_set3	Redwolayta_set3	583	681	572	0	0
RAZ169_30ciat_set4	RAZ105_30ciat_set4	646	689	641	6	0.0094
RAZ105_30ciat_set4	RAZ169_30ciat_set4	689	646	641	6	0.0094
RANJOROMBEY_set2	RANJONOMBY_set3	686	691	681	1	0.0015
RANJONOMBY_set3	RANJOROMBEY_set2	691	686	681	1	0.0015
POTO_set3	RHNO9_set3	678	675	662	4	0.006
POTO_set3	KABLANKETI6_set3	678	685	672	4	0.006
POTO_set3	KABLANKET9_set3	678	652	639	0	0
POTO_set3	KABLANKETI1_set3	678	668	657	0	0
POTO_set3	KABLANKETI8_set3	678	670	657	0	0
POTO_set3	RHNO3_set3	678	677	665	0	0
POTO_set3	SOYA1_set3	678	684	671	0	0
POTO_set3	RHNO12_set3	678	683	671	0	0
POTO_set3	KABLANKETI4_set3	678	684	671	0	0
POTO_set3	KABLANKETI3_set3	678	683	670	0	0
POTO_set3	SOYA3_set3	678	684	671	0	0
POTO_set3	SOYA2_set3	678	687	674	0	0
PI527530_set3	PI527337C_set3	685	684	675	0	0
PI527337C_set3	PI527530_set3	684	685	675	0	0
PI449430_set3	KIJUVU1_set3	688	680	673	0	0
PI449430_set3	HESCA_set3	688	679	672	0	0
PI449430_set3	PI209808_set3	688	693	686	0	0
PI449430_set3	JESCAETHIOPIA_set3	688	683	676	0	0
PI449430_set3	RHNO21_set3	688	687	680	0	0
PI449430_set3	Ethiopiajesca_set3	688	690	683	0	0
PI449428_set3	ROZIKOKO1_set3	686	684	674	0	0
PI209808_set3	KIJUVU1_set3	693	680	678	0	0
PI209808_set3	HESCA_set3	693	679	677	0	0
PI209808_set3	JESCAETHIOPIA_set3	693	683	681	0	0
PI209808_set3	PI449430_set3	693	688	686	0	0
PI209808_set3	Ethiopiajesca_set3	693	690	688	0	0
PI209808_set3	RHNO21_set3	693	687	685	0	0
PI209804_set3	G1375_set3	688	692	685	4	0.0058
PI207262_set3	PI 207262_set2	678	684	667	1	0.0015
PI 207262_set2	PI207262_set3	684	678	667	1	0.0015
PAO3_set3	PAD3_set3	676	676	666	0	0
PAN 150_set2	FEB 192_set2	689	692	686	0	0
PAD3_set3	PAO3_set3	676	676	666	0	0
Omo95_set3	RWR 719_set2	676	687	666	1	0.0015
Omo95_set3	RWR719_set3	676	667	651	0	0
NYAYO_set3	Lyamungu85_set3	690	691	687	0	0
NYAYO_set3	KIJUVU2_set3	690	678	674	0	0
NYAYO_set3	KOKOLA_set3	690	683	679	0	0
NYAYO_set3	MAALASA_set3	690	689	685	0	0
NYAMHONGAMWEKUNDU_set3
NASIR_set2	JESCA_set2	691	690	686	4	0.0058
NAMWANGA_set3	NYAMHONGAMWEKUNDU_set3	682	686	675	0	0
NABE8_set3	NABE42_set3	688	685	678	0	0
NABE8_set3	NABE 4_set2	688	691	683	1	0.0015
NABE42_set3	NABE 4_set2	685	691	680	1	0.0015
NABE42_set3	NABE8_set3	685	688	678	0	0
NABE41_set3	MCM 2001_set2	681	686	673	0	0
NABE 4_set2	NABE42_set3	691	685	680	1	0.0015
NABE 4_set2	NABE8_set3	691	688	683	1	0.0015
NABE3_set3	RWR 1873_set2	688	609	601	2	0.0033
NABE3_set3	NABE 16_set2	688	695	687	1	0.0015
NABE16_set3	NABE 15_set2	690	693	687	2	0.0029
NABE 16_set2	RWR 1873_set2	695	609	607	1	0.0016
NABE 16_set2	NABE3_set3	695	688	687	1	0.0015
NABE 15_set2	NABE16_set3	693	690	687	2	0.0029
MUKUNGUGU_set3	MASUSU_set3	690	551	547	2	0.0037
MUKUNGUGU_set3	MABUKU_set3	690	675	670	0	0
MSAFIRI_set3	CANADA2_set3	688	683	679	0	0
MRIKE_set3	MELKE_set3	688	686	678	0	0
MRIKE_set3	ETOW20I6F_set3	688	692	684	0	0
MRIKE_set3	ETAW206K_set3	688	693	685	0	0
MOONO_set3	LMB49_set3	681	671	667	0	0
MONTCALM_set2	ACOSRED_set3	693	671	669	2	0.003
MONTCALM_set2	Montcalm_set1	693	691	687	1	0.0015
Montcalm_set1	ACOSRED_set3	691	671	665	2	0.003
Montcalm_set1	MONTCALM_set2	691	693	687	1	0.0015
MLB-49-89A_set2	RWR2075_set3	693	690	686	2	0.0029
MLB-49-89A_set2	RWR 2075_set2	693	692	688	0	0
MLB49_set3	G2333_set3	687	424	418	0	0
MLB49_set3	G 5686_set2	687	691	683	2	0.0029
MLB49_set3	MLAMA 127_set2	687	689	681	2	0.0029
MLAMA127_set3	KIJUVU3_set3	687	683	675	0	0
MLAMA 127_set2	G2333_set3	689	424	420	0	0
MLAMA 127_set2	MLB49_set3	689	687	681	2	0.0029
MLAMA 127_set2	G 5686_set2	689	691	686	0	0
MICHIGAN DARK K RED_set2	MEX142_set3	692	681	677	1	0.0015
MEX142_set3	MICHIGAN DARK K RED_set2	681	692	677	1	0.0015
MELKE_set3	MRIKE_set3	686	688	678	0	0
MELKE_set3	ETOW20I6F_set3	686	692	684	0	0
MELKE_set3	ETAW206K_set3	686	693	683	0	0
MDRK_set3	KIGOMA_set3	690	686	681	0	0
MCM 5001_set2	K131_set3	686	645	637	2	0.0031
MCM 2001_set2	NABE41_set3	686	681	673	0	0
Mbereshi_set3	CAL96_set3	690	647	643	0	0
Mbereshi_set3	CAL96_set1	690	692	686	0	0
Mbereshi_set3	MAZ216_30_19_set4	690	694	688	0	0
Mbereshi_set3	K132_set3	690	674	670	0	0
Mbereshi_set3	CAL 96_set2	690	691	685	0	0
MAZ216_30_19_set4	CAL96_set3	694	647	645	0	0
MAZ216_30_19_set4	CAL96_set1	694	692	690	0	0
MAZ216_30_19_set4	K132_set3	694	674	672	0	0
MAZ216_30_19_set4	Mbereshi_set3	694	690	688	0	0
MAZ216_30_19_set4	CAL 96_set2	694	691	689	0	0
MAZ211_30_19_set4	MAZ172_30_TS_set4	666	690	659	6	0.0091
MAZ210_30_TS_set4	MAZ191_30_TS_set4	691	689	684	4	0.0058
MAZ210_30_TS_set4	MAZ157_30_TS_set4	691	693	687	0	0
MAZ210_30_TS_set4	MAZ163_30_TS_set4	691	690	684	4	0.0058
MAZ207_30_19_set4	DAB63_30_19_set4	692	675	671	0	0
MAZ204_30_19_set4	MAZ201_30_TS_set4	689	692	686	3	0.0044
MAZ201_30_TS_set4	MAZ204_30_19_set4	692	689	686	3	0.0044
MAZ198_30_TS_set4	MAZ196_30_TS_set4	693	693	690	4	0.0058
MAZ196_30_TS_set4	MAZ198_30_TS_set4	693	693	690	4	0.0058
MAZ195_30_TS_set4	MAZ174_30_TS_set4	687	692	682	0	0
MAZ191_30_TS_set4	MAZ210_30_TS_set4	689	691	684	4	0.0058
MAZ191_30_TS_set4	GLORIA_30_TS_set4	689	694	687	0	0
MAZ185_30_19_set4	BRB267_30_19_set4	692	691	687	0	0
MAZ184_30_TS_set4	MAZ163_30_TS_set4	691	690	684	0	0
MAZ174_30_TS_set4	MAZ195_30_TS_set4	692	687	682	0	0
MAZ172_30_TS_set4	MAZ211_30_19_set4	690	666	659	6	0.0091
MAZ172_30_TS_set4	MAZ140_30_TS_set4	690	692	685	2	0.0029
MAZ169_30_TS_set4	MAZ167_30_TS_set4	695	695	693	0	0
MAZ169_30_TS_set4	MAZ168_30_TS_set4	695	695	693	2	0.0029
MAZ168_30_TS_set4	MAZ167_30_TS_set4	695	695	693	0	0
MAZ168_30_TS_set4	MAZ169_30_TS_set4	695	695	693	2	0.0029
MAZ167_30_TS_set4	MAZ169_30_TS_set4	695	695	693	0	0
MAZ167_30_TS_set4	MAZ168_30_TS_set4	695	695	693	0	0
MAZ163_30_TS_set4	MAZ210_30_TS_set4	690	691	684	4	0.0058
MAZ163_30_TS_set4	MAZ184_30_TS_set4	690	691	684	0	0
MAZ157_30_TS_set4	MAZ210_30_TS_set4	693	691	687	0	0
MAZ154_30_TS_set4	MAZ153_30_TS_set4	693	693	689	0	0
MAZ153_30_TS_set4	MAZ154_30_TS_set4	693	693	689	0	0
MAZ143_30_TS_set4	MAZ141_30_TS_set4	685	695	683	3	0.0044
MAZ143_30_TS_set4	MAZ142_30_TS_set4	685	693	681	2	0.0029
MAZ142_30_TS_set4	MAZ143_30_TS_set4	693	685	681	2	0.0029
MAZ141_30_TS_set4	MAZ143_30_TS_set4	695	685	683	3	0.0044
MAZ140_30_TS_set4	MAZ172_30_TS_set4	692	690	685	2	0.0029
MAZ116_30_19_set4	MAZ116_30_19_set4	691	691	688	0	0
MAZ116_30_19_set4	MAZ116_30_19_set4	691	691	688	0	0
MAULASI2_set3	W616447_set3	685	686	678	0	0
MATENGAKIBALA_set3	CEBO_set3	679	681	671	0	0
MASUSU_set3	MABUKU_set3	551	675	537	2	0.0037
MASUSU_set3	MUKUNGUGU_set3	551	690	547	2	0.0037
MABUKU_set3	MASUSU_set3	675	551	537	2	0.0037
MABUKU_set3	MUKUNGUGU_set3	675	690	670	0	0
MAALASA_set3	Lyamungu85_set3	689	691	686	0	0
MAALASA_set3	KIJUVU2_set3	689	678	674	0	0
MAALASA_set3	KOKOLA_set3	689	683	678	0	0
MAALASA_set3	NYAYO_set3	689	690	685	0	0
Lyamungu90_set3	LYAMUNGO90_30ciat_set4	681	694	679	3	0.0044
Lyamungu90_set3	G4494_set1	681	688	673	0	0
LYAMUNGO90_30ciat_set4	G4494_set1	694	688	686	3	0.0044
LYAMUNGO90_30ciat_set4	Lyamungu90_set3	694	681	679	3	0.0044
Lyamungu85_set3	W616488_set3	690	688	684	0	0
Lyamungu85_set3	KIJUVU2_set3	691	678	676	0	0
Lyamungu85_set3	KOKOLA_set3	691	683	681	0	0
Lyamungu85_set3	MAALASA_set3	691	689	686	0	0
Lyamungu85_set3	NYAYO_set3	691	690	687	0	0
Lyambai_set3	AFR7081_set3	683	666	657	0	0
Lyambai_set3	CAL143_set1	683	690	679	0	0
Lyambai_set3	HM 21-7_set2	683	686	675	3	0.0044
Lyambai_set3	HAWASADUME_set3	683	685	676	2	0.003
Lyambai_set3	AND101_set3	683	679	670	0	0
Lyambai_set3	AND620_set3	683	664	657	0	0
Lyambai_set3	CIM9314_36_set3	683	673	663	0	0
Lyambai_set3	CAL143_set3	683	682	672	0	0
Lyambai_set3	AMENDOIN_set3	683	686	678	0	0
Lyambai_set3	CIM 9314-36_set2	683	689	679	0	0
Lyambai_set3	CAL 143_set2	683	691	681	0	0
Lyambai_set3	AND 620_set2	683	691	681	0	0
Lyambai_set3	AFR 708_set2	683	688	678	0	0
LSA32_set3	CIM9314_37_set3	673	666	647	0	0
LMB49_set3	MOONO_set3	671	681	667	0	0
KOKOLA_set3	Lyamungu85_set3	683	691	681	0	0
KOKOLA_set3	KIJUVU2_set3	683	678	669	0	0
KOKOLA_set3	MAALASA_set3	683	689	678	0	0
KOKOLA_set3	NYAYO_set3	683	690	679	0	0
KISOLA_set3	RHNO4_set3	685	682	673	0	0
KIJUVU3_set3	MLAMA127_set3	683	687	675	0	0
KIJUVU2_set3	Lyamungu85_set3	678	691	676	0	0
KIJUVU2_set3	KOKOLA_set3	678	683	669	0	0
KIJUVU2_set3	MAALASA_set3	678	689	674	0	0
KIJUVU2_set3	NYAYO_set3	678	690	674	0	0
KIJUVU1_set3	HESCA_set3	680	679	666	0	0
KIJUVU1_set3	PI209808_set3	680	693	678	0	0
KIJUVU1_set3	JESCAETHIOPIA_set3	680	683	669	0	0
KIJUVU1_set3	RHNO21_set3	680	687	673	0	0
KIJUVU1_set3	PI449430_set3	680	688	673	0	0
KIJUVU1_set3	Ethiopiajesca_set3	680	690	675	0	0
KIJUVU_set3	BWSHAMBA1_set3	688	683	676	0	0
KIGOMA_set3	MDRK_set3	686	690	681	0	0
KIBUMBULA_set3	KATB9_set3	687	678	672	0	0
KIBUMBULA_set3	KABUKU1_set3	687	685	677	0	0
KIBUMBULA_set3	KAT B9_set2	687	688	679	2	0.0029
KIBUMBULA_set3	KIBORONI_set3	687	669	663	0	0
KIBUMBULA_set3	GOFTA_set3	687	682	674	0	0
KIBORONI_set3	KATB9_set3	669	678	655	0	0
KIBORONI_set3	KABUKU1_set3	669	685	659	0	0
KIBORONI_set3	KAT B9_set2	669	688	661	1	0.0015
KIBORONI_set3	GOFTA_set3	669	682	656	0	0
KIBORONI_set3	KIBUMBULA_set3	669	687	663	0	0
KATB9_set3	KABUKU1_set3	678	685	668	0	0
KATB9_set3	KAT B9_set2	678	688	670	2	0.003
KATB9_set3	KIBORONI_set3	678	669	655	0	0
KATB9_set3	GOFTA_set3	678	682	665	0	0
KATB9_set3	KIBUMBULA_set3	678	687	672	0	0
KAT B9_set2	KATB9_set3	688	678	670	2	0.003
KAT B9_set2	KABUKU1_set3	688	685	678	2	0.0029
KAT B9_set2	GOFTA_set3	688	682	674	2	0.003
KAT B9_set2	KIBUMBULA_set3	688	687	679	2	0.0029
KAT B9_set2	KIBORONI_set3	688	669	661	1	0.0015
KAT B1_set2	KAT1_set3	401	678	390	1	0.0026
KAT B1_set2	SOYANJANO_set3	401	687	398	1	0.0025
KAT1_set3	KAT B1_set2	678	401	390	1	0.0026
KAT1_set3	SOYANJANO_set3	678	687	670	0	0
Kalambo_set3	VTT923_set2	686	689	680	2	0.0029
KABUKU1_set3	KATB9_set3	685	678	668	0	0
KABUKU1_set3	KAT B9_set2	685	688	678	2	0.0029
KABUKU1_set3	KIBORONI_set3	685	669	659	0	0
KABUKU1_set3	GOFTA_set3	685	682	672	0	0
KABUKU1_set3	KIBUMBULA_set3	685	687	677	0	0
KABLANKETU5_set3	KABLANKETI6_set3	685	685	679	6	0.0088
KABLANKETU5_set3	RHNO9_set3	685	675	669	4	0.006
KABLANKETU5_set3	KABLANKETI10_set3	685	682	677	2	0.003
KABLANKETI8_set3	RHNO9_set3	670	675	656	4	0.0061
KABLANKETI8_set3	KABLANKETI6_set3	670	685	664	4	0.006
KABLANKETI8_set3	KABLANKET9_set3	670	652	637	0	0
KABLANKETI8_set3	KABLANKETI1_set3	670	668	647	0	0
KABLANKETI8_set3	RHNO3_set3	670	677	657	0	0
KABLANKETI8_set3	POTO_set3	670	678	657	0	0
KABLANKETI8_set3	SOYA1_set3	670	684	664	0	0
KABLANKETI8_set3	RHNO12_set3	670	683	663	0	0
KABLANKETI8_set3	KABLANKETI4_set3	670	684	664	0	0
KABLANKETI8_set3	KABLANKETI3_set3	670	683	663	0	0
KABLANKETI8_set3	SOYA3_set3	670	684	665	0	0
KABLANKETI8_set3	SOYA2_set3	670	687	666	0	0
KABLANKETI6_set3	KABLANKET9_set3	685	652	647	4	0.0062
KABLANKETI6_set3	KABLANKETI1_set3	685	668	662	4	0.006
KABLANKETI6_set3	KABLANKETU5_set3	685	685	679	6	0.0088
KABLANKETI6_set3	KABLANKETI8_set3	685	670	664	4	0.006
KABLANKETI6_set3	RHNO3_set3	685	677	671	4	0.006
KABLANKETI6_set3	POTO_set3	685	678	672	4	0.006
KABLANKETI6_set3	SOYA1_set3	685	684	678	4	0.0059
KABLANKETI6_set3	RHNO12_set3	685	683	677	4	0.0059
KABLANKETI6_set3	KABLANKETI4_set3	685	684	678	4	0.0059
KABLANKETI6_set3	KABLANKETI3_set3	685	683	677	4	0.0059
KABLANKETI6_set3	SOYA3_set3	685	684	679	4	0.0059
KABLANKETI6_set3	SOYA2_set3	685	687	681	4	0.0059
KABLANKETI6_set3	RHNO9_set3	685	675	670	0	0
KABLANKETI4_set3	RHNO9_set3	684	675	669	4	0.006
KABLANKETI4_set3	KABLANKETI6_set3	684	685	678	4	0.0059
KABLANKETI4_set3	KABLANKET9_set3	684	652	647	0	0
KABLANKETI4_set3	KABLANKETI1_set3	684	668	661	0	0
KABLANKETI4_set3	KABLANKETI8_set3	684	670	664	0	0
KABLANKETI4_set3	RHNO3_set3	684	677	670	0	0
KABLANKETI4_set3	POTO_set3	684	678	671	0	0
KABLANKETI4_set3	SOYA1_set3	684	684	678	0	0
KABLANKETI4_set3	RHNO12_set3	684	683	676	0	0
KABLANKETI4_set3	KABLANKETI3_set3	684	683	676	0	0
KABLANKETI4_set3	SOYA3_set3	684	684	677	0	0
KABLANKETI4_set3	SOYA2_set3	684	687	680	0	0
KABLANKETI3_set3	RHNO9_set3	683	675	667	4	0.006
KABLANKETI3_set3	KABLANKETI6_set3	683	685	677	4	0.0059
KABLANKETI3_set3	KABLANKET9_set3	683	652	645	0	0
KABLANKETI3_set3	KABLANKETI1_set3	683	668	660	0	0
KABLANKETI3_set3	KABLANKETI8_set3	683	670	663	0	0
KABLANKETI3_set3	RHNO3_set3	683	677	670	0	0
KABLANKETI3_set3	POTO_set3	683	678	670	0	0
KABLANKETI3_set3	SOYA1_set3	683	684	676	0	0
KABLANKETI3_set3	RHNO12_set3	683	683	676	0	0
KABLANKETI3_set3	KABLANKETI4_set3	683	684	676	0	0
KABLANKETI3_set3	SOYA3_set3	683	684	676	0	0
KABLANKETI3_set3	SOYA2_set3	683	687	679	0	0
KABLANKETI10_set3	RHNO9_set3	682	675	666	6	0.009
KABLANKETI10_set3	KABLANKETU5_set3	682	685	677	2	0.003
KABLANKETI1_set3	RHNO9_set3	668	675	653	4	0.0061
KABLANKETI1_set3	KABLANKETI6_set3	668	685	662	4	0.006
KABLANKETI1_set3	KABLANKET9_set3	668	652	629	0	0
KABLANKETI1_set3	KABLANKETI8_set3	668	670	647	0	0
KABLANKETI1_set3	RHNO3_set3	668	677	657	0	0
KABLANKETI1_set3	POTO_set3	668	678	657	0	0
KABLANKETI1_set3	SOYA1_set3	668	684	661	0	0
KABLANKETI1_set3	RHNO12_set3	668	683	662	0	0
KABLANKETI1_set3	KABLANKETI4_set3	668	684	661	0	0
KABLANKETI1_set3	KABLANKETI3_set3	668	683	660	0	0
KABLANKETI1_set3	SOYA3_set3	668	684	661	0	0
KABLANKETI1_set3	SOYA2_set3	668	687	664	0	0
KABLANKET9_set3	RHNO9_set3	652	675	636	4	0.0063
KABLANKET9_set3	KABLANKETI6_set3	652	685	647	4	0.0062
KABLANKET9_set3	KABLANKETI1_set3	652	668	629	0	0
KABLANKET9_set3	RHNO3_set3	652	677	640	0	0
KABLANKET9_set3	POTO_set3	652	678	639	0	0
KABLANKET9_set3	RHNO12_set3	652	683	644	0	0
KABLANKET9_set3	KABLANKETI3_set3	652	683	645	0	0
KABLANKET9_set3	SOYA3_set3	652	684	646	0	0
KABLANKET9_set3	SOYA2_set3	652	687	648	0	0
KABLANKET9_set3	KABLANKETI8_set3	652	670	637	0	0
KABLANKET9_set3	SOYA1_set3	652	684	647	0	0
KABLANKET9_set3	KABLANKETI4_set3	652	684	647	0	0
K132_set3	CAL96_set3	674	647	634	0	0
K132_set3	CAL96_set1	674	692	670	0	0
K132_set3	MAZ216_30_19_set4	674	694	672	0	0
K132_set3	Mbereshi_set3	674	690	670	0	0
K132_set3	CAL 96_set2	674	691	669	0	0
K131_set3	MCM 5001_set2	645	686	637	2	0.0031
JESCAETHIOPIA_set3	KIJUVU1_set3	683	680	669	0	0
JESCAETHIOPIA_set3	HESCA_set3	683	679	669	0	0
JESCAETHIOPIA_set3	PI209808_set3	683	693	681	0	0
JESCAETHIOPIA_set3	RHNO21_set3	683	687	675	0	0
JESCAETHIOPIA_set3	PI449430_set3	683	688	676	0	0
JESCAETHIOPIA_set3	Ethiopiajesca_set3	683	690	678	0	0
JESCA_set3	DECELAYA_set2	676	678	667	0	0
JESCA_set2	NASIR_set2	690	691	686	4	0.0058
Il553_set3	RJI_set3	678	689	674	0	0
ICA BUNSI_set1	AWASH-1_set3	691	610	606	1	0.0017
ICA BUNSI_set1	AWASH-1_set2	691	690	685	0	0
Ibado3_set3	IBADO1_set3	676	688	674	6	0.0089
Ibado3_set3	IBADO2_set3	676	687	672	4	0.006
IBADO2_set3	IBADO1_set3	687	688	684	6	0.0088
IBADO2_set3	Ibado3_set3	687	676	672	4	0.006
IBADO1_set3	Ibado3_set3	688	676	674	6	0.0089
IBADO1_set3	IBADO2_set3	688	687	684	6	0.0088
HM 21-7_set2	AFR7081_set3	686	666	655	2	0.0031
HM 21-7_set2	CAL143_set1	686	690	681	3	0.0044
HM 21-7_set2	AND101_set3	686	679	671	4	0.006
HM 21-7_set2	AND620_set3	686	664	656	4	0.0061
HM 21-7_set2	CIM9314_36_set3	686	673	665	4	0.006
HM 21-7_set2	CAL143_set3	686	682	673	4	0.0059
HM 21-7_set2	AMENDOIN_set3	686	686	678	4	0.0059
HM 21-7_set2	Lyambai_set3	686	683	675	3	0.0044
HM 21-7_set2	CIM 9314-36_set2	686	689	681	3	0.0044
HM 21-7_set2	CAL 143_set2	686	691	683	3	0.0044
HM 21-7_set2	AND 620_set2	686	691	683	3	0.0044
HM 21-7_set2	AFR 708_set2	686	688	681	3	0.0044
HM 21-7_set2	HAWASADUME_set3	686	685	677	2	0.003
HESCA_set3	KIJUVU1_set3	679	680	666	0	0
HESCA_set3	PI209808_set3	679	693	677	0	0
HESCA_set3	JESCAETHIOPIA_set3	679	683	669	0	0
HESCA_set3	PI449430_set3	679	688	672	0	0
HESCA_set3	Ethiopiajesca_set3	679	690	674	0	0
HESCA_set3	RHNO21_set3	679	687	671	0	0
HAWASADUME_set3	AFR7081_set3	685	666	656	1	0.0015
HAWASADUME_set3	CAL143_set1	685	690	681	3	0.0044
HAWASADUME_set3	AND101_set3	685	679	673	2	0.003
HAWASADUME_set3	CIM 9314-36_set2	685	689	681	3	0.0044
HAWASADUME_set3	CAL 143_set2	685	691	683	3	0.0044
HAWASADUME_set3	AND 620_set2	685	691	683	3	0.0044
HAWASADUME_set3	AFR 708_set2	685	688	680	3	0.0044
HAWASADUME_set3	AND620_set3	685	664	659	2	0.003
HAWASADUME_set3	CIM9314_36_set3	685	673	666	2	0.003
HAWASADUME_set3	CAL143_set3	685	682	675	2	0.003
HAWASADUME_set3	Lyambai_set3	685	683	676	2	0.003
HAWASADUME_set3	AMENDOIN_set3	685	686	679	2	0.0029
HAWASADUME_set3	HM 21-7_set2	685	686	677	2	0.003
GOFTA_set3	KATB9_set3	682	678	665	0	0
GOFTA_set3	KABUKU1_set3	682	685	672	0	0
GOFTA_set3	KAT B9_set2	682	688	674	2	0.003
GOFTA_set3	KIBORONI_set3	682	669	656	0	0
GOFTA_set3	KIBUMBULA_set3	682	687	674	0	0
GLORIA_30_TS_set4	MAZ191_30_TS_set4	694	689	687	0	0
