# Supplementary material for: Analyses of African common bean (Phaseolus vulgaris L.) germplasm using a SNP fingerprinting platform: diversity, quality control and molecular breeding
Source: Genet Resour Crop Evol. 2019 Feb 19;66(3):707–22. doi: 10.1007/s10722-019-00746-0 (PMC6424151; doi:10.1007/s10722-019-00746-0)
Supplement: Supplementary file 5 — Dendrogram file of all 708 genotypes, corresponding to Fig. 1. The file can be visualized e.g., with SplitsTree4 software (Huson and Bryant 2006), to allow a detailed view on the population structure (TXT 543 kb) [file 10722_2019_746_MOESM5_ESM.txt]

#NEXUS

BEGIN TAXA;
	DIMENSIONS ntax=708;
	TAXLABELS  AFR_298_set1 AFR_619_set1 AFR_731_set1 ALB_213_set1 ALB_67_set1 BAT_477_set1 BAT_881_set1 BAT_93_set1 BFS_10_set1 BFS_32_set1 BFS_39_set1 CAL_143_set1 CAL_96_set1 CIM_9314_set1 COS_16_set1 DAB_230_set1 DAB_246_set1 DAB_387_set1 DOR_364_set1 EAP_9510_set1 Flor_de_Junio_Victoria_set1 G11270_set1 G11360_set1 G122_set1 G14519_set1 G19833_set1 G19839_set1 G21212_set1 G2333_set1 G23823NE_set1 G2402_set1 G35346N3Q_set1 G35375N2P_set1 G40001_set1 G4494_set1 G4523_set1 G4825_set1 ICA_BUNSI_set1 INB_827_set1 INB_841_set1 INB_870_set1 Jalo_EEP_558_set1 MAC_31_set1 MBC_26_set1 MBC_36_set1 MBC_40_set1 MBC_46_set1 MCA_16_set1 MCM_1015_set1 'MD_23-24_set1' MIB_778_set1 MNC_257_set1 MNC_311_set1 MNC_358_set1 Montcalm_set1 Natal_Sugar_set1 NUA_35_set1 NUA_398_set1 NUC_177_set1 NUC_342_set1 PAN_127_set1 Pinto_Saltillo_set1 Pinto_Villa_set1 RAA_21_set1 Red_Canadian_Wonder_set1 SAB_258_set1 SAB_259_set1 SAB_620_set1 SAB_626_set1 SAB_628_set1 SAB_659_set1 SCN_10_set1 SCR_2_set1 SCR_42_set1 SCR_9_set1 SEA_5_set1 SEC_16_set1 SEN_56_set1 SEQ_1003_set1 SEQ_1027_set1 SEQ_11_set1 SER_16_set1 SER_22_set1 SER_48_set1 SER_8_set1 SMB_17_set1 SMC_17_set1 SMC_33_set1 SMC_40_set1 SUG_131_set1 SXB_412_set1 SXB_743_set1 SXB_405_set1 A_222_set2 A_286_set2 AB_136_set2 ACOS_16_set2 AFR_708_set2 AND_10_set2 AND_277_set2 AND_620_set2 AWASH_1_set2 AWASH_MELKA_set2 BAT_332_set2 BRB_194_set2 CAB_2_set2 CAL_123_set2 CAL_143_set2 CAL_96_set2 Canpsula_set2 CIM_9314N36_set2 Cornell_49N242_set2 Decelaya_set2 Don_Timeteo_set2 FEB_192_set2 Flor_De_Mayo_set2 G10474_set2 G21212_set2 G2858_set2 G5686_set2 GLP_2_set2 GLP_585_set2 HM_21N7_set2 Jesca_set2 Kanyebwa_set2 KAT_56_set2 KAT_B1_set2 KAT_B9_set2 LSA_32_set2 MCM_1015_set2 MCM_2001_set2 MCM_5001_set2 Mexican_142_set2 Mexico_54_set2 Michelite_set2 Michigan_Dark_Kidney_Red_set2 Mlama_127_set2 MLB__49N89A_set2 Montcalm_set2 Msole_set2 NABE12C_set2 NABE15_set2 NABE16_set2 NABE4_set2 Nasir_set2 PAN_150_set2 PI207262_set2 Ranjorombey_set2 RWR_1873_set2 RWR_2075_set2 RWR_2154_set2 RWR_2245_set2 RWR_719_set2 RWV_1129_set2 SAB_620_set2 SAB_622_set2 SAB_623_set2 SAB_626_set2 SAB_629_set2 SAB_630_set2 SAB_659_set2 SAB_686_set2 SAB_712_set2 SAB_713_set2 SCAM80cm_set2 SEA_15_set2 SEA_5_set2 SELIAN_97_set2 SER_125_set2 SER_128_set2 SER_16_set2 SER_176_set2 SER_30_set2 SER_48_set2 SER_82_set2 SUG_131_set2 TO_set2 TU_set2 UBR_92_25_set2 Urugezi_set2 VAX_1_set2 VAX_2_set2 VAX_3_set2 VAX_4_set2 VAX_5_set2 VTT_923_set2 Widusa_set2 AB1_36_set3 ACOS_Red_set3 AFR_7081_set3 AFR_7082_set3 AFR_702_r2_set3 Akaryose_set3 Amahunja_set3 Amarelo_set3 Amendoin_set3 AND_101_set3 AND_102_set3 AND_620_set3 Awash_1_set3 Ayenew_1_set3 Ayenew_2_set3 Ayenew_3_set3 Balon_Bayo_set3 BAT_332_set3 Bihongo_set3 Bilfa_4_r2_set3 Bilfa_4_r1_set3 Bisera_set3 Black_Wonder_set3 BSF_471_set3 BSF_472_set3 Bukoba_set3 Bwshamba_1_set3 Bwshamba_2_set3 CAB_2_set3 CAL_143_set3 CAL_96_set3 Canada_1_set3 Canada_2_set3 Canada_3_set3 Canario_1_set3 Canario_2_set3 Canpsula_set3 Carioca_Kibala_set3 Cebo_set3 Chambeshi_set3 Cheupe_r2_set3 Cheupe_r1_set3 Chumbocela_set3 CIM_9314N36_set3 CIM_9314N37_set3 Cornell_49N2421_set3 Cornell_49N2422_set3 Dintu_set3 Don_Timoteo_set3 DOR_5541_set3 DOR_5545_set3 DOR_811_set3 EG_21_set3 ETAW_206K_set3 Ethiopia_Jesca_set3 ETOW_20I6F_set3 Flor_de_Mayo_set3 G12796_set3 G1375_set3 G1378_set3 G22501_set3 G2252_set3 G2333_set3 G5686_set3 G685_set3 Gasirida_set3 Gitanga_set3 GLP_2_set3 Gofta_set3 Gololi_set3 Hawasa_Dume_set3 Hesca_set3 HM_21N71_set3 HM_21N72_set3 Ibado_1_set3 Ibado_2_set3 Ibado_3_set3 Ibihororo_set3 ICA_Quimbaya_set3 Ikinimba_set3 Il_553_set3 Inamaruhire_set3 Incomparatable_set3 Jesca_set3 Jesca_Ethiopia_set3 K_131_set3 K_132N3_set3 K_132N4_set3 K_132_set3 K_20_set3 Kabale_set3 Kablanket_9_set3 Kablanketi_1_set3 Kablanketi_10_set3 Kablanketi_11_set3 Kablanketi_2_set3 Kablanketi_3_set3 Kablanketi_4_set3 Kablanketi_6_set3 Kablanketi_7_set3 Kablanketi_8_set3 Kablanketi_Ndefu_set3 Kablanketi_5_set3 Kabuku_1_set3 Kabuku_2_set3 Kabulangeti_set3 Kalambo_set3 Kalembe_set3 Kalungu_set3 Kanyebwa_set3 Kapisha_set3 Kasukanywele_1_set3 Kasukanywele_2_set3 KAT_1_set3 Katarina_Cela_set3 KAT_B9_set3 Katwela_set3 Kiangala_set3 Kiangwe_set3 Kiboroni_set3 Kibumbula_set3 Kigoma_set3 Kijuvu_set3 Kijuvu_1_set3 Kijuvu_2_set3 Kijuvu_3_set3 Kilombero_set3 Kiryugaramye_set3 Kisapuli_set3 Kisola_set3 Kokola_set3 Line_251_set3 Line_258_set3 LMB_49_set3 LSA_32_set3 LSK_yellow_set3 Lukupa_set3 Lunda_21_set3 Lushala_set3 Lwangeni_set3 Lyambai_set3 Lyamungu_85_r2_set3 Lyamungu_85_r1_set3 Lyamungu_90_set3 Maalasa_set3 Mabuku_set3 MAC_42_set3 Maharagwe_Makubwa_set3 Maharagwe_Soja_set3 Malawi_Green_set3 Masindi_Yellow_Large_set3 Masindi_Yellow_Round_set3 Masusu_set3 Matenga_Kibala_set3 Maulasi_1_set3 Maulasi_2_set3 Mbala_Mix_set3 Mbe_reshi_set3 Mbulamutwe_set3 MDRK_set3 Melke_r1_set3 Melke_r2_set3 MEX_142_set3 MEX_222_set3 Mkokola_set3 Mlama_127_set3 MLB_49_set3 Moono_set3 Moro_1_set3 Moro_2_set3 Mrike_set3 Mrondo_set3 Msafiri_set3 Mshoronyloni_set3 Msoloni_set3 Mukungugu_set3 Musego_set3 NABE_12C_set3 NABE_15_set3 NABE_16_set3 NABE_3_set3 NABE_41_set3 NABE_42_set3 NABE_8_set3 NABE_9_set3 NAGAGA_set3 Nakanja_set3 Namwanga_set3 Ngwaku_set3 Ngwinxcab_2_set3 Njano_1_set3 Njano_2_set3 Njano_3_set3 'Nyamhonga Mwekundu_set3' Nyayo_set3 Ohilio_De_Perdiz_set3 Omo_95_set3 PAD_3_set3 PAD_72_set3 PAO_3_set3 Pesa_r1_set3 Pesa_r2_set3 PI207262_set3 PI209802_set3 PI209804_set3 PI209808_set3 PI209815_set3 PI319706_set3 PI321094ND_set3 PI353536_set3 PI449428_set3 PI449430_set3 PI527337NB_set3 PI527337NC_set3 PI527337NF_set3 PI527508_set3 PI527521_set3 PI527530_set3 PI527538_set3 PI527540NA_set3 PI527540NB_set3 Poto_set3 Ranjonomby_set3 Red_Olryta_set3 Red_Woiy_set3 Red_Wolaita_set3 Red_Wolayta_set3 RHNO_11_set3 RHNO_12_set3 RHNO_2_set3 RHNO_21_set3 RHNO_3_set3 RHNO_4_set3 RHNO_6_set3 RHNO_9_set3 RI_5.2_set3 RJI_set3 Roba_1_set3 Rohondela_set3 Roja_set3 Rozikoko_1_set3 RWR_1091_set3 RWR_1668_set3 RWR_1946_set3 RWR_2075_set3 RWR_719_set3 Sadzu_set3 Salunde_set3 SARI_1_set3 SARI_3_set3 SARI_4_set3 SCR_37_set3 SELIAN_051_set3 SELIAN_052_set3 SELIAN_06_set3 SELIAN_94_set3 SELIAN_97_set3 SEN_98_1_set3 SEN_98_2_set3 SER_16_set3 Sewan_97_set3 Sisi_set3 Sodan_set3 Solwezi_Mix_set3 Soya_1_set3 Soya_2_set3 Soya_3_set3 Soya_Njano_set3 SUG_131_set3 Tungulumilyango_set3 UBR_95N2_set3 Urugezi_set3 Urwera_set3 Uyole_96_set3 Uyole_98_set3 VAX_6_set3 W616447_set3 W616488_set3 W616489_set3 W616495_set3 W616500_set3 W616501_set3 W616529_set3 W616534_set3 W616535_set3 W616546_set3 W616547_set3 W661465_set3 Yellow_set3 Zawadi_set3 ALB_123_set4 ALB_21_set4 Bolivar_set4 BRB_191_set4 BRB_203_set4 BRB_211_set4 BRB_214NA_set4 BRB_214NB_set4 BRB_215_r2_set4 BRB_215_r1_set4 BRB_217_set4 BRB_263_set4 BRB_264_r2_set4 BRB_264_r1_set4 BRB_265NA_set4 BRB_265NB_set4 BRB_265_set4 BRB_266_r2_set4 BRB_266_r1_set4 BRB_267NA_set4 BRB_267NB_set4 BRB_267_set4 BRB_268_set4 Cherry_set4 DAB_194_set4 DAB_250_set4 DAB_252_set4 DAB_262_set4 DAB_295_set4 DAB_302_set4 DAB_317_set4 DAB_338_set4 DAB_355_set4 DAB_41_set4 DAB_494_set4 DAB_525_set4 DAB_528_set4 DAB_53_set4 DAB_60_set4 DAB_62_set4 DAB_63_set4 DAB_74_set4 DOR_476_set4 DRK_149_set4 G2333_set4 Gloria_30TS_set4 ICA_Tundama_set4 Lyamungu_90_set4 MAB_351_set4 MAB_352_set4 MAB_353_set4 MAB_354_set4 MAC_47_set4 MAR_1_set4 MAZ_10_set4 MAZ_109_set4 MAZ_11_set4 MAZ_110_set4 MAZ_111_set4 MAZ_112_set4 MAZ_116_r1_set4 MAZ_116_r2_set4 MAZ_139_set4 MAZ_14_set4 MAZ_140_set4 MAZ_141_set4 MAZ_142_set4 MAZ_143_set4 MAZ_144_set4 MAZ_145_r2_set4 MAZ_146_set4 MAZ_147_set4 MAZ_148_set4 MAZ_149_r1_set4 MAZ_149_r2_set4 MAZ_150_set4 MAZ_151_set4 MAZ_152_set4 MAZ_153_set4 MAZ_154_set4 MAZ_155_set4 MAZ_156_set4 MAZ_157_set4 MAZ_158_set4 MAZ_159_set4 MAZ_160_set4 MAZ_161_set4 MAZ_162_set4 MAZ_163_set4 MAZ_164_set4 MAZ_165_set4 MAZ_166_set4 MAZ_167_set4 MAZ_168_set4 MAZ_169_set4 MAZ_170_set4 MAZ_171_set4 MAZ_172_set4 MAZ_173_r1_set4 MAZ_173_r2_set4 MAZ_174_set4 MAZ_175_set4 MAZ_176_set4 MAZ_177_set4 MAZ_180_set4 MAZ_184_set4 MAZ_185_r1_set4 MAZ_185_r2_set4 MAZ_186_set4 MAZ_187_set4 MAZ_188_set4 MAZ_189_set4 MAZ_190_set4 MAZ_191_set4 MAZ_192_set4 MAZ_193_set4 MAZ_194_set4 MAZ_195_set4 MAZ_196_set4 MAZ_197_set4 MAZ_198_set4 MAZ_199_set4 MAZ_2_set4 MAZ_200_set4 MAZ_201_set4 MAZ_202_set4 MAZ_203_set4 MAZ_204_r1_set4 MAZ_204_r2_set4 MAZ_205_set4 MAZ_206_set4 MAZ_207_r1_set4 MAZ_207_r2_set4 MAZ_208_set4 MAZ_209_set4 MAZ_210_set4 MAZ_211_r1_set4 MAZ_211_r2_set4 MAZ_212_set4 MAZ_213_set4 MAZ_216_set4 MAZ_217_set4 MAZ_23_set4 MAZ_25_r1_set4 MAZ_25_r2_set4 MAZ_26_set4 MAZ_28_set4 MAZ_3_set4 MAZ_31_set4 MAZ_33_set4 MAZ_34_set4 MAZ_4_set4 MAZ_42_r1_set4 MAZ_42_r2_set4 MAZ_47_set4 MAZ_50_r1_set4 MAZ_50_r2_set4 MAZ_56_set4 MAZ_87_set4 MAZ_95_set4 MAZ_96_set4 MNC_470_set4 NUA_277_set4 NUA_35_set4 NUA_457_set4 NUA_552_set4 NUA_561_set4 NUC_168_set4 NUC_476_set4 NUS_7_set4 RAZ_103_set4 RAZ_104_set4 RAZ_105_set4 RAZ_107_set4 RAZ_167_set4 RAZ_168_set4 RAZ_169_set4 RAZ_170_set4 RCB_593_set4 RMA_58_set4 RMA_68_set4 RMA_69_set4 RMA_70_set4 RMA_71_set4 SAB_575NA_set4 SAB_575NB_set4 SAB_576_set4 SAB_581_set4 SAB_617_set4 SAB_621_set4 SAB_686_set4 SEL_1309_set4 SEQ_1_set4 SEQ_1003_set4 SEQ_1006_set4 SEQ_1027_set4 SEQ_11NA_set4 SEQ_11NB_set4 SER_118NB_set4 SER_118_set4 SIN_526_set4 SMC_44_set4 SMR_113_set4 SMR_129_set4 Sweet_set4 Talamanca_set4 VAX_6_set4 Buteko_set5 Fungula_set5 German_set5 Kabulangeti_r1_set5 Kabulangeti_r2_set5 Kabulangeti_r3_set5 Kabulangeti_r4_set5 Kabulangeti_r5_set5 Kalandalanda_set5 Kapolopolo_set5 Lusaka_r1_set5 Lusaka_r2_set5 Lusaka_r3_set5 Lusaka_r4_set5 Lusaka_r5_set5 Pomba_set5 Solwezi_set5 Tamba_set5 White_r1_set5 White_N2_Net5 White_r3_set5 Yellow_r1_set5 Yellow_r2_set5 Yellow_r3_set5;
END;

BEGIN CHARACTERS;
	DIMENSIONS nchar=754;
	FORMAT datatype=DNA gap=-;
	MATRIX
	AFR_298_set1	TCGATAAGTTTGCAGGCCCGCCGGCGCCTTTGCTTTGGAGATTCGATCACTACAATGATCGATGCAATAGTGCTACACCGGGATGGTCTCTAATCAACCGAATGTGACGTGTAGCAATTAACCATGCGGCCCGTGATGAGCCAGTCAAGAGCCCTGCGGTCCGTCTCTGATGCCGTCNATGGGAGATGCACTGCCCCACGAACACAACACCGACTAGGTGGGGGGTCGCAAATTTTAACAGGCTCTTATATACTTAAATTAGTTCCTTGTCATGGGACCTCTAGGCCAGGCCTTAGAATCCGGCACCTAGCAAGGGCAATACCAGTGAGTCGAAGGAACGCCATGACCGTGACTTTATGCTCGAATGTCACGTCCCTATCAAGCGGCGCCGATGCTTGCCGTTGCCCGGGTGTCGGGCTGGTAGCGCCGTCGAAGCCTGTATAACCGTCTAGAGTTAGCAAGAGATTGGAACTCCTTGCTGGCACGTTGGAAGCTTATCGCCCGAGTGGAGTGAGCTTAGGTAGGAGTACTTTCAGAGGTGGAATGCAGACCAGCATGCCATGAGCGAGCACGTTGCTTTAGTTCGAGTGCCACCTAGCCGACTGTATGTTAGTGCTCGGCCGGCTGCAAAACCCTGTAACTGCTACTCAATCGAGATAGCCTTGCCACCGAACTGCAGGGCCACACCGTACGGTCTTTGGCCACCCNNNNGCAATCAGAGTATGGGTGAATAATGACTTGTTCTCATGCAGGA
	AFR_619_set1	ACGAGAACCATGTAAGCTCACCGTCGCGGTCGTTTTGGAGATTCGACCGCTACAATGATCGATGCAATAGTGCTACACCGGGATGGTCTCTAATCGACCGAATGTGACGCGTATCAACTAACCATGCGGCCCGTGATGAGCCAGTCAAGAGCCCTGCAGTCCGTCTCTGATGCCGTCGATGGAAGATATACTGCCCCACGACCACAACGTCGACCGGGTGGGGGGTCGCAAATTGTAACAGGCTTTTATATACTTAAATTAGTTCCTTGTCATGGGNCCTCTAGGCCAGGCCTTGGAATCCGGCACCTAGCGGGGGCAGTACCAGTGAGGCAAAGGAACGCCATGACCGTGACTTTATGCTCGAACGTCACGTCCCTATCAAGTGGCACCGATGCTTGCCGTTGCCCGGGTGTCGGGCTGGTAGCGCCATCGAATCCTGTATAACTGTTTGGCTTTAGTAAGGGAGTGGGGCTCCTTGCTGGCACGTCGGAAGCTTATCGCCCGAGTGGAGTGCGCTTAGGTAAGAGGACTTCTGGATGTGGAATGCAGGTCAGCATGATATGAACGAGCACTTTGATTTAATTCGCGTGCCACCCGGCCGGCTGTGTGTTAGTGCTCGGTTGGCNGCAAAATCCTTCCGCTACTACTCGATTGAGACGGCCTTTTTACCGAACTGCGGGACCACATTGCACGGTCTCCGGCCACCCNNNNGCAATCAGAGTATAGGTGAATAGTGACTCTTCCCCGTGCAGGA
	AFR_731_set1	TCGATAGGCATGCAGGCCCGCCGTAGTGTTCGTTTTGGAGACGTAACCGCTGTCGTGATCGATGCAATAGTGCTACACCGAGATAGTCCATAATCANCCGAATGTGACGTGTATCGGCCGACCACTCGGCCCACGACAGATTGTGCAAGAGCCCTGCGGTCCGCTCTCACGACCATCGATGGGAAATNCACGTTCCCACGAACACAACACAGACCGTACGGGGGGTCGCAAATTTTGACAGGCTCTTATATACTTAAATTAGTTCCTTATCATGGGACCCTTGGATCAGACCTTGGAANCCGGCACCTATCGGGGGCAGTGACGGTGAGTCGAAGAAACAACATGGCCGTGATTGTATGCTCTGACGTCACGTCCCTATCAGACGGCGCCAATGCTTATCGTTGCCCGGGTGCCAATTTGGCAGTGTCATTAAAGCCTGTATAACCGTCTGGAGTTAGCACGAGCTTGGAACTCCTTGTTGGCACGTCGGAAGCTTATCAATCGAGTGGAGTGAGCTTAGGTAAAAGTGCNTCCAGAGGTGGNATGCAGACCAGCATGCCATGAGCGAGCGATTTGCTTTAGTCCGCGTGCCACCCGGCTGGTTGTGTGGCGGTGCCCAACCAACTACGAAGCCCTGTAGTTGCTACTCGATTGAAACGGNCTTTTTACCGAACTGCAGGGCCACACCGCATGACATCTAGCCACCCNNNNGANATCAGAGTCTGGGGGANTAGTTACCTGTCCTCATGCGGGA
	ALB_213_set1	ANTTGTGCCTGGTTAGCTGGCCGTATCGGCCATTTCTACGACGCAACCGATGCAGCACCAAACATGACGACGTCGAGTTAGAACAACCTCGGGCAGCTTACCCGGACAGCGTGTCGGCCGGCCGCGCAGTTTACGACAGATTGTGCAATGTCCCTGCGAGCAACTCTCACGAATAGTAGCATGGACCGCACGTTCCCACGAAAGTACCATCGCTCGTACAAAAAGTCGTCGATCTCGGTGATTGTGCGGGTACCTAGATGGGTTCCCTGCTGCAAAGTCTCTAGGCCAGGCACCGGAATTTTTTGCTCGTCAAGAGTCACGACGTCAGATCGAAAAAGAGCCGCTGAAACACTCGCGGTTCTGGATAGCACTGTTAGATCGGACGGCACTGCGAACGATTGCTGCCCAAGGACCAANTGGGCAGTGTCATTAGGTTTCATCCGCCTGGTCGGCTCGCATCATAGCGCAAGGCCTTCCGTTGGAGTGCCGGGGATCCCCAAATCAGGTAGCGTACACTCCAACGAGAAGATCCTCGAATATAAGGGACGGGTCAGCCCAATATAGGTTAGTGATCCAATTCGGTCCTCACGCCACTCGGCCGGNTATGCGGCGACGTCCAANCAGATACGCAATACCGCCGCTACCGATTGGCTGGAGCGAACTTTTTCTCGNGCCGCGTGGCCACACTGCGTGACCTCTAGTAGCTTNNNNGCCGCCAGGATCCGGAGACACGACTAATTGTCCCCGTGCAGGA
	ALB_67_set1	ACTTGTGCCTGGTTAGCCGGCCGNATNCGCCATTTCTACGACGCAANCGCGGCAGCACCAAACATGACGACGTCGAGTTAGAACAACCTCGGGCAGCTTACCCGGACAGCGTGTCGGCCGGCCGCGCAGNTTACGACAGATTGTGCAATGTCCCTGCGAGCAACTCTCACGAATAGTAGCATGGACCGCACGTTCCCACGAAAGTACCATCGCTCGTACAAAAAGTCGTCGATCTCGGTGATNGTGCGGGTACCTAGATGGGTTCCCTGCTGCAAAGTCTCTAGGCCAGGCCTTGGAATTTTTTGCTCGTCAAGNGTCACGATGTCAGATCGAAAAAGAGCCGCTGAAACACTCGCGGTTCTGGATAGCACTGTTAGATCGGATGGCGCTGAGNATGGNCGCTGNCCAAGGNCCAAGNGGGTAGNGTCATTAGGTTNNGTCCGCCTGGCCGGATCGCATAATAGCGCNGGGCCCNNNNTTGGAGTGCCGGGGATCCCCAACNCAGGTANNGTACACTCCGATAAGAAGATCCTCGAAGATGGGGNNCGGGCCNGNACNATCNAGGTTAGTGANTNNCNTCGGTCCGCACGCCACTNGGCCGGTTATGCGNTGACGTCCNNNCAGATACNCAATACCGCCNCTACCGATTGGCTGGNGNGAACTTGNCCNCGAGCCGCGTGGCCGNATTGCGTGNNNTCTNGTAGCTTNNNNGCCGCCAGGATCCGGAGACACGACGAATTGTCCNCGTGCGGGA
	BAT_477_set1	TCTTGTGCCAGGTTAACCGACCGTATTGGCCATTTTTACGACGNACCCGCTACAACGCCAAGCATNGCGACTTCGAGTTAGAGCGGCTTCNGACAGCTTACATGGACCACATATCGGCCGATCGCGCAGTTTGTGACAGATTGTGCAATGTCCCGTAAGTCCGCCTTCACGNATAGTAGCATGGACCGCACTGTCCCATTAACGCACCGTCGACCGGACAGAAAGTCGTCGATCTCAGTGATTGTGCGGGTANCTGAATGAGGTTCCCGTTGCAAAGTTTCTAGGCTAGACCTTGGAATCCTTTGCTCATCAAGGGTCACGACGTCAAAGCACCAGGGAGCCGCTGAAACACTCGCGGTNCTTAGTGGCACTGTTAGGCTGGGCGGCACTGCTAACGNTTGCTGCCTAAGGGCCAAGTGAACAGTATCAGCGGGTCTCATCCGCCTGGCCGGCTTGCATAANGGCTTGGGGCNTTCCGTTGGANCGTCAGAAGCCCCCCAATCAGGTAACAGGCACCCCAACGAGAAGATCCCTAAAGACAAGGGACAAACTGTCCCAATATGGATGGATGATCCACCGCAACCCGCACGCCACCCGGTCGGTTATGCGGCGACGCCCAACCGAATACGAGATCTTTCCGCGACCGACCGGTTGGAGCGACATCTTTCTCGCGTCGTGTGACCACCCTGCGTGACAGCCAATAGCTTNNNNGCAGCCGGGACCCGGGTACGTGACTAATCTTCCCCGTGTGATA
	BAT_881_set1	ACTTGTGCCTGGTTAACCGACCGTATTGGCCGTTTCTACTGCGTACCCGATACAACGCCAAGCATGGCGACTTCGAGTTAGAGCGGCTTCTANCAGCTTACATGGACCACATATCGGCCGGTTGCGCAGCCCACGACAGATTGTGCAAGGTCCCGTAAAGAAACTCTCACGAATAGTAGCATGGACCGCACTTTCCCATTAAAGTGCCATAAATCGTACAAAAAGTCGTCGATCTCAGTGATTGTGCGGGTGTTTAAATTAGTTCCCTGCTGCAAAGTTTCTAGGCCAGACCTTGGAATTTTTTGCTCGTCGGGGGTCNCGACGTCAGAGCACCAAGACGCCGCTGAAACACTCTCGGTTCCTAGCGGNANTGTTAGATCGGATAATNCTGCTAACGATTACTGTTTAAGGGCCAATTGGACAGTACCAGCGGGGCTCATACGCCTGGCCGGAGTGCATAATGGCTTGGGGTCTTCCGTTGGAGTTCCAGAAGCCCCCCAATCGGGTAACATGCACCCCAACGAGAAGATCCTTGAAGACAAGGGATGGACCATCCCAATATGGATGGATGATCCACTTCAACCCGCACGTTGCCCGACCGGTTATGCGGCGACGTCCAATTGAATGCGAGATCTNTCCGCGACNAACTGGCTGGAGCGAACTCTTTCTCGCGTCGTGTGGCCACCTTGCGTGACATCCAGTAGCTTNNNNGCAGCCGGGATCCGAGGACACGGCNACTCTTCCCCATGCGATA
	BAT_93_set1	TATTGTGCCAGATTAAGTGACCTTATTGGCCATTTTTACTGCTNGACCGATGCANCGCCAAACATGATAACTTCGCGTTAGAACAGCTTCGGACAGCTTACCCGGACCACATATAGGCCGATTGCGCATTTTACGACAGATTGTGCGGNAGATTTGCAGGAAACTCCTAAGAATAGTAATATGGACTGCACTGCCCCATTAACGCACCATCGCTTATACGGGGGGTCGTCGATCTCAGTGATTGTGCGGGTACCCGGACGGAGCTCCTGCTGCAAAGTTCTTAAGNCAGATACCGGAACTTTTTGCTCANCAAAAGTCACGACGTCAGAGCAACGAGGAGCCGCTGAAACACTCGCGGTTCTTAGTAGCACTTTTAGACTGNATAACACCGAGAACGGTTGCTGTTTGGGGGCCAGNTGGGCAGTATCATCGAATCTCATACGCCTGGTCGGCTTTAGTCATGGCGTGGGGCCTTCCGTTGACGCGTCGGGGATCCCCCAATCAAGTGGAATACACCCCAACGAGAGGACCCCCGAATACGNGGGATGGGTCAGTATAATCCGGATGGGCGATCCAATGCGACCCTCACGTTGCTCGGTCGGTTGTGCGGCGATGCCCAACCGAATGAAAGATATCTCCGCTACCGACCGGTTGGAGCGGCATCGCCCTTGCGTCGTGTGACCACACTGCGTGACATCCAGTAGCTTNNNNGCCGCCGAGATCCGAATACACGACTACTCTTCCCCGTGTGATA
	BFS_10_set1	ACTTGTGCCTGGTTAAGTGACCTTATCGGCCATTTTTACTGCGTACCCGATGCAGCACCAAGCATGGCGACGTCGAGTTAGAACAANCTCTAGCAGCTTACCCGGACAGCGTGTCGGCCGGCCGCGCAGTTTACGACAGATTGGGCAATGTCCCTGCAAGAAACTCTCACGAATAGTAGCATGGACCGCACGTTCCCACGAACGTACCGTCGCTCGTACAAAAAGTCGTCGACCTCGGTGATTGTGCGGGTACCTGGATGAGGTTCCTGTTGCAAAGTTCTTAGGCCAGGCCTTGGAATCCTTTGCTCGTCAAAGGTCACGACGTCAGAGCGACAAGGAGCCGCTGAAACNCTCGCGGTTCTGGATAGCACTGTTAGATCGGATAGTGCTGCGAACGATTGCTGCCTGAGGGCTAATTTAACAGTATCATCGGATTTCATCCGCCTGGTCGGCTTGCATCATAGCGCAAGGCCTTCCGTTGACGCGTCGGAAGCCCCCCAATCAGGTGGAGTACACCCCAACGAGGAGATCCTCGAATATGAGGGACGGGTCGGCCCAATATGGGTGGGCGATCCAATTCAGTCCGCACGCCACTCGGTCGGTTATGCGGCGACGTCCAATCAGATACGAGATACCGCCGCTACCGACCGGTTGGAGCGAACTCTTTCTCGCGTCGTGTGGCCACATTGCGTGACCTCTAGTAGCTTNNNNGCCGCCAGGATCCGGAGACACGACTAATTTTCCCCGGGCAATA
	BFS_32_set1	TCTTGTGCCTGGTTAACTGGCCGTATTGGCCATTTCTACGACGTACCCGATACAACGCCAGGCATGACGACTTCGAGTTAGAGCGACTTCGGGCAGCTTACCCGGACCACATGTCGGCCGATCGCTCAGTTTACGACAGATTGGGCGGTGTACCTGCGATCCGCTCCCACGAATAGTAGCATGGACCGCACGTTCCCACGAAAGTACCGTCGCCCGTACGAAAAACAATCGATCTCGGTGATTGTGCGGGTATCTGGATGGGTTCCCCGCTGCAAAGTCCTTAGGCTAGGCCTTNGAATTTTTTGCTCGTCAANGGTCACGACGTCAGATCGACAAAACGCCGCTGAAACACTCGCGGTTCTGGATAGCACTGTTAGATCGGATAGTGCCGCGAACGATTGCTGTTTAAGGGCCAANTGAACAGTATCATTAGGTTTCATCCGCCTGGTCGGCTCGCATCATAGCGTGGGGTCTTCCGTTGGAGCGTCAGGGATCCCCCAATTAAGTAGCGTGCACTCCAACGAGGAGATCTTTAACTATAAGGGACGGGTCAGCCCAATATAGGCGGATGATCCAATTCGGTCCGCACGTTGCTCGGTCGGTTGTGCGGCGACGTCCAACCAAATACGCAATACCGCCGNTACCGATTGGTNAGAGCGAACTCTTTCCCGAGTCGCGTGGCCACATTGCGTGACATCTAATAGCTTNNNNACAGCCGGGATCCGGAGACACGACTAATTTTCCCCGTGTGGGA
	BFS_39_set1	ACTTGTGCCTGGTTAGCTGACCGTATTGGCCATTTCTACGACGCAACCGATACAACACCAAACATGGCGACGTCGAGTTAGAACGACTTCGGACAGCTTACATGGACAGCATATCGGCCGATCGCTCAGTTTACGACAGATTGGGCAGTGTACCGTAAAGAAGCTCTCACGAATAGTAGCATGNACCGCACGTTCCCACGAACGTACCATCGCTCGTACGAAAAGTCGTCGATCTCGGTGATTGTGCGGGTATCTGGATTAGGTTCCCGCTGCAAAGTTCTTAGGCCAGGCCTTNGAATCCTTTGCTTGTTAAAGGTCACGACGTCAGAGCACCAAAGAGCCGCTGAAACACTCGCGGTTCTGGACGTCACTGTTAGATCGGGCGGCACTGAGAACGATTGCTGTTTGAGGGCTAATTGAACAGTGCCATTAGGGTTCACACGCCTGGTCGGCTTGCATCATGGCGTGGGGTCTTCCGTTGAAGCGTCGGAAGCCCCCCAATTAGGTGGAGTGCACTCCAACGAGGAGATCCTCGAATATANGGGACGGGTCAGCCCAATATGGATGAATGATCCAATGCAATCCNCACNTTGCCCGGTCGGTTATGCGGCGACGTCCAACNAAATACGAGATCCCTCCGCTACTAATCGGTTGAAGCGAACTCTTTCCCGCGCCGCGTGACCACACTGCGTGACATCCAGTAGCTTNNNNGCAGCCGGGATCCGAAGACACGACTAATCTCCCCCGGGCGGGA
	CAL_143_set1	ACGATAAGCTTGCAGGCTCGCTGGCGCCTTCGTTTTGGAGATTCGATCACTGTCGNGATCGATGCAATAGTGCTACACCGAGATAGTCCATAATCANCCGAATGTGACGTGTATCGGCCGACNACGCGGNCCGTGATGAGCCAGTCAATAGCNCTGCGGTCCGTCTCTGATGCCGTCGATGGAAGATATGTTGCTTTCCGACCACAACACAGACCGGGTGGGGGGTCGCAAATTTCAACAGGCTCTTATATACTTAANTTAGTTCTTTGTCATGGGACCTCTAGGCCGTGCCTTGGAATCCGGCACCTAGCAGGGACAGTACCAGTGAATTGAAGGAACAACGTGGCCGTGATTTTATGCTCGAACGTTCAGTCCCTATCAGGTAACACCGCGGCTTGCCGTTGCCCGGGTGCCGGGCTGGTAGCGTAATCGAAGCCTGTATAACCGTCTGTCTTTAGCAAGAGATTGGAACTCCTTGCTGGCACGTCGGAAGCTTATCGCCCGNGTGGAGTGAGCTTAGGTAAGAGTACTTCNGGATGTGGAATGCAGGTCAGCCCGCCATGAGCGAGCGAGTTGCTTTAGTTCGCGTGCCACCTGGTTAGCTGCGTGTTAGTGCTCGGNCGGCCACAAAACCCCGTAGCTGTCGCTCGATCGAGACGGCCTTTTTACCGAACTGCAGGGTCACACCACACGGTCTCTGGCCACCCNNNNGNCATCAGAGTATAGGTGAATAATGACTTTCTCTCGTGCAGGA
	CAL_96_set1	TCGATAAGCTTGCAGGCTCGCCGGCGCCTTTGTTTTGGAGATTCGACCGCTACAATGATCGATGCAATAGTGCTACACCGGGATGGTCTCTAATCANCCGAATGTGAAGTGTAGCAATTAACCATGCGGCCCGTGATGAGCCAGTCAAGAGCCCTGCGGTCCGTCTCTGATGCCGTCGATGGAAGATATACTGCCCCACGAACACAANACCGACCGGGTGGGGGGTCGCAAATTGTAACAGGCTCTTATATACTTAAATTAGTTCCTTGTCATGGNACCTCTAGGCCAGGCCTTGGAATCCGGCACCTAGCAAGGGCAGTACCAGTGAGTCGAAGGAACGCCATGACCGTGACTTTATGCTCGAACGTCACGTCCCTATCAGGCGGCGCCGATGCTTGCCGTTGCCCGGGGGTCGGGCTGGTAGCGCCGTCGAAGCCTGTATAACCGTCCGGCTTTAGCAANAGATTGGAACTCNTTGCTGGCACGTCGAAAGCTTATCGCCCGAGTGGAGTGAGCTTAGGTAGGAGTACTTTCAGATGCGGAATGCAGGTCAGCATGATATGAGTGAGCAAGTTGCTTTAGTTCGCGTGCCACCTGGCCGGCTGTGTGTTAGTGCTCGGCCGGCTGCAAAACCCTGNCGCTGCTACTCGATCGAGATAGACTTTTTACCGAACTGCAGGGCCACACCGCACGGTCTCTGGCCACCCNNNNGCAATCAGAGTATAGGTGAATAATGACNTGTTCTCGTGCAGGA
	CIM_9314_set1	ACGAGAACCATGTAAGCTCACCGTCGCGGTCGTTTTGGAGATTCGACCGCTACAATGATCGATGCAATAGTGCTACACCGGGATGGTCTCTAATCGACCGAATGTGACGCGTATCAACTAACCATGCGGCCCGTGATGAGCCAGTCAAGAGCCCTGCAGTCCGTCTCTGATGCCGTCGATGGAAGATATACTGCCCCACGACCACAACGTCGACCGGGTGGGGGGTCGCAAATTGTAACAGGCTTTTATATACTTAAATTAGTTCCTTGTCATGGGACNNCTAGGCCAGGCCTTGGAATCCGGCACCTAGCGGGGGCAGTACCAGTGAGGCAAAGGAACGCCATGACCGTGACTTTATGCTCGAACGTCACGTCCCTATCAAGTGGCACCGATGCTTGCCGTTGCCCGGGTGTCGGGCTGGTAGCGCCATCGAATCCTGTATAACTGTTTGGCTTTAGTAAGGGAGTGGGGCTCCTTGCTGGCACGTCGGAAGCTTATCGCCCGAGTGNAGTGCGCTTAGGTAAGAGGACTTCTGGATGTGGAATGCAGGTCAGCATGATATGAACGAGCACTTTGATTTAATTCGCGTGCCACCCGGCCGGCTGTGTGTTAGTGCTCGGTTGGCTGCAAAATCCTTCCGCTACTACTCGATCGAGACGGCCTTTTTACCGAACTGCGGGACCACATTGCACGGTCTNCGGCCACCCNNNNGCAATCAGAGTATAGGTGAATAGTGACTCTTCCCCGTGCAGGA
	COS_16_set1	NCGATAAGCNTGCAGGCCNGCTNNCGCGTTTGNNTTGGAGNTNCGACCGCTGCAACGCCNAATATGACAGTGTNNNNNNNNNNNAGTCCATAATCNACCGAATGTGACGTGTATCGGCCGACCATGCGGCCCGTGATGAGCCAGTCAANAGCCCTGCGGTCCGTCTCTGATGCCGTCGATGGAAGATATGTTGCTTTCCGACCACAACACCGACCGGGTGGGGGNNNNNNNNTTTTAACAGGCTCTTATATNTTTAANTTAGTTCTTTATCATGGGACCTCTANGCCGTGTATCGGAATCCGGCACCTAGCNNGGGCAGTACCAGTGAGTTGAAGGAACAACATGNCCGNGATTTTATGCTCGAACGTNCAGTCCCTATCANGTAACACCGATACCGGCCGTGACCCGGGTGCCGGGCTGGTAGCGCCNTCGAAGCCTGTATAACCGTTTGTAGTTAGCAAGAGATTGGGGCCTTCCGCTGGCACGTTGAAAGCTTATCGCCCGAGTGGAGTGAGTTTAGGTAGGAGTACTTCNAGAGGTGGGGGACAGACCAGCATGCCATGAGCGAGCNNGNCAATTTAGTTCGNGTGCCACCCAGCTAACTGTATGTTAGTGCTCGGNNGGCCNCAAAACCCTGTANCTGCNNCTCAATTGAGACGGCCTTGCCACCGAACTGCAGGGTCACACCANACGGTCTCTGGCCACCCNNNNNNNNTCAGAGTNTAGGTGAACAGTGACTTNTCCCCATGCAGGA
	DAB_230_set1	TCGATAAGCTTGCAGGCCCGCCGTCGCGTTTGTTTTGGAGATTCGACCGCTACNATGATCGNTGCAATAGTGCTANACCGGGATGGTCTCTAATCAACCGAATGTGACGTGTAGCAATTAACCATGCGGCCCGTGATGAGCCAGTCAAGAGCCCNGCGGTCCGTCTCTGATGCCGTCGATGNAAGATATGTGGCTTTCCGAACACAACACCGACTAGGTGGGGGGTCGCAAATTTTAACAGGCGTGTATGTACTTAANTTAGTTCTTTGTCATGGGACCTCTAGGCCGTGCCTTGGAATCCGGCACCTAGCAAGGATCACGATGTCAAATTGAAGGAACAACATGANCGTGACTTCGGTTCCGGGCGTTCAGTCCCTATCAAGTAACACCGATGCTTGCCGTTGCCCGGGTGTCGGGCTGGTAGCGCCGTCGAAGCCTGTATAACCGTTTATAGTTAGCAAGAGATTGGGGCTCCTTGCTGGCACGTTGGAAGCTTATCGCCCGAGTGGAGTGAGCCCCGGTAGGAGTGCTTCCAGAGGTGNAATGCAGACCAGCATGCCATGAGCGAGCACTTTGATTTAGTTCGAACGCCACCCAGCTAACTGCATGTTAGTGCTCGGCCGGCCGCAAAACCCTGTAACTGCTAACCAATCGAGACGGCCTTTTTACCGAACTGCAGGGTCACACCGTACGGTCTCTGGCCACCCNNNNGNAATCAGAGTATAGGTACNTAACTACCTGTTCCCATGCAATA
	DAB_246_set1	ACGATNAGCTTGCANGCTNGCTGGCGCCTTTNTTTTGGAGATTCGATCNCTNTCGTGATCGATGCANTAGTGCTANACCGAGATAGTCTCTAATCGACCGAATGTGACGTGTATCAATTAACCACGCGGCCNGTGATGAGCCAGTCAAGAGCCCNGCGGTCCGTCTCTGATGCCGTCGATGGANGATACATNGCTTTCCGACCACNACACCGACTAGGTNGGGNGTCGCAAATTTTAACAGGCTCTTATATACTTAANTTAGTTCTTTGTCATGGGACCTCTAGGCNGTGCCTTNGAANCCGGCACCTAGTAAGGGCAGTACCAGTGAATCNAAGGAACAACATGACCGTGACTTTATGCTCGAACGTTCAGTCCCTATCAAGCGGCGCCGATNCTTGCCGTTGCCCGGGTGCCGGGCTGGTAGCGTAATCGAAGCCTGNATAACCGTTTGGNTTTAGCAAGAGATTGGGGCTCCTTGCTGGCACGTTGGAAGCTTATCGCCCGAGTGGAGTGNGCTTAGGTAANAGTACTTCTNGATGTGGAATGCAAGTCAGCATGCCATGAGCGAGCACGTTGATTNAGTTCGCGTGCCACCTAGCTAACTGTACGTTAGTGCTCGNTTGGCCNCAAANCCCTGNAGCTGTCGCNCAATCGAGACAGCNTTGCCCCNGAACTGCAGGGTCACACCACACNGTCTCTGGCCACCCNNNNGACATCAGAGTATAGGTGAGTAATGNCTTTCTCCCGTGCAGGA
	DAB_387_set1	ACGATAAGTTTGCAGGCCCGCTGGCGCCTTCGCTTTGGAGATTCGATCACTACAANGATCGATGCAATAGTGCTACACCGGGATGGTCTCTAATCGACCGAATGTGACGTGTATCAATTAACCACGCGGCCCGTGATGAGCCAGTCAAGAGCCCTGCGGTCCGTCTCTGATGCCGTCGATGGAAGATGCATGGCTTTCCGACCACAACACAGACTAGGTGGGGGGTCGCAAATTTTAACAGGCTCTTATATACTTAANTTAGTTCTTTGTCATGGGACCTCTAGGCCGTGTATCGGAATCCGGCACCTAGTAAGGACAGTACCAGTGAATCGAAGGAACAACATGACCGTGACTTTATGCTCGGGCGTTCAGTCCCTATCAAGTAACGCCGATGCTTGCNGTTGCCCGGGTGCCGGGCTGGTAGCGCCGTCGAAGCCTGTATAACCGTNTGGAGTTAGCAAGAGATTGGNNCTCCTTGCTGGCACGTCGGAAGCTTATCGCCCGAGTGGAGTGAGTTTAGGTAAGAGTGCTTCTGGAGGTGGAATGCAGACCAGCATGCCATGAGCGAGCGAGTTGNTTTAGTTCGCGTGCCACCTAGCTAACTGCGCGTTAGTGCTCGGTTGGCCGCAAAACCCTGTAGCTGCTACTCGATTGAGATAGCCTTGCCCCCGAACTGCAGGGTCACACCACACGGTCTCTGGCCNCCCNNNNGCAATCAGAGTATAGGTGANTAATGACCTGTTCNCATGTAGGA
	DOR_364_set1	ACTTGTGCCTGGTTAACTGACCGTATTGGCCATTTCTACGACGCAACCGCTACAACGCCAGGTATGACGACTTCGAGTTAGAGCGATTCAGGACAGCTTACATGGACCACATATCGGCCGATCGCGCAGCCCGTACCAGATTGGGCAATGTCCTGGCAGGAAGCTCTCACGANTAGTAGCATGGACCGCACTGCCCCACGAAAGTGCCGCCGCCTAGACAAAAAGTCGTCGATCTCAGTGATTGTGCGGGTACCTAAATTAGTTCCCTGCTGCAAAGTTTCTGGGCCAGGCCTTGGAATTTTTTGCTCATTAAAAGTCACGACGTCAGAGCAACAAAACGCCGCTGAAACACTCGCGGTNCTTAGNAGCACTGNTAGNNTGGACGGCACTGCGGACGATTGCTGCCTAAGGGCCAATTGGACAGTACCATTGGGGTTCATACGCCTGGTCGGCTTGCATCANGGCGTGGGGCCTTCCGTTGGAGCGTCAGAAGCCCCCAAATCGGGTGGAGTGCACCCCAACGAGAAGATCTTCGAATACGAGGGACGGGTTGTCCCAATATGGATGGATGATCCAACGCGATCCTCACGCCACTCGGTCGGTTATGCGGCGACGCCCAANCGAATACGAGATACTGCCGCGACTAACTGGTTGGAGCGAACTCTTTACCGCGCCGTGTGNCNACACTGCGTGACATCCAATAGCNTNNNNACAGCCGGGATCCGAATACACGACTACTCTCCCCCGTGCGATA
	EAP_9510_set1	ACTTGTGCCTGGTTAAGTGACCGTATTGGCCATTTCTACTGCGCAACCGCTGCANCGCCAAACATGATAACGTCGCGTTAGAACAATTCAGGGCAGCTTACCCGGACCACATATCGGCCGGTTGCGCAGTTTGTACCAGATTGGGCGGTAGCCCGGCAAGAAGCTCTCACGAATAGTAGCATGGACCGCACGTCCCCACGAAAGTGCCATAACCCGTACAAAAAGTCGTCGATCTCAGTGATTGTGCGGGTACCCGGACGGAGCTCCTGCTGCAAAGTTTCTGAGTCAGACCTTGGAATTTTTTGCTCATCAAAAGTCACGACGTCAGAGCAACAAAACGCCGCTGAAACACTCTCGGTTCTGGATANCACTGTTAGGCTGGATAACACTGCGGACGATTACTGCCTAAAGGCTAATTGAACAGTATCATTGGGGTTCATACGCATGGTCGGCTCGCATCATGGCGTGGGGCCTTCCGTTGACATGTCAGGAACCCCCAAATCAAGTGGAGTGCACCCCAACGAGGGGATCCTCGACTACGGGGGACGGGTTGGCCCAATATAGATGGATGATCCAACGCAATCATCACGCCACTCGGCCGGTTATGCGGCGACGTCCAACNGAATACGCGATACTGCCGCGACCGACTGGCTGGAGCGACCTCTTTACCGCGCCGCGTGACCACACTGCGTAACATCCAACAGCTTNNNNACCGCCGGAGTCCGAAGACACGACTACTCGTCCCCGGGCGATA
	Flor_de_Junio_Victoria_set1	NATTGNGCCANATTNNGCGACCNTATTGGTCATNTNTACTGCNCNACNGANNCAACACCANGNATGATGACGTCGAGTTAGAGCNNCNCAGGGTAGCNNACCCNGACAGNGCGTAGGCCGGNTACNCATTTTACNCCAGATTGNGCGGNAGANNTGCGGTCANCTCCNANNNATAGTANNATGGACCGCACNNCTTTCCGAACGNANANNAACCTAGGCGGGNAANNNNNGCCCTCAGTGNTNGTGCGGGTGNNNGGATTAGNTTCTTGCTGCAAAGTNCTCAGGCCAGGNACCGNAANNNGGCANNTANTANANGTCACGACGTCAANGCGANNNGGCGCCGCTGAAACACTCNCGGTTCTGNNNAGCACGTCTAGNNNAANTNNCNCTANGNNNNGTCGCTGTTCNGGGACCGGGNTGGTAGTNTAATTNAATTNTNTNCGCCCGTNCGGCTTNNNCCATGANNCANAANNNTNNTNCNGCACNNCAAGGGTTCACAGNTCANGTNGNGNNCACTCCGANGAAAGTATTNTNGNNTGCNNGGGACAAACCGGNATGATNNGGGTNNGCGATTCAANNCAGTCAGCACGTTGCTCGGNCGGTTNTGCGNTGNTACCTNGCCGNATGNAAGATCCTGCCGTTNTNNACTGGNTAANACGGCANTGCCNTCGCGTCACGGGGCCGTACTGCATAACANCTNNNNGTTTNNNNACAGCNGAAANCCGGGTACNCGACTNNNTTCNNCTGTNTGGGG
	G11270_set1	TCTTGAGCCATATTGGGTGACCGTATTGGCCATGGCTACTGCGCAACCGANACAACGCTAGATATGACGACGTCGAGTTAGAACGACCTCGGGTAGCTTACCCAGACCGCGCGTAGGCCGATTACTCGTTTTACACCAGATTGTGCAAGAGATTTGCGGGCCGCTCCCACGAATAGTAGCATGGACCGCACTTCTTTCCGAACACAAAGTCACCTAGGTGGGAAACAATCGCTCTCGGTGGTCGTGCGGGTGTTCGAACGGAGCNCTCGCTGCAAAGTCCTCAGATCAGATACCGGANCTTGGCAACCAGTAGAAGTCACGATGTCAAGGCGAAGGGGAGCCGCTGAAGCACTCGCGGTTCTGAATAGCACTTCTAGGCTAAGCGGCATTAAGGCTTGTTGCTGTTTGNGGACCAGTTGGGTAGTGCCGTTAAATTTCATCCGCCCGTTCGGCTTGAANCCNAGCGTAAAATTCCCCTCCAGAGCTCCAAGAACCCCCAGATCAGGTGGAGGACACTCCAACGAAAGTATCCTCGAATGTAGGGGACGAGTCAGCATGCCCCGAGTTAGCACTCCAATTCAGTCCTCACATTGCTCGGCCGGTTGTGCGGCGATACCTAACCAAATGAAAAGTCCCGCCGTGGTCGACTGGTTAAAACGGCAGCGCCACCGAGTCATGGGGCTGTATTGCATNACAGCTAACCACTTNNNNACAGCCGAAGCCCGGGTACGCGACTGCTTGTTCCCGTTCGATA
	G11360_set1	TATTGAGCCTGATTGGGTGACCGTNTTGGCCATTTTTACTGCTCAACCGATGCAACACCNAATATAATGACGTCGAGNTAGAACAGCTCAGGGCAGCTTACCCGGAAAGTGTGTAGGCCGATTACTCNTTTTACACCAGATTGGGCGGGAGATTTGCGATCCGCTCCTAATGATAGTNATATGGACTGCACTTCTTTATGAACGTACAATAAACTAGGCGGAAGGTCGTCGCCCTCGGTGGTCTTGCGGGNGCTTGGATTAGGTTCTTGCTGCGAAGTCCTCAGGCCAGGTATCGAANTCCGGCAACTATCAAAGGTCACGATGTCAAGGCGAAGGGGAGCCGCTGNAGCACNCGCGGTTCTGAATGTCACTTCTAGGCTGGGTGGCACTGCGGACGGCCGCTGCCCGGGGGCCAGGCGGGTAGNGTCATCGAATTCTGTCNGCCCGTCCGGANTGCACCCGGAAGTAAGGTTCTCCTCCAGAGCTCCAAGGGTTCACAGCNCAGGTAGCGTGCACTCCGNTGAAAGTATTTCCAAAGGTAGGGGACAAGTCGGTATGATCTGGATGGACAATTCACTTCAGTCAGCACGCCACTCNGCCNGTTGTGCGGCGATACCTGGCCGGCTGCAAGGTCCCGCCGCTACCGACCGGCTAAGACGGCAGCGCCANCNAGTCACGGGGCCGCACTGCATAANCGCCGGCAGTTTNNNNGCAGCTGGAGTCCGGANGCGCGACTGCTTTTTCCTATTCGGGG
	G122_set1	ACTATAAGCTTGCAGGCCCGCCGGCGCCTTTGTTTTGGAGATTCGATCACTGTCGTGATCGATGCAATAGTGCTACACCGAGATAGTTTCTAATCGACCGAATGTGACGTGTATCAATTAACCACGCGGCCCGTGATGAGCCAGTCAAGAGCCCTGCGGTCCGTCTCTGATGCCGTCGATGGAAGATGCACTGCTTTCCGACCACAACACCGACCGGGTGGGGGNTCGCAAACCTTAACAGGCTCTTATATACTTAAATTAGTTCCTTATCATGGGACCTCTAGGCCGTGCCTTAAGATCCGGCACCTAGCGGGGGCAGTACCAGTGNGTCGAAGGAACGCTGTGGCCGTGACTTTATGCTCGAACGTTCNGGCCCTATCAAGCGGCGCCGATGCTTGCCGTGACCCGGGTGTCGGGCTGGTGACGCCATCGAAGCCTGCNTAACCATCTAGAGTTAGCAAGAGATTGGAACTCCTTGCTGGCACGTTGGAAGCTTATCGCCCGAGTGGAGTGAATTTAGGTAAGAGTACTTTTGGAGGTGGAATGCAGACCAGCATGCCATGAGCGAGCGAGTTGCTTTAGTTCGAGTGCCATCTGGCTAGCTGTATGTTAGTGCTCGGTTGGCCGCAAAACCCTNCCACTGCTACTCAATCGAGACGGCCTTTTTACCGAACTGCAGAGCCACACCGTACGGTCTTTGGCCATCCNNNNGACATCAGAGTATGGGTGAATAGTGACTTTTCCTCNTGCAGGA
	G14519_set1	TCTTGAGCCATGTTAACTGGCCGTCTTGGCCATGGCTACTGCGCAACCGANGTCACACCAAGNANGGCGACGTCGAGTTAGAACGACCCAGAGCAGCTTACCCGGACCGCGCGTAGGCCGATTACTTATCCCACNACAGATTGGGCGGTGTATTTGCGATCCACTCCTAATGATAGTAGCATGGACCGCACTTCCCCATTCACGCAAAGTCGACTAGGTGGGGGACAATCGCTCTCAGTGAGCGTGCGGGTACCTAAATGGAGCCCTCGCTGCGAAGTTCTCAGGTCAGACCTCGAAGTCCGGCAACCAGCAGAAGTCACGACGTCAGGTCAACAGGACGCCGCTGAAACACTCGCGGTTCTGAANAGCACTTCTAGATCGGGNAGNGNTGCGGCCGATCGCTGTTTAGGGACCAGGTTGGTAGTACCATTGGATTTCATCCGCCTGTTCGGCTTGCACCAGGAAGCAAAATTCCCCTTTAGCGCTCCGGGGATCCCCAGATCAANTAGCGGACACCCCAACGANAGGATTCTCGAATGTAGGGGATAAGTCGGCATGATCCGGATGGGTACTCCAATTCAATCCTCACATTGCTCGGCCGNNTATGCAGCGACATCTAACCGAATACAAGATCCCGCCGCTACCGACTGGTTAAAGCGACATCGCCCCCACGTCATGTGGCCGCATTGCGTGACNGCCAACCACTTNNNNACCGCCGAAGTCCGGGTACGCGGCTGATCGTCCCCGTGTGATG
	G19833_set1	TCTATAACTTTGCAGGCTCGCCGGCTCGTTCGCTTTGGAGATTCGATCGCTACAATGATCGATGCAATAGTGCTACACCGGGATGGTTTCTAATCGACCGAATGTGACGTGTATCAACTAACCATGCGGCCCGTGATGAGCCAGTCAAGAGCCCTGCGGTCCGCCTCTGATGCCGTCGATATGAGATATATTGCCCCACGACCACAACACCGACCGGGTGGGGGGTCGCAAATTTCAACAGGCTCTTGTAGACTTGAATTAGTCCCTTGTCATGGAACCTCTAGGCCAGACCTTAAGATCCGGCACCTAGCGAGGGCAGTACNAGTGAGGCGAAGGAACGCCGTNACCGTGACTNTATGCTCGAACGTCACGTCCCTATCAGGCGGCNCCGATGCTTGCCGTTGCCTGGGGGTCGGGCTGGTAGCGCAGTCGAAGCCTGTATACCCGTTCGGAGTTAGCCATAGATTGGGGCTCCTTGCTGGCACGTCGAAAGCTTATCGCCCGAGCGGAGTGCGCTTAGGTAGGAGTNTTTCCAGAGGTGGAATGCAGGTCAGCATGATATGAGCGAGCAATTTGATTTAGTTCGCGTGCCACCTGGCCGACTGTGTGTTAGTGCTCGGCCGGCTGCAAAACCCTGTAGCTGCTACTCGATCGAGACGGCCTTTTTCCCGAACTGCAGGGTCACACCGCACGGTCTCTGGCCACCTNNNNGCAACCAGAGTATAGGTGAATAGTGACTNGCTCCCNTGCAGGA
	G19839_set1	TCTATAACTTTGCAGGCCCGCCGTCTCGTTNGCTTTGGNGATTCGATCGCTACAATGATCGATGCAATAGTGCTACACCGGGATGGTCTCTAATCGACCGAATGTGACGTGTATCAACTAACCATGCGGCCCGTGATGAGCCAGTCAAGAGCCCTGCGGTCCGCCTCTGATGNCGTCGATATGAGATATACTGCCCCACGACCACAACACCGACCGGGTGGGGGGTCGCAAATTTCAACAGGCTCTTGTAGACTTGAATTAGTTCCTTGTCATGGAACCTNTAGGCCAGACCTTAAGATCCGGCACCTAGCGAGGGTCACACCAGTAAGGCGAAGGAACGCCGTGACCGTGACTTTATGCNCGAACGTCACGTCCCTATNAGNCGGCGCCGATGCTTGCCGTTGCCTGNGGGTCGGGCTGGTAGCGCAGTCGAAGCCTGTATACCCGTCCGGCTTTAGCCATAGATTGGAACTCCTTGCTGGCACGTCGGAAGCTTATCGCCCGGGCGGAGTGCGCTTAGGTAAGAGTATTCCCAGATGTGGAATGCAGACCAGCATGATATGAGCGAGCAATTTGCTTTAGTTCGCACGCCACCTGGCCGACTGTGTGTTAGTGCTCGGCCGGCTGCAAGACCCTGTAGCTGCTACTCGATNGANACGGCCTTTTTACCGAACTGCAGGGCCACACCGCACGGTCTCTGGCCACCCNNNNGCAACCAGAGTATAGGTGAATAGCGACTTGCTCTCGTGCAGGA
	G21212_set1	ACTTGTGCCAGGTTAGGNGACCGTATTGGCCATTTTTACTACGCACCCGATGCAGCACCAAGCATGGCGACGTCNAGTTAGAACAATTCATAGCAGCTTACCCGGACCACACATCGGCCGGCCGCGCAGCCCGTACCAGATTGTGCGATGGACCGTCAGGAAACCTCTNATGCCAGTAGCATGGACCGCACTGCCCCACGAACGTACCGTAAACCGTACAAGGGGTCGTCGATTTCAGTGATTGTGCGGGTACCTGAACTAGGTTCTTGCTGCAAAGTTCTTAGGNCAGGCCTTGGAACTTTTTGATCATCAAGAGTCACGACGTCAGAGCAACAGAGAGCCGCTGAAACACTCTCGNTTCTGAATGTCACTGTTAGATCGGGTAGTGTCGCGGCCGGTTGCTGCCTAAGGGCCAAGNGAACAGCGTCGGCGGGGCTCATCCGCCCGTTCGGCTCGCATCATAACTCAGGGTCTTCCGTTGACACTCCGGGAATTCCCCGACNAGGTGGAGGACACCCCAACGAGAATATCTTCGACGACAAGGGACAAGCCGGCCCAATATAGACTGGTGATCCAATTCAACCCGCACATTGCCCGGCCGGTTGTGCGGCGACGCTCGGTCGGATACACAATCTTGCCGCTACTAACTGGTTGAAGCGACAGCTTTCNCGAGCCGNGGGGCCACATTGCGTAACAGCNAATAGCTTNNNNGCCGCCGGGATCCGAATACGCGGCTAATTTTTCCCGGGNAATA
	G2333_set1	TATTGTGCCTGATTGGCTGACCGTATTGGCCACTGCTACTGCTTGACTGANGTNACGCCAAACATGGCGACGTCGCGTTAGAACAATTCATAATAGNTTACCCAGACCGCGCATAGGCCGATTACGCATTTTACACCAGACCGGGCAGTAGATTTGCGATCCGCTCCTAATGCCAGTAATATGGACCGCACTGCCCCATGAACGTACAATAANCTAGGCGGGAAACAATCGCCCTCGGTGAGCGTNCGGGTATCTGGGTTAGGTTCTTGCTGCGAAGTCCTCAGGCTAGGTCCTGAAATCCGTCGACTNGCAGAGGCCACGACGTCNAGGCGAAAGAGCGCCGCTGAAACNCTCGTNTTCTCGAATGTCACTTCCCGATCGGANGGCACNGAGGACGATCGCTGCCCAGGGGCCGGTTTGGTAGCGTCATCGGATTTCATCNGCNCGTCCGGANTGAACCCGGAATCAAAATCTTTTNTCAGAGCGTCAANGGCTCCCCGATCAGGTAGCGGACACTCCGACGAGANTACTCCCGAAGGNAGGGGACAAGTCGGTATGCTCCGGACGGACACTCCACTTCAGTCCGCACGCCACTCGGTCGGTTGTGCGGTGATACCTAACCAACTGCGAGGTCCTGCCGCTACCGACTGACTAAGANGGCAGCGCCACCNAGCCGCGGGGCCGCACTGCGTAACAGCCAGCCATTTNNNNACCGCTGAGACCCGGATACACGACTACTCTTCACCNTGCGGNG
	G23823NE_set1	ACGTTAAGCTGGCAGGCTGGCCGGCTCCTTTGTTTTGGAGATTCGACCGCTGCAACACCAAGCATGGCGACGTCGAGTTAGAGCGGTTTCTAATCGACCGAATGTGACGTGCAGCAATTAACCACGTGGCCCGTGATGAGCCAGTAAAGAGACCTGCGGTCCGCTCTCNATGCCATCAATNNGGACCGCACTGCCCCACGAACACAACGTCGCTTAGGTGGGGGGTCGCAAATTNTAGTGATCGCGTATGTACTTAAGTTAGTTCCTTATTGCGAAGTTTCTAGGCCGTGCCTTGGANTCCGGCACCTATCGGAAGTCACGACGTCAAGTCGAAGGAACAACATGACCGTGACTTCGGTTCCGAGCGTTCAGTCCCTACTAAGTAACACCGATAACGGCCGTGATTCGGGGGCCGGGCTGGTGACGTCATCGAAGCCTGTATAACCATTCGGCTTGAACAAGAGATTGGGGTCTTCCGTTGACACGTTGGAAGCTTATCGCCCGGTCGGAGTGAACCCCGGTAGGAATACTCCTGGATGCGGGGGANAGGTCAGCATGCCCCGAGCGAGCACGCCAATTCAGTTCGCACGTTGCCTGGCTAGCTGTATGTTAGTGTTCGGTTGGACGCAAAACCCTGTAGCTGCTAACCAATTGAGATAGCCTTTTTCTCGAACTGTAGAGCCACACCGCACGGTCTCTGGCCACCCNNNNGCAGTCAGAGCCCGGATACNTGGCTACTTTTCCCCGTNCAATA
	G2402_set1	AATTGTGCCTTATTGGGCGACCGTATTGGCCATTGTTACTGCTTGACTGANGCAGCACCAAACATGACGACGTCGAGTTAGAACAATTCAGAGTCGCTTACCCGGACAGTGCGTAGGCCGACTACGCGGTTTACGCCAGATTGGGCGGNAGATTTGCGGGCCGCTCCTACTACCAGTAATATGGACCGCACTGCTTTACGAACGTAAAGTAACCTATGTGGAAAACCATCGCCCTCAGTGATTGTGCGGGTGCCTGGACGGATTTCTCGCTGCGAAGTCCTCGGGCCAGGCACCGAAACNTTNCAACTATCAAAGGTCACGACGTCAAGGCGAAGGGGCGCCGCTGAAACACTCTCGGTTCTGAGTAGCACTGCTAGATCGGGCGGCACCACGGACGGTCGCTGTTCGAGGACCGGTTGGGTAGNGTAATTAAATTTCATACGCCCGTTCGGCTTGCACCATAGCGCAGAACCTTCCGCCAACACGTCAAGGATCCCCAGATCGAGTAGCGGACACTCCGACGAAAGTATTCTCAGATGCAGGGGACAAACTGGTATGCTCCGGGTGAGCACTCCAATTCAGTCAGCACGTTGCTCGGCCGGCTATGCGGCGGTGCCTAGCCGAATGCAAGATCCTGCCATTGCTAACCGGTTAAAACGGAATCGCCATCGAGTCACGTGGCNATATTGCATAACATCTAGCCATTTNNNNACCGCCGAAGCCCGGGTACGCGACTGATTTCTACTGTGCGGGA
	G35346N3Q_set1	ANTAGAGCCTGGNTGNCCGGNCGNNTNCNCCNCNGCTGNTNCNNGANCGCGGTNNCNACAGNTATNACAACGCCAAGTCGGNACAGCTCCTAATAGCCCNCANGGAACACGTATCGNNNNNNNACGCGGCTTGCNCTNGGTCNGTNAGNGGCNTTTCAGTCCGCCCCTNCTGNTATCGGCANGNACNNNACNGCTTTCCTNACNTAACANCNNNCAGNCGGGAGNCCATCGNTNGNAGCGNGNNTNCGGATACTTGAACNNNGCTNCTGTTACGNANTTTCTAGNCCNGACACCGAAANTCTTCACNTAGCAGGNGNNNTNATGTCNAAGCGCNGGGNCGCNNTNGANACNNTNTNGNNCCCGAACGTCACGGCCNNGTCAGNTGGCGNCGAGGCTGGNCNCTGTCCNGGGGCCGGGNTGGTAGNGNCATCGAGGCNNGTCNGCCTNTNCGGATCTCANANGGGNTCNGGGCCCNNNNTTGGAGTGCCGANNGCTNCCNGCNNGNGTAGANGNNACTTCGATAGNNGTACCCCCGNANNTGGGGNNCGNGCNNGNACNNTCNGGGTNAGNGNNTNACNNTAGTCCGNANGCCANCNNNNCNGNTATGCGNTGATGNCNNNCCGGNCGNNCGNNCCCNCCNTNGCTAACNGNTTAANNNGNNATTGNCANNAAGTNNCATGNCNGCNTCNCNTGNNNNCCNGCCGCTCNNNNGACGCCAGAGCCNGGNNGNGTGGTGACTNGTTNNCGGGCGGGA
	G35375N2P_set1	ACTAGANCCTGNNTGNCNGGNCGNNTNNNCNGCTGCTGNTNCTTGNCCGCGGTNNCNNNANNTATGACAACGCCAAGTCNGNACAGCCCNTAATAGCCNACATGGAACACNTATCGACNGNCCANGCGGCTTGCNNTNNGNNGGGNAGGGGCNTGTNANTCCGCCCCTNCTGNTATCGACANGAACNANNCNGCTTTNCTNACATAACANCNNCNAGNCGNGAGGCCATNGNTNGNAGCGNGNNTNNGGAGANTTGAACNNGGCTCCNGTTATGAAGNTTCTAGNCCAGGTACCGAAATTCTTCACNTNGCAAGNGTNNTNNTGTCNAAGNGCNNGGGCGNNNTTNANACNNTNTNNGNCCNGAACGTCACGGCCNNGTNAGNTGGCNCNNCGACTGGNCNCTGCNTNGGGNNNGGNNNGGNAGNNNCATCGNGGNNNNTCNGCNTNGCNGGCGCTCANCNGAGATTNGGGTCCNNNNCTGGCNNGCCGANNGCTCCCNGCNNGNNTAGANNNNACTTCNNNAGGNGTACCCCCGNNGNTGGNGNNCGNGCNNGNACNNTANGNGTNAGCGCNTNNNCTCAGTNCGNANNCCANCNNNTCNGNTATGCGNNGATNNCNNGCCNGNCGNNCGNNCCCNCCNNNGCTACCTGNTTANNGCGNCANTGNCANNAAGNNNCATNNCNGCNTCNCNTANTNNCNNGCCGNTCNNNNGACGCCAGAGCCNGGGTGNNTGGTNACTNGCTNNCGGGNGGGA
	G40001_set1	ACGNGAGCCTGNTNNNCCCNNNGNNTNCNCCNCNGCTGANNNNCGANCGCGNTNNCGNNCNGTANNNCAACGCCAAGTCNANNCAANTTNTAANANNCCACANGGACCACNTATNGACNGNCNANGCNGNTNGCNNTNNNNNNGGNAGNGGCNNGTNAGNNCGCCTCTNNTGNNNNCAGCANGAACNNNACNGCNTNACTNACATAANACAANNTNGNCGGGANNNCNTCNNTNGNNGCGNGNNTGNGGAGANTTGANNNGGGNTNCCGTTATNANNNNCCTANNCCAGACCCCNANANTCTTCANNTANNAGNNNTNNTNNNATNNANGCGNNGNAGCNCNNNTNCNACNNTNTNNNNNCCTANCGGCACGGCCANATTAGNTGGCGNNNAGNCNNGNCNNTGCCCNGNGGNNGGNNNNGCAGNNNCATNGANGTNNGNCNGCNNNNNNGGATNGCANANGGNATTNGGGCNCNCNNTNNGCGTNCNANNNGCTCCCNNANNGNGNANANNNNANCCCGATAGNNGTATCNNCGNCNGTGGGNNACGNGCNNGCACNACANGGNTNAGNGCNCCNCTTCANTNCGNANNCNNCCNNNTNNNNTNTGNGNNNANNNCNGGCNNNCCANANGACCCCGCNNNNNNNAACNNNTTANNGNGNNANTGNNANNNANNNNNNTNNCNNNANTNTNNGNNNNCNNNCCNNNNNNNNGANANCNGAGCCCGNNTGNNNGGCNANTNNTTNNCANGNNANA
	G4494_set1	ACGATAAGTTTGCAGGNTCGCCGTCGCNTTTGCTTNGGAGATTCGACCGCTACAATGATCGATGNAATAGTGCTACACCGGGATGGTCTCTAATCANCCGAATGTGACGTGTAGCAATTAACCATGCGGCCCGTGATGAGCCAGTCAAGAGCCCTGCGGTCCGTCTCTGATGCCGTCGATGGAAGATATACTGCCCCACGAACACAACACCGACCGGGTGGGGGGTCGCAAATTTTAACAGGCTCTTATATACTTAAATTAGTTCCTTGTCATGGGACNNCTAGGNCAGGCCTTGGAATCCGGCACCTAGCGGGGGCAGTACCAGTGAGTCGAAGGAACGCCATGNCCGTGACTTTATGCTCGAACGTCACGTCCCTATCAGGCGGCGCCGATGCTTGCCGTTGCCCGGGTGTCGGGCTGGTAGCGTCATCGAAGCCTGTATAACCGTTTAGCTTTAGCAATAGATTGGGGCTCCTTGCTGGCACGTCGAAAGCTTATCNCCCGAGTGGAGTGAGCTTAGGTAGGAGTACTTTTGGATGCGGAATGCAGGTCAGCATGCCATGAGCGAGCAATTTGATTTAGTTCGCGTGCCACCCGGCCGGCTGTGTGTTAATGCTCGGTTGGCTGCAAAACCCTGCCGCTGCTACTCGATCGAGACGGACTTTTTACCGAACTGCAGGGCCACACCGCACGGTCTCTGGCCACCTNNNNGCAATCAGAGTATAGGTNAATAGTGAATNGTCCCCGTGCAGGA
	G4523_set1	ACGATAACCTTGCAGGCCCGCCGTCGCGTTTGTTTTGGAGATTCGACCGCTACAATGATCGATGCAATAGTGCTACACCGGGATGGTCTCTAATCGACCGAATGTGACGCGTATCAACTAACCATGCGGCCCGTGATGAGCCAGTCAATAGCCCTGCGGTCCGTCTCTGATGCCGTCGATGGAAGATATACTGCCCCACGACCACAACACAGACCGGGTGGGGGGTCGCAAATTGTAACAGGCTCTTATATACTTAAATTAGTTCCTTGTCATGGGACCTCTAGGCCAGGCCTTAGAATCCGGCACCTAGCGGGGGCAGTACCAGTGAATCGAAGGAACGCCATGACCGTGACTTTATGCTCGAACGTCACGTCCCTATCAGGCGGCACCGATGCTTGCCGTTGCCCGGGGGTCGGGCTGGTAGCGCCATCGAAGCCTGNATAACCGTTCGGAGTTAGCAAGAGATTGGGGCTCCTTGCTGGCACGTCGAAAGCTTATCGCCCGAGTGGAGTGCGCTTAGGTAAGAGTACTTCTGGAGGTGGAATGCAGACCAGCATGATATGAGCGAGCGATTTGATTTAGTTCGCGTGCCACCCGGCCGGCTGTGTGTTAGTGCTCGGTTGGCTACAAAACCCTGCCGCTGCTACTCGATTGNGACGGCCTTTTTACCGAACTGCAGGGCCACATCGCACGGTCTCTGGCCACCCNNNNGCAATCAGAGTATAGGTGAATAGTGACTTTTCCCCATGCAGGA
	G4825_set1	ACTTGNGCCTGGTTNACNNGCCGTATTGGCCNTTTTTACGACNTACCCNCTACAACACCAAGCATNACGACTTCGAGTTAGAGCGATTCATAGCAGCTTACCCGGACCACATATAGGCCNATCACGCAGCCNGTGACANATTGNGCGGTGTCCCNTAAGGCCGCCTTCACGAATAGTAGCATGNACCGCACNTCCCCATTAAAGTNCCGTCGCTCGGGCAAAANGTCGTCGACCTCGGTGATTGTGCGGGTATCCAAATGGGGCCCCCGCTGCAAAGTTCCTGAGTNAGACCTTGAGANTTTTTGCTTGTCAGGGGTCACGACGTCAGGTCNCCAAAGAGCCGCNGAAACACTCGCGGTTCTTAGTAGCACTGTTAGACTGGATAACACTACGNACGANTATTGCCTAAGGGCCAAGCGAACAGCGTAGTTANGTTTCANACGCCTGTTCGGNTNGCATCANGGNTTGGGGTCTTCCGTTGACGTTCCGGGGGTCCCCAGACTAAGTAGCATANGCCCCAACGANAGGACCCTCNAAGACAAGGGATAAACCGTCCCGNTATNGATTGATGATCCAACGNAACCNGCACGCCACTCGGTCGGTNATNCGGCGATGTTCGNTCAGATNCAAGATCTTGNCGCGATCGANTGGCTGAAGCGACNTCTNTCTNGAGTCACGGGGCCACACNGCGTNACATCCAATAGTTTNNNNGCAGCCGANACCCGANTACGCGGCTNATCTCCCCCGGGNAATN
	ICA_BUNSI_set1	ACTTGTGCCTGGTTGACCGACCGTATTGGCCATTTCTACGACGTACCCGATACAACGCCAGGTATGACGACTTCGAGTTAGNGCGGCTTCTAACAGCTTACATGGACCACATATCGGCCGGCCGCGCAGCCCACGACAGATTGTGCAATGTCCCGTAAGTCCACCTTCACGNATAGTAGCATGGACCGCACGTTCCCATTAAAGTACCGTCGCTCGTACGGAAAGTCGTCGATCTCAGTGATTGTGCGGGTATCTGAGTGAGGTTCCCGTTGCAAAGTTTCTAGGCTAGACCTTGGANTCCTTTGCTCATCAAGGGTCACGACGTCAGAGCGCCAGAGAGCCGCTGAAACACTCGCGGTTCTTGATGGCACTGTCCTACTGGGCGGCACCGCTAACGATTGCTGCCTAAGGGCCAATTTGGCAGTATCAGCGGGTCTCACCCGCCTGGCCGGCTTGAANAATGGCTTGGGGTCTTCCGTTGACGCGTCAGAAGCCCCCCAATCAGGTAACAGACACCCCAACGAGAAGATTCCCGAAGATAAGGGATAAACCATCCCAATATGAGCGGGTGATCCACCGCAATCCGCACACCACCCGGTCGGTTGTGCGGCGATGTCCNATCGAATACGAAATATTGCCGCGACCGACCGATTGNAGCGGCATCTTTCTCGAGTCGTGTGACCACCCTGCGTGACAGCCAGTAGCTCNNNNGCAGCCAGGACCCGGAGACGTGGCTAANCTCCCCCGTGTGATA
	INB_827_set1	ACTTGTGCCTGGTTAACTGACCGTATTGGCCATTTCTACTGCGNACCCGCTGCNACGCCAGGTATGGCGACTTCGAGTTAGAGCGGCTCATAGCAGCTTGAATGTGAAGTGTATCGGCCGGTTGCTCAGCCCGTAACAGATTGGGCAGNAGATTGTAAGGAAGCTCTCACGAATAGTAGCATGGACCGCACGTTCCCATTAACGTACCGTAACCCGTACGGAAAGTCGTCGATTTCGGTGATTGTGCGGGTATTTGAANTAGGTTCCCGTTGCAAAGTTCTCAGGTCAGACCTTGGAATCCTTTGCTCGTCAAGGGTCACGACGTCAGAGCACCAAAGAGCCGCTGAAACACTCGCGGTTCTTGACGTCACTGTTAGACTGGACGGCACTACGGANGGTCACTGNNTAAAGACCGGTTGGACAGCATCAGTGAAGCTTGTACGCATGGCCGGCTCGCATCATGACTTGGAACTCTCCTTTGGCGTTCCAGGGGTCCCCAAATCAGGTAACGTGCACCCCGACGAAAGGATCCCCGACGACAGAGGGCAANNCGTCCCAATNNAGATGGATGATTCACCTCGATCAGCACGNNNNTCGGTCGGTTATGCGGCGATGTCCAANCGAATGCACGGTCCTGCCGCGACCGACTGGCTGGGGCGAACTCTTTCNCGCGCCGCGTGGCCACACTGCGTGACATCCAGCCGCTCNNNNANAGCTGGGACCCGAGGACGCGACTACCCNTCCNTGTGTGATG
	INB_841_set1	ACTTGTGCCTGGTTGAGTGGCCGTATTGGCCGTTTCTACTGCGCAACCGCTGNANCGCCAGGTATGGCGACTTCGAGTTAGAGCGGCTNNTANCAGCTTACATGGACAGTGTATCGGCCGGTTGCTCAGCCCGTAACAGATTGGGCGGNAGATTTGCGGTCCGCTCTTNATGCCATCAATATGGACCGCACGTTCCCATTAACGTACCGTAANCCGTACAAAAAACAATCGCTTTCGGTGATTGTGCGGGTACTTGAATGGGTTCCCTGTTGCAAAGTTCTCAGGCCAGACCTTGGAACTTTTTGATCATCAAGGGTCACGACGTCAGATCGACAGAGAGCCGCTGAAACACTCGCGGTTCCTGATAGCACTGTTAGGCTAAGTGGCGCTACGGATGGTCACTGTTTAAAGACTGGTTGGACAGCATCAGTGAAGCTTGTCCGCCTGGCCGGCTCGCATCATAGCTCAGAATTCTCCTTCGGCGTGCCAAGGGTCCCCAAATTAAGTAGCGTGCACCCCGACGAAAAGATCCCCGACGACAGAGGGCGGGTTATCCCAATCCAGGTGGATGATTCACCTCAGTCAGCACGTTGCTCGGCCGGTTATGCNGCGACGTCCAANCGAATGCACGGTCCTGCCGCGACCGACTGGCTGGGGCGANATCTTTACCGCGCCGCGTGGCCACANTGCGTGACATCTAANNGCTTNNNNACAGCTGGGATCCGGGGACATGACTACCCGTCCNTGTGTGATG
	INB_870_set1	ACTTGTGCCAGGTTAACCGACCGTATTGGCCGTGTTTACGACGTACCTGANGCAACGCCAGGTATGGCGACTTCGAGTTAGAGCGATTCATAGCAGCTTACCCATGAAACATATCGGCCGGTTGCTCAGTTTACACCAGATTGGGCGGTGTCCCGTCAGTCCGCTCTCACGAATAGTAGCATGGACCGCACGGTCCCATTAACGTACCATCGACCGGANAAAAAGTCGTCGACCTCGGTGATTGTGCGGGTGTTTGAATTAGGTTCCTGTTGCAAAGTCCCTGGGCCAGACCTTGGAATCCTTTGCTCGTCAAGGGTCACGACGTCAGAGCACAGAAGAGCCGCTGAAACACTCGCGGTTCCTGATGTCACTTTTAGGCTAAATGGCGCTACGGACGATTACTGCCTAGAGGCTAGTTGGGCAGTATCAGTAAATCTCATACGCCTGGTCGTCTCGCATCATGACTTGGGGTCTTCCGTTGGCGTTCCAGGGGTCCCCAAATTAGGTGGAGTGCGCCCCAACGAGAGGATCCCCGACGATAAGGGACGGACTGTTATAATATAGATGGATGATCCAANNCAATCAGCACGCCACTCGGTCGGCTATGCGGCGACGTCCAANCAAATAAGCGGTCCTGCCGCTACCGACTGGCTGGAGCGACCTCGCCCTCGCGCCGCGTGGCCACANTGCGTGACATCCAACAGCTTNNNNACAGCCGGGACCCGAGTACGCGACTACCCTTCCCCGTGTGATG
	Jalo_EEP_558_set1	ACGATAAGTTTGCAGGCCCGTTGGCGCCTTTGCTTTGGAGATTCGATCACTACAACGCTCGATGCAATAGTGCTACACCGAGATAGTCTCTAATCAANCGAATGTGACGTGTATCAATTAACCACGCGGCCCGTGATGAGCCAGTCAAGAGCCCTGCGGTCCGTCTCTGATGCCGTCGATGGAAGATATATTNCTTTCCGAACACAACACCGACCGGGTGGGGGGTCGCAAATTTCAACAGGCTCTTATATACTTAAATTAGTTCNTTGTCATGGGACCTCTAGGCCAGGCCTTGAAATCCGGCACCTAGCGGGGGCAGTACCAGTGAATTGAAGGAACAATATGACCGTGACTTTATGCTCGAACGTCACGTCCCTATCAAGTAACACCGATGCTNGCCGTGANCCGGGGGCCGGGCTGGTAGCGCCATCGAAGCCTGTATAACCATCCGGAGTTAGCAAGAGATTGGANCTCCTTGCTGGCACGTTGGAAGCTTATCGCCCGGGCGGAGTGCGTTTAGGTAGGAGTACTTCTGGAGGTGGAATGCAGACCAGCATGCCATGAGCGAGCGAGTTGCTTTAGTTCGAGTGCCACCTGGCCGGCCGTATGTTAGTGCTCGGTTGGCTGCAAAACCCTGCCGCTGCTACTCAATCGAGATAGCCTTGCCACCGAACTGCAGANTCACACCATACGGTCTCTGGCCACCCNNNNGCAATCAGAGTATAGGTGAATAGTGACTTTTNCTCNTGCAGGA
	MAC_31_set1	ACGATAAGCNTGCTGGCCCGCCGNCGCGTCTGTTTTGGAGNTTCGATCACTACAATNATCGATGCAATAGTGCTACACCGGGATGGTTTCTAATCAACCGAATGTGACGTGTATCAACCGACCANGCGGCCCGTGATGAGCCAGNCAAGAGCCCTNCGGTCCGNCTCTGATGCCNTCGATGGGAGATACACTGCCCCACGACCACAACGTAGACCGGGTGGGGGGTCGCAANTTTTAACAGGCTCTTATATACTTAAATTAGTTCCNTGTCATGGGACTNCTAGGCCANACCTTGGAGTCCGGCACCTAGCGGNGGCANTACCAGTGAGTCGAAGGAACGCTGTGACCGTGATTTTATGCTCGAACGTCCCGTCCCTATCAGGTGGCACCGCTGCTTGCCGTTGCCCGGGGGCCGGGCTGGTGACGCAGTCGAAGCCTGTATAACCGTCCGGCTTTAGCCAGAAATCAAAACNCCTTGCTGGCACTCTGGAAGCTTATCGCCCGAGNGGAGTNCGCTTAGGTANGAGTATTTCTGGATNTGGAANGCAGACCAGCATGCNATGNGCGANCGATTTGCCTTAGTTCGCGTGCCATCTGGCCGGTTGTACGTTAGTNCTCGGTTGGCTGCAAANCCCCGTNGCTGCTACTCAATTGAGNCGGCCNCTTTCCCNAACTGCAGAGCCACATCNCNCGGTCTNTGGCCACCCNNNNGCANTCAGAGTATGNGTGAATAGTGACTTGCTCTCGTGCAGGG
	MBC_26_set1	ANGNTAANCTTGCAGGGTCGTNNGCGCNTTTGTTTNGGAGATTCGATCANTGTCACGNTCGATGNAGCGACGNTGNGNTGAGATAGTCTCTAATAGCNCGCATNTGACGTGTAGCAATTAACCATTTNGCCCNTGATGAGNCAGTNAAGNGCCCTGCGGTNCGTCTCTGANGCCGNCGATGGAANATGNACTNCCCNACGACCACAACGTAGACTAGGTGGGGGGTCGCNAATTTTAACNGNCGTGCGGGGACNNGAACGGAGNTCTTGTCNTGNGNCCTNTAGGNCAGNCCTTNGAATCCGNCACCTANCGGGNGCAGNACCAGTGAANCGAAGNAACNCNATGACCNTGACTGCGTNTCCNAACGNNACGTCCCNANCAGGNGNNGCCGATGCTTGCCGTTGTTCGGGTNTCGGGCTGGNGANGCAGTCGAAGCCTGTACGCCCGTCNAGCTTTAGNAAGAGANTGGNACTCCTTGNTGGCANGTCGNAAGCTTNTCGNCCGGNCGGAGNGAGCCNCGGTNGGAGTACTTCTGGATGTGGNATGCANGNCAGCACGCCATGAGCGAGNGAGTNGCTTTAGTCCGCANGTTGTCTGGCTGGTCGTGTNTNAGTGCTCGGTTGGCTGNAAAACCCTGTANCTGCNAACNGATNGAGACNGCCTNGCCACCGNACTGNAGAGCCACANCACACGGNCTCTGNCCNCCCNNNNGACGCCANAGTATGGGTACATAGTGACTTGCTCTCGTNCNATA
	MBC_36_set1	ACTAGAGGCTTGTAGGCCCGCCGGCGCCGTCGTTTTGGAGATTCGATCGCTACAATGATCGATGCAATAGTGCTACACCGGGATGGTCTCTAATCGACCGAATGTGACGTGTATCAACTAACCACGCGGCCCGTGATGAGCCAGTNAAGAGCCCTGCGGTCCGNCTCTGATGCCGTCGATGGAAGATACACTGCCCCACGACCACAACACCGACCGGGTGGGGGGTCGCAAATTTCAACAGGCTCTTATATACCTGAATTAGTTCCTTGTCATGGGACCTCTAGGCCAGACCTTGGAATCCGGCACCTAGCGGGGGCAGTACCAGTGAATCGAAGGAACGCCGTGGCCGTGACTTTATGCTCGAACGTCACGTCCCTATCAGGTGGCACCGATGCTTGCCGTTGCCCGGGTGTCGGGCTGGTAGCGTCATCGAATCCTNTATAACCATCTGGCTTTAGCAATAGATTGGAACTCCTTGCTGGCACGTCGGAAGCTTATCGCCCGAGTGGAGTGCGCTTAGGTAAGAGTACTTCTGGATGCGGAATGCAGACCAGCATGCCATGAGCGAGCAATTTGCTTTAGTTCGCGTGCCACCCGGCCGGNTGTGTGTTAGTGCTCGGTTGGCTGCAAAATCCTGCCGCGGCTACTCGATCGAGACGGACTTGCCACCGAACTGCAGGGCCACATTGCATGGTCTNTGGCCACCCNNNNGCAATCAGAGTATGGGTGAATAGTGACTTGTCCTCGTGCAGGA
	MBC_40_set1	ACGATAGGCTTGCAGGGTCGNCGGCGCCTTCGTTTTGNAGATTCGATCACTGTCGTGATCGATGCAATAGTGCTACACCGAGATAGTCTCTAATCANCCGAATGTGACGTGTATCGGCCGACCACGTGGCCCGTGATGAGCCAGTAAAGAGCCCTGCGGTCCGTCTCTGATGCCGTCGATGGGAGATGCACTGCCCCACGACCACAACACCGACCGGGTGGGGGGTCGCAAATTTCAACAGGCTCTTATATACTCGANCGGAGCTCTTGTCATGGGACCTCTAGGCCGTACCTTGGAATCCGGCACCTAGCGGGGGCAGTACCAGTGAATCGAAGGAACAACGTGGCCGTGATTTTATGCTCGAACGTTCAGTCCCTATCAGGTAACACCGCGGCTTGCCGTTGTTCGGGTGTCGGGCTGGTAGCGCAGTCGAANCCTGTATAACCATCTGGCTTTAGCAATAGATTGGAACTCCTTGCTGGCACGTCGGAAGCTTATCGCCCGGTCGGAGTGAGCTTAGGTAAGAGTACTTCTGGATGCGGAATGCAGGTCAGCATGCCATGAGCGAGCAATTTGCCTTAGTCCGCGTGTTGCCCGGCTAGTTGTGTGTTAGTGCTCGGTTGGCCGCNAAACCCCGTAGCTGCTACTCGATCGAGACGGCCTTTTTACCGAACTGCAGGGCCACACCGCATGGTCTCTGGCCACCCNNNNGACATCAGAGTATGGGTGAATAGTGACTTGCTCTCGTGCAGGA
	MBC_46_set1	TCGTTAGGCTTGCAGGCTCGTTGTCGCGTCTGTTTTGGAGATTCGATCGCTACAATGATCGATGCAATAGTGCTACACCGGGATGGTCTCTAATAGCCCGCATGTGACGCGTATCAACCGACCATTTGTCCCGTGATGAGCCAGTCAAGAGCCCTGCGGTCCGTCTCTGATGANGGTAGCATGGGCCACACTGCCCCACGACCACAACATAGACCGGGTGGGGGGTCGCAAATTTCAGTGATCGTGCGGGGACTTGAATTAGTCCCTTGTTGCGAAGTTTCTAGGCCGTACCTTGGAGTCCGTCACCTAGCGGGGGCCACGACGTCNAATCGAAGGAACGCCGTGACCGTGATTTTNTTCTCGAACGTTCAGTCCCTATCAGGTAACACCGCGGCTTGCCGTTGCCCGGGGGTCGGGCTGGTAGCGCAGTCGAAGCCTGTACGCCCGTCCGGAGTTAGCAAGAGATTGGAACTCCTTGTTAGCACTCTGAAAGCTTATCGACCGAGCGGAGTAAGCTCCGGTAAGAGTACTTCCGGAGGTGGAATGCAGGTCAGCATGCCCCGAGCGAGCGATTTGCCTTNGTTCGCACGCCACCNGGCTAGTCGTATGGTGGTACTCGGCCGGCCGCAAAACCCCGTAGCTGCNAACCAATTAAGACGGCCTCGCCACCGAACTGCAGGGCCGCATCACATGANANCTGGCCACCCNNNNGCAACCAGAGTACGGGTACATGGCTACTTGCTCTCATGCAGNA
	MCA_16_set1	ACGATAACCATGCAGGCTGGCNGGCTCCTTTGTTTTGGAGATTCGATCANTGCAACGCCNAATATNACGACGTCGCGTTAGANCAGCTTATAGCAGCTTACCCAGACAGCGTATCAACCGACCATGCGGCCCGTGATGAGCCAGTCAAGAGCCCTGCGGTCCGNCTCTGATGCCGTCGATGGGAGANATGTTGCCCCACGACCACAACNTCGACTAGGTGGGGGGTCGCAAATTTCAACAGGCGTGCGGGTACTTAAATTAGTTCCTTGTCATGGGACCTCTAGATCGTACCTTGAAATCCGGNAACTAGCAAGGGTCACGACGTCAAATCGAAGGAACGCCATGACCGTGATTTCGGTTCCGAGCGTTCAGTCTAGGCTAAGTGGTGTTGATGATTGCCGTTGCCCGGGTGTCGGGCTGGTAGCGTAATCGAAGCCTGTCCGCCCATCTGGCTTGCACAAGAGATTGGAATTCCTTGCTGGCATGTCGGAAGCTTATCGCCCGAGTGGAGGGAACTTCGGTANGAGTACTCTTGAAGGTGGAATGCAGGTCAGCATGATATGAGTGAGCGAGTTGCTTTAGTCCGCACGCCACCTGGCTAGTTGTGTGTTAGTGCTTGGCCGGACGCAAAACCCTGCCGCTGCTGCTCGACTGAGANAGCAGTTTTCNCGAACTGNAGGGTCACATCGCACGGTCNCTGGCCACCCNNNNGCAGCCAGAGTATAGGTACATAGCTACTTGCCNTCGTGCAGGA
	MCM_1015_set1	TCTTGTGCCTGGTTAAGTGACCTTATTGGCCATTTTTACGACGCAACCGATACAACGCTANNNATGACGACTTCGAGTTAGANCGACNTCTAGCAGCCCACCCGGACCACATATCGGCCGGCCGCTCAGCCCACGACAGATTGTGCGGGAGACCGTAAGGAAACTCTTNATGCCATCAATATGGACCGCACTTTCCCATTAACGTACCGTAACCCGTACAAANAGTCGTCGATCTCAGTGATTGTGCGGGTNNTCGAACGGAGCTCCTGTTGCAAAGTTTCTAGGCTAGACCTTGGAACTTTTTGCTCATCAAGAGTCACGACGTCAAAGCACCAGGGAGCCGCTGAAACACTCGCGGTTCTTAGCGGCACTGTCCTACTGGGTGATGCCGCTACCGATTGCTGCCTAAGGGCCAATTGGACAGTATNGGCGGGGCTCATCCGCCTGGCCGGCTTGCATAAGGGCTTGGGGCCTTCCGTTGGCATTCCAGNANNCCCCAAATCAAGTAACAGGCACTCCAACGAGAAGATTCTCGAATACAAGGGACGGGTCATTATAATCCGAANGGGTACTCCACCNTAACCCTCACACCACCCGATCGGTTGTGCGGCGATATCCAACCGAATACGAAATCTTTCCGCGATTAATCGACTGGAGCGGAATCGCCNCCGAGCCGTGTGGCCACCCTGCGTNACAGCCAGCCACTTNNNNGCAGCCAGGATCCGGAGACATGACTACTCTCTCCCGTGCGGGA
	'MD_23-24_set1'	ACTTGTGCCTGGTTAAGTGACCGTATTGGCCATTTCTACGACGCAACCGCTGCAACGCCANNTATGGCGACTTCGAGTTAGAGCGATTCATAGCAGCTTACCCGGACCACATATCGGCCGGTTGCGCAGTTTGTACCAGATTGGGCGGTGTCCCGGCAGGAAGCTNTCACGAATAGTAGCATGGACCGCACGTTCCCACGCAAGTGCCATCGCCCGTACAAGGGGTCGTCGATCTCAGTGATTGTGCGGGTACCCGAACGGAGCTCCTGCTGCAAAGTTCTTAAGTCAGACCTTGGAACTTTTTGCTCATTAAGAGTCACGACGTCAGAGCAACGAAGAGCCGCTGAAACACTCNCGGTTCTGGATAGCACTGTTAGGCTGGATAACACTGCGGACGATTACTGCCTAAAGGCTAGTTGAACAGTACCATCGGGGTTCATACGCATGGTCGGCTCGCATCATGGCTTGGGGCCTTCCGTTGACGTGTCAGAAGCCCCCCAATCAAGTGGAATGCACCCCAACGAGGGGATCCTCGACTACGAGGGATGGGTTGGCCCAATATAGATTGATGATCCAACGCGATCCTCACGCCACTCGGTCGGTTATGCGGCGACGTCCAACNGAATAAGNGATACTGCCGCGACTAACTGGCTGGAGCGACATCTTTATCGCGTCGTGTGACCACACTGCGTGACATCCAATAGCTTNNNNACAGCCGGGATCCGAAGACACGACTACTCTCCCCCGGGTGATA
	MIB_778_set1	ACTTGTGCCTGATAAAGCGACCGTATTGGCCGTTTTTACGACGCAATCGATGCAACGCCAGGTATGACGACGTCGAGTTAGAGCGATTCATAGCAGCTTACCCAGACAACATATCGGCCGGCCGCGCAGNTTGCNNCAGATTGGGCAATAGATTTGCAGGCCGCTCTCACGAATAGTAGCATGGACCGCACGGTCCCATTAACGTGCAATAGACCGTACAAAAAGTCGTCGATTTCGGTGATTGTGCGGGTACTTGAATGAGGTTCCTGTTGCAAAGTTTCTAGNCCAGGCCTTGAAATNCTTNGCTCGTCAAGGGTCACGACGTCNGAGCAACAAAGAGCCNCTGAAACACTCGCGGTTCNGAATGTCACTTTTAGGCTGGATGGCNCTACGNACGATTGCTGCCTGGGTGTCAATTNGACAGTATCATTAGGTTTCACACGCCTGGTTAGCTTGCATCANAGCTTGGGGCCTTCCGTTGGCGCGTCGGAAGTCCCCCAATTAGGTGGAATGCACTCCAACGAGAGGATCCTCGAAGATGAGGGACGGACCAGCACGATATGGATGGGCGATCCAATTCAATCCGCACGCCACCCGACCGGTTATGCGGCGACGTCCAATCAAATACGAGGTACCTCCGCTATCGATTGGTTGAAGCNAAATCGCCCTTGCGTCGCGTGACCACATTGCGTGACATCCAGTAGCTTNNNNGCAGCTAGGACCCGAAGACATGGCTACTCTTCCCCGTGTGGGA
	MNC_257_set1	TCGATAAGCTTGCAGGGCCGCCGGCGCGTTTGTTTTGGAGATTCGATCGCTGTCGTGATCGATGCAATAGTGTCGAGTTGAGATAGTCTCTAATAGCCCGCATGTGACGTGTAGCAATTAACCATTTGGCCCGTGATGAGCCAGTAAAGAGCCCTGCGGTCCGTCTCTGATGCCGTCGATGGAAGATGCACTGCCCCACGACCACAACATCGACTAGGTGAGGGGTCGCAAATTTTAACAGGCGTGCGGGGACTCGAACGGAGCTCTTGTCATGGGACCTCTAGGCCGTACCTTGAAATCCGTTACCTAGCAAGGGCAGTACCAGTGAATCGAAGGAACGCTATGACCGTGACTGCGTTTCCGAGCGTTCAGTCCCTATCAAGTGGTGCCGATGATTGCCGTTGTTCGGGTGTCGGGCTGGTGACGTAATCGAAGCCTGTACGCCCGTCTAGCTTTAGCAAGGAATTGGAATTCCTTGCTGGCACGTTGGAAGCTTATCGCCTGGTCGGAGTGCGCCCCGGTAGGAGTACTTNCGGAGGTGGAATGCAGACCAGCATGCCATGAGCGAGCGAGTTGCTTTAGTTCGCACGTTGTCTGGCCGGTTGTGTGTTAATGCTCGGCCGGCCGCAAAACCCTGCCGCTGCTGACCGATTGAGACGGCCTTTTTACCGAACTGCAGAGCCACATCGCACGGTCTCTGGCCACCTNNNNGACGCCAGAGTATGGGTACATAATGAATTTCCCTCGTGCAATA
	MNC_311_set1	TCGTTAAGCTGGCAGGGCCGCCGGCTCGTTTGTTTTTACTGCTTGATCGCTGTCACGCTCGATGCAGCGACGCTGCGNTGAGATAGTTTCTAATCGACCGAATGTGACGTGTANCAANNNACCATTTGGCCCGTGATGAGCCAGTAAAGAGACCTGCGGTCCGCTCCTAATGCCAGTAATATGGACCGCACTGCCCCACGANCACACCGTCGCTCGGGTGGGGGGTCGCAAATNTCAGTGAGCGCGTATGTACTCGAACGGAGCTCTTGTTGCGAAGTCTCTAGGCCAGGCCTTGGAATCCGTTACCTNGCAAAGGTCACGACGTCAAGTCGAAGGAACGCCATGACCNTGANTTCGGTTCCGAACGNCACGTCCCGATCAAACGGCGCCGATGATTGCCGTTGTTCGGGTGTCGGGCTGGTAGNGTAATCGAAGCCTGTATAACCGTCTAGCTTGAACAAGGAATTGGAATTCCTTGTCGGCACGTCAAAAGCTTATCGCCCGGTCGGAGTGCGCCCCGGTAGGAGTACTCCCGGAGGCGGAATGCAGACCAGCATGCCATGGACGAGCACGTTGCTTCAGTCCGCACGTTGCCTAGCCGGCTGTGTGTTAATGNTCGGCCGGCTGCAAGACCCTGTAGCTGCTGACCGACTGAGACGGCCTTTTTCCCGAACTGCAGGGCCACACCGCACGGTCTCCGGCCACCTNNNNGACGTCAGAGTCCGGATACNTGACTACTCTCCCTCGTTCAATA
	MNC_358_set1	TCGATAAGCTTGCAAGCCCGNNGGCGCCTTTGTTTTGGAGATTCGATCACTACAACGCTCGATGCAGCGACGCTACACCGAGATAGTCTCTAATAGCCCGCATGTGACGTGCAGCAATTAACCACGTGGCCCGTGATGAGCCAGTAAANGTATTTGCGGTCCATCTCTGANGCCGTCGATGGAAGATGCACTGCCCCACGAANACAAAGTCGACTAGGTGGGGGGTCGCAAATTTTAACAGGCGTGCGGGGACTTAAATTAAGCCCTTGTCATGGGACTTCTAGGCCAGGCCTTGGAATCCGGCACCCAGCGANGGCAGTACCAGTGAATCAAAGGAACAACATGACCGTGACTGCGTTTCCGAACGTCCCGTCCCTATCGGGCGGCGCCGATACCGGCCGTTGTTCGGGTGTCGGGCTGGTAGCGCAGTCGAAGCCTGTACGCCCGTTTAGCTTTAGCAAGGAATTGGGGCCTTCCGCTGGCACGTTGGAAGCTTATCGCCCGGTCGGAGTAANCCCCGGTAGGAGTACTTCCAGAGGTGGGGGACAGACCAGCACGCCATGAGCGAGCGAGCCAATTTANTTCGCACGTTGCCTAGCTGGCNGTGTGTTAGTGCTNGGCCGGCTACAAAACCCTGTAGCTGCTAACCGATTGAGATAGCCTTGCCCCCGAACTGCAGGGCCACACCNCANGGTCTCTGGCCACCCNNNNGCAACCAGAGTATGGGTACATAGTGACTTGCTCCCGTGTAATA
	Montcalm_set1	TCGATNGGTTTGCAGGCCGGTTGGCGTCTTTGCTTTGGAGATTCGATCACTGCAACGCCNAATATGACGACGTCGAGTTAGAGCAGTCTCTAGCAGCTTACCCAGACCGTGTATCAATTAACCACGCGGCCCGTGACAGATTGGGCAAGAGCCCTGCGGTCCGTCTCTGATGCCGTCGATGGAAGATATGTTGCTTTCCGACCACAACACCGACTAGGTGGGGGACAATCGCTTGTAACAGGCGTGCGGGTGTTTAAATTAGTTCTTCATCATGGGACCTCTAGGCCAGGCCTTAAGGTCCGGCACCTAGTAAGGATCACGATGTNAAGTTGAAGGAACAATGTGACCGTGACTTCGGTNCCGAACGTTCAGTCCCTATCAAGCGGCGCCGATGCTTATTGTGACCCGGGTGTCGGTTTGGTGATGTAATCGAAGCTCATACGCCCATTTATAGTTAGCAAGAGATTGGAACTCCCCTCTGGCACGTTGGAAGCCCCCAAATCGAGTGGAGTGAGTCCCAACGGGAGTGCTTTCAGAGGTGGGGGACGAACCGGCATGATATGAGCGAGCACTCCAATTTAGTTCGAACACCATCCAGTTAACCGCATAGCGGTGCCCAACCGACTGCGAAACCCTGTAANTGTCGACNAATCGAAACAGCCTTGCCACCGAGTCACAGAGTCACACCATATGACATCTAGCCACCCNNNNGCAGCCAGAGTATAGGTACGTAACTACTTTCTCCCNTGCGATA
	Natal_Sugar_set1	ACGATAGGTTTACAGGCCCGCCGGCGCCTTTGCTTTTACTGCGCAACCGNTGTCGTGATCGATGCAATAGTGCTACACCGAGATAGTTTCTAGTAGCTTACCCAGACCGTGCAGCAATTAACCATGCGGCCCGTGATGAGCCAGTCAAGAGCCCTGCGGTCCNCTCCTGATGCCATCGATGGGAAATGCACTGCCTTCTGAACACAAAACCGACCGGGTGGGGGGTCGCAAATTTTAACAGGCTTTCGGATGTTTAAATTAGTTCCTTGTCATGGAACCTCTAGGCCAGGTATCAAGATCCGGNACCTAGCGGAGGCAGTACCAGTGAGTCGAAGGAACGCCATGACCGTGACTTTATGCTCGAGCGTCACGTCCCTATCAAGCGGCGCCGATGCTTNCCGTTGCCCGGGGGCCGGGCTGGTAGCGTCATCGGGGCCTGCACGCCCGTCCGGAGTTAGCAAGAGATTGGAACTCCTTGCTGGCACGTTGGAAGCTTATCGCCCGAGTGGAGTGCACTTAGGTAGGAGTACTTTTGGAGGTGGAATGCAGACCGGCATGCCATGAGCGAGCACTTTGCTTNAGTTCGAGTACCACCCAGCCGACTGTATATTAGTGCTCGGTTGGCTGAAAAACCCTGCCACTGCTACTCAATCGAGACGGCCTTGCCACCGAACTGCAGGGCCACACCGTATGGTCTTTGGCCACCCNNNNGACACCAGAGTATGGGTGAATAGTGACTTTTCCTCATGCAGGA
	NUA_35_set1	TCGATAAGCTTGCAGGCTCGCCGGCGCCTNTGTTTTTACTGCGCAACCGCTACAATGATCGATGCAATAGTGCTACACCGGGATGGTCTCTAATCANCCGAATGTGAAGTGTAGCAATTAACCATGCGGCCCGTGATGAGCCAGTCAAGAGCCCTGCGGTCCGCTCCTAATGCCATCGATGGGAAATGCACTGCCCCACGAACACANCACCGACCGGGTGGGGGGTCGCAAANTGTAACAGGCGTGCGGGTACCTAAATTAGTTCCTTGTCATGGGACCTCTAGGCCAGACCTTGGAATCCGGCACCTAGCAAGGGTCACGACGTCAAGTCGAAGGAACGCCATGACCGTGACTTTATGCTCGAACGTCACGTCCCTATCAGGCGGCGCCGATGCTTGCCGTTGCCCGGGGGTCGGGCTGGTAGCGCCGTCGAAGCCTGTATACNCGTCCGGCTTTAGCAATAGATTGGAACTCCTTGCTGGCACGTCGAAAGCTTATCGCCCGAGTGGAGTGAGCTTAGGTAGGAGTACTTTCAGATGCGGAATGCAGGTCAGCATGATATGAGTGAGCAAGTTGCTTTAGTTCGCACGCCACCTGGCCGGTTGTGTGTTAGTGCTCGGCCGGCTGCAAAACCCTGCCGCTGCTACTCGATCGAGATAGACTTTTTACCGAACTGCAGGGCCACACCGCACGGTCTCTGGCCACCCNNNNGCAATCAGAGTCTGGGTACATAACTAATTGTTCTCGTGCAGGA
	NUA_398_set1	TCGTTAAGCTGGCAGGCCCGCCGTCGCGTTTGTTTTGGAGATTCGACCGCTACAATGATCGATGCAATAGTGCTACACCGGGATGGTCTCTAATCANCCGAATGTGACGTGTAGCAATTAACCACGCGGCCCGTGATGAGCCAGTCAAGAGCCCTGCGGTCCGCTCTCNATGCCNTCANTNNGGACCNTACTGCCNCACGAACACAACACCGACCGGGTGGGGGGTCGCAAATTTTAGTGATCGTGCGGGTACTTAANTTAGTTCCTTATTGCGAAGTCTCTAGGCCANGCCTTGGAATCCGGCACCTATCAAGGGTCACGACGTCAAGTCGAAGGAACAACATGACCGTGACTTTATGCTCGAACGTTCAGTCCCTATCAAGTAACACCGATGCCGGCCGTGACCCGGGGGTCGGGCTGGTGACGCCGTCGANGCCTGTATANNCATTCGGAGTTAGCAANAGATTGGGGCCTTTTNTTGGCACGTCGGAAGCTTATCGCCCGNGTGNNGTNAACTTAGGTAGGAGTACTTTCAGAGNCGGAANGCAGACCAGCATGCCATGAGCGANCAATTTGATTTAGTTCGCNCGCCACCCGNCTAGCTGTGNNTTNGTGCTCGGCCGGCTGCAAAACCCTGCCGCTGCTACTCGATTGAGACGGACTTTTTATCNAACTGCAGAGCCACACCGCACGGTCTCTGGCCACCCNNNNGCANTCAGAGTCCANGTACATGACTAATTGTTCCCATGCAGGA
	NUC_177_set1	NNGNTAGNCATGCNNGCTCGCNNTCTCNTCTGTGGNGGAGATTCGANCNNTNCAATGNTCGATGNAATAGTGCTANACCGGGATGGTCCATAATCANNCGAATGTGACGCGTNTCAACCGACCATGTNTCCCNTGATGAGNCAGTNAAGNGCCCTGCGGTNCGTCTCTGANGCCGNCGATGGGAGATANACTNCCCNACGACCACAACACCGACNNGGTGGGGGGTCGCNAATTTCAACNGNCTCTTATATACNNGANTTAGTNCCTTGTCNTGNGNCTTNTAGGNCGTNCCTTNGAGTCCGNCACCCANCNGGNGCAGNNNCNNNGAANCNAAGNAACNCNGTGACCNTGATTTTATGCTCNAACGNTCAGTCTANANCAGGTANCACTGCGGCTTGCCGTTGCCCGGGNGNCGGGCTGGNAGNGCNNNCGAAGCCTGTATNACNNTCTGGNNTGCANCAGNNANTGGNANTCCTTGNTAGCANTCTGNGGATTTNTCGNCCGANCGGAGNAAGCTNAGGTNAGAGNATTCCNGGANGCNGNATGCAGGNCAGCATGCCNNGGNCGAGNGATTNGCTTTANTTCGCGTGCCACCCGGCTAGTTGTACNGNGGTNTTCGGNNGGACGNAAGACCCCGTANCTGCNNCTNAGTNGAGACGGCCTNNNNCCCGNACTGNAGGGCCNCANCGCATGANATCNGNCCNCCCNNNNNCAATCANAGTATGGGTGAATAGNNGCTNGNNCTCNTNCAGGG
	NUC_342_set1	NCNNTANNCTNGCAGNNTGGNCGGNTCCTCNGTTTNGGANATTCGANCGNTGCAANGATCGATGCAATAGTGTCNAGTTAGAGCGNNCCATAATCANCCGAATGTGACGTGCANNNNNNNACCNCTTNNCNCGTGATGAGCCAGTNAAGAGCCNTGCGGTCCNNNNNNGATGCCNTCNATGGGNNNNGCACTGCCCCANGACCNNAAAACCNNTNNGGTGGGNGGTCGCAAATTTCNNNNNNCTCTTATATACTNGAANNNNNCNCTNGTNNNGNNNNNNNNAGGCCNTACCTTGGANTCCGGCACCTANCNNNNGCANNNNCNNNGANTCGNANGAANAACNTNNCNNNNNNNNTATNCTCGAACGTTCAGTCCCTACTAAGTAACACCGCGNANNGCCGTTGTTCGGGGGTCAGGCTGGTAGCGNNNTCNANGCCTGTATAACCNTNCNGNNTGAACANGAGATTGGNNNNNTNNGNTGNCNCTCCGGNNNNNTATCGCCCGNNCGNAGTGAGCTTAGGTANGNGTANTCCNGGANGCGGNNNNCAGGTCAGCATNNNNNGAGCGAGCACNTNNNTNCAGTCCNCNNGTTGCCNGGNTANNTGTGCGTTAGNATTCGGNNNGANGCAANNCCCCGTAGNTGCNNNTCGATTGAGACNGCCTCGCCNCCAAACTGNANGGCCGCACCGCANGGTCTCTGGCCACCCNNNNNCAGTCAGAGTNNGGNTGANNNGNNANTTNNNCNCNTGCAGGA
	PAN_127_set1	ACGATAGGTTTACAGGCCCGCCGGCGCCTTTGCTTTTACTGCGCAACCGATACAACGCTCGATGCAATAGTGCTACACCGAGATAGTTTCTAGTAGCTTACATGTGACGTGCAGCAATTAACCATGCGGCCCGTGATGAGCCAGTCAAGAGCCCTGCGGTCCGCTCCTGATGCCATCGATNGGAAATGCACTGCCTTCTGAACACAAAACCGACCGGGTGGGGGGTCGCAAATTTTAACAGGCTTTCGGATGTTTAAATTAGTTCCTTGTCATGGAACCTCTAGGCCAGGCCTTAAGATCCGGNACCTAGCGGAGGCAGTACCAGTGAGTCGAAGGAACGCCATGACCGTGACTTTATGCTCGAGCGTCACGTCCCTATCAAGCGGCGCCGATGCTTGCCGTTGCCCGGGGGCCGGGCTGGTAGCGTCANCGGGGCCTGCACGCCCGTCCGGAGTTAGCAAGAGATTGGAACTCCTTGCTGGCACGTTGGAAGCTTATCGCCCGNGTGGAGTGCACTTAGGTAGGAGTACTTTTGGAGGTGNAATGCAGACCGGCATGCCATGAGCGAGCACTTTGCTTTAGTTCGAGTANCACCCAGCNGACTGTATATTAGTGCTTGGTTGGCTGAAAAACCCTGCCACTGCTACTCAATCGAGACGGCCTTGCCACCGAACTGCAGGGNCACACCGTATGGTCTTTGGCCACCCNNNNGCAACCAGAGTATGAGTGAATAGTGACTTTTCCTCATGCAGGA
	Pinto_Saltillo_set1	TNTNGTGNCTTATTGAGTGACNNTATTNGCCATTGNTACTGCGCAACTGNNGTCGCANCAAGCANGATGACGNCGNGTTAGANCAACTCAGAGTCGCNTACCCGGACAGTGTGTNGGCCGATTACTCNGCCCNCACCAGANTGGGNGGNNGATTTGCGGGNCGCTCCCACNAATANTAATATGGNCCGNACTNCCCNATTAACGTAAAGTAACCTATACGGAAAGTCGTNGACCTCNGTNANTGTGCGGGTGCNNGGACTGAGNTCTCGCTNCANANTCCNCAGGNCAGNCACCNAAATCCGNTAACTANCAAANGTCANGATGTCANGNCGACGNGGCNCNGCTGAANCACTCTCGGGTCTNAGTGTCACTGCTANANCGGGCGNCACCACTGACGATTGNTGNCTGAGGNCCGGTTGGGNAGNATCATTAAATTTCATACNCCCGTTNGGANTGCANAATAGCNCAGNGCCCCCCGNTGACANGTCGNGGATCCNCAANTCAANTAGCGNACACCNCAACNAAAGTATTCTTAGAGACAANGGACANGNTGGTATAATATGGGTGGANACTCNAACGCAGTCCGCANGCCANTCGGTCGGCTATGCNGNGGTACCTAACCGAATGNGAGATCCTGCCNTTGCNGACNGGTNGGAGCNGAATNGCCATCGNGTCANGTGGCCGTANTGCATAANATCTANCCNTTTNNNNAAAGCCGNAGCCCGGGGACGCGACTGATTTCCACTGTNCGATA
	Pinto_Villa_set1	AATTGTGCCTTATTGGGCGACCGTATTGGCCATTGTTACTGCTTGACTGANGCAGCACCAAACATGACGACGTCGNGTTAGAACAATTCAGAGTCGCTTACCCGGACAGTGCGTAGGCCGACTACNCGGTTTACGCCAGATTGGGCGGNAGATTTGCGGGCCGCTCCTACTACCAGTAATATGGACCGCACTGCTTTACGAACGTAAAGTAACCTATGTGGAAAACCATCGCCCTCAGTGATTGTGCGGGTGCCTGGACGGGTTTCTCGCTGCGAAGTCCTCGGGCCAGACACCGAAACTTTGCAACTATCAAAGGTCACGACGTCAAGGCGAAGGGGCGCCGCTGAAACACTCTCGGTTCTGAGCAGCACTTCTAGATCGGGCGGCACCACGNACGGTCGCTGTTCGGGGACCGGTTGGGTAGNGTAATTAAATTTCATACGCCCGTTCGGCTTGCACCATAGCGCAGAACCTTCCGCCAACACGTCAAGGGTCCCCAGATNGNGNANCGGACACTCCGACGAAAGTATTCTCAGATGCAGGGGACAAACTAGTATGCTCCGGGTGAGCACTCCAATTCAGTCAGCACGTTGCTCGGCCGGTTATGCGGCGGTGCCTAGCCGAATGNAAGATCCTGCCATTGCTAACCGGTTAAAACGGAATCGCCATCGAGTCACGTGGCCATATTGCATAACATCTAGNCATTTNNNNACCGCCGNAGCCCGGGTACGCGACNGCTTTCTACTGTGCGGGA
	RAA_21_set1	TCGATAAGTTTGCAGGCCCGCCGGCGCCTTTGNTTTGGAGANTCGATCACTGTCGTGATCGATGCAATAGTGCTACACCGAGATAGTCTCTAATCAACCGAATGTGACGTGTATCAATTAACCACGCGGCCCGTGATGAGCCAGTCAAGAGCCCTGCGGTCCGTCTCTGATGCCGTCGATGGGAGATATACTGCTTTCCGACCACAACGTCGACTAGGTGGGGGGTCGCAAATTTTAACAGGCTCTTATATACTTAAATTAGTTCCTTGTCATGGGACCTNTANGCCGGACCTTGGAATCCGGCACCTAGCAAGGGCAGTACCAGTGAATCGAAGGAACGCCATGACCGTGACTTTNTGCNNGAACGTCAAGTCCCTATCAAGNGGCGCCGATGCTTGCCGTTGCCCGGGTGTCGGGCTGGTAGCGCCGTCGAAGCCTGTATAACCATCTGGAGTTAGCAAGAGATTGGAACTCCTTGCTGGCACGTTGGAAGCTTACCGCCCGAGTGGAGTGCGCTTAGGTAGGAGTACTTTCAGAGGTGNAATGCAGACCAGCATGCCATGAGCGAGCGAGTTGCTTTAGTTCGCGTGCCATCTGGCCGGTTGTGTNTTAGTGCTCGGCCGGCTGCAAAACCCTGTAGCTGCTACTCGATTGAGATAGCCTTTTTCCCGAGTCGCAGGGCCACACCGCACGGTCTCTGGCNACCTNNNNGACATCAGAGTATAGGTNAATAATGACTTGTTCTCATGCAGGA
	Red_Canadian_Wonder_set1	TCGATAGGTTTGCAGGCCCGCCGGNGCGTTTGCTTTGGAGATTCGANCNNTGTCGTGATCGATGCAATAGTGCTACACCGAGATAGTCTCTAATCGACCGAATGTGACGTGTATCGGCCGACCACGTGGCCCGTGATGAGCCAGTAAAGAGCCCTGCGGTCCGTCTCTGATGCCGTCGATGGANGATGCACTGCTTTACGAACACAACACCGACTAGGTGGGGGGTCGCAAATTGCAACAGGCTCTTATATACCTAAATTAGTTCCTTGTCATGGAACCTCTAGGCCAGGCCTTGGAATCCGGCACCTAGCAAGGNCAATACCAGTGAGTCGAAGGAACGCCGTGGCCGTGATTTTATGCTCGAACGTCACGTCCCTATCAAGCGGCGCCGATGCTTGCCGTTNCNCGGGTGTCGGGCTGGTAGCGCCGTCGAAGCCTGTATAACCGTCTAGAGTTAGCAAGAGATTGGAACTCCTTGCTGGCACGTTGGAAGCTTNTCGCCCGGTCGGAGTGCGCTTAGGTAGGAGTACTTTCAGAGGTGGAATGCAGACCAGCACGATATGAGCGAGCACTTTGCTTTAGTTCGAGTGCCACCCAGCCGACTGTATGTTAGTGCTCGGCCGGCTGCAAAACCCTGCCACTGTCGCTCAATCGAGACGGACTTGCCACCGAACTGCAGGGCCACANCGTATGGTCTTTGGCCACCCNNNNGACATCAGAGTATGGGTGAATAATGACTTGTTCTCATGCAGGA
	SAB_258_set1	ACTATAAGTTTGCAGGCCCGCCGTNGCGTTNGCTTTGGAGATTCGATCGCTGTCGTGATCGATGCAATAGTGCTACACCGAGATAGTCTCTAATCGACCGAATGTGACGTGCATCAACTAACCACGCATCCCGTGATGAGCCAGTCAANAGATCTGCGGTCCGTCTCTGATGCCGTCGATGGAAGATATGTGGCTTTCCGACCACAACGTAACCTAGGCGGGGGATCGCAGCTTTCAACAGGCGTGTATGTGCTTAAATTAGTTCTTTGTCATGGGACCCTTAGGCCGTGTATCGGAATCCGGCACCTAGTAAGGGTCACGATGTCAAATCGAAGGAACAACGTGGCCGTGACTTCGGTTCCGGGCNTTCAGTCCCTATCAAGTAACACCGANGCTTGCCGTTGCCCGGGGGTCGGGCTGGTAGCGTAATCGAAGCCTGTATAACCGTTCGTAGTTAGCAATAGAGTGGGGCTCCTTGCTGGCACGTTGGGGGTTTATCGCCCGAGTGGAGTGAGTCCCGGTAGGAGTGTTTCTGGAGGNGGAATGCAAACCANCATGCCATGAGCGAGCGATTTGATTCAGTTCGAACGCCACCCAGCTAACTGTACGTTAGTGCTCGGTTGGCCGCAAAACCCTGTAACTGTCGACCAATCGAGACGGCCTTGCCCCCGAACTGCAGGGTCACACCGTACAGTCTCTGGTCGCCCNNNNGACATTAGAATATAGGTACGCAACTACCTTCTCCCATGTAATA
	SAB_259_set1	TCGTTAAGCATGCAGGCCCGCTGTCGCGTTTGCTGTGGAGATTCGATCGCTACAATGATCGATGCAATAGTGCTACACCGGGATGGTCTCGGATCGACCGAATGTGACGTGTATCAATTAACCACGCGGCCCGTGATGAGCCAGTCAAGAGATTTGCGGGCCGTCTCTGATGCCGTCGATATAGGCCGTACTGCTTTCCGACCACAACACCGCTTAGGTGGGGGGTCGCAAATTTTAGTGATCTCTTATATACTTAAATTAGTTCCTTGTTGCGAAGTCTCTAGGCCAGGCCTTGGAATCCGGCACCTAGTGAAGGCAGTACCAGTGAATCGAAGGAACAACATGACCGTGACTTTATGCTCGAACGTTCAGTCCCTATCAAGCGGCGCCGATACCGGCCGTTGCCCGGGTGTCGGGCTGGTAGCGTCATCGAAGCCTGTATAACCGTTTAGAGTTAGCAATAGATTGGGGCCTTCCGTTGGCACGTCGGAAGCTTATCGCCCGAGTGGANTAAACTNAGGTAAGAGTACTTTCAGAGGTGGGGGACAGACCAGCATGCCATGAGCGAGCACGCCAATTCAGTTCGCGTGCCACCCAGTTAACTGTGTGTTAGTGCTCGGCCGGCCGCAAAACCCTGTAGCTGCTACTCGATTGAGACGGCCTTGCCACCGAACTGCAGGGCCACACCACACGGTCTCTGGCCACCCNNNNGCAATCAGAGTATGGATGAATGATGACTTTTCCCCATGCAGGA
	SAB_620_set1	ACGATAAGTTTGCAGGCCCGCCGTNGCGTTTGCTTTGGAGATTCGATCGCTGTCGTGATCGATGCAATAGTGCTACACCGAGATAGTCTCTAATCAACCGAATGTGACGTGTAGCAATTAACCACGCATCCCGTGATGAGCCAGTCAAGAGATCTGCGGTCCGTCTCTGATGCCGTCGATGGGAGATATGTTGCCCCACGACCACAACACAACCTAGGTGGGGGGTCGCAAATTTTAACAGGCTCTTATATGCTTAAATTAGTTCTTTGTCATGGGACCCTTAGGCCGTGCCTTANAATCCGGCACCTAGTAAGGGCAATACCAGTGAATCGAAGGAACAACATGACCGTGACTTTATGCTCGAACGTTCAGTCCCTATCAAGCGGCGCCGATGCNTGCCGTTGCCCGGGTGTCGGGCTGGTAGCGTAATCGAAGCCTGTATAACCGTTTATAGTTAGCAANAGAGTGGGGCTCCTTGCTGGCACGTTGGGGGTTTATCGCCCGAGTAGCGTGAGCTTAGGTAAGAGTATTTCTGGAGGNGGAATGCAAACCAGCATGATATGAGCGAGCGATTTGATNCAGTTCGAGTGCCACCCAGCTAANTGTACGTTAGTGCTCGGTTGGCCGCAAAACCCTGTAACTGTCGCTCAATCGAGACGGCCTTGCCACCGAACTGCANGGTCACACCGTACAGTCTTTGGTCGCCCNNNNGACATCAGAATATAGGTGNGCAATGACTTTCTCCCATGCAGGA
	SAB_626_set1	ACGATAAGTTTGCAGGCCCGCTGGCGCCTTTGCTTTGGAGATTCGATCACTACAATGATCGATGCAATAGTGCTACACCGGGATGGTCTCTAATCGACCGAATGTGACGTGTATCAATTAACCACGCGGCCCGTGATGAGCCAGTCAAGAGCCCTGCGGTCCGTCTCTGATGCCGTCGATGGAAGATGNATGGCTTTCCGACCACAACACCGACTAGGTGGGGGGTCGCAAATTTTAACAGGCGTGTATGTACTTAAATTAGTTCTTTGTCATGGGACCTCTAGGCCGTGTATCAGAATCCGGCACCTAGTAAGGGTCACGATGTCAAATCGAAGGAACAACATGACCGTGACTTCGGTTCCGGGCGTTCAGTCCCTATCAAGCGGCGCCGATGCTTGCCGTTGCCCGGGTGCCGGGCTGGTAGCGCCGTCGAAGCCTGTATAACCGTTTGGAGTTAGCAAGAGATTGGGGCTCNTTGCTGGCACGTTGAAAGCTTATCGCCCGAGTGGAGTGAGTCCCGGTAAGAGTGCTTCTGGAGGTGGAATGCAGACCAGCATGCCATGAGCGAGCACGTTGATTTAGTTCGCACGCCACCTAGCTAACTGTACGTTAGTGCTCGGTTGGCCGCAAAACCCTGTAGCTGCTAACCAATTGAGATAGCCTTGCCCCCGAACTGCAGGGTCACACCACACGGTCTCTGGCCACCCNNNNGCAATCAGAGTATAGGTACNTAACTACCTGTTCCCATGTAATA
	SAB_628_set1	TCTATAAGTTTGCAGGCCCGCTGGCGCCTTTGCTTTGGAGATTCGATCACTACAATGATCGATGCAATAGTGCTACACCGGGATGGTCTCTAATCGACCGAATGTGACGTGTATCAACTAACCANGCATCCCGTGATGAGCCAGTCAAGAGCTCTGCGGTCCGTCTCTGATGCCGTCGATGGGAGATATGTGGCTTTCCGACCACAACACAACCTAGGTGGGGGGTCGCAAATTTTAACAGGCGTGTATGTACTTAAATTAGTTCTTTGTCATGGGACCTCTNGGCCGTGTATCAGAATCCGGCACCTAGCAAGGATCACGATGTCAAATTGAAGGAACAACATGNCCGNGACTTCGGTTCCGGGCGNTCAGTCCCTATCAAGCGGCGCCGATGCTTGCCGTTGCCCGGGGGTCGGGCTGGTAGCGCCGTCGAAGCCTGTATAACCGTCCGTAGTTAGCAAGAGATTGGAACTCCTTGCTGGCACGTTGGAAGTTTATCGCCCGAGTGGAGTGAGTCCCGGTAGGAGTGCTTCCAGAGGNGGAATGCAGACCAGCATGCCATGAGCGAGCACGTTGCTTTAGTTCGAACGCCACCTAGCTAACTGCATGTTAGTGCTCGGCCGGCCGCAAANCCCTGTAACTGCTAACCAATCGAGATAGCCTTGCCCCCGAACTGCAGGGTCACACCATACGGTCTCTGGCCACCCNNNNGCAATCAGAATATAGGTACNTAACTACCTGTTCTCATGCAATA
	SAB_659_set1	ACGATAAGTTTGCAGGCCCGCCGTCGCGTTTGCTTTGGAGATTCGACCGCTACAATGATCGATGCAATAGTGCTACACCGAGATGGTCTCTAATCAACCGAATGTGACGTGCAGCAATTAACCATGCGGCCCGTGATGAGCCAGTCAAGAGCCCTGCGGTCCGTCTCTGATGCCGTCGATGGAAGATATGTGGCTTTCCGAACACAACGTCGACTAGGTGGGGGGTCGCAAATTTTAACAGGCGTGTATGTACTTAAATTAGTTCTTTGTCATNGGACCTCTAGGCCGTGCCTTGGAATCCGGCACCTAGTAAGGATCACGATGTCAAATTGAAGGAACAACATGACCGTGACTTCGGTTCCGGGCGTTCAGTCCCTATCAAGTAACACCGATGCTTGCCGTTGCCCGGGTGTCGGGCTGGTAGCGTAATCGAAGCCTGTATAACCGTTTATAGTTAGCAAGAGATTGGGGCTCCTTGCTGGCACGTTGGAAGCTTATCGCCCGAGTGGAGTGAGCCCCGGTAGGAGTGCTTCTGGAGGTGGAATGCAGACCAGCATGCCATGAGCGAGCACTTTGATTTAGTTCGAACGCCACCCAGCTAACTGCATGTTAGTGCTCGGTTGGCCGCAAAACCCTGTAACTGCTAACCAATCGAGACGGCCTTTTTACCGAACTGCAGGGTCACACCGTACGGTCTCTGGCCACCCNNNNGCAATTAGAGTATAGGTACNTAACTACCTTCTCCCATGCAATA
	SCN_10_set1	ACTTGTGCCTGGTTAAGTGACCGTATTGGCCGTTTCTACTGCGTACCCGATGCAGCACCAAGCATGGCGACTTCGAGTTAGAACAATCCAGGGCAGCTTACCCGGACCACATATCGGCCGATCGCTCAGTTTACGACAGATTGGGCGGTGTCCTGGCAGTCCGCTCTCACGAATAGTAGCATGGACCGCACGTTCCCACGAACGTACCGTCGCCCGTACGAAAAACAATCGATCTCGGTGATTGTGCGGGTACTTGAATGGGTTCCCTGTTGCAAAGTCCTTAGGNCAGGCCTTGGAACTTTTTGCTCATCAAAGGTCACGACGTCAAAGCGAAAAAACGCCGCTGAAACACTCGCGGTTCTGGATAGCACTGTTAGATCGGATAGTGTTACTGACGGTTGCTGCCTAAGGACTAAGNTGGCAGCATCATTAGGTTTCATCCGCCTGGTCGGCTTGCATAATGGCTTAAGGCCTTCCGTTGGAGCTCCGGAAGCCCCCCGACCANGTGGAGGGCACTCCAACGAGAAGATCCTCAAATACAAGGGACAAGTCGTCCCAATATGGGCGGATGATCCNATTCGGTCCGCACACCACTCGGCCGGTTATGCGGCGACGTTCGGCCGGATACAAGATACTGCCGCGACCGATCGGTTGAAGCGAAAGCTTTCTCGCGTCGCGTGGCCACATTGCGTGACAGCTAGTAGCTTNNNNGCCGCCGGGATCCGGAGACATGACTACTTGTCCCTGTGTAGGA
	SCR_2_set1	ACTTGTGCCTGGTTAACTGACCNTATTGGCCATTNTTACTGCGNACCCGATGCAGCACCAAGCATGGCGACTTCGAGTTAGAACAACCTCGGGCAGCTTACCCGGACCGCGTGTCGGCCGGCCGCTCAGTTTGTACCAGATTGGGCGGTGTCCCGTAAGTCCGCTCTCACGAATAGTAGCATGGACCGCACGTTCCCACGCANGTACCGTCGCTTATACAAAAAGTCGTCGATCTCGGTGATTGTGCGGGTACCTGGATGGGTTCCCTGTTGCAAAGNCCTTAGGCTAGGCCTTGGAACTTTTTGCTCATCAAAGGTCACGACGTCAGAGCGAAAAAGAGCCGCTGAAANACTCGNGGTTCTGGATAGCACTGTTAGATCGGATAGTGTTACGAACGATTGCTGTTTAAGGGCTAATTGGGCAGTATCATTAGGGTTCATCCGCCTGGTCGGCTTGCATCATAGCGCAAGGCCTTCCGTTGGAGCGTCGGAAGCCCCCCAATCAAGTAACGGGCACTCCAACGAGAAGATCCTCAAATATGAGGGANAAGTCAGCCCAATATGGGCGGGTGATCCAATTCGGTCCGCACGTTGCTCGGCCGGTTATGCGGCGACGTCCAACCAAATACGAGATACCGCCGCGACCGATCGGTTGAAGCGAAAGCTTTCCCGCGTCGTGTGGCCACCTTGCGTGACAGCTAGTAGCTTNNNNGCCGCCGGGATCCGAATACGCGACTAATTTTCCCCGTGCGGGA
	SCR_42_set1	ACTTGTGCCTGGTTAAGCGACCGTATTGGCCGTTTCTACTGCTTGACCGATACAACGCCAGGCATGACGACTTCGAGTTAGAGCGATTCAGGGCAGCTTACCCGGACCACATGTCGGCCGATCGCTCAGCCCACGACAGATTGGGCGGTGTCCCGTCAGTCCGCTCCCACGAATAGTAGCATGGACCGCACGGTCCCACGAACGTACCGTCGCCTATACAAAAAGTCGTCGATTTCAGTGATTGTGCGGGTATCTGAATGGGTTCCCCGTTGCAAAGTCCTTANGTCAGGCCTTGGAATCCTTTGCTCGTCAAAGGTCACGACGTCAAAGCGAAAAAACGCCGCTGANANACTCGCGGTTCTGGACGTCACTGTTAGATCGGATAGTGCTACGGACGGTTGCTGCCTAAGGGCCAAGNTGGCAGCATCATTAGGGTTCATACGCCTGGTCGGCTCGCATCATAGCTCAAGGCCTTCCGTTGGAGCGTCGGGAATCCCCCGACCAAGTGGAGTGCACTCCAACGAGAGGATCCTCAAAGACAAGGGACAAACCAGCCCAATATAGGCGGATGATCCAATTCGGCCCGCACGCCACCCGGCCGGTTATGCGGCGACGTTTGGCCGGATACACAATANCGCCGCTACCGATCGGTTGAAGCGACAGCTTTCTCGAGTCGTGTGGCCACATTGCGTGACATCTAGTAGCTTNNNNGCAGCCGGGATCCGGATACGCGACTACTTNTCACTGTGTAGGA
	SCR_9_set1	ACTTGTGCCTGGTTAACCGACCGTATTGGCCATTTTTACNGCGNACCCGATGCAGCACCAAGCATGGCGACGTCGAGTTAGAACAACCTCGGGTAGCTTACCCGGACCACATGTCGGCCGGCCGCGCAGTTTACGACAGATTGGGCGGTGTCCCGTAAAGAAGCTCTCACGAATAGTAGCATGGACCGCACTGCCCCACGCAAGTACCATCGACTAGACAAGGGGTCGTCGATCTCGGTGATTGTGCGGGTACCTGGATGGGTTCCCTGCTGCAAAGNTCTTAAGCCAGGCCTTGGAACTTTTTGCTCGTTAAAGGTCACGACGTCAGAGCGCCAAAGAGCCGCTGAAANACTCGCGGTTCTTAGTAGCACTGTTAGGCTAAACGGCACTACGGACGATTGCTGTTTAAGGGCTAATTGGACAGTACCATTAGGGTTCATCCGCCTGGTCGGCTTGCATCATAGCGCAAGGCCTTCCGTTGGAGCGTCGGGGATCCCCCAATTAAGTAACGTGCACTCCAACGAGAGGATCTTCGAATATGGGGGATGGACTAGCCCAATATGGGTTGGTGATCCAATGCAGTCAGCACGTTGCTCGGTCGGTTATGCGGCGACACCCAACNAAATACGAGATACCGCCGCGACTAACTGGTTGGAGCGACCTCTTTCTCGCGTCGCGTGGCCGTCCTGCGTGACATCTAACAGCTTNNNNGCCGCCAGGATCCGGGTACACGACTAATTTCCCCCGTGTGGGA
	SEA_5_set1	ACTTGTGCCAGGTTGACCGGCCGTATTGGCCATTTTTACTNCGCAACCGCTACAACACCANGCATGGCGACTTCGAGTTAGAGCGGCTCATAGCAGCCCACCCGGACAGTGTATAGGCNGATCACTCAGCCCGTGACAGATTGTGCAGTGTCCCTGCGGGAAACTCTTNATGCCATCAATATGGACCGCACTGTCCCATTAACGTACNGTCGACCGGACGGAAAACAATCGCTCTCAGTGATCGTGCGGGGATTTGAATTAGGTTCCCGCTGCAAAGTTNNTAGGTCAGACCTTGGAATCCTTTGCTCATCAAAGGTCACGACGTCANATCGACAGGGAGCCGCTGAAACACTCGCGGTTCTTAGCGTCACTGTTAGGCTGGGCGGCACTGCGGATGGTCATTGCCTAAAGACTAATTGAATAGCATCAGCGGGGCTTGTCCGCATGGCCGGCTCGCATCATAGCTCAGAACTCTCCTTCAAAGTGCCAAGAATCCCCAGATCAGGTAGCAGACACTCCGACGAGGAGATCCCCGACGGCAGAGGGCAAACTGTCCCGATATAGGTTGATGATTCACCTCGGCCAGCACGCCACTCGGCCGGTTATGCGGCGACGTCCAANCGAATACNCGATCTTGCCGCGACCGACTGGCTGAGGCGAAATCTTTATCGCGCCGTGTGGCCACACTGCGTGACAGCTANTAGCTCNNNNGCAGCTGAGACCCGGGTNCGCGACTACTCGTCCNCGGGCGGGG
	SEC_16_set1	ACTTGTGCCTTGTTAGGNGGCCGTATTGGCCATGTTTACTACGCACCCGATGCAGCACCAAGCATGGCGACGTCGAGTTAGAACAATTCAGGGCAGCTTACCCGGACCACACGTCGGCCGGTTGCGCAGCCCGTACCAGATTGGGCGGTAGCCCTGCGGGAAGCCTCTNATGCCAGTAGCATGGACCGCACGTTCCCACGCAAGTAACGTAACTCGTACAAGGGACAATCNATTTCAGTGATTGTGCGGGTACTCGGACGGAGCTCCTGCTGCAAAGTTCTTAAGTCAGACCTTGGAACTTTTTGCCTATCAAGAGTCACGACGTCAGATCGACAGAGAGCCGCTGAAACACTCTCGGTTCTGGATAGCACTGTTAGGCTGGGTAACACTGCGNACGATTACTGCCTAAAGACTAATTGAACAGTGTCAGCGGGTCTCATCCGCATGGTCGGCTCGCATCATAGCGCAAGGCCTTCCNTTGAAGTGTCGGGAATCCCCCAATTAAGTAGCGTGCACCCCAACGAGGGGATCCTCGACGACAAGGGATAAGCTGGTATAATATAGGCTGATGATCCAATTCGGTCCTCACGTTGCTCGGCCGGTTATGCGGCGACGTCCAATCGAATACGCGATATCGCCGCTANCGACTGGCTGAAGCGAACTCGCCCTCGCGTCGCGTGGCCACACTGCGTGACATCTAATAGCTTNNNNGCCGCCGGGACCCGGAGACGCGGCTACTTGTCCCCGGGCGATA
	SEN_56_set1	ACTTGTGCCTGGTTAACCGGCCGTATCGGCCGTTTCTACGACGCAACTGANGCAGCACCAAGCATGGCGACTTCGAGTTAGANCAACCTCTAGCAGCTTACCCGGACAACATGTCGGCCGGCCGCGCAGTTTGTGACAGATTGGGCAATGTCCCTGCGGTCCGCTCTCACGAATAGTAGCATGGACCGCACGTTCCCATTAACGCACCGTCGACCGTACAAAAAGTCGTCGATCTCGGTGATTGTGCGGGTACCTGAATGAGGTTCTTGCTGCAAAGTCTCTAGGCTAGGCCTTGGAATTTTTTGCTCGTCAAAGGTCACGACGTCAGATCNAAAAAACGCCGCTGAAACACTCGCGGTTCCGGATAGCACTGTTAGATCGGATGGCACTGCGAACGATTGCTGCCTAAGGGCTAATTGGGCAGTATCATTAGGGTTCATCCGCCTGGTCGGCTTGCATCATAGCTCAAGGCCTTCCGTTGGCACGTCGGGAANCCCCCAATTAGGTAGCGGGCACTCCAACGAGAAGATCCTCGAAGATGAGGGACGGACCGGTCCAATATGGGTTGGTGATCCAATTCGGTCCGCACACCACTCGGCCGGTTATGCGGCGACGTCCAANCAGATACGAGATACCGCCGCTACCGATTGGTTGGAGCGAAAGCTTTCTCGCGTCGCGTGGCCACACTGCGTGACCGCTAGTAGCTTNNNNACCGCCGGGATCCGGAGACACGACTAATTGTCCCCGTGCAGGA
	SEQ_1003_set1	ACGATAAGTTTGCAGGCCCGTTGGCGCCTTTGTTTTGGAGATTCGATCACTGTCGTGATCGATGCAATAGTGCTACACCGAGATAGTCTCTAATCGACCGAATGTGACGTGTATCAATTAACCACGCGGCCCGTGATGAGCCAGTAAAGAGCCCTGCGGTCCGTCTCTGATGCCGTCGATGGGAGATATACTGCCCCATTNCCACAANGTCGACTAGGTGGGGGGTCGCAAATTTTAACAGGCTCTTATATACTTAANTTAGTTCCTTGTCATGGGACCTCTAGGCCGGACCTTGGAATCCGGCACCTAGCGGGGGCAGTACCAGTGAATCGAAGGAACGCTATGACCGTGACTTNATGCTCGAACGTTAAGTCCCTATCAAGCGGCGCCGATGCTTGCCGTTGCCCGGGTGTCGGGCTGGTGACGTCATCGAAGCCTGTATAACCGTCTGGAGTTAGCAAGAGATTGGAACTCCTTGCTGGCACGTTGAAAGCTTACCGCCCGGGNGNAGTGCGTTTAGGTAGGAGTACTTCTGGAGGTGGAATGCAGACCAGCATGCCATGAGCGAGCGAGTTGCTTTAGTTCGCGTGCCATCTGGCCGGTCGTGTGTTAGTGCTCGGTCGGCTGCAAAACCCTGTAGCTGCTACTCGATCGAGATAGCCTTTNTCCCGAGNCGCAGAGCCANNCCACACGGTCNCTGGNCACCCNNNNGACATCAGAGTANAGGTGAATAGTGACTTTTCCTCATGCAGGA
	SEQ_1027_set1	ACGATAAGTTTGCAGGCCCGTTGGCGCCTTCGCTTTGGAGATTCGACCGCTACAATGATCGATGCAATAGTGCTACACCGGGATGGTCTCTAGCAGCTTACCCAGACCGTGTATCAATTAACCACGCGGCCCGTGATGAGCCAGTCAAGAGCCCTGCGGTCCGTCTCTGATGCCGTCGATGGAAGATATACTGCTTTCCGACCACAACGTCGACCGGGTGGGGGGTCGCAAATTTTAACAGGCGTGCGGGTACTTAAATTAGTTCCTTGTCATGGGACCTCTAGNCCAGGCCTTGGAATCCGGCACCTAGCGGGGGTCACGATGTCAAGTCGAAGGAACGCCATGACCGTGACTTCGGTTCCGAACGTTACGTCCCTATCAAGTGGCGCCGATGCTTGCCGTTGCCCGGGGGCCGGGCTGGTAGCGTCATCGAAGCCTGTACGCCCATCCGGAGTTAGCAAGAGATTGGAACTCCTTGCTGGCACGTTGGAAGCTTATCGCCCGAGTGGAGTGAGCCCCGGTAGGAGTGCTTTTGGAGGTGGAATGCAGACCAGCATGCCATGAGCGAGCACGTTGCTTTAGTTCGAACGCCACCTGGCCGACCGTGTGTTAATGCTCGGTCGGCTGCAAAACCCTGTAACTGCTAACCGATCGAGATAGACTTTTTACCGAACTGCAGGGCCACACCATACGGTCNCTGGCCACCTNNNNGCAACCAGAGTATAGGTACATAGCTAATTTTCCTCATGCAATA
	SEQ_11_set1	TCTTGTGCCAGGTTGAGCGACCGTATTGGCNANTTTTACTGNGCAACCGCTACAACACCAAACATGGCGACTTCGAGTTAGAACGGCTTCGGGCAGCTTACCCGGACCACACGTCGGCCGATCGCGCAGCCCGTGACAGATTGTGCAATGTCCCGTAAGGAAACTCTTNATGCCATCAATATGGACCGCACTGCCCCACGAACGCACCACCGACTAGGTGGAAAACAATCGCTCTCAGTGATTGTGCGGGGATTTGAGTGAGGTTCCCGTTGCAAAGTTTCTAGGTCAGACCTTGGAATCCTTTGCTTATCAAAGGTCACGACGTCAAAGCGCCAGGACGCCGCTGAAACACTCTCGGTTCTGAGCGTCACTGTTAGGCTGGGTAATGCTGCTGACGATTGCTGCCTAAGGGCCAATTGAACAGCATCAGCGGGGCTCATCCGCCTGGTCGGCTTGCANAATAGCTTAAAACCTTTTNTTGAAGCGTCGGAAGCCCCCCAATCAGGTAACAGACACCCCAACGAGGAGATCCCCGAAGACAAGGGACAAACTGGCCCAATATGGGTGGATGATCCAACGCAACCCGCACGCCACCCGACCGGTTATGCNGCGACGCCCAACCGAATACGAGATCTTGCCGCGACCGACCGGTTGGGGCGACATCTTTCCCGCGTCGTGTGGCNACNTTGCNTGACAGCCAACAGCTCNNNNGCAGCCGGGATCCGGGTACGTGACTACTCGTCCCCGGGTGATA
	SER_16_set1	TCTTGTGCCTGGTTAGCTGGCCGTATCGGCCATTTCTACGACGCAACCGATGCAGCACCAAACATNACGACGTCGAGTTAGAACAACCTCGGGCAGCTTACCCGGACAGCNTGTCGGCCGGCCGCGCAGTTTACGACAGATTGGGCAATGTCCCTGCGAGCAACTCTCACGAATAGTAGCATGGACCGNACGTTCCCACGAAAGTACCATCGCTCGTACAAAAAACAATCGATCTCGGTGATTGTGCGGGTACCTAGATGGGTTCCCTGCTGCAAAGTCTCTAGGCCAGGCCTTGGAATTTTTTGCTCGTCAAGAGTCACGACGTCAGATCGAAAAAGAGCCGCTGAAACACTCGCGGTTCTGGATAGCACTGTTAGATCGGACGGCACTGCGAACGATTGCTGCCCAAGGACCAANTGGGCAGTGTCATTAGGTTTCATCCGCCTGGTCGGCTCGCATCANAGCGCAAGGCCTTCCGTTGGAGTGTCGGGGATCCCCAAATCAGGTAGCGTACACTCCAACGAGAAGATCCTTAAATATAAGGGACGGGTCATCCCAATANAGGTTAGTGATCCAATTCGGTCCTCACGCCACTCGGTCGGTTATGCGGCGACGTCCAACCAGATACGCAATACCGCCGCGACCGATTGGCTGGAGCGAACTCTTTCTCGAGCCGCGTGGCCACACTGCGTGACCTCNAGTAGCTTNNNNGCCGCCAGGATCCGGAGACACGACTAATTTTCCCCGTGCAGGA
	SER_22_set1	TCTTGTGCCNGGTTGACTGACCGTATTGGCCATTTCTACTNCGCAACCGCNGCAACGCCAGGTATNGCGACTTCGAGTTAGAGCGATTCAGGACAGCTTACATGGACCACATGNCGGCCGATCGNGCAGNCCGTACCAGATTGGNCGGTGTCCCTNCAAGAAGNTCTTNATGCCNTCAATATGGACCGCACGTTCCCACGAAAGTGCCATCGACCGTACAAAANGTCNTCGNCCTCNNTGATTGTGCGGGTNCCTGAATGGGTTCCNTGCTGCAAAGTTNTCGGGTCANGCCTTGGAATTTTTTGCTTATCAAGAGTCNCGACGTCAGAGCGACGAGGAGCCGCTGAAACACTCGCGGTTCTGGACAGCACTTTTAGGCTGGATAACATTACGNACGATTGCTNCCTGGAGGCTAGTNGAACAGTACCATTAGNTCTCATACGCATGGTCGGCNCGCANCANAGCTTAAGGCNTTCCGTTGNAGTGTCGGGAATCCCCAAATCAAGTGGAGTNCACCCCAACGNGGGGATCCTTAGCTNCGAGGNACGGGTTGTCATAANATANGCGGNCGATCCAACGCAACCCTCACGCCACTCGATCGGTTATGCGGCGACNTCCAACCGAATACGCGNTCTTGCNGNTACTAACTGGCTGGANCGACANCGCCCTCNCGNCGTGTGGCCACACTNCNTGACATNCAACAGCTTNNNNACANCCGGGGTCCGNGGACACGACTACTCTCCACCGGGTGATA
	SER_48_set1	ACTTGTGCCTGGTTAGCTGACCGTATTGGCCATTTTTACTGCTNGACCGATACAACGCCAGGCATGACGACTTCGAGTTAGAGCGACCTCGGGCAGCTTACCCGGACAGCGTGTCGGCCGATCGCGCAGCCCACGACAGATTGGGCGGTGTCCCGGCAGGCAACTCCCACGAATAGTAGCATGGACCGCACGGTCCCACGAACGTACCATCGCCTATACAAAAAGTCGTCGATCTCGGTGATTGTGCGGGTATCTGAATGGGTTCCCCGTTGCAAAGTCCTCAGGTCAGACCTTGGAATCCTTTGCTCGTTAAGAGTCACNACGTCAGAGCGACAAAACGCCGCTGAAACACTCGCGGTTCTGGACGTCACTGTTAGATCGGATAACACTGCGGACGATTGCTGCCTAAGGACCAGNTGGACAGTGCCATTAGGTNTNATACGCCTGGTCGGCTCGCATCATAGCTCAAGGCCTTCCGTTGGAGTGTCGGAAGCCCCCCAATCAAGTGGAGTACACCCCAACGAGAGGATCCTCGAATANAAGGGACAAGTCAGTATAATATAGGTGAATGATCCAACGCGGCCCTCACGCCACCCGGTCGGTTATGCGGCGACGTCTAACNAAATACGCAATACTGCCGCGACTAACCGGCTAGAGCGACAGCGCCCCCGAGTCGTGTGGCCACACTGCGTGACATCTAGTAGCTTNNNNGCAGCTGGGATCCGGATACGCGACTACTTTCCACCGTGTGATA
	SER_8_set1	TCTTGTGCCTGGTTAGCTGGCCGTATCGGCCATTTCTACGACGCAACCGNTGNAGCACCAAACATGACGACGTCGAGTTAGAACAACCTCGGGCAGCTTACCCGGACAGCGTGTCGGCCGGCCGCGCAGTTTACGACAGATTGTGCAATGTCCCTGCGAGCAACTCTCACGAATAGTAGCATGGACCGCACGTTCCCACGAAAGTACCATCGCTCGTACAAAAAACAATCGATCTCGGTGATTGTGCGGGTACCTAGATGGGTTCCCTGCTGCAAAGTCTCTAGGCCAGACCTTGGAATTTTTTGCTCGTCAAGAGTCACGACGTCAGATCGAAAAAGAGCCGCTGAAACACTCGCGGTTCTGGATAGCACTGTTAGATCGGACGGCACTGCGAACGATTGCTGCCCAAGGACCAANTGGGCAGTGTCATTAGGTTTCATCCGCCTGGTCGGCTCGCATCATAGCGCAAGGCCTTCCGTTGGAGTGTCGGGGATCCCCAAATCAGGTAGCGTACACTCCAACGAGAAGATCCTTAAATATAAGGGACGGGTCAGCCCAATATAGGTTAGTGATCCAATTCGGTCCTCACGCCACTCGGTCGGTTATGCGGCGACGTCCAACCAGATACGCAATACCGCCGCGACCGATTGGCTGGAGCGAACTCTTTCTCGAGCCGCGTGGCCACACTGCGTGACCTCTAGTAGCTTNNNNGCCGCCAGGATCCGGAGACACGACTAATTTTCCCCGTGCAGGA
	SMB_17_set1	ACGTGTAGCNGATTAAGCGACCGGATCCGCCATTTTTACGACGTACTCGATGCANCGCCAGGTATGACGACGTCGAGTTAGAGCGGTTTCTAGCAGCTTACCCAGACCGTGTAGCAATTAACCACGCAGTTTGTGATGAGCCAGTCAATGTCCCTGCAGGCCGCCTTCACGAATAGTAGCATGGANCGCACTGCCCCATTAACACACCGTCGACTATACAAGGGGTCGTCGATCTTGGTGATCGTGCGGGTGTCTGGATGAGGTTCTTATTGCAAAGTCTCTGGGNCGTGCCTTGGAATCCTTTGCTTATCAAAGGTCACGACGTCAGAGCAACAGGGAGCCGTGACCGTGACTGCGGTTCTGAATGTCACGGTTAGGCTGGGTAACACTGCGGACGGCCGTTGCCTGAGGGCCAAGCGGGTAGCGCCATTGGGTTCTGNACGCCTGGTCGGCTTGCATCATGGCGTGGGGCCTTCCGTTGGCACTCCAGGAATCCCCAGCCTAGGTGGAGTACACTCCGGTAGGAAGATCCTCGAAGGCAAGGGACAAACCAGCACGCCATGGACGGGCGAGCCAATTNAACCNGCACGCCACCTGGCCGGTNATGCGTTAACGTTCGGTCAGACAAAAGGTACTTCCGCTACTAATCGGTTGAGGTAACATCGCCCTNGCGCCGCGTGACCACACTGCACAGTCTCCGGTAGCCTNNNNGCAGCCAGGACCCGAGGACACGACTAATCTCCCCCGTGCAGGA
	SMC_17_set1	ACGTGTGCCTGATAAAGCGANCGTATTGGCCATTTTTACTGCGTACCCGATGCNACGCCAGGTATGACGACGTCGAGTTAGAGCGACCTCGGGCAGCTTACCCGGACCGCGTGGCAATTAACCACGCAGCCCGTGACAGATTGGGCAATGTCCCGTCAGTCCNCTCTCACGAATAGTAGCATGGACCGCACGGTCCCACGCAAACACCGTCGCTTATACAAGGGGTCGCAAATTTCGGTGATTGTGCGGGTACCTGAATGAGGTTCNTGCTGCAAAGTTCTTAANCCAGGCCTTGGANTNCTTTGCTCGTCGGGGGTCACGACGTCAGAGCGACAAAACGCCGTGACCGTGACTGCGGTTCTGAATGTCACTGTTAGATCGGATAGTGCCGCGACCGATTACTGCCTAAGGGCCAANTGGGCAGTATCATTAAAGTTCATCCGCCTGGTCGGCTCGCATCANAGCTCAAGGTCTTCCGTTGACACGTCGGAAGCCCCCCAATTAGGTGGAGGGCACTCCAACGGGAGGATCTTTGACGACGAGGGATAAACCAGCCCGATATAGGCTGATGATCCAATTCAGCCCGCACGCCACCCGGCCGGTTGTGCGGCGACGCCCAATTAAATACGCAATACCGCCGCTACTAATTGGTTGAAGCGACCTCTTTATCGAGTCGCGTGGCNACATTGCGTGACAGCTAATAGCCTNNNNGCAGCCAGGATCCGGATACGCGGCTAATTTTCACCGTGCGGGA
	SMC_33_set1	ACTTGTGCCTGATTAAGCGACCGTATTGGCCATTTCTACGACGCAACCGATACAACGCCANGCATGACGACTTCGAGTTAGAGCGATTCAGGGCAGCTTACCCGGACCGTGTATCGGCCGGCCGCGCNGCCCACACCAGANTGGGCAATNTCCCTGCAGGNCGCTCTCACGAATAGTAGCATGGACCGCACGTTCCCATTAAAGTACCGTCGCTCGTACAAAAAGTCGTCGATTTCNGNGATTGTGCGGGTGTTTGAATGAGGTTCCTGCTGCAAAGTCTCTGGGCTANGCCTTGGAATCCTTTGCTTGTCAAAGGTCACGACGTCAGAGCAACAAAGAGCCGCTGAAACACTCTCGGTTCTGAATGTCACTTTTAGGCTGGGCGGCACTGCGGACGGCCGCTGCCTGGGGGCCAATTGGGCAGTGTCAGTGGGTTCTGCACGCCTGGTCGGCTTGCATCATGGCTTGGGGCCTTCCGTTGGCGCTCCAGAAGTCCCCCAATTAGGTGGAGNACACTCCGGTAAGAAGATCCCTGAAGATAAGGGACAAACCAGCCCAATATGGACTGACGAGCCAATNCAATCCGCACGCCACCCGGTCGGTTATGCGGCGACGTCCAATCAAATACAAGGTACTTCCGCTACCGATTGGTTAGAGCGACATCTTTCTCGCGTCGTGTGACCACACTGCGTGACNTCCAGTANCTTNNNNNCAGCCAGGACCCGAAGNCACGACTACTCTCCCCCGTGCGGGA
	SMC_40_set1	ACTTGTGGCTGATTAAGCGACCGTATTGGCCATTTTTACGACGTAACCGATACAACGCCANGTATGACGACTTCGAGTTAGAGCGGTTTCTAGCAGCTTACCCGGACCGTGTAGCAATTAACCACGCAGCCCGTGACAGATTGGGCAATGTCCCTGCAGGCCGCTCTCACGAATAGTAGCATGGACCGCACGTTCCCATTAACGCACAGTCGCTCGTACAGAAAGTCGTCGATTTTGGTGATTGTGCGGGTGTTTGAATGAGGTTCTTATTGCAAAGTTTCTGGGCCAGGCCTTGGAATCCTTTGCTTNTCAAAAGTCACGACGTCAGAGCAACAAAGAGCCGCTGAAACACTCGCGGTTCTGAATGTCACTTTTAGGCTGGATAACACTGCGGACGATTGTTGCCTGGGGGCCAATTGGATAGCGTCANNGGGTTTCACACGCCTGGTCGGCTTGCATCATGGCTTGGGGCCTTCCGTTAGCGCTCCAGGAATCCCCAGATCAGGTGGAGTGCACTCCAACGGGAGGATCCCCGAAGGTAAGGGACAAACCAGTATGCCATGGACGGGCGATCCAATTCAATCCTCACGTCACCCGGCCGGTTATGCGGCGACGTCCAATCAAATACGAGGTACTTCCGCTATCGACCGGTTAAGGCGACATCGCCCCCGCGCCGCGTGACCACACTGCGTGACATCCAGTAGCCTNNNNGCAGCTAGGACCCGAAGACACGGCTAATCTTCCCCGTGCGGGA
	SUG_131_set1	TCGATAAGCTTGCAGGCCCGCCGTCTCGTTNGTTTTGGNGATTCGATNACTACAATGATCGATGCAATAGTGCTACACCGAGATGGTCTCTAATCANCCGAATGTGACGTGTAGCAATTAACNATGCGGNCCGTGATGAGCCAGTCAAGAGCNCTGCGGTCCGTCTNTGATGNCGTCGATGGNAGATATACTGTCCCACGAACNCAACACCGACCGNACGANGGGTCGCAAATTNTAACAGGCTCTTATATACTTAANTTAGTTCCTNGTCATGGGACCTCTAGGCTAGGCCNTGGAATCCGGNACCTAGCNAGGNTCACGACNTCAAGTCGAAGGANCGCCATGACCGTGACTTCGGTTCCGAACGTCCAGTCCCTATCAAGTAACACCGATGCCGGCCGTTGCCCGGGGGCCGGGCTGGTAGCGCCGTCGAAGCCTGTATAANCATTCGGAGCGCACAAGAGATTGGGGTCTTTTNCTGGCATGTCGGAAGCTTATCGCCTGNGTGGAGTGCANTCAGGTAGGANTACTTNCAGCNGCGGAATGCAGACCAGCACGCCATGGGCGNGCACTNTGANTTAGTNCGCACGCCANCCAGCCGNCTGTGTGTTANTGCTCNGCCGGNTGCACAACCCTGTAGCTGCTAATCGACTGANACGGACTNGCCANCGNACTGCAGGGCNACACCGCACGNTCTCTGGNCACCTNNNNGCAATCAGAGTATAGGGGAATAANTAATNGTTCCCATGCAGNA
	SXB_412_set1	TCTTGNGCCAGGTTNACCNACCGTATTGGCCNTTTTTACGACGNAACTNCNACAACGCCAAGCATGNCGACTTCGAGTTAGAGCGATTCATAGCAGCCCACCCGGACCACATATCGGCCGGCCGCGCATTTNACGCCAGATTGNGCAATGTCCCNTAAGTCCGCTCTCACGAATAGTAGCATGNACCGCACGGTCCCATTAAAGTNCCATAAATCGGACAAAANGTCATCGCCCTCAGTGATTGTGCGGGGGTTTGAATGAGGTTCCTGCTGCAAAGTCCCTGAGCNAGGCCTTGGAANCCTTTGCTTATCAAGGGTCACGACGTCAGGGCNAAAAGGAGCCGCNGAAACACTCGCGGTTCTGAATGGCACTGTTAGACTGGATAACACTACGNACGANTGCTGCCTAAGGGCCAAGCGGGCAGCGTCATTANAGTTCANCCGCCTGTTCGGNTTGCATCATGGNTTGGGGTCTTCCGTTGGAGCTCCGGGAACCNCCCGACTAGGTAACAGGNACCCCAACGANAGGATCCTTNAAGATAAGGGATGGACCGTTATGNTATNGATGGGTGATCCAACGNAATCNGCACGCCACCCGGTCGGTTATGCGGCGATGTTCGNCCGGATNCAAGATCCTGNCGCGACCGANCGGTTGAAGCGACNTCGCCCTNGCGTCGCGGGGCCACCCNGCGTNACAGCCAATAGCTTNNNNACAGCCAGAGCCCGAATACGCGANTNCTCTTCCCCGTGNAATN
	SXB_743_set1	ACTTGTNCCTGGTTAGCTGACCGTATTGGCCATTTTTACTGCGTACCCGATGCAGCACCAAGCATGGCGACGTCGAGTTAGAACAACCTCGGGCAGCTTACCCGGACAGCGTGTCGGCCGGCCGCGCAGTTTACGACAGATTGGGCANTGTCCCGTAAAGCAACTCTCACGAATAGTAGCATGGACCGCACGGTCCCACGCAAGTACCGTCGCTTATACAAAAAGTCGTCGATCTCGGTGATTGTGCGGGTACCTAGATGGGTTCCCTGCTGCAAAGTTCTTAAGCCAGACATTGGAATTTTTTGCTCGTTAAGGGTCACGACGTCAGAGCGCAAAAGAGCCGCTGAAACACTCGCGGTTCTGGATAGCACTGTTAGATCGGATAGTGCCGCGACCGATTGCTGTTCAAGGACCAANTGAACAGTGCCATTAGGGTNCACCCGCCTGGTCGGCTCGCATCATAGCGCAAGGTCTTCCGTTGAAGCGTCGGAAGCCCCCAAATCAGGTAACGTGCACCCCAACGAGAGGATCTTCGACTATAAGGGATAAGTCAGCCCAATATAGGTTAGTGATCCAATTCAGTCCGCACGTTGCTCGGTCGGTTGTGCGGCGACGCCCAACNAAATACGCAATACCGCCGCGACTAACTGGTTGGAGCGAACTCTTTCCCGAGCCGCGTGGCCACCTTGCGTGACATCTAATAGCTTNNNNGCCGCCAGGATCCGGATACGCGACTAATTTCCCCCGGGCGATA
	SXB_405_set1	ACTTGTGCCTGGTTAAGTGACCGTATTGGCCATTTTTACGNCGTACCTGANACAACACCAAACATGACGACTTCGAGTTAGAGCGATTCATAGCAGCTTACCCAGACAACATATCGGCCGATCGCTCAGTTTGTGACAGATTGTGCAGTGTCCCTGCAGGAAACCTTCACGAATAGTAGCATGGNCCGCACTGCCCCACGAACGCACCATCGACTATACAAGGGGTCATCGCCCTCAGTGATTGTGCGGGTGTCTGAATTAGGTTCCTGTTGCAAAGTTCTTGAGCTAGGCCTTGGAACTTTTTGCTTATCAAGGGTCACGACGTCAGAGCAACAGGGAGCCGCTGAAACACTCGCGGTTCTGAGTAGCACTGTTAGACTGGGTAACACTGCGGACGANTGCTGCCTAAGGGCCAAGCGAACAGCGTCATCGGAGTTCATCCGCCTGGTCGGCTTGCATCATGGCTTGGGGTCTTCCGTTGACGCGTCGGGGATCCCCCGACTANGTGGAAGACACCCCAACGAGGGGATCCTCGAAGACGAGGGATAAGTCGGTATAATATGGATGGATGATCCAATTCAACCATCACGCCACTCGGCCGGTTATGCGGCGATGTTCGGNCGGATACAAGATCCCTCCGCGATCGACCGGTTGGAGCGACCTCGCCCNCGCGTCGTGTGACCACACTGCGTGACAGCCAATAGCTTNNNNACAGCCGGGACCCGAGTACACGGCTAATCTTCCCCGGGCAATG
	A_222_set2	NCTTGTGCCTGGTTAACCGACCGTATTGGCCGTTTTTACGACGCAACTGAGACAACGCCAAGCATGGCGACTTCGAGTTAGAGCGATTTAGGACAGCTTACCCGGACCACATGTNGGCCGGCCGCGCAGCCCACACCAGATTGGGCAATGTNCCTGCAAGAAGCTCTCACGAATNGTAGCATGGACCGCACTTTCCCATTAACGTACCATCAACCGTACAAAAAGTCGTCGACCTCAGTGATTGTGCGGGTACCTGAATTAGTTCCCTGTTGCAAAGTTCTTAGATCAGGCCTTGGAATCCTTTGCTCANCAAGGGTCACGATGTCAGAGCAACAGAGAGCCGCTGAAACACTCTCGGTTCCGAATAGCACTGTTAGGCTGGGTAACACTGCTGACGATTGCTGTNTGAGGGCCAATNGGACAGTATCATCGGGTTTCATACGCATGGCCGGAGTGCATAAGGACGTGGGGCCTTCCGTTGGCATGTCGGAAGCCCCCCAATTGGGTGGAATGCACCCCAACGAGAGGACCTTTAAAGNNAAGGGACGGACTGGTATAATATGGANGGGCAATCCACNNCGATCCGCACGTTGCTCGGTCGGTTGTGCGGCGATACCCAACCGAATACGAGATCCTGCCGCTGCCGACTGGCTGGAGCGGCCTCGCCCTCGCGTCGTGTGGCCGTACTGCGTAACATCCAACAGTTTCCTAACAGCTAGGATCCGGAGACATGACTAATCTCCCCCATGTGATA
	A_286_set2	TCTTGTGCCTGGTTAACCGGCCGTATTGGCCATTTCTACGACGTAACCGCTACAACACCAAGCATGGCGACTTCGAGTTAGAGCGGCTTATAGCAGCTTACCCGGACAACATATAGGCCGATCACGCAGCCCGTGACAGATNGTGCAATGTCCCGTAAGGAAACTCTCACGAATAGTAGCATGGACCGCACTTCCCCATTAAAGTACCGTCGCTCGGGCAAAAAGTCGTCGACCTCGGTGATTGTGCGGGTATTTAAATTAGTTCCCCGCTGCAAAGTTTCTAAGTCAGACCTTGAGATCCTTTGCTCATCAGGGGTCACGACGTCAGGTCACCGAAGAGCCGCTGAAACACTCGCGGTTCTTAGCGTCACTGTTAGACTGGATAACACTACGGACGATTATTGCCTAAGGGCCAATTGGACAGTATCATTAGGTTTCATACGCCTGTTCGGCTTGCATCATGACTTGGGGTCTTCCGTTGGCGTTCCAGGGGTCCCCAAATTGGGTAGCATGCGCCNCAACGAGAGGACCCTCAAAGACAAGGGATAAACCGTCCCAATATAGACTGATGATCCAACGCAACCAGCACACCACCCGGCCGGTTATGCGGCGATGTCCAACCAAATACGAGATCTTGCCGCGATCGACTGGCTGGAGCGACATCTTTATCGAGTCACGGGGCCACACTGCGTGACATCCAATAGTTTCCTTGCAGCCGNGACCNGAATACGCGACTACTCTCCCCCGTGCGATG
	AB_136_set2	TCTTGTGCCTGGTTAACCGACCGTATTGGCCATTTTTANTGCTTGACCGATACAACACCAAGCATGGCGACGTCGAGTTAGAACGATCCATAATAGCCCNNCCGGACCACACATNGGCCGGCCGCGCAGTTTGTNACAGATTGTGCAGTAGCTTGTCAGGAAACTCCCACGAATAGTAATATGGACCGCACTGTCCCACGAACGTACCGCCAACTATACAAAAAACAGTCGCTCGCAGTGATNGTGCGGGGACTTGAACTGAGCTCCTGCTGCAAAGTTCTTAGGCCAGACCCTGGAATCCTTTGATTATCAAGAGTCACGATATCAGAGCAACAGAGAGCCGCTGAAACACTCGCGGTTCCGAATGTCACTGTTAGATCGGGTAACACCGCGACCGGTTACTGCCTAAGGACCAAGTTAACAGCATAATCGGGGTTCACCCGCNTGTTCGGCTTTAGTCCTGGCTTGGGGTNCCCCGTTGAAGCGCCGGGAATCCCCCGATTGGGTGGAGTACACCCCAACGAGAGTACCCCCGAAGATAGGGNACAAGCCGGTATAATCTGGGCTGATGATCCAATTCAGTCCTCACGTTGCCCGATCGGTTGTGCGGCGACGCTTAACCGGCTACAAGATCCCGCCGCGACTAACTGGTTGAGGCGAACTCGCCCTCGCGTCGNGGGGCCACATTGCGTAACAGCTAACAGCTTCCTAGCAGCTGGGATCCGAAGACGTGGCTGATTTCTCCCGGGNAATA
	ACOS_16_set2	TCGTTAAGCTTGCAGGCCCGCTGTCNCGTTTGTTTTGGAGATTCGACCGCTGCAATGATCGATGCAATAGTGCTACACCNAGATAGTCTCTAATCGANCGAATGTGACGTGTATCAATNAACCACGCGGCCCGTGATGAGCCAGTCAATAGCCNTGAGGTCCGTCTCTGATGCCGTCNATATAGGCCATGTNGCTTTCCGACCACAACACCGACCGGGTGGGGGACAATCGCTTTTAGTGATCTCTTANATACTTAAATTAGTTCTTTGTTGCGAAGTCTCTAGGCCGTGTATCGGAATNCGGCACCNAGTAGGGANAGTACCAGTGAATTGAAGGAACAACATGACCNNGACTTTATGCNCGAACGTTCAGTCCCTATCAGGNAACACCGANACCGGCCGTTNCCCGGGNGCCGGGCTGGTAGCNCCGTCGANGCCNGTATAACCGTNTGTAGTTAGCAAGAGATTGGGGCCTNCCGTTGGCACGTTAAAAGCTTANCGCCCGAGTGGAGTGAGTTNAGGTAAGAGNACTTCCGGAGGTGGGGGNCAGACCAGCATGCCATGAGCNAGCACGCCAATTNAGTTCGCGTGCCACCCAGCTAACTGCATGNTAGTGCTCGGNCGGCCACAAAACNCTGTAGCTGCTGCTCAATNGAGACGNNCTTTTTACCGAACTGCANGGTCACACCACACGGTCTCTGGCCACCCCNTTGACANCAGAGTATAGGNGANTGNTGACTTGTTCCCNTGCAGGA
	AFR_708_set2	ACGATAAGCTTGNAGGCTCGCTGGCGCCTTCGTTTTGGAGATTCGATCACTGTCGTGATCGATGCAATAGTGCTACACCGAGATAGTCCATAATCANCCGAATGTGACGTGTATCGGCCGACCACGCGGCCCGTGATGAGCCAGTCAATAGCCCTGCGGTCCGTCTNTGATGCCGTCGATGGAAGATATGTTGCTTTCCGACCACAACACAGACCGGGTGGGGGGTCGCAAATTTCAACAGGCTCTTATATACTTAANTTAGTTCTTTGTCATGGGACCTCTAGGCCGTGCCTTGGAATCCGGCACCTAGCAGGGACAGTACCAGTGAATTGAAGGAACAACGTGGCCGTGATTTTNTGCTCGAACGTTCAGTCCCTATCAGGTAACACCGCGGCTTGCCGTTGCCCGGGTGCCGGGCTGGTAGCGTAATCGAAGCCTGTATAACCGTCTGTCTTTAGCAAGAGATTGGAACTCCTTGCTGGCACGTCGGAAGCTTATCGCCCGAGTGGAGTGAGCTTAGGTAAGAGTANTTCCGGATGTGGAATGCAGGTCAGCCCGCCATGAGCGAGCGAGTTGCTTTAGTTCGCGTGCCACCTGGTTAGCTGCGTGTTAGTGCTCGGNCGGCCACAAAANCCCGTAGCTGTCGCTCGATCGAGACGGCCTTTTTACCGAACTGCAGGGTCACACCACACGGTCTCTGGCCACCCCCTTGACATCAGAGTATAGGTGAATAATGACTTTCTCTCGTGCAGGA
	AND_10_set2	ACGATAACCTTGCAGGCCCGCCGTCTCGTCCGTTTTTGAGATTCGATCACTACNATGATCGATGCAATAGTGCTACACCGGGATGGTCTCTGATAGCCCACATGTGACGTGTATCAACCGACCATGCGGCCCGTGATGAGCCAGTCAAGAGCCCTGCGGTCCGTCTCTGATGCCGTCGATGNGAGATATATTGCCCCACGAACACAACATCGACCGGGTGGGGGNTCGCAAATTGCAACAGGCGTGCGGGGACTTGAATTAGTTCCTTGTCNTGNGACCTCTAGGCCAGACCTTGGAATCCGGCACCTAGCAAGGGCAGTACCAGTGAATCGAAGGAACGCCATGACCGTGATTTCGTTTCCGAACGTCACGTCCCTATCAGGCGGCGCCGAGGCTTGCCGNTGCCCGGGGGTCGGGCTGGTAGCGTCATCGAAGCCTGTACGCCCGTCCGGCTTTAGCAAGAGATTGGAATTCCTTGCTGGCATTCCGGAAGCTTATCGCCCGNGTGGAGTGCGCCCCGGTAGGAGTACTCCTAGATGTGGAATGCAGACCAGCATGATATGAGCGAGCGATTTGCCTTAGTTCGCACGCCACCTGGTCGGNTGTGTGTTAGTGCTCGGNCGGCTGCAAGACCCCGTAGCTGCTAACCGACTGAGACGGCCTCTTTACCGAACTGCAGGGTCACACCGCACGGTCTCTGGCCACCCCCTTGCAACCAGAGTATAGGTACATAATGACTTTTCCTCGTGCAATA
	AND_277_set2	TCGATAAGCTTGCAGGCTCNCCGTCGCGTTNGTTTTGGAGATTNGACCGCTACAATGATCGATGCAATAGTGCTACACCGGGNTGNTCTCTAATCANCCGAATGTGANGTGTATCAACCGACCATGCGTCCCGTGATGAGCCAGTCAATAGCCCTGCGGTCCGCCTCTGNTGCCGTCGATGGGAGATACACTGNCCCACGACCACAACATAGACCGGGTGGGGGGTCGCAAATTTCAACAGGCTCTTATATACTTAAATTAGTTCCTTGTCANGGGACCTCTAGGCCGTACCTTGGAATCCGGCACCTAGCGGGGGCNACGACGTCNAATCGAAGGAACAACGTGACCGTGATTTTNTTCTCGAACGTTCAGTCCCTATCAGGTGGCACCGATGCTTGCCGTTGCCCGGGTGTCNGGCTGGTAGCGCAGTCGAAGCCTGTATAACCATTTAGAGTTAGCAATAGATTGGGGCTCCTTGCTGGCACGTTGGAAGCTTATCNCCCGAGTGGAGTAAGCTTAGGTAAGAGTACTTCTGGAGGTGGAATGCAGGTCAGCATGCNCCGAGCGAGCAATTTGATTTAGTTCGCANGCCACCCGGCTAACTGTATGTTAGTNCTCGGCCGGCCACAAAACCCTGTAGCTGCTAACCAATTGAGACGGCCTTTTTACCGAACTGCAGGGCCGCANNGCACGGTCTCTGGCCACCCCCTTGCAATCAGAGTATGGGTGAATAGCTACTTGCTCCCATGNANNA
	AND_620_set2	ACGATAAGCTTGCAGGCTCGCTGGCGCCTTCGTTTTGGAGATTCGATCACTGTCGTGATCGATGCAATAGTGCTACACCGAGATAGTCCATAATCANCCGAATGTGACGTGTATCGGCCGACCACGCGGCCCGTGATGAGCCAGTCAATAGCCCTGCGGTCCGTNTCTGATGCCGTCGATGGAAGATATGTTGCTTTCCGACCACAACACAGACCGGGTGGGGGGTCGCAAATTTCAACAGGCTCTTNTATACTTAANTTAGTTCTTTGTCATGGGACCTCTAGGCCGTGCCTTGGAATCCGGCACCTAGCAGGGACAGTACCAGTGAATTGAAGGAACAACGTGGCCGTGATTTTATGCTCGAACGTTCAGTCCCTATCAGGTAACACCGCGGCTTGCCGTTGCCCGGGTGCCGGGCTGGTAGCGTAATCGAAGCCTGTATAACCGTCTGTCTTTAGCAAGAGATTGGAACTCCTTGCTGGCACGTCGGAAGCTTATCGCCCGAGTGGAGTGAGCTTAGGTAAGAGTACTTCCGGATGTGGAATGCAGGTCAGCCCGCCATGAGCGAGCGAGTTGCTTTAGTTCGCGTGCCACCTGGTTAGCTGCGTGTTAGTGCTCGGNCGGCCACAAAACCCCGTAGCTGTCGCTCGATCGAGACGGCCTTTTTACCGAACTGCAGGGTCACACCACACGGTCTCTGGCCACCCCCTTGACATCAGAGTATAGGTGAATAATGACTTTCTCTCGTGCAGGA
	AWASH_1_set2	TCTTGTGCCAGGTTAACTGACCTTATTGGCCATGTCTACTGCGTACCCGATACAACGCCAAGCATGGCGACTTCGAGTTAGAGCGGCTTCTAGCAGCTTACCCAGACCACATATNGGCCGGCCGCGCAGTTTACGACAGATTGTGCAATGTCCCGTAAATCCGCTCTCACGANTAGTAGCANGGACCGCACGTTCCCATTAAAGTGCCATCGCTCGTACAAAAAGTCGTCGATCTCAGTGATTGTGCGGGTACCTAAATTAGTTCCCTGTTGCAAAGTCTCTAGGCCAGACCTTGGAACTTTTTGCTCGTCNAGAGTCACGATGTCAGAGCACAAAGACGCCGCTGAAACACTCGTNTTTCTTGGTAGCACTGTTAGATCGGATAATGCTGCGAACGATTGCTGTNTAAGGGCCAATTTGGCAGTATCAGCGGGTCTCATACGCCTGGTCGGCTTGCATCATGGCTTGGGGTCTTCCGTTGGCGTGTCAGAAGCCCCCAAATCGGGTAACATGCACCCCAANGAGAAGATCCTCGAATATAAGGGATGGGTCATCCCAATCCGGATGGGTGATCCAATTCAATCCTCACGTTGCTCGATCGGTTATGCGGCGACATCCAACCGAATACGAGATCTTTCCGCGACCGNCCGGCTGGAGCGACATCTTTCTTGCGCCGTGTGGCCGTCTTGCGTGACATCCAGTAGCTTCCTAACAGCCAGGATCCGAAGACACGACTAACCTTCCCCGTGCGATA
	AWASH_MELKA_set2	ACTTGTGCCTGGTTGACCGACCGTATTGGCCATTTCTACGACGTACCCGATACAACGCCAGGTATGACGACTTCGAGTTAGAGCGGCTTCTAACAGCTTACATGGACCACATATNGGCCGGCCGCGCAGCCCACGACAGATTGTGCAATGTCCCGTAAGTCCACCTTCACGANTAGTAGCATGGACCGCACGTTCCCATTAAAGTACCGTCGCTCGTACGGAAAGTCGTCNATCTCAGTGATTGTGCGGGTATCTGAGTGAGGTTCCCGTTGCAAAGTTTCTAGGCTAGACCTTGGANTCCTTTGCTCATCAAGGGTCANGACGTCAGAGCGCCAGAGAGCCGCTGAAACACTCGCGGTTCTTGATGGCACTGTCCTACTGGGCGGCACCGCTAACGATTGCTGCCTAAGGGCCAATNTGGCAGTANCAGCGGGTCTCACCCGCCTGGCCGGCTTGAACAATGGCTTGGGGTCTTCCGTTGACGCGTCAGAAGCCCCCCAATCAGGTAACAGACACCCCAACGAGAAGATTCCCGAAGATAAGGGATAAACCATCCCAATATGAGCGGGTGATCCACCGCAATCCGCACACCACCCGGTCGGTTGTGCGGCGATGTCCAATCGAATACGAAATATTGCCGCGACCGACCGATTGGAGCGGCATCTTTCNCGAGTCGTGTGACCACCCTGCGTGACAGCCAGTAGCTCCCTAGCAGCCAGGACCCGGAGACGTGGCTAACCTCCCCCGTGTGATA
	BAT_332_set2	TCTTGTGCCTGGTTNACTGACCGTATTGGCCATTTTTACTGCGCAACCGCTACAACGCCAGGTATGACGACTTCGAGTTAGAGCGGCTTCTAACAGCTTACATGGACCACATATNGGCCGGCCGCGCAGCCCACGACAGATTGTGCAATGTCCCGTAAGTCCACTCCTNATGCCATCAATATGGACCGCACTGTCCCATTAACGTACCGTCGCTCGGACGGAAAGTCGTCGATCTCAGTGATTGTGCGGGTACTTGAATTAGTTCCCCGTTGCAAAGTTTCTAGGCTAGACCTTGGAATCCTTTGCTCGTCAAGGGTCACGACGTCAAAGCACCAAGGAGCCGCTGAAACACTCGCGGTTCTTAGTAGCACTGTCCTACTGGACGGCACCGCTAACGATTGCTGCCTAAGGGCCAATNGAACAGTATCAGCGGGGCTCATCCGCCTGGCNGGCTTGAATAATGGCTTGGGGTCTTCCGTTGGCGCGTCAGAAGCCCCCAAATCGGGTNACAGACACCCCAACGAGAAGATTCCTAAANATAAGNGACAAGTCGTCCCAATATGAATGGGTGATCCACCGCAATCCGCACGCCACTCGGTCGGTTGTGCGGCGATATCCAACCGAATACGAAATCTTTCCGCGACCGACCGATTGGAGCGGCATCTTTCNCGAGCCGTGTGACCGCCCTGCGTGACAGCCAGTAGCTCCCTAGCAGCCAGGACCCGGATACGCGACTACTCTTCCCCATGCGATA
	BRB_194_set2	TCGATAAGCTTGCAGGGCCGCCGGCGCGTTTGTTTTGGAGATTCGACCGCTACAATGATCGATGCAATAGTGCTACACCGGGATGGTCTCTAATCGACCGAATGTGACGTGTAGCAATTAACCATTTGGCCCGTGATGAGCCAGTAAAGAGCCCTGCGGTCCGTCTCTGATGCCGTCGATGGAAGATATACTGCCCCACGAACACAACACCGACTAGGTGAGGGGTCGCAAATTTTAACAGGCTCTTATATACTCGAACGGAGCTCTTGTCATGGGACCTCTAGGCCAGGCCTTGGAATCCGGCACCTAGCAAGGACAGTACCAGTGAGTCGAAGGAACGCCGTGACCGTGACTTTATGCTCGAACGTCACGTCCCTATCAAGCGGCGCCGATGCTTGCCGTTGCCCGGGTGTCGGNCTGGTAGCGCCGTCGAAGCCTGTATAACCGTCTGGAGTTAGCAATAGATTGGAACTCCTTGCTGGCATGTTGGAAGCTTATCGCCTGGTCGGAGTGAGCTTAGGTAGGAGTGCTTTCAGAGGCGGAATGCAGACCAGCATGCNATGAGCGAGCACGTTGCTTTAGTTCGCGTGCCACCTGGCCGGCTGTATGTTAATGCTCGGCCGGCTGCAAAACCCTGCCGCTGTCGCTCAACTGAGACGGCCTTTTTACCGAACTGCAGGGCCACACCGCACGNTCTCTGGCCACCCAAATGCAATCAGAGTATAGGTGAATAATGACTTGTTCTCATGCAGGA
	CAB_2_set2	ACTATTACCTTGNAGGCTGGCCGTCTCGTCCGCTTTTGANATTCGACTGCNGCAACGATCGATGCAATAGTGTCGAGTNAGAGCAGCTTCTGATCAACCGAATGTGACGTGTATAGGCCGATTACTCNTTTTACACCAGATTGTGCAATAGATTTGCGATCCACCTCTGATGCCGTCGATGGGAGATATATTGCCCCACGAACGCAACATCGACCGGGTGGGGGACAATCGCTTTCAACAGGCTCTTATATATTTGAATTAGGTTCTCGCCATGGAACCTCTAGGCTAGACCTTGAAATCCGGTACCTAGCGGAGGCAGTACCAGTGAGTCGAAGGAACGNCGCTGAAACACTCTTATGCTCGAATGTCACTTCTAGGCTGGGTAATACTGATGATTGCCGCTGCCCGGGGGTCGGGCTGGTAGCGTCATCGAAGCCTGTATAANCGTCCGGATTGCACAAGAGATTGGAATTCCTTGCTGGCACGCCGGAAGCTCCCCGCCCAGGTGGAGGGCACTTAGGTAGGAGTATTTTTGGAGGTGNAATNCAGGTCAGTATGATCTGGGCGAACGATTTGCTNTAGTTCGCGTGCCACCTGGCCGGTTGTGCGTTAATGCTTGGTTGGCTGCAAGACCCTGCCGCTGCCGCTCGGCTGAGGCGGCAGCGCCCTCGAGCCATAGGGTCATATCGCGCGGTCTCTGGCCACTTCCTTACAGTCGNAGTATNGGTGAGCAGTGGCTTTTCCTCGTTCAGGA
	CAL_123_set2	ACGATAAGTTTGCANGCCCGCCGTCNCGTTCGCTTTGGAGATTCGACCGCTACAATGATCGATGCAATAGTGCTACACCGGGATGGTCTCTAGCAGCTTACCCAGACCGTGTAGCAATTAACCATGCGGCCCGTGATGAGCCAGTCAAGAGCCCTGCGGTCCGTCTCTGATGCCGTCGATGGGAGATATACTGCCCCACGACCACAACGTCGACCGGGTGGGGGGTCGCAAATTTCAACAGGCGTGCGGGTACTTAAATTAGTTCCTTGTCATGGAACCTCTAGGCCAGGCCTTGGAATCCGGCACCTAGCGGGGGTCACGATGTCAAATCGAAGGAACGCCATGACCGTGACTTCGGTTCCGAACGTCACGTCCCTATCAGGTGGCGCCGATGCTTGCCGTTGCCCGGGGGTCGGGCTGGTAGCGTCATCGAAGCCTGTACGCCCATTCGGAGTTAGCAAGAGATTGGGGCTCCTTGCTGGCACGTCGGAAGCTTATCGCCCGAGTGGAGTGCGTCCCGGTAGGAGTACTTTTGGAGGCGGAATGCAGACCAGCATGNCATGAGCGAGCACTTTGATTTAGTTCGAACGCCACCCAGCCGACTGTGTGTTAGTGCTCGGTCGGCTGCAAAACCCTGTAACTGCTAACCGATCGAGACGGACTTTTTACCGAACTGCAGGGCCACACCGTACGGTCTCTGGCCACCCCCTTGCAACCAGAGTATAGGTACATAGCTACTTTTCCCCATGCAATA
	CAL_143_set2	ACGATAAGCTTGCAGGCTCGCTGGCGCCTTCGTTTTGGAGATTCGATCACTGTCGTGATCGATGCAATAGTGCTACACCGAGATAGTCCATAATCANCCGAATGTGACGTNTATCGGCCGACCACGCGGCCCGTGATGAGCCAGTCAATAGCCCTGCGGTCCGTCTCTGATGCCGTCGATGGAAGATATGTTGCTTTCCGACCACAACACAGACCGGGTGGGGGGTCGCAAATTTCAACAGGCTCTTATATACTTAANTTAGTTCTTTGTCATGGGACCTCTAGGCCGTGCCTTGGAATCCGGCACCTAGCAGGGACAGTACCAGTGAATTGAAGGAACAACGTGGCCGTGATTTTATGCTCGAACGTTCAGTCCCTATCAGGTAACACCGCGGCTTGCCGTTGCCCGGGTGCCGGGCTGGTAGCGTAATCGAAGCCTGTATAACCGTCTGTCTTTAGCAAGAGATTGGAACTCCTTGCTGGCACGTCGGAAGCTTATCGCCCGAGTGGAGTGAGCTTAGGTAAGAGTACTTCCGGATGTGGAATGCAGGTCAGCCCGCCATGAGCGAGCGAGTTGCTTTAGTTCGCGTGCCACCTGGTTAGCTGCGTGTTAGTGCTCGGNCGGCCACAANACCCCGTAGCTGTCGCTCGATCGAGACGGCCTTTTTACCGAACTGCAGGGTCACACCACACGGTCTCTGGCCACCCCCTTGACATCAGAGTATAGGTGAATAATGACTTTCTCTCGTGCAGGA
	CAL_96_set2	TCGATAAGCTTGCAGGCTCGCCGGCGCCTTTGTTTTGGAGATTCGACCGCTACAATGATCGATGCAATAGTGCTACACCGGGATGGTCTCTAANCANCCGAATGTGAAGTGTAGCAATTAACCATGCGGCCCGTGATGAGCCAGTCAAGAGCCCTGCGGTCCGTCTCTGATGCCGTCGATGGAAGATATACTGCCCCACGAACACAACACCGACCGGGTGGGGGGTCGCANATTGTAACAGGCTCTTATATACTTAAATTAGTTCCTTGTCATGGGACCTCTAGGCCAGGCCTNGGAATCCGGCACCTAGCAAGGGCAGTACCAGTGANTCGAAGGAACGCCATGACCGTGACTTTATGCTCGAANGTCACGTCCCTATCAGGCGGCGCCGATGCTTGCCGTTGCCCGGGGGTCGGGCTGGTAGCGCCGTCGAAGCCTGTATAACCGTCCGGCTTTAGCAATAGATTGGAACTCCTTGCTGGCACGTCGAAAGCTTATCGCCCGAGTGGAGTGAGCTTAGGTAGGAGTACTTTCAGATGCGGAATGCAGGTCAGCATGATATGAGTGAGCAAGTTGCTTTAGTTCGCGTGCCACCTGGCCGGCTGTGTGTTAGTGCTCGGCCGGCTGCAAAACCCTGCCGCTGCTACTCGATCGAGATAGACTTTTTACCGAACTGCAGGGCCACACCGCACGGTCTCTGGCCACCNCCTTGCAATCAGAGTATAGGTGAATAATGACTTGTTCTCGTGCAGGA
	Canpsula_set2	TCTAGAGCTTTGTAGGCCCGCCGTCTTGGTCGCTTTGGAGATTCGACCGCTACAACGCTCGATGCAATAGTGCTACACCGAGATAACTTCGAGCAGCTTACCCAGACCGCGCATAAATTAATTACGCGGTTTGTGATGAGCCAGTCAAGAGCCCTGCGGTCCGTCTNTGATGCCGTCGATGGAAGATGCACTGCTTTCCGACCACAACACAACCCGGGNGGGGGACAATCGCTTTTAACAGGTGTGCGGGTACTTAAATTAGTTCCTTATCATGGGACCCTTAGATCGTGCCTTGAGATCCGGCAACTAGCAAAGGCAGTACCAGTGAGTCGAAAGAACAATGTGGCCGTGACTGTATGCTCGAACGTTCAGTCCCTACTAAGCGGCGTCGATGCCGATTATGACCCAGGTGTCGATTTGGCGATGCCGTCGAATTTCATCCGCCCGTTTAGAGTGAACAAGAGATTGGAACCTTTTNCTGGCACGTTGGAAGCTTATCAATCGAGTAGCGGNAACCCCAACGAGAGTACTCTCGAAGATGGGGGACAGACCAGCATGATATGAGTGAATACTCCAATTCAGTTCGAGTGCCATCCGGCTAGTTGTATGGCGATGCCTAACCGAACGCGAAATCCTGCCACTACTGACCAATCAAAACGGAAGTTTTCCCGAACTGCGNAGCCACACTGTATAACAGCTAGCCACTTCCTTGCAACCGAAGNATGGATACATAATGACTTTTTCCCATGCGATA
	CIM_9314N36_set2	ACGATAAGCTTGCAGGCTCGCTGGCGCCTTCGTTTTGGAGATTCGATNACTGTCGTGATCGATGCAATAGTGCTACACCGAGATAGTCCATAATCNNNCGAATGTGACGTGTATCGGCCGACCACGCGGCCCGTGATGAGCCAGTCAATAGCCCTGCGGTCCGTCTCTGATGCCGTCGATGGAAGATATGTTGCTTTCCGACCACAACACAGACCGGGTGGGGGGTCGCAAATTTCAACAGGCTCTTATATACTTAANTTAGTTCTTTGTCATGGGACCTCTAGGCCGTGCCTNGGAATCCGGCACCTAGCAGGGACAGTACCAGTGAATTGAAGGAACAACGTGGCCGTGATTTTATGCTCGAACGTTCAGTCCCTATCAGGTAACACCGCGGCTTGCCGTTGCCCGGGTGCCGGGCTGGTAGCGTAATCGAAGCCTGTATAACCGTCTGTCTTTAGCAAGAGATTGGAACTCCTTGCTGGCACGTCGGAAGCTTATCGCCCGAGTGGAGTGAGCTTAGGTAAGAGTACTTCCGGATGTGGAATGCAGGTCAGCCCGCCATGAGCGAGCGAGTTGCTTTAGTTCGCGTGCCACCTGGTTAGCTGCGTGTTAGTGCTCGGNCGGCCACAAAACCCCGTAGCTGTCGCTCGATCGAGACGGCCTTTTTACCGAACTGCAGGGTCACACCACACGGTCTCTGGCCACCCCCTTGACATCAGAGTATAGGTGAATAATGACTTTCTCTCGTGCAGGA
	Cornell_49N242_set2	TCTTGTGCCTGGTTAAGNGACCGTATTGGCCATTTCTACGACGCAACTGAGACAACGCCAGGTATGACGACGTCGAGTTAGAGCGATTTATAACAGCTTACATGGACCACATATNGGCCGATCGCTCAGCCCGTGACAGATTGTGCGGTGTCCCGTCAGGAAGCTCTCACGAATAGTAGCATGGACCGCACTGCCCCACGAAAGTACCATCGCCCGTACGAGGGGTCGTCGATTTCAGTGATTGTGCGGGTGTTTGGATGGGTTCCCTGCTGCAAAGTTTCTGGGTCAGACCTTGGAANTTTTTGCTTATTAAAGGTCACGACGTCAGAGCAACAGAACGCCGCTGAAACACTCGCGGTTCTTAGTAGCACTGTTAGGCTGGGTAACACTGCTAACGATTGCTGCCTAAAGGCTAATTGGACAGTACCAGTGGGGTTCATACGCATGTTCGGCTCGCNTAATGGCTTGGGGCNTTCCGTTGGCATTCCAGGGATCCCCCAATTAAGTGGAGTGCACCCCAACGAGAAGACCCTCGACGATGAGGGACGGGCTGTTCCAATATAGACGGATGATCCAACNCGATCCGCACATTGCTCGGTCGGTTATGCGGCGNCGTCCAACCGAATACGCGATACTGCCGCTACTAACTGGCTGGAGCGAAATCTTTNTCGCGCCGCGTGACCACACTGCGTAACATCCAATAGCTCCCTAACAGCCGGGATCCGGAGACATGACTACTCTCCCCCGTGNGATA
	Decelaya_set2	TCTTGTGCCATGTTGACCGACCGTATTGGCCATTTTTACNNCGTACCCGATGCAACGCCAAACATGGCGACGTCGAGTTAGAGCAGTTCATAATAGCCCACNTGGANCACATATAGGCCGATCACGCGTTTNACACCAGATTGTGCAAGAGATTTGCGATCCACTTTNNATGCCATCAATNNGGACCGCACTGTCCCATGAACGTAACGTCGACCGGGTGGGGGACAATCGCCCGCGGTGATCGTGCGGGGATCTGAATTAGGTTCCCGCTGCGAAGTTCTTGGATCAGACATCGGANTCCTTTGCCCATCAGAGGTCACGACGTCAAAGCAACGGAACGCCGCTGAAGCACTCTCGGTTCTGAATGGCACTTCCCTACTGGGTGGTGCCGCTGACGGNTATTGTNTGGGGGCCAAGCTGGCAGCACCGGTGGGTCTCATANGCCTGTTCGGCTTGAANNCGGGCTTGGGGTCTTTTNTTGACACGCCGGGAACTCCCCGACCAGGTGGAGGACACCCCAACGNAAGGACTCCCGGCGATAAGGGACANACCAGCATGCTATGAATTGACACTCCAATTCAATCCGCACGTTGCCCGGCCGGTTGTGCGGCGATGTTTGGCCAGATGCAAGGTCTCGCCGTGGCCGACTGATTAAAACGGAAGCGCCCCCGAGCCANGGGGCCACATTGCGTAACATCCAGCCATTCCCTAGCAGCTGAAGTCCGGATACGCGGCTGATCGTCCCTGTTCAATA
	Don_Timeteo_set2	ACTAGAGCCATGTAGGCTGACCGTAGTGGTCGTTTTGGAGATTCGATCGCTGCAGTGATCGATGCAATAGTGTCGAGTTAGAGCAGCTTAGGATAGNTTGCCCAGAAAGTGCATCAACTAACCACTCGGCCCGTGATGAGCCAGTCAGNAGCCCTGCGGTCCGCCTCTGATGCCGTCGATGGGAGATGCACTGCTTTATGACCACAAAGTAAACTAGGTGGGGGGTAGTCGCTTTCGACAGGCGTGCGGGTACCTGAATTAGGTTCTTGTCATGGGACTCTCAGGCCANACATCGGAATCCGGCACCTAGCAAAAGTNACGACGTCAAGGCGAAGGAACACCATGGCCGTGACTTCGGTTCCGAGTGTCAAGTCNCTATCAAGTGGTGCCGATGCCGGCCGTTNCCCGGGGGTCAGGCTGGTAGCGTCATTGAATCCTGTACGNCCGTCCGGATTTAGCACGAGATTGGGGCTCTCCTCTAACACGTCGAAAGCTTATCGCNCAGGTGGAGTGAACTCCGNTGGAAGTACTTTTAGAGGTGGGGGACAGGTCGGCATGATCNGAGTGAGCAATTCANTTCAGTCCTCACGCCACTCGGTCGGTTGTGTGGCGATACCCGGNCAGCCGCAAAGTCCTGCCGTGGCCGACCGGCTAAGACGGCCTTGCCCNCGAACTGCGGGGCCGCATTGCATAANCTCTGGCAGCCTCCTTGCAGCCAGAGTATGGGTACATGATTGATTTTTCCTGGTCGGGA
	FEB_192_set2	TCTTGTGCCAGATTAACTGACCTTATTGGCCATGTTTACTGCTTGACCGATACAACGCCAAGCATGGCGACTTCGAGTTAGAGCGGCTTCGGACAGCTTACCCGGACCACACATNGGCCGATCGCGCATCCCACGACAGATTGTGCGGNAGATTTGCAGTCCACTCCNAAGAATAGTAATATGGACTGCACTGTCCCATTAACGTACCGTCGCTCGGACAAAAAGTCGTCGACCTCAGTGATTGTGCGGGTACCCGGACGGAGCTCCTGTTGCAAAGTTTTCAGGCTAGACCTTGGAATCCTTTGCTCATCAAAAGTCANGACGTCAGAGCAACAAGGAGCCGCTGAAACACTCGCGGTTCTTAGTAGCACTGTTAGGCTGGACGGCACTGCTGACGATTGCTGTNTGAGGGCCAGTTGAACAGTATCAGCGGATTTCATCCGCCTGGCCGGCTTGCATAATGGCGTGGGGCCTTCCGTTGGCGCGTCGGGGATCCCCCAATTAAGTGGAGGACACCCCAACGAGAAGACTCCCGAATACGAGGGACGGGTTATTATAATCCGGATGGACGATCCACCGCAACCCTCACATTGCTCGGTCGGTTGTGCGGCGATACCCAACCGAATGAGAGATACTTCCGCTACCGACCGGTTGGAGCGGCATCGCCCTTGCGTCGTGTGACCGCACTGCGTGACAGCCAATAGCTTCCTTGCAGCCGGGACCCGAATACACGACTAATCTTCCCCGTGTGATA
	Flor_De_Mayo_set2	AATTGAGCCATATTAGCCGACCGTATTGGCCATTTTTACTGCGCAACCGATNTNNCGCTAAACATGATGACGTCGAGTTAGAGCAACTCAGGGTAGCTTACCCAGACAGTGCGTAGGCCGGCTACGCGGCTCACACCAGACCGGGCGGNAGATTTGCGGTCCACTCCTANTGCTAGTAGCATGGACCGCACGGCTTTCCGAACGTAAAACAACCTAGGCGGGGAACCATCGCCCTCAGTGGTCGTGCGGGTGCCTGGGCGGATTTCTCGCTGCGAAGTCCTCAGGCCAGGCACTGGAACTTGGCAACTATCAGAGGTNACGACGTCANAGCGACAGGGAGCCGCTGAAACACTCTCNGTTCTGGGTAGCACGTTTAGATCGGGTGGCACCACGGACGATCGCTGTNCAGGGACCGGGCGGGTAGCGTCATTGAATTCCATCCGCCCGTCCNGCTTTCACCATGACTCAAGGTTCTTTGCCAGCACGTCAAGGGTTCCCCGCCCGAGTAGCGTACACTCCGNTGAAAGTATTCCCGAATGCGGAGGGCAAACCGGTATGCTATGGGTGAATGATCCACTTCAGTCAGCANGTTGCTNGGTCGGTTGTGTGTTNATACCTGGCCGGCTGCAAGATNCTGCCGTTGCCGACCGATTAAGACGGCAGCGCCCTCGAGTCACGGGGCCGTATTGCATGANCGCTGGCCGNTTCCTAANCGCCGAAGTCCGGGTACNCGACTGCCTTTCCCTGTTCGGGG
	G10474_set2	AATTGAGCCTGATTGGGNGACCGTATTGGCCACGGNTACTGCGCNACCGATGCAACACCAAACATGATGACGTCGCGTTAGAACAATCCATAANAGCCCGCCCAGACCGCGTGTAGGCCGATCATGCGTNTTGCAACAGATTGGGCGGTAGACCTGCGGTCCGCTCCCAATGATAGTAATANGGACCGCACTTCCCCATGNACGTACCGTAAACTAGGCGGGAAGCAATCGCCCGCGGCGGTCGTTCGGGGACCTGGGCTGAGCTCTTGTTGTGAAGTCCTCAGGCCAGATCCTNAAATCCTTCGACTNGCAAGGGCCGCGACGTCAANNCGACAGAGAGNCGCTGAAACACTCTCGGTTCCGAATGTCACTGTCCGGTCGGANAGCATCGAGGCCGATCNCTGCCCAGGGGCCGGNTTGATAGCGTCATCGGGTCTCACNNGCCCGTCCGGANCTCACCCTGAATCAAGGTTCTTTGTCAAAGCTCCAAGAGTTCCCCGATTGGGTAGCGTGCACTCCGACGAGAGTATTCCCGAAGGNGGGGGACAGGTCAGTATGCTCTGGACGGATACTCCACTTCAGTCCGNACATTGCTCGGTCGGCTGTNCGTCNGTACCTANTCNGCTGCGCAGTCTCGCNGCTACTAACCGACTAAGACGGCANCGCCCNTNCGTCGCGGNGCCGCATTGCGTAACNTCNAANCGTTCCCTAGCNGCTAGGGNCCGGATACGCGACTGCCTGCCCCTGTGCGGNN
	G21212_set2	ACTTGTGCCAGGTTAGGNGACCGTATTGGCCATTTTTACTACGCACCCGATGCAGCACCAAGCATGNCGACGTCGAGTTAGAACAATTCATAGCAGCTTANCNGGACCACACATNGGCCGGCCGCGCAGCCCGTNCCAGATTGTGCGATGGACCGTCAGGAAACCTCTNATGCCAGTAGCANGGACCGCACTGCCCCACGAACGTACCGTAAACCGTACAAGGGGTCGTCGATTTCAGTGATTGTGCGGGTACCTGAACTAGGTTCTTGCTGCAAAGTTCTTAGGTCAGGCCTTGGAACTTTTTGATCATCAAGAGTCACGACGTCAGAGCAACAGAGAGCCGCTGAAACACTCTCGGTTCTGAATGTCACTGTTAGATCGGGTAGTGTCGCGGCCGGTTGCTGCCTAAGGGCCAAGCGNACAGCGTCGGCGGGGCTCATCCGCCCGTTCGGCTCGCATCATAACTCAGGGTCNTCCGTTGACACTCCGGGAATTCCCCGACTAGGTGGAGGACACCCCAACGAGAATATCTTCGACGACAAGGGACAAGCCGGCCCAATATAGACNGGTGATCCAATTCAACCCGCACATTGCCCGGCCGGTTGNGCGGCGACGCTCGGTCGGATACACAATCTNGCCGCTACTAACTGGTTGAAGCGACAGCTTTCNCGAGCCGNGGGGCCACATTGCGTAACAGCTAATAGCTTCCTAGCCGCCGGGATCCGAATACGCGGCTAATTTTTCCCGGGNAATA
	G2858_set2	AATTGTGCNTTATTGGGCGACCGTATTGGCNATTGTTACTGCNTGACTGAGGCAGCACCAAACATGACGACGTCGAGTTAGAACAATTCAGAGTCGCTTACCCGGACAGTGCGTNGGCCGACTACGCGGTTTACGCCAGATTGGGCGGNAGATTTGCGGGCCGCTCCTACTACCAGTAATATGGACCGCACTGCTTTACGAACGTAAAGTAACCTATGTGGAAAACCATCGCCCTCAGTGATTGTGCGGGTGCCTGGACGGATTTCTCGCTGCNAAGTCCTCGGGCCAGGCACCGAAACTTTGCAACTATCAAAGGTCACGACGTCAAGGCGAAGGGGCGCCGCTGAAACACTCTCGGTTCTGAGTAGCANTGCTAGATCGGGCGGCACCACGGACGGTCGCTGTTCGAGGACCGGTTGGGTAGNGTAATTAAATTTCATACGCCCGTTCGGCTTGCACCATAGCGCAGAACNTTCCGCCAACACGTCAAGGATCCCCAGATCGAGTAGCGGACACTCCGACGAAAGTATTCTCAGATGCAGGGGACAAACTGGTATGCTCCGGGTGAGCACTCCAATTCAGTCAGCACGTTGCTCGGCCGGCTATGCGGCGGTGCCTAGCCGAATGCAAGATCCTGCCATTGCTAACCGGTTAAAACGGAATCGCCATCGAGTCACGTGGCCATATTGCATAACATCTAGCCATTTCCTAACCGCCGAAGCCCGGGTNCNCGACTGATTTCTACTGTGCGGGA
	G5686_set2	ACGTTAAGTTTGCAGGCCCGCCGTCTCGTTTGCTTTGGAGATTCGATCACTACAATGATCGATGCAATAGTGCTACACCGGGATGGTCTCTAATCANCCGAATGTGACGTGTATCAACTAACCNTGCGGCCCGTGATGAGCCAGTCAATAGCCCTGCGGTCCGTCTCTGATGCCGTCGATGGGAGATATACTGCNTTCCGACCACAACATCGACCGGGTGGGGGGTCGCAAATTTCAACAGGCTCTTATATACTTGAATTAGTCCCTTGTCATGGAACCTCTAGGCCAGACCTTAGAATCCGGCACCTAGCGGGGGCAGTACCAGTGAATCGAAGGAACGCCATGACCGTGACTTTNTGCTCGAACGTCACGTCCCTATCAAGCGGCGCCGATGCTTGCCGTTGCCCGGGGGTCGGGNTGGTAGCGCAGTCGAAGCCTGTNTAACCGTTCGGCTTTAGCAAGAGATTGGGGCTCCTTGCTGGCACGTCGAAAGCTTATCGCCCGAGCGGAGTGCGCTTAGGTAGGAGTATTCCCGGATGCGGAATGCAGACCAGCATGCCATGAGCGAGCGATTTGATTTAGTTCGCGTGCCACCCGGTCGACTGTGTGTTAATGCTCGGTTGGCTACAAGACCCTGTAGCTGCTACTCGATCGAGACGGACTTTTTNCCGAACTGCAGGGTCACACCGCACGGTCTCTGGCCACCTCCTTGCAACCAGNGTATGGGTGAATAATGACTTGCTCCCGTGCAGGA
	GLP_2_set2	TCGTTAAGTTTGCAGGCCCGCCTTCGCGTTTGTTTTGGAGATTCGATCACTGTCGTGATCGATGCAATAGTGCTACACCGAGATAGTCTCTAATCNACCGAATGTGACGTGTAGCAATTAACCATGCGGCCCGTGATGAGCCAGTCAAGAGATTTGCAGTCCGTCTCTGATGCCGTCGATGGAAGATATACTGCTTTCCGAACACAACGTCGACTAGGTGGGGGGTCGCAAATCTTAACAGGCTCTTATATACTTAAATTAGTTCCCTGTCATGGAACCTCTAGGCCAGGCCTTGGAATCCTTTGCCTAGCAAGGGCAATACCAGTGAGTCGANGGAACGCCATGACCGTGACTNTATGCTCGAACGTCACGTCCCTATCAAGCGACGCCGATGCTTGCCGTTGCCCGGGTGTCGNGCTGGTAGCGTCATCGAAGCCTGNATAACCATTTGGAGTTAGCAAGAGATTGGGGCTCCTTGCTGGCACGTTGGAAGCTTATCGCCCGAGTGGAGTGCGCTTAGGTANGAGTANTTTCGGAGGTGGAATGCAGACCAGCATGATATGAGCGAGCACTTTGATTTAGTTCGAGTGCCACCCAGTCGACTGTATGTTAATGCTCGGCCGGCTGCAAAATCCTGCCACGGCTACTCAATCGAGACGGCCTTGCCACCGAACTGCAGGGCCACACCGTACGGTNTTTGGCCACCTCCTAGACATCAGAGTNTAGGTGAATAATGAANTTTCCCCATGCAGGA
	GLP_585_set2	TCTTGTGCCTTGTTAACNGACCGTATTGGCCATTTTTACTACGCAACCGATACAACACCAAGCATGGCGACGTCGAGTTAGAACGATCCATAATAGCCCACCCGGACAACACATNGGCCGGCCGCGCAGNCTGTNACAGATTGTGCAGTATATTGTCAGGAAACTCCCACGAATAGTAGCATGGACCGCACTGNCCCACGAACGTAACGCCAACTATACGAAAAGTCGTCGATCGCAGTGATTGTGCGGGGATTTGAATGAGGTTCCCGTTGCAAAGTTCTTAGGCCAGACCCTGGAANCCTTTGATTATCAAGAGTCACGATATCAGAGCAACAGAGAGCCGCTGAAACACTCGCGGTTCTGAACGGCACTGTTAGATCGGGTAACACCGCGGCCGATTATTGCCTAAGGACCAATTGAACAGCACAAGCGGGGTTCACCCGCNTGTTCGGCTTTAGTACTGGCTTGGANTCTTCCGTTGACATTCCGGGAATCCCCCGCTTAGNTGGAGTACACCCCAACGAGAGTACCCTCGAAGATAGGGGACAAGCCGGCCCAATCTGGGCGGATGATCCAANTCAGTCCTCACGTTGCCNGATCGGTTGTGCGTTGACGCCCAACCGGCTACGAGATCCCGCCGCGATCGACCGGCTGAGGCGAACTCTTTCTCGCGTCGNGTGGCCACATTGCGTGACCGCTAACAGCTNCCTAGCAGCCGGGATCCGGAGACGCGACTGATTTCTCCCGGGCGATA
	HM_21N7_set2	ACGTTAAGCTTGNAGGCTCNCTGGCGCCTTCGTTTTGGAGATTCGACCGCTGTCGTGATCGATGCAATAGTGCTACACCGAGNTAGTCCATAATCACCCGAATGTGACGTGTATCGGCCGACCACGCGGCCCGTGATGAGCCAGTCAATAGCCCTGCGGTCCGTCTCTGATGCCGTCGATGGAAGATATGTTGNTTTCCGACCACAACACAGACCGGGTGGGGGGTCGCANATTTCAACAGGCTCTTATATACTTAANTTAGTTCTTTGTCATGGGACCTCTAGGCCGTGCCTTGGAANCCGGCACCTAGCAGGGACAGTACCAGTGAATTGAAGGAACAACGTGGCCGTGATTTTATGCTCGAACGTTCAGTCCCTATCAGGTAACACCGCGGCTTGCCGTTGCCCGGGTGCCGGGCTGGTAGCGTAATCGAAGCCTGTATAACCGTCTGTCTTTAGCAAGAGATTGGAACTCCTTGCTGGCNCGTCGGANGCTTATCGCCCGAGTGGAGTGAGCTTAGGTAAGAGTACTTCCGGATGTGGAATGCAGGTCAGCCCGCNATGAGCGAGCGAGTTGCTTTAGTTCGCGTGCCACCTGGTTAGCTGCGTGTTAGTGCTCGGNCGGCCACAAAACCCCGTAGCTGTCGCTCGATCGAGACGGCCTTTTTACCGAACTGCAGGGTCACACCACACGGTCTCTGGCCACCCCCTTGACATCAGAGTATAGGTGAATAATGACTNTCTNTCGTGCAGGA
	Jesca_set2	ACTTGTGCCTGGTTGGGTGACCGTATTGGTCATGTTTACTGCGTACCCGCTGCANCGCCAAACATGNTAACGTCGCGTTAGAACAACTCATAACAGCTTACATGGACCACATGTNGGCCGGTTGCGCATTNTACGACAGATTGGGCAATAGCCCGTAAGTAAACTCTCACGAATAGTAGCATGGACCGCACGTTCCCACGAACGTAAAATCGCTCGTACGGAAAACAATCGCTCTCAGTGATTGTGCGGGTACTTGAATTAGTTTCCCGCTGCAAAGTTTCTAGGCCAGACCTTGGAATCCTTTGACTGTTAAGAGTCACGACGTCAAAGCGCAAAAGAGCCGCTGAAACACTCGCGGTTCTTGATAGCACTGTTAGGCTGGGTAACACTGAGGATGATTGCTGCCCGAGGGCCGATTTGGCAGTGTAATCGGGGTTCACCCGCNTGTCCGGANTTAGCCATAGCGCAAGGCCCCCCGTCGGAGCGCCGAGGGTTCCCCAATCGGGTGGAATGCACCCCAACGAAAGGATCTCCAAAGATGGGGGACAAGTCGGCCCACTATGGGTGAGTGATCCACTTCAGCCATCACGCCACTCGATCGGTTGTGCGGCGACGCCCAATCGAATGCGAGATCCCGCCGCTACCGACTNGCTGGAGCGACATTTTTCCCGCGTCATGTGGCCACACTGCGTGACAGCTAACAGCTTCCTAGCCGCTGGGATCCGGAGACNCGGCTAACCTCCCCTATGCGATA
	Kanyebwa_set2	TCGTTAAGCTTGCAGGCCCGCCGGCTCCTTTGTTTTGGANATTCGATCACTGTCGTGATCGATGCAATAGTGCTACACCGAGATAGTCTCTAATCAACCGAATGTGACGTGTATCGGCCGACCACGCGGCCCGTGATGAGCCAGTCAAGAGCCCTGCGGTCCGTCTCTGATGCCGTCGATGGAAGATGCACTGCTTTCCGAACACAACACAGACCGGGTGGGGGGTCGCAAATTTCAACAGGCTCTTATATACTTAAATTAGTTCCTTATCATGGGACCTCTAGGCCAGGCCTTAAGATCCGGCACCTAGCGGGGACAATACCAGTGAATTGAAGGAACAATATGGCCGTGATTTTATGCTCGAACGTCACGTCCCTATCAAGCGGCGCCGANGCTTGCCGTGACCCGGGTGTCGGGCTGGTGACGCCATCGAAGCCTGTATAACCGTCTGTAGTGCACAAGAGATTGGANCTCCTTGCTGGCACGTTGGAAGCTTATCGCCCGAGTGGAGTGAACTTAGGTAAGAGTACTCTCAGAGGTGGAATGCAGACCAGCACGCCATAGGCGAGCGAGTTGCTTTAGTTCGAGTGCCATCTGGCTAGCTGCATGTTAGTGCTCGGCCGGCTGCAAGACCCTGCCACTGCTACTCAATCGAGACGGCCTTGCCACCGAACTGCAGAGCCACACCGTACGGTCTTTGGCCACCCCCTTGACATCAGAGTATGGGTGAATAGTGACTTTTCCTCATGCAGGA
	KAT_56_set2	TCGTTAAGCTTGCAGGCCCGCCGGCGCCTTTGTTTTGGAGATTCGATCGCTGTCGTGATCGATGCAATAGTGCTACACCGAGATAGTCTCTAATCAACCNAATGTGACGTGTAGCAATTAACCATGCGGCCCGTGATGAGCCAGTCAAGAGCCCTGCGGTCCGTCTCTGATGCCGTCGATGGAAGATATGTTGCTTTCCGACCACAACACCGACTAGGTGGGGGGTCGCAAATTGTAACAGGCTCTTATATACTTGAATTAGTTCTTTGTCATGGAACCTCTAGGCCAGGCCTTGGAATCCGGCACCTAGCAAGGACAATACCAGTGAATCGAAGGAACAACATGACCGTGACTTTATGCTCGAACGTCCCGTCCCTATCAAGCGGCGCCGATGCTTGCCGTGACCCGGGTGTCGGGCTGGTAGCGCCGTCGAAGCCTGTATAACCGTCTAGAGTTAGCAAGAGATTGGAACTCCTTGNTGGCACGTCGGAAGCTTATCGCCCGAGTGGAGTGAACTTAGGTAGGAGTACTTCCAGAGGTGGAATGCAGACCAGCATGCCATGAGCGAGCACNTTGCTTTAGTCCGAGTGCCATCTAGCTAACTGCGTGTTAGTGCTCGGCCGGCTGCAAAACCCTGTAACTGTCGCTCGATCGAGACGGCCTTTTTACCGAACTGCAGGGTCACACNGTACGGTCTTTGGCCACCCCCTTGACATCAGAGTATAGGTGAATAATGACTTGTTCTCATGCAGGA
	KAT_B1_set2	ACNTNNNGCTTNCANGCCCGCCGNCTCCNNTNTNNTGNNNNNNNGANNGNTACNNNGCTCGANNCNNNNNTNCNNCNCCGNNNNAGNCNCTNNNCNACCNNNNNTNNCNNNTNTNNNNNNNNCATNNGGCCCGTNNTNAGCCNGTCANGNGCCNNGCNGTCCGTCTNTGANGCNGNCGNTGNAAGNTANANNGNNNNCCNANCNNNNNNNAGACCGGGNGGNNGNNCNCNNNNNTCANCANNNTNTNNTNNNNNNNANTTNNTTCNTTGNCATGGNNCCNNNNGGCCAGNCCTTGAGNNCNNGCACNNAGCNNGGACNGTNNCNNTNNANCNANGNNNCAACANNGNCGTGANTTTNNNCTCGNANNNCANNTCCCNNNNANGCNNCGCCGANNCNTGNCNNGNCCCGGGGGCCGGGCNGGTAGCGNCANNGANGCCTNNNNNACCNTCCGNNNTGNNCNNNAGANTNGANCNCCTNGCTNGNANGTCNNAAGNTNNNCGCCNNNNNGGAGTGNNCTTAGGTANGAGTACNCNNNGAGGNNGANNGCNGNCCAGCATGNNNTNNGCGNNCNAGNTNCNTTAGNCCGCNTNCCACCTAGNNNACTGNGTGNNANTGCTCNGTTNNCTGNNAGNCCCNNNNNNNNCNNCNCNNNNNNGNNNGCCNTTNNANNNNNCNGNNGGNCCACANNGCNNGNNNTNNGGNNNCCNCCTTNCNANCANANNNNNGGTGNNNAGNNNNTNTTCNNNNNNCANNA
	KAT_B9_set2	ACGTTAAGCTTGCAGGCCCGCCGGCTCCTTTNTTTTGGAGATTCGACCACTACAACGCTCGATGCAATAGNGCTACACCGAGATAGTCTCTAANCGACCGAATGTGACGTGTAGCAATTAACCATGCGGCCCGTGATGAGCCAGTCAAGAGCCCTGCGGTCCGTCTCTGNTGCCGTCGATGGAAGATATGTTGCTTTCCGACCANAACACCGACCGGGTGGGGGGTCGCAAATTGTAACAGGCTCTTATATACTTGAATTAGTTCTTTGNCATGGGACCTCTAGGCCAGGCCTTAAGATCCGGCACCTAGCGGGGACAGTACCAGTGAATCGAAGGAACAACGTGACCNTGACTTTATGCTCGAACGTCACGTCCCTATCAAGCGGCGCCGATGCTTGCCGTGACCCGGGTGTCGGGCTGGTAGCGTCATCGAAGCCTGTATAACCATCTAGAGTGCACAAGAGATTGGAACTCCTTGCTGGCACGTCGGAAGCTTATCGCCCGAGTGGAGTGAACTTAGGTAGGAGTACTCCTGGAGGTGGANTGCAGACCAGCATGCCATAGGCGAGCGAGTTGCTTTAGTCCGCGTGCCATCTGGCTAGCTGCGTGTTAGTGCTCGGTTGGCTGCAAGACCCTGCCGCTGCTACTCGATTGAGACGGCCTTTTTACCGAACTGCAGGGTCACACCGCACGGTCTCTGGCCACCCCCTTGCAATCAGAGTATAGGTGAATGGTGACTTTTCCTCATGCAGGA
	LSA_32_set2	TCTTGTGCCAGGTTAACTGACCGTATTGGCCATGTCTACTGCGTACCCGATACAACGCCAAGCATGGCGACTTCGAGTTAGAGCGGCCTCTAACAGCTTACATGGACAACATATNGGCCGGCCGCGCAGTTTACGACAGATTGTGCAATGTCCCGTAAATCCGCTCTCACGAATAGTAGCATGGACCGCACGTTCCCATTAAAGTGCCATCGCTCGTACAAAAAGTCGTCGATCTCAGTGATTGTGCGGGTACCTAAATTAGTTCCCTGTTGCAAAGTCTCTAGGCCAGANCTTGGAACTTTTTGCTCGTCAAGAGTCACGATGTCAGAGCACAAAGACGCCGCTGAAACACTCNTNTTTCTTGGTAGCACTGTTAGATCGGATAATGCTGCGAACGATTGCTGTNCAAGGGCCAATNTGGCAGTATCAGCGGGTCTCATACGCCTGGTCGGCTTGCATCATGGCTTNGGGTCTTCCGTTGGCGTGTCAGAAGCCNCCAAATCGGGTAACATGCACCCCAACGAGAAGATCCTTANATATAAGGGATGGGTCATCCCAATCCGNATGGGTGATCCAATTCAATCCTCACGTTGCTCGATCGGTTATGCGGCGACATCCAACCGAATACGAGATCTTTCCGCGACCGACCGGCTGGAGCGACATCTTTATTGCGCCGTGTGGCCGTCTTGCGTGACATCCAGTAGCTTCCTAACAGCCAGGATCCGANGACACGACTAACCTTCCCCGTGCGATA
	MCM_1015_set2	ACTTGTGCCATGTTGACTCANCGTATTGGCCATTTTTACGACGCAACCGATACAACGCCAAGCATGGCGACTTCGAGTTAGAATGATCTCTAGCAGCCCACCCGGACAACATATNGGCCGGCCGCTCAGCCCACACCAGATTGTGCAAGAGACCGTAAGTCCGCTCTTNATGCCATCAATATGGACCNCACTTTCCCATTAACGTAACGCAACCCGTACAAAAAGTCGTCGATCTCAGTGGTTGTGCGGGTGTTTAGATTAGTTCCCTGTTGCAAAGTTTCTGGGCTAGATACCGGAACTTTTTGCTTAGCAAGAGTCACGACGTCAGAGCACCAGGGAGCCGCTGAAACACTCGCGGTTCTTAGTAGCACGGTTAGGCTGGGTAATGCTGCGGCCGATTGCTGCCTGAGGGCCAATTGAACAGTACCAGCGGGGCTCATCCGCNTGTTCGGCTTGCACCATGACTCAAGGCCTTCCGCTGGAGCTCCGGGAATTCCCCAATTAGGTAACATGCACTCCAACGAGAGGATCCTCAAATACGAGGGACGGGTCATCATAATCCGGATGGGTGATCCAATTCAACCCTCACACCACTCGACCGGTTGTGCGGCGATACCCAACCGAATACGAGATCTCGCCGCGACCGATTGGTTGGAGCGGCCTCGCCACCGCGTNACGTGGCCACATTGCATGACATCCAACAGCTTAAAAGCAGCCAGGATCCGGAGACATGACTGCTCTCCCCCGTGCGGGA
	MCM_2001_set2	ACTTGTGCCATGTTGACCCACCGTATTGGCCATTTTTACTGCGCAACCGATACAACGCCAAGCATGGCGACTTCGAGTTAGAATGATTCATAATAGCCCACCCGGACAACATATNGGCCGGCCGCTCAGCCCACACCAGATTGTGCAAGAGATTGTAAGTCCGCTCCCACGANTAGTAGCATGGACCGCACTGTCCCATTAACGTAACGCAACCCGGACAAAAAGTCGTCGATTTCAGTGGTTGTGCGGGGGTTTAGATTAGTTCCCTGTTGCAAAGTTTCTGGGCTAGATACCGGAACTTTTTGCTTAGCAAGGGTCACGATGTCAGAGCACCAGAGAGCCGCTGAAACACTCGCGGTTCTTAGTAGCACGGTTAGGCTNAGTAATGCTGCGGCCGATTGCTGCCTGAGGGNCAATTGNACAGTACCAGCGGGGCTCATCCGCNTGTTCGGAGTGCACCATGACTCAAGGCCTTCCGCTGGAGCTCCGGGGGTTCCCCAATTAGNTAACATGCACCNCAACGAGAGGATCCTCAAANACGAGGGACNGACCGTCATAATATGGATGGGTGATCCAATTCAACCCTCACGCCACTCGACCGGTTGTGCGGCGATACCCAACCGAATGCGAGATCTCGCCGCTACCGACTGNTTGGAGCGGCCTCGCCCNCGCGTCACGTGGCCGCATTGCATGACATCCAACAGCTTAAAAGCAGCCAGGATCCGGATACACGACTGATCTCCCCCATGCGATA
	MCM_5001_set2	TCTTGTGCCTGGTTAACTGACCTTATTGGCCATTTTTACGACGCAACCGATACAACGCTAGATATGACGACGTCGAGTTAGAACGATTTCTAGCAGCCCACCCGGACCACATATNGGCCGGCCGCTCAGCCCACACCAGATTGGGCGAGAGACCGTCAAGAAACTCTTNATGCCATCAATATGGACCGCACGGCCCCATTAACGNACCGTAACCTATACAAAAAGTCGTCGATCTCAGTGATTGTGCGGGTACCTAAATTAGTTCCCTGTTGCAAAGTTTCTAGGCTAGANCCTGGAACTTTTTGCTCGTCAAGGGTCACGACGTCAGAGCACCAGGGAGCCGCTGAAACACTNGCGGTTCTTGACGGCACTGTCCTACTGGGTGATGCCGCTACCGATTGCTGCCTAAGGGCCAATTGGACAGTATNGGCGGGGCTCACCCGCCTGGCCGGCTTGCATAAGGGCTTGGGGCCTTCCGTTGNCGTTCCAGGAATCCCCAAATCGGGTGGAAGNCACTCCAACGAGAAGATTCTCGAAGACAAGGGACGGGTCGTTATAATATGAATGGGTACTCCACTTTAACCCGCACGCCACCCGATCGGTTGTGCGGCGATGTCCAACCGAATACGAAATCTNTCCGCGATTAATTGACTGGAGCGGAATCGCCANCGAGCCGTGTGGCCACNCTGCGTGACAGCCAGCCACTTAAAAGCAGCCAGGACCCNGATACATGACTGCCCTCTCCCGTGCGGGA
	Mexican_142_set2	TANTGTGCCAGANTGGGTGACCGTCTCGGTCATTTTTANTGCNTGACCGATGTANCACCAAACATGATAACGTCGAGNTAGGGCGATCCATANCAGCCCACCCGGACAGTGCGTNGGCCGANTACGNATTTTACACCNGATTGGGCGGNAGATTTGCGATCCGCTCCTACGAATAGTAATAGGGACTGCACTNCCCCACGAACGTACCGTCGCCTAGACGGAAAATCGTCGCCCTCGGTGANCGTGCGGGNATCTNAACTGAGCTCTTGCTGCAAAGTTCTCAGGCCAGNTCCTGGAATCCGGCACCTATCAAAGGCNGCGNCGTCNAAGCNNCAGAGAGCCGNTGAAACACNCTCGNTTCTGAATGTCANNTTCCTACTGGGTGGCACCGCGGACGGTCGCTGCCTAGGGGCCGGGCTGGTAGCGTCNTCGGGTTTCATACGCCTGTCCGGATTGCACACGAGCTCAAAATTCTTTGTTGACACTCCGGGAACTCCCCGCNCAAGTAGCGGACACCCCGACGAAAGGACCTTTGGCGGTNAAGGACAAGTCAGTANGATCTGGGTGGNCACTCCACNTCAGTCCGCNNNCNACTNGGTCGGTTGTGTGGCGATNCTTGGCNNNATGCNAGGTCCCGCCGCGACTGACTGACTAAGACGGCAGTGCCCTCGCGTNACGGGGCCATATTGCNNAACCTCNGGCCGTTTCCTAGCNGCTGNAGTNCGGATACNCGATTGATCTTTNCNGTNCAANG
	Mexico_54_set2	AATTGTGCCAGATTGAGTGACCTTCTTGGCCGTTTTTACTGCTCAACCGATGTNGCACNAAGTATGATAACGTCGAGTCGAGACAACCCATAGCAGCTTACCCGTACAGCGTGTAGGCCGATCACGCATTTTACACCAGATTGGGCAGTAGATTTGCGGTCCGCTCNTAATGATAGTAATATGGACCGCACTTNCCCATGAACGTACNATAAACTAGGCGGAAGACCGTCGCCCTCAGTGATCGTTCGGNTGCTTGGATTAGGTTCTTGTTGCAAAGTCCTCAGGCCAGANCCTGAAATCCGGCAACTATTAAAAGTCNCGATGTCGAGGCGACAGGGAGNCGCTGAAACACTCGCNTTTCTGAACGTCACNTTTAGATCGGATAGCACTGAGGATTGTCGCTGCCCGGGGGCCGGGCGGGTAGTACAATCGAATCTCATACGCNCGTTCGGCNTGCACCAGGAAGTAAAACTCTTTGTCAGCATTTCAAGGGTCCCCAGANCAGGTAGCGGGCACTNCAATGAAAGTANTTTCAAANGTAGGGGACAAGTCAGTATGATCCGGATGNGTACTTCAACTCAGTCATCACGCCACTCGGTCGGTTGTGCGGTGATACCTGGNCGACTGCAAGATCCTGCCGCTATCGACCGGTTAAAACGGCAGCGCCANCGAGTCACGGGGCCGCACTGCATAANATCTGACCATTTCCTTGNAGCTGNAGTCCGGATACACGNCTACTTTCTACTATTCGGNG
	Michelite_set2	ACTTGAGCCTNNTTAACCGGCCGTCTTGGCCATGGTTACTGCGCAACCGATGCAACGCCNAATATGACGACGTCGAGTTAGAGCAACTTCGGGCAGCTTACCCAGACAACACGTAGGCCGATCACGCGTTCCACACCAGATTGTGCAGGAGATTTGCGGTCCGCTCCCACGAANAGTAGCATGNACCGCACTGCCCCACGAACGTAAAGTAACCCGGGTGGAAAATCGTCGCCCGCAGTGNTCGTGCGGGTACCCGAGCGGAGCTCTCGCTGCGAAGTTCCTGGGCCAGATACCGAAATCCGGCAACCATCGGAGGTCACGACGTCAAGTCGACAGAACGCCGCTGAANCACTCTCGGTTCTGAGTGGCACTGTCCTACTAAGCAGTGTCACTGCCGATTATTGCCTGAGGGNCANTTTGATAGTATCAGTAGGTCTCACACGCCCGTTCGGCTTGAATAAGAGCTTAAGGTTCCCCTTCGGCGCTCCAAGGATTCCCCGATCAAGNAGCGGACACCCCAACGAGGATATTCCTGAAGATAGGGGACAAACCAGCACGCCATGAGTTGACACTCCAATTTAGTCCGCNCACCACCCGGCCGGTTGTGCGGCGGTGTCCAATTGAATGANAAATACCTCCGCGACNAACTGATTGAAACGGAATCTTTCTCGAGTCATGGGACCACANTGNGTGACATCTAGCCATTCCCTAGCAGCCGAAGCCCGGATACGCGGCTGATTTTCCCCGGNCGATA
	Michigan_Dark_Kidney_Red_set2	ACGTTAAGTTTGCAGGCCCGTTGGCGCCTTTGCTTTGGAGATTCGACCGCTGTCGTGATCGATGCAATAGTGCTACACCGAGATAGTCTCTAATCAACCGAATGTGACGTGTATCAATTAACCACGTGGCCCGTGATGAGCCAGTAAAGAGCCCTGCGGTCCGTCTNTGATGCCGTCGATGGAAGATGCACTGCTTTCCGACCACAACACCGACCGGGTGGGGGGTCGCAAATTTTAACAGGCTCTTATATACTTAAATTAGTTCCTTATCATGGGACCTCTAGGCCGTGCCNTGGAGTCCGGCACCTAGCGGGGGCAGTACCAGTGAGTCGAAGGAACAATATGACCGTGACTTTATGCTCGAACGTTCAGTCCCTATCAAGCGGCGCCGATGCTTGCCGTGACCCGGGTGTCGGGCTGGTGACGTCATCGAAGCCTGTATAACCATCTAGAGTTAGCAAGAGATTGGAACTCCTTGCTGGCACGTTGGAAGCTTATCGCCCGGTCGGAGTGAGTTTAGGTAGGAGTACTTTTGGAGGTGGAATGCAGACCAGCATGCCATGAGCGAGCACTTTGCTTTAGTTCGAGTGCCATCTGGCTAGCCGTATGTTAGTGCTCGGTTGGCCGCAAAACCCTGTAACTGCTACTCAATCGAGANAGCCTTTTTACCGAANTGCAGAGCCACACCATACGGTCTTTGGCCACCCCCTTGACATCAGAGTATGGGTGAATAGTGACTTTTCCTCATGCAGGA
	Mlama_127_set2	ACGTTAAGTTTGCAGGCCCGCCGTCTCGTTTGCTTTGGAGATTCGATCACTACAATGATCGATGCAATAGTGCTACACCGGGATGGTCTCTAATCANCCGAATGTGACGTGTATCAACTAACCATGCGGCCCGTGATGAGCCAGTCAANAGCCCTGCGGTCCGTCTCTGATGCCGTCGATGGGAGATATACTGCNTTCCGACCACAACATCGACCGGGTGGGGGGTCGCAAATTTCAACAGGCTCTTATATNCTTGAATTAGTCCCTTGTCATGGAACCTCTAGGCCAGACCTTAGAATCCGGCACCTAGCGGGGGCAGTACCAGTGAATCGAAGGAACGCCATGACCGTGACTTTNTGCTCGAACGTCACGTCCCTATCAAGCGGCGCCGATGCTTNCCGTTGCCCGGGGGTCGGGCTGGTAGCGCAGTCGAAGCCTGTATAACCGTTCGGCTTTAGCAAGAGATTGGGGCTCCTTGCTGGCACGTCGAAAGCTTATCGCCCGAGCGGAGTGCGCTTAGGTAGGAGTATTCCCGGATGCNGAATGCAGACCAGCATGCCATGAGCGAGCGATTTGATTTAGTTCGCGTGCCACCCGGTCGACTGTGTGTTAATGCTCGGTTGGCTACAAGACCCTGTAGCTGCTACTCGATCGAGACGGACTTTTTACCGAACTGCAGGGNCACACCGCACGGTCTCTGGCCACCTCCTTGCAACCAGNGTATGGGTGAATAATGACTTGCTCCCGNGCAGGA
	MLB__49N89A_set2	ACGTGANGCTTGNAGGCTCACCGTCTCGGTCGTTTTGGAGATTCGACCGCTACAATGATCGATGCAATAGTGCTACACCGGGATGGTCCATAGCAGCTTACCCAGACCGTGTAGCAATTAACCATGCGGCCCGTGATGAGCCAGTAAAGAGCCCTGCAGTCCGTCTCTGATGCCGTCGATGGAAGATATGTTGCCCCACGACCACAACATAGACCGGGTGGGGGGCAATCGCTTTCAACAGGCGTGCGGGTACTTAAATTAGTTCTTTGTCATGNAACCTCTAGGCCAGGCCTTGGAATCCGGCACCTAGCGGGGGTCACGATGTCAAGGCGAAGGAACGCCATGACCGTGACTTCGGTTCCGAACGTCACGGTCCTATCAGGTAACACCGATGCTTGCCGTTGTTCGAGTGTCGGGCTGGTAGCGTAATCGAATCCTGTACGCCCATTTNGCTTGCACAAGAGATTGGGGCTCCTTGCTGGCACGTCGGAAGCTTATCGCCCGGGCGGAGTGAGTCCCGGTAGGAGTGCTCTTGGATGTGGAATGCAGGTCAGCATGCCCCAGGCGAGCGATTTGATTTAGTTCGAACGTTGCCCGGCCGGCTGTGTGTTAGTGCTCGGTTGGCTGCAAGATCCTGCCACTACTGACCGATCGAGACGGACTTTTTCCCGAACTGCGGGGTCACACTGTACGGTCTCTGNCCACCTCCTTGCAACCAGAGTATAGGTACATAGCTACTTTCCCCCGTGCAATA
	Montcalm_set2	TCGTTAGGTTTGCAGGCCGGTTGGCGTCTTTGCTTTGGAGATTCGATCACTGCAACGCCAAATATGACGACGTCGAGTTAGAGCAGTCTCTAGCAGCTTACCCAGACCGTGTATCAATTAACCACGCGGCCCGTGACAGATTGGGCAAGAGCCCTGCGGTCCGTCTCTGATGCCGTCGATGGAAGATATGTTGCTTTCCGACCACAACACCGACTAGGTGGGGGACAATCGCTTGTAACAGGCGTGCGGGTGTTTAAATTAGTTCTTCATCATGGGNCCTCTAGGCCAGGCCTTAAGGTCCGGCACCTAGTAAGGATCACGATGTCAAGTTGAAGGAACAATGTGACCGTGACTTCGGTTCCGAACGTTCAGTCCCTATCAAGCGGCGCCGATGCTTATTGTGNCCCGGGTGTCGGTNTGGTGATGTAATCGAAGCTCATACGCCCATTTATAGTTAGCAAGAGATTGGAACTCCCCTCTGGCACGTTGGAAGCCCCCAAATCGAGTGGAGTGAGTCCCAACGNGAGTGCTTTCAGAGGTGGGGGACGAACCGGCATGATATGAGCGAGCACTCCAATTTAGTTCGAACACCATCCAGTTAACCGCATAGCGGTGCCCAACCGACTGCGAAACCCTGTAACTGTCGACCAATCGAAANAGCCTTGCCACCGAGTCACAGAGTCACACCATATGACATCTAGCCACCCCCTTGCAGCCAGAGTATAGGTACGTAACTACTTTCTCCCATGCGATA
	Msole_set2	ACTTGTGCCATGTTAACTGACCGTATTGGCCGTTTTTACTACGCAACCGCTACAACACCAAGCATGGCGACGTCGAGTTAGAGCGATTCATAATAGCCCACCCGGACCGCNTATNGGCCGGCCGCGCATCCCGTNACAGATTGTGCAATATANCGTCAAGAAACTCCCACGAATAGTAGCATGGACCGCACTGTCCCATGAACGTAAAGCAACCCGGGTGGGGGGTCGTCGATCGCAGTGATTGTGCGGGGGTCTGAATGAGGTTCCCGTTGCAAAGTTCTTAGGCTAGGCCTTGGAATNCTTTGATTATCAAGAGTCACGATATCAGAGCACCAGNACGCCGCTGAAACACNCTCGGTTCCGAATGGCACTGTTAGATCGGGTAACACCACGGCCGGTTATTGCCTAAGGACCGATNGAACAGCATAATTGGGGCTCATCCGCNTGTTNGGANTTAGTAAGGGCTTGGGGTCCCCCGTTGACATGTCGGGAATCCCCCGCTCAGNTGGAGTGCACCCCAACGAAGGTATCCTCGAAGATAGGGGACAAGTCGGCCCAATATGGGTGGATACTCCAANTCAGTCCTCACGCNACCNGACCGGTTGTGCGTTNACGCCTAANCGGCTACAAGATCTCGCCGCGATCGACCGGCTAGGGCGAAAGCTTTCCCGCGCCGNGGGGCCATATNGCGTGACCGCTAACCACTCCCTAGCAGCCGGGATCCGGGTACNCGACTGCNTTCTCCCAGTNGATA
	NABE12C_set2	ACGTTAAGCTTGCAGGCTCGTTGTCGCGTTTGTTTTGGAGATTCGATCACTGCAACGCCAAATATGACGACGCTACACCGGGACAGTCTCTAATAGCCCGCATGTGACGTGTAGCAATTAACCATGCGGCCCGTGATGAGCCAGTCAAGAGCCCTGCGGTCCGTCTCTGATGCCGTCGATGGGAGATACACTGCTTTCCGACCACAACATAGACCGGGTGGGGGGTCGCAAATTTCAACAGGCGTGCGGGGACTTGAATTAGTTCCTTGTCATGGGACCTCTAGNCCGTACCTTGGAGTCCGGCAACTAGCGGGGGCAGTACCAGTGAATCGAAGGAACGCCATGACCGTGACTTCGTTTCCGAACGTTCAGTCCCTATCAGGTGGCACCGCGGCTTGCCGTTGTNCGGGGGTCGGGCTGGTAGCGCAGTCGAAGCCTGNACGCCCGTCCGGCTTTAGCAAGAGATTGGAACTCCTTGCTGGCACGTCGGAAGCTTATCGCCCGGGTGGAGTGCGCCCCGGTAAGAGTACTTCTGGATGTGGAATGCAGGTCAGCATGCCATGAGCGAGCGATTTGCCTTAGTTCGCACGTTGCCTGGCCGACCGTGTGTTAGTGCTCGGTTGGCCGCAAAACCCCGTAGCTGCTAANCGATTGAGACGGCCTTTTTACCGAACTGCAGGGCCACATCACACGGTCTCTGGCCACCCCCTNGCAACCAGAGTATGGGTACATAGTGACTTGCTCTCGTGCAATG
	NABE15_set2	ACGTTAAGCTTGCAGGCCCGCCGGCGCCTTTGTTTTGGAGATTCGACCGCTACAACGCTCGATGCAATAGTGCTACACCGAGATAGTCTCTAATCAACCGAATGTGACGTGTATCGGCCGACCATGCGGCCCGTGATGAGCCAGTCAAGAGATTTGCGGTCCGTCTCTGATGCCGTCGATGGAAGATGCACTGCTTTCCGAACACAACGCCGACCGGGTGGGGGGTCGCAAATTTCAACAGGCTCTTATATACTTAAATTAGTTCCTTGTCATGGAACCTCTAGGCCAGGCCTTGGAATCCGGCACCTAGCGGGGGCAATACCAGTGAATCGAAGGAACAACATGGCCGTGATTTTATGCTCGAACGTTACGTCCCTATCAAGCGGCGCCGATGCTTGCCGTTNCCCGGGNGTCGGGCTGGTAGCGTCATCGAAGCCTGTATAACCGTCTGGAGTTAGCAAGAGATTGGAACTCCTTGCTGGCACGTCGGAAGCTTATCGCCCGANTGGAGTGAGCTTAGGTAGGAGTACTTTTGGAGGTGGAATGCAGACCAGCATGCCATGAGCGAGCGAGTTGCTTTAGTCCGAGTGCCACCTGGCTAGCTGTGTGTTAATGCTCGGTTGGCTGCAAAACCCTGCCACTGCTACTCGATCGAGACGGCCTTTTTACCGAACTGCAGGGCCACACCGTACGGTCTTTGGCCACCTCCTAGCAATCAGAGTATGGGTGAATAGTGACTTTTCCTCATGCAGGA
	NABE16_set2	TCGTTAAGCTTGCAGGCTCGCCGGCGCCTTTGTTTTGGAGATTCGACCGCTACAACGCTCGATGCAATAGTGCTACACCGAGATAGTCTCTAATCGACCGAATGTGACGTGTAGCAATTAACCATGCGGCCCGTGATGAGCCAGTCAAGAGCCCTGCGGTCCGTCTCTGATGCCGTCGATGGAAGATGCACTNCTTTCCGACCACAACACCGACTAGGTGGGGGGTCGCAAATTGTAACAGGCTCTTATATACCTAAATTAGTTCCTTGTCATGGGACCTCTAGGCCAGGCCTTAAGATCCGGCACCTAGCGGGGACAATACCAGTGAATTGAAGGAACAACGTGACCGTGACTTTATGCTCGAACGTTCAGGTCCTATCAAGCGGCGCCGATGCTTGCCGTGACCCGAGGGCCGGGCTGGTAGCGCCATCGAAGCCTGTATAACCGTCCGTCTTTAGCAAGAGATTGGAACTCCTTGCTGGCACGTTGGAAGCTTATCGCCCGAGTGGAGTGAACTTAGGTAGGAGTACTTTCAGATGTGGAATGCAGGTCAGCATGATATGAGCGAGCACGTTGCTTTAGTTCGAGTGCCATCTGGCTAACTGCATGTTAGTGCTCGGCCGGCTGCAAAACCCTGCCACTGCTACTCAATCGAGACGGCCTTTTTACCGAACTGCAGGGCCACACCGTACGGTCTTTGGCCACCCCCTTGCAATCAGAGTATGGGTGAATAGTGANTTTTCCTCGTGCAGGA
	NABE4_set2	ACGTTAAGTTTGCAGGCCCGCCGTCGCGTTCGCTTTGGAGATTCGACCGCTGTCGTGATCGNTGCAATAGTGCTACACCGAGATAGTCTCTAATCGACCGAATGTGACGTGTAGCAATTAACCATGCGGCCCGTGACAGATTGTGCAAGAGCCCTGCGGTCCGTCTCTGATGCCGTCGATGGAANATATACTGCTTTCCGACCACAACGNCGACCGGGTGGGGGGTCGCAAATTTTAACAGGCGTGTATGTACTTAAATTAGTTCCTTGTCATGGAACCTCTAGGCCAGGCCTTGGAATCCGGCACCTAGCGGGGGTCACGATGTCAAATCGAAGGAACGCCATGACCGTGACTTCGGTTCCGAACGTCACGTCCCTATCAAGTGGCGCCGATGCTTGCCGTTGCCCGGGGGTCGGGCTGGTAGCGTCATCGAAGCCTGTATAACCATTCGGAGTTAGCAAGAGATTGGGGCTCCTTGCTGGCACGTCGGAAGCTTATCGCCCGAGTGGAGTGCGTCCCGGTAAGAGTGCTTTTGGAGGTGGAATGCAGACCAGCATGCNATGAGCGAGCACTTTGATTTAGTTCGAACGCCACCCAGNCGGCTGTGTGTTAATGCTCGGTCGGCTGCAAAACCCTGTAACTGCTAACCGATCGAGACGGCCTTTTTACCGAACTGCAGGGCCACACCGTACGGTCTCTGGCCACCTCCTTGACATCAGAGTATAGGTACATAGCTAATTTTCCCCATGCAATA
	Nasir_set2	ACTTGTGCCTGGNTGGGTGACCGTATTGGTCATGTTTACTGCGTACCCGCTGCAGCGCCAAACATGATAACGTCGCGTTAGAACAACTCATAACAGCTTACATGGACCACATGTNGGCCGGTTGCGCATTTTACGACAGATTGGGCAATAGCCCGTAAGGAAACTCTCACGAATAGTAGCATGGACCGCACGTTCCCACGAACGTAAAATCGCTCGTACGGGGGACAATCGCTCTCAGTGATTGTGCGGGTACTTGAATTAGTTTCCCGCTGCAAAGTTTCTAGGCCAGACCTTGGAATCCTTTGACTGTTAAGAGTCACGACGTCAAAGCGCAAAAGAGCCGCTGAAACACTCGCGGTTCNTGATAGCACTGTTAGGCTGGGTAACACTGAGGATGATTGCTGCCCGAGGGCCGATTTGGCAGTGTAATCGGGGTTCACCCGCCTGTCCGGANTTAGCCATAGCGCAAGGCCCCCCGTCGGAGCGCCGAGGGTTCCCCAATCGGGTGGAATGCACCCCAACGAAAGGATCTCCAAAGATGGGGGACAAGTCGGCCCACTATGGGTGAGTGATCCACTTCAGCCATCACGCCACTCGATCGGTTGTGCGGCGNCGCCCAATCGAATGCGAGATCCCGCCGCTACCGACTGGCTGGANCGACATTTTTCCCGCGTCATGTGGCCACACTGCGTGACAGCTAACAGCTTCCTAGCCGCTGGGATCCGGAGACNCGGCTAACCTCCCCTATGCNATA
	PAN_150_set2	TCTTGTGCCAGATTAACTGACCTTATTGGCCATGTTTACTGCTTGACCGATACAACGCCAAGCATGGCGANTTCGAGTTAGAGCGNCTTCGGACAGCTTACCCGGACCACACATNGGCCGATCGCGCATCCCACGACAGATTGTGCGGNAGATTTGCAGTCCACTCCTAAGAATAGTAATATGGACTGCACTGTCCCATTAACGTACCGTCGCTCGGACAAAAAGTCGTCGACCTCAGTGATTGTGCGGGTACCCGGACGGAGCTCCTGTTGCAAAGTTTTCAGGCTAGACCTTGGAATCCTTTGCTCATCAAAAGTCACGACGTCAGAGCAACAAGGAGCCGCTGAAACACTCGCGGTTCTTAGTAGCACTGTTAGGCTGGACGGCACTGCTGACGATTGCTGTTTGAGGGCCANTTGAACAGTATCAGCGGATTTCATNCGCCTGNCCGGCTTGCATAATGGCGTGGGGCCTTCCGTTGGCGCGTCGGGGATCCCCCAATTAAGTGGAGGACACCCCAACGAGAAGACTCCCGAATACGAGGGACGGGTTATTATAATCCGGATGGACGATCCACCGCAACCCTCACATTGCTCGGTCGGTTGTGCGGCGATACCCAACCGAATGAGAGATACTTCCGCTACCGACCGGTTGGAGCGGCATCGCCCTTGCGNCGTGTGACCGCACTGCGTGACAGCCAATAGCTTCCTTGCAGCCGGGACCCGAATACACGACTAATCTTCCCCGTGTGATA
	PI207262_set2	TCTTGTGCCAGATTGACCGACCTTATTGGCCATTTTTACTGCTTGACCGATGCANCGCCAAACATGATAACGTCGCGTTAGAACAATCCATAGCAGCCCACCCGGACAGTGCGTAGGCCGATTGCGCATCCCACGACAGATTGNGCAGGAGANTTGCAGGAAGCTCCTAAGAATAGTAATATGGACTGCANGGCTTTACGAACGCACAATCACCTATACGGAAANCAATCGCCCTCAGTGATCGTGCGGGGANCCGGACGGAGCTCTCGCTGCAAAGTCCTCGGGCCAGATATCGGAATCCGGCAACTATCAAAAGTCACGACGTCAAGGCGACGGGGAGCCGCTGAAACACTCTCGGTTCTGAATGTCANGTTTAGACTAAGNGATGCCGAGGATGGNCGCTGCCTGGGGGCCAGTCGGGTAGTATCATCGGATTCTGTCCGCCTGGCCGGAGTTAGCCATAGAGCAAGGCCCCCCGTCAACACGTCGAGGGTTCCCCGANCAAGTGGAGTACACTCCGGTGAAAGGACTCCCGAAGGTAGAGGGCAAACCGGTATGATCTGGGTGGGCACTTCACTGCAGTCATCACGCCACTCGGTCGGTTGTGCGGTGATACCTGNCCGAATGCAAGATCCTGCCGCTACCGACCGGTTAAGACGGAAGCGCCCCCGCGTCACGTGGCCGCANTGCATGACNGCNGGCCACTTCCTAGCCGCCGAAGTCCGGGTACGCGANTACTCTTCCNTGTNCGGGA
	Ranjorombey_set2	TCTTTAGGTTTGCAGGCCCGCCGGCGCGTTTGCTTTGGAGATTCGACCGCTGTCGTGATCGATGCAATAGTGCTACACCGAGANAGTTTCTAATCGACCGAATGTGACGTGTATAAATTAATTACGCGGCCCGTGATGAGCCAGTCAAGAGCCCTGCGGTCCGTCTCTGATGCCGTCGATGGAAGATGCACTGCTCCANGACCACANCACCGACCGGGTGGGGGNTCGCAAATTGTAACAGGCTCTTATATANCTAAATTAGTTNCTTATCATGGGACCTCTAGGCCGTGCCTTGAGGTCCGGCAACTAGTAGGGGCAGTACCAGTGANTCGAAGGAACAATGTGGCCGTGACTTTATGCTCGAACGTTCAGTCCCTATCAAGCGGCGTCGATGCTTGCCATGACCCGGGTGTCGGGCTGGTGACGCCGTCGAAGCCTGTCTAACCGTCTAGAGTGCACAAGAGATTGGAACTCCTTGCTGGCACGTTGGAAGCTTATCGCCCGAGTGGAGGGAACTTAGGTAAGAGTACTTTCGAAGGTGGAATGCAGACCAGCATGCCATAGGCGAACACTTTGCTTTAGTTCGAGTGCCATCCGGCTAGCTGTATGTTAGTGCTTGGCCGGCCGCAAGANCCTGCCANTGTCNCTCAATCGAGACGGAAGTTTTACCGAACTGCAGAGCCACACCGTATAGTCGCTGGCCACTCCCTTGACATCGAAGTATGGGTGAATAATGACTTGTTCTCATGCAGGA
	RWR_1873_set2	NCGTNAAGCTTGNAGGCNCNCCGGCNCCNTNGTTTTGGAGATTCNACCGCTACAANGNTCGATGCAATAGTGCTANACCGNGATNNTCTCTANNNGNNNNNNNNNNNCGTGTANCAATTAACCATGNGGCCCGTGATGAGCCAGTNAAGAGCCCTGCNGTCCGTCTCTGATGCCGTCGNTGGAAGATNNNNTGCTTTCCGACCACAACANCGACNNGGTGGGGGGNNNNNNNTTNTAACAGGCTCNTATNTACNTAAATTAGTTCCTNGTCATGGNACNTCTAGGCCAGGCCTTNNNATCCGGCACCTAGCGGGGNNNANNNNNNNNANGTGANGGAACNNCNTGACCGTGACTTNNNNNTCGAACGTNNNGNTCCTATCANNNNNCNCCGATGCTTGCCGTNNCCCGNGNGNCGGGCTGNTAGCGNNATCGAANCCTGTANNACCNTCNNTNNTNNNCAAGAGATTGGAACTCCTTGCTGNCACGTNGGAAGCTTATCGCCCGNGNGGAGTGAANNNNGGTANGAGTNCTNTNAGANGTGGAATGCAGNNCAGCATGNNATNNGCGAGCACGTTGCTTTAGTTCGANNGCCANCTNGCNNACTGNNTGTTANTGCTCGGNNGGCTGCAANANCCTGCCACTNCTNNNCNATCGAGACGGNCTTTTTACCGAACTGCNGGGNCACACNGTACGGTCTNTGGCCACCNCCTTGCAANCAGAGTATNGGTGAATAGNNACTTTNCCTCNNGCANNA
	RWR_2075_set2	ACGTGANGCTTGTAGGCTCACCGTCTCGGTCGTTTTGGAGATTCGACCGCTACAATGATCGATGCAATAGTGCTACACCGGGATGGTCCATAGCAGCTTACCCAGACCGTGTAGCAATTAACCATGCGGCCCGTGATGAGCCAGTAAAGAGCCCTGCAGTCCGTCTCTGATGCCGTCGATGGAAGATATGTTGCCCCACGACCACAACATAGACCGGGTGGGGGGNAATCGCTTTCAACAGGCGTGCGGGTACTTAAATTANTTCTTTGTCATGGAACCTCTAGGCCAGGCCTTGGAATCCGGCACCTAGCGGGGGTCACGATGTCAAGGCGAAGGAACGCCATGACCGTGACTTCGGTTCCGAACGTCACGGTCCTATCAGGTAACACCGATGCTTGCCGTTGTNCGAGTGTCGGGCTGGTAGCGTAATCGAATCCTGTACGCCCATTTAGCTTGCACAAGAGATTGGGGCTCCTTGCTGGCACGTCGGAAGCTTATCGCCCGGGCGGAGTGAGTCCCGGTAGGAGTGCTCTTGGATGTGGAATGCAGGTCAGCATGCCCCAGGCGAGCGATTTGATTTAGTTCGAACGTTGCCCGGCCGGCTGTGTGTTAGTGCTCGGTTGGCTGCAAGATCCTGCCACTACTGACCGATCGAGACGGACTTTTTCCCGAACTGCGNGGTCACACTGNACGGTCTCTGGCCACCTCCTTGCAACCAGAGTATAGGTACATAGCTACTTTCCCCCGTGCAATA
	RWR_2154_set2	TCGTTAAGCTTGCAGGCCCGCCGTCGCGTTTGTTTTGGAGATTCGACCGCTACAATGATCGATGCAATAGTGCTACACCGGGATGGTCCATAATCANCCGAATGTGACGTGTAGCAATTAACCATGCGGCCCGTGATGAGCCAGTCAAGAGCCCTGCGGTCCGTCTCTGATGCCGTCGATGGAAGATATACTGCTTTCCGACCACAACGCAGACTAGGTGAGGGGTCGCAAATTTTAACAGGCTCTTATATACTTAAATTAGTTCCTTGTCATGGGACCTCTAGNCCGTACCTTGGAATCCGGCACCTAGCAAGGGCAGTACCAGTGAGTCNAAGGAACAATATGACCGTGACTTTATGCTCGAACGTCCAGTTCCTATCAGGCGGCACCGATGCTTGCCGTTGCCCGAGGGCCGGGCTGGTGACGCCGTCGAAGCCTGTANAACCGTTCGGCTTTAGCAAGAGATTGGGGCTCCTTGCTGGCACGTTGGAAGCTTATCGCCTNAGTGGAGTGAATTTAGGTAGGAGTACTTTCAGATGTGGAATGCAGACCAGCATGCNATGAGCGAGCGATTTGATTTAGTTCGCGTGCCATCCGGTCGACTGTATGTTAATGCTCGGCCGGCCGCANAACCCTGCCGCTGCCGCTCAATTGAGACGGCCTTTTTACCGAACTGCAGAGCCACACCGCACGGTCTCTGGCCACCCCCTTGCAATCAGAGTATAGGTGAATGGTGACTTGCTCCCGTGCAGGA
	RWR_2245_set2	ACGTTAAGCTTGCAGGCCCGTTGTCGCGTTCGTTTTGGAGATTCGACCGCTGCAACGCCAAATATGACGACGCTACACCGGGACAGTCTCTAATAGCCCGCATGTGACGTGTATCNACCGACCATGCGGCCCGTGATGAGCCAGTCAAGAGCCCTGCGGTCCGTCTCTGATGCCGTNGATGGAAGATACACTGCCCCACGACCACAACATAGACCGGGTGGGGGGTCGCAAATTTCAACAGGCGTGCGGGGACTTAAATTAGTTCCTTGNCATGGGACCTCTAGGCCAGACCTTGGAATCCGGCACCTAGCGGGGGCAATACCAGTGANTCGAAGGAACGCCGTGACCGTGATTTCGTTTCCGANCGTCACGTCCCTATCAGGTGGCACCGCGGCTTGCCGTTGCCCGGGTGTCGGGCTGGTAGCGCAGTCGNAGCCTGTACGCCCATCTGGCTTTAGCAATAGATTGGAACTCCTTGCTGGCACTCCGGAAGCTTATCGCCCGAGTGGAGTGCGCCCCGGTAAGAGTACTTCTGGATGTGGAATGCAGACCAGCATGCCATGAGCGAGCAATTTGCCTTAGTTCGCACGCCACCTGGCCGGNCGNGTGTTAGTGCTCGGTTGGCTGCAAAACCCCGTAGCTGCTAACCGATCGAGACGGACTTTTTACCGAACTGCAGGGCCACATCACACGGTCTCTGGCCACCCCCTTGCAACCAGAGTATGGGTACATAGTGACTTGCTCTCGTGCAATG
	RWR_719_set2	TCTTGTGCCTGATTAACTGACCTTATTGGCCATTTTTANNGCNTGACCGATGCAACGCCAGGNATGGCGACTTCGAGTTAGAGCGGCTTCTAACAGCTTACATGGACCACATATAGGCCGATTGCGCATTTTACGACAGATTGTGCGATGTCCCTGCAGGAAACTCCTAAGANTAGTAATATGNACTGCACTGCCCCATTAACGCACCATCGCTTATACGGAAAGTCGTCGACCTCAGTGATTGTGCGGGTACTTAGATTAGTTCCCTGCTGCAAAGTTCTTAGGCCAGACCTTGGAACTTTTTGCTCATCAAGAGTCACGACGTCAGAGCAACGAGGAGCCGCTGAAACACTCGCGGTTNTTAGTAGCACTTTTAGATCGGATAATGCTGCTAACGATTGCTGTTTGGGGGCCAGTTGAACAGTATCATCGGATTTCATACGCNTGGTCGGCTTGCATAATGGCGCGAGGCCTTCCGTTGACGCGTCGGGGATCCCCCAATCGGGTGGAATACACCCCAACGAGGGGACCCCCGAATATGAGGGATGGGTCAGCCCAANCCGGACGGGCGATCCAACGCAATCCTCACGTTGCTCGGTCGGTTANGCGGCGACGTCCAACCGAATAAGAGATACTTCNGCTACCGACCGGTTGGAGCGACATCTTTCTTGCGTCGTGTGACCACATTGCGTGACATCCAGTAGCTTCCTAGCAGCCGAGATNCGAATACACGACTACTCTTCCCCGGGTGATA
	RWV_1129_set2	ACGTTAAGCTTGCAGGCCCGCTGTCTCGTTCGTTTTGGAGATTCGATCACTACAATGATCGATGCAATAGTGCTACACCGGGATGGTCTCTAATCGACCGAATGTGACGTGTAGCAATTAACCATTTGGCCCGTGATGAGCCAGTCAAGAGCCCTGCGGTCCGTCTCTGATGCCGTCGATGGAAGATATATTGCTTTCCGACCACAACGCCGACTAGGTGGGGGGTCGCAAATTTTAACAGGCTCGTATGTACTTGAATTAGTCCCTTGTCATGGAACCTCNAGGCCAGGCCTTGGAATCCGGCACCTAGCAAGGGCAATACCAGTGAATCGAAGGAACGCCATGACCGTGACTTCGTTTCCGAACGTCACGTCCCTATCAGGCGGCGCCGCGGCTTGCCGTTGCCCGGGGGTCGGGCTGGTAGCGTCATCGAAGCCTGTATAACCGTCCGGAGTTAGCAAGAGATTGGGGCTCCTTGCTGGCATTCCGGAAGCTTATCGCCCGAGCGGAGTGAGTCCCGGTAGGAGTACTCTNAGAGGTGGAAGGCAGACCGGCATGATATGAGCGAGCGATTCACCTTAGTTCGCACACCACCTGGTCGGCTGTGTATTAGTGCTCGGNCGGCTGCAAGACCCCGTAGCTGCTAACCGACCGAGACGGCCTTTTTACCGAACTGCAGGGTCACACCACACGGTCTCTGGCCACCCAAATGCAATCAGAGTATAGGTACATAATGACTTTTCCNCATGCAATG
	SAB_620_set2	TCGTTAAGTTTGCAGGCCCGCCGTCGCGTTTGCTTTGGAGATTCGATCGCTGTCGTGATCGATGCAATAGTGCTACACCGAGATAGTCTCTAATCAACCGAATGTGACGTGTAGCAATTAACCACGCATCCCGTGATGAGCCAGTCAAGAGATCTGCGGTCCGTCTCTGATGCCGTCGATGGGAGATATGTTGCCCCACGACCACAACACAACCTAGGTGGGGGGTCGCAAATTTTAACAGGCTCTTATATGCTTAAATTAGTTCTTTGTCATGGGACCCTTAGGCCGTGCCTTAGAATCCGGCACCTAGCAAGGGCAATACCAGTGAATCGAAGGAACAACATGACCGTGACTTTATGCTCGAACGTTCAGTCCCTATCAAGCGGCGCCGATGCTTGCCGTTGCCCGGGTGTCGGGCTGGTAGCGCCGTCGAAGCCTGTATAACCGTTTATAGTTAGCAATAGAGTGGGGCTCCTTGCTGGCACGTTGGGGGTTTATCGCCCGAGTGGAGTGAGCTTAGGTAAGAGTATTTCCAGAGGNGGAATGCAAACCAGCATGATATGAGCGAGCGATTTGATTCAGTTCGAGTGCCACCCAGCTAACTGTACGTTAGTNCTCGGCCGGCCGCAANACCCTGTAACTGCNACTCAATCGAGACGGCCTTGCCACCGAACTGCAGGGTCACACCGTACAGTCTTTGGTCGCCCCCTAGACATCAGAATATAGGTGAGCAATGACTTGTTCCCATGCAGGA
	SAB_622_set2	TCGTTAAGTTTGCANGCCCGCCGTCGCGTTTGCTTTGGAGATTCGATCGCTGTCGTGATCGATGCAATAGTGCTACACCGAGATAGTCTCTAATCAACCGAATGTGACGTGTAGNAATTAACCACGCATCCCGTGATGAGCCAGTCAAGAGATCTGCGGTCCGTCTCTGATGCCGTCGATGGAAGATATGTTGCCCCACGACCACAACACAACCTAGGTGGGGGGTCGCAAATTTTAACAGGCGTGTATGTGCTTAAATTAGTTCTTTGTCATGGGACCCTTAGGCCGTGTATCAGAATCCGGCACCTAGCAAGGGTCACGATGTCAAATCGANGGAACAACATGACCGTGACTTCGGTTCCGAACGTTCAGTCCCTATCAAGCGGCGCCGATGCTTGCCGTTNCCCGGGTGTCGGGCTGGTAGCGCCGTCGAAGCCTGTATAACCGTTTATAGTTAGCAATAGAGTGGGNCTCCTTGCTGGCACGTTGGGGGTTTATCGCCCGANTGGAGTGAGCCCCGGTAAGAGTATTTCCAGAGGNGGAATGCNAACCAGCATGATATGAGCGAGCGATTTGATTCAGTTNGAACGCCACCCAGCTAACTGTACGTTAGTGCTCGGCCGGCCGCAAAACCCTGTAACTGCNAACCAATCGAGACGGCCTTGCCACCGAACTGCAGGGNCACACCGTACAGTCTCTGGTCNCCCCCTAGACANCAGAATATAGGTACGCAACTACTTGTTCCCATGCAATA
	SAB_623_set2	TCGTTAAGTTTGNAGGCCCGCCGTCGCGTTTGCTTTGGAGATTCGATCGCTGTCGTGATCGATGCAATAGTGCTACACCGAGATAGTCTCTAATCAACCGAATGTGACGTGTAGCAANTAACCACGCATCCCGTGATGAGCCAGTCAAGAGATCTGCGGTCCGTCTCTGNTGCCGTCGATGGGAGATATGTTGCCCCACGACCACAACACAACCTAGGTGGGGGGTCGCAAATTTTAACAGGCTCTTATATGCTTAAATTAGTTCTTTGTCATGGGACCCTTAGGCCGTGCCTTAGAATCCGGCACCTAGTAAGGGCAATACCAGTGAATCGAAGGAACAACATGACCGTGACTTTNTGCTCGAACGTTCAGTCCCTATCAAGCGGCGCCGATGCTTGCCGTTGCCCGGGTGTCGGGCTGGTAGCGTAATCGAAGCCTGTATAACCGTTTATAGTTAGCAATAGATTGGGGCTCCTTGCTGGCACGTTGGGGGNTTATCGCCCGAGTGGAGTGAGCTTAGGTAAGAGTATTTCTAGAGGNGGAATGCANACCAGCATGATATGAGCGAGCGATTNGATTCAGTTCGAGTGCCACCCAGCTAACTGTACNTTAGTGCTCGGCCGGCCGCAAAACCCTGTNACTGTCGCTCAATCGAGACGGCCTTGCCACCGAACTGCAGGGNCACACCGTACAGTCTTTGGTCGCCCCCTAGACANCAGAATATAGGTGAGCAATNACTTTCTCCCATGCAGGA
	SAB_626_set2	ACGTTAAGTTTGCAGGCCCGCTGGCGCCTTTGCTTTGGAGATTCGATCACTACAATGATCGATGCAATAGTGCTACACCGGGATGGTCTCTAATCGACCGAATGTGACGTGTATCAATTAACCACGCGGCCCGTGATGAGCCAGTCAAGAGCCCTGCGGTCCGTCTCTGATGCCGTCGATGGAAGATGCATGGCTTTCCGACCACAACACCGACNAGGTGGGGGGTNGCAAATTTTAACAGGCGTGTATGTACTTAAATTAGTTCTTTGTCATGGGANCTCTAGGCCGTGTATCAGAATCCGGCACCTAGTAAGGGTCACGATGTCAAATCGAAGGAACAACATGACCGTGACTTCGGTTCCGGGCGTTCAGTCCCTATCAAGCGGCGCCGATGCTTGCCGTTGCCCGGGTGCCGGGCTGGTAGCGCCGTCGAAGCCTGTATAACCGTTTGGAGTTAGCAAGAGATTGGGGCTCCTTGCTGGCACGTTGAAAGCTTATCGCCCGAGTGGAGTGAGTCCCGGTAAGAGTGCTTCTGGAGGTGGAATGCAGACCAGCATGCCATGAGCGAGCACGTTGATTTAGTTCGCACGCCACCTAGCTAACTGTACGTTAGTGCTCGNTTGGCCGCAAAACNCTGTAGCTGCTAACCAATTGAGATAGCCTTGCCCCCGAACTGCAGGGTCACACCACACGGTCTCTGGCCACCCCCTTGCAATCAGAGTATAGGTACNTAACTACCTGTTCCCATGTAATA
	SAB_629_set2	ACGTTAAGTTTGCAGGCCCGCTGGCGCCTTTGCTTTGGAGATTCGATCACTACAATGATCGATGCAATAGTGCTACACCGGGATGGTCTCTAATCGACCGAATGTGACGTGTATCAATTAACCACGCGGCCCGTGATGAGCCAGTCAAGAGCCCTGCGGTCCGTCTCTGATGCCGTCGATGGAAGATGCATGGCTTTCCGACCACAACACCGACTAGGTGGGGGGTCGCAAATTTTAACAGGCGTGTATGTACTTAAATTAGTTCTTTGTCATGGGACCTCTAGGCCGTNNATCAGAATCCGGCACCTAGTAAGGGTCACGATGTCAAATCGAAGGAACAACATGACCGTGACTTCGGTTCCGGGCGTTCAGTCCCTATCAAGCGGCGCCGATGCTTGCCGTTGCCCGGGTGCCGGGCTGGTAGCGCCGTCGAAGCCTGTATAACCGTTTGGAGTTAGCAAGAGATTGGGGCTCCTTGCTGGCACGTNGAAAGCTTATCGCCCGAGTGGAGTGAGTCCCGGTAAGAGTGCTTCTGGAGGTGGAATGCAGACCAGCATGCCATGAGCGAGCACGTTGATTTAGTTCGCACGCCACCTAGCTAACTGTACGTTAGTGCTCGGTTGGCCGCAAAACCCTGTAGCTGCTAACCAATTGAGANAGCCTTGCCCCCGAACTGCAGGGTCACACCACACGGTCTCTGGCCACCCCCTTGCAATCAGAGTATAGGTACNTAACTACCTGTTCCCATGTAATA
	SAB_630_set2	TCTTTAAGTTTGCAGGCCCGCTGGCGCCTTTGCTTTGGAGATTCGATCACTACAATGATCGATGCAATAGTGCTACACCGGGATGGTCTCTAATCGACCGAATGTGACGTGTATCAACTAACCACGCGGCCCGTGATGAGCCAGTCAAGAGCTCTGCGGTCCGTCTCTGATGCCGTCGATGGGAGATATGTGGCTTTCCGACCACAACACAACCTAGGTGGGGGGTCGCAAATTTTAACAGGCGTGTATGTACTTAAATTAGTTCTTTGTCATGGGACCTCTAGGCCGTGTATCAGAATCCGGCACCTAGCAAGGATCACGATGTCANATTGAAGGAACAACATGGCCGTGACTTCGGTTCCGGGCGTTCAGTCCCTATCAAGCGGCGCCGATGCTTGCCGTTGCCCGGGGGTCGGGCTGGTAGCGCCGTCGAAGCCTGTATAACCGTCCGTAGTTAGCAAGAGATTGGAACTCCTTGCTGGCACGTTGGAAGCTTATCGCCCGAGTGGAGTGAGTCCCGGTAGGAGTGCTTCCAGAGGNGGAATGCAGACCAGCATGCCATGAGCGAGCACGTTGCTTTAGTTCGAACGCCACCTAGCTAACTGCATGTTAGTGCTCGGCCGGCCGCAAAACNCTGTAACTGCTAACCAATCGAGATAGCCTTGCCCCCGAACTGCAGGGTCACACCATACAGTCTCTGGCCACCCCCTTGCAATCAGAGTATAGGTACNTAACTACCTGTTCTCATGCAATA
	SAB_659_set2	ACGTTAAGTTTGCAGGCCCGCCGTCGCGTTTGCTTTGGAGATTCGACCGCTACAATGATCGATGCAATAGTGCTACACCGAGATGGTCTCTAANCAACCGAATGTGACGTGCAGCAATTAACCATGCGGCCCGTGATGAGCCAGTCAAGAGCCCTGCGGTCCGTCTCTGATGCCGTCGATGGAAGATATGTGGCTTTCCGAACACAACGTCGACTAGGTGGGGGGTCGCAAATTTTAACAGGCGTGTATGTACTTAAATTAGTTNTTTGTCATGGGACCTCTAGGCCGTGCCTTGGAATCCGGCACCTAGTAAGGATCACGATGTCAAATTGAAGGAACAACATGACCGTGACTTCGGTTCCGGGCGTTCAGTCCCTATCAAGTAACACCGATGCTTGCCGTTGCCCGGGTGTCGGGCTGGTAGCGTAATCGAAGCCTGTATAACCGTTTATAGTTAGCAAGAGATTGGGGCTCCTTGCTGGCACGTTGGAAGCTTATCGCCCGANTGGAGTGAGCCCCGGTAGGAGTGCTTCTGGAGGTGGAATGCAGACCAGCATGCCATGAGCGAGCACTTTGATTTAGTTCGAACGCCACCCAGCTAACTGCATGTTAGTGCTCGGTTGGCCGCAAAACCCTGTAACTGCTAACCAATCGAGACGGCCTTTTTACCGAACTGCAGGGTCACACCGTACGGTCTCTGGCCACCCCCTTGCAATTAGAGTATAGGTACNTAACTACCTTCTCCCATGCAATA
	SAB_686_set2	ACGTTAAGTTTGCAGGCCCGCTGGCGCCTTTGCTTTGGAGATTCGATCACTACAATGATCGATGCAATAGTGCTACACCGGGATGGTCTCTAATCGACCGAATGTGACGTGTATCAATTAACCACGCGGCCCGTGATGAGCCAGTCAAGAGCCCTGCGGTCCGTCTCTGATGCCGTCGATGGAAGANGCATGGCTTNCCGACCACAACACCGACTAGGTNGGGGGTCGCAAATTTTAACAGGCTCTTATATACTTAAATTAGTTCTTTGTCATGGGACCTCTAGGCCGTGTATCAGAATCCGGCACCNAGTAAGGGCAGTACCAGTGAATCGAAGGAACAACATGACCGTGACTTTATGCTCGGGCGTTCAGTCCCTATCAAGCGGCGCCGATGCTTGCCGTTGCCCGGGTGCCGGGCTGGTAGCGCCGTCGAAGCCTGTATAACCGTTTGGAGTTAGCAAGAGATTGGGGCTCCTTGCTGGCACGTNGGAAGCTTATCGCCCGAGTGGAGTGAGTTTAGGTAAGAGTGCTTCTGGAGGTGGAATGCAGACCAGCATGCCATGAGCGAGCACGTTGATTTAGTTCGCGTGCCACCTAGCTAACTGTACGTTAGTGCTCGGTTGGCCGCAAAACCCTGTAGCTGCTACTCAATTGAGATAGCCTTGCCCCCGAACTGCAGGGTCACACCACACGGTCTCTGGCCACCCCCTTGCAATCAGAGTATAGGTGANTAATGACCTGTTCCCATGTAGGA
	SAB_712_set2	ACTTTAAGTTTGCAGACCCGCCGTCTCGTTTGCTTTGGAGATTCGATCACTGTCGTGATCGATGCAATAGTGCTACACCGAGATAGTCTCTAATCAACCGAATGTGACGTGTATCAACTAACCACGCGGCCCGTGATGAGCCAGTCAANAGATCTGCGGTCCGTCTCTGATGCCGTCGATGGAAGATATGTGGCTTTCCGACCACAACACAACCTAGGCGGGGGGTCGCAAATTTCAACAGGCTCGTATGTGCTTAAATTAGTTCTTTGTCATGGGACCTCTAGGCCGTGCCTTAGAATCCGGCACCTAGTAAGGGTCACGATGTCAAGTCGACGGAACGCCGTGGCCGTGACTGCGGTTCCGGGCGTTCAGTCCCNATTAAGTAACNCNGATGCTTGCCGTTGCCTGGNGGTCGGGCTGGTAGCATAATCGAAGCCTGTATAACCGTTCGTAGTTAGCAATAGATTGGGGCTCCTTGCTGGCACGTCGGGGGTTTATCGCCCGAGTGGAGTGAGCCCCGGTAGGAGTGNTTNTGGCGGNGGAATGCAAACNANCATGCCATGAGCGAGCACTTTGATTCAGTTCGAACGCCACCCAGCCGACTGTGCGTTAGTGCTCGGTTGGCCGCAAAACCCTGTAACTGCTAACCGNTCGAGACGGACTTGCCCCCGAACTGCAGGGTCACACCGTACGGTCTCTGNCCACCCCCTAGACATCAGAGTATAGGTGAGCAACTACNTTCTCCCATGCAATA
	SAB_713_set2	ACTTGAAGTTTGTAGACCCGCCGGCTCCGTCGCTTTGGAGATTCGATCACTACAATGATCGATGCANTAGTGCTACACCGGGATGGTCTCTAATCAACCGAATGTGACGTGCATCAACTAACCACGCGGCCCGTGATGAGCCAGTCAANAGCCCTGCGGTCCGTCTCTGATGCCGTCGATGGAAGATATACTGCTTTCCGACCACAACACAACCTAGGCGGGGGGTCGCAAATTTCAACAGGCTCGTATGTACTTAAATTAGTTCCTTGTCATGGGACCTCTAGGCCAGGCCTTAGAATCCGGCACCTAGTAAGGGTCACGATGTCAAGTCGACGGAACGCCGTGGCCGTGACTGCGGTTCCGAACGTCACGTCCNNATNAAGTAACACNGATGCTTGCCGTTNCCTAGNGGTCGGGCTGGTAGCATAATCGAATCCTGTATAACCGTCCGGAGTTAGCAAGAGATTGGAACTCCTTGCTGGCACGTCGGGGGTTTATCGCCCGAGTGGAGTGAGCCCCGGTAGGAGTACCTCTGGCGGTGGAATGCAGACNAGCATGCCATGAGCGAGTACGTTGCTTCAGTTCGAACGCCACCTAGCCGACTGTGTGTTAGTGCTCGGTTGGCTGCAAAATCCNGCCACTNCTAACCGNTCGAGATAGACTNGCCACCGAACTGCGGGGCCANACTGTACGGTCTCTGNCCACCCCCTTGCAATTAGAGTATAGATAAATAACTACTTTCTCTCATGTAATA
	SCAM80cm_set2	TCGTTAGGCTTGCAGGCCCGCCGGCGTCTTCGTTTTGGANATTCGACCGCTGCAACGCCAAATATGACGACGCTACACCGAGATAGTCTCTAATCGACCGAATGTGACGTGTAGCAATTAACNATGCGGCCCGTGATGAGCCAGTAAATGTCCCTGCGGTCCGTCTCTGATGCCGTCGATGGAAGATATACTGCTTTCCGACCACAACGCAAATTAGGTGAGGGGTCGCAAATTTTAACAGGCTCTTATATACTTAAATTAGTTCCTTGTCATGGGACCTCTAGGCCGTACCTNGGAATCCGGCACCTAGCAAGGGCAGTACCAGTGAATCGAAGGAACAATATGACCGTGACTTTATGCTCGAACGTTCAGTCCCTATCGGGCGGCACCGATGCCGATTGTTGCCCGGGTGTCGGTTTNGTGATGCCGTCGAAGCTCATATAACCATTTGGAGTTAGCAATAGATTGGGGCCCCCCGCTGGCACGTTGGAAGCTTATCAATTGGGCGGAGTGCATTTAAACGGGAGTACTTTCAGAGGCGAGGGACAGACCAGCATGCCATGAGCGAGCGATCCAATTCAGCTAGCGTGCCATCCGGTCGACTGTATGGCGATGCCCAACCGACCACGAAACCCTGTAGCTGCCGCTCAATTGAAACGGCCTTTTTACCGAACTGCAGAGCCACACCGCATGACATCTAGTAGCCCCCTTGCAATCAGAGTATAGGTGAATGGTGACTTGCTCCCATGCGGGA
	SEA_15_set2	ACTTGTGCCATGTTAGCTGGCCGTATTGGCCATGGNTACTGCGCAACCGATACNACACCAAGCATGGCGACTTCGAGTTAGAGCNACCTCTAGCAGCCCACCCGGACAGTGCGTNGGCCGATCGCTCATTTTACGACAGATTGTGCAGTGTCCCTGCGGGCAACTCTCACGAATAGTAGCATGGACCGCACTGCCCCACGAACGTAAAGTCGCTTATACGGAAAACAATCGATCTCAGTNGTTGTGCGGGGGTTTGAGTTAGGTTCTTGTTGCGAAGTCCTCAGGCCAGATATCGGAATCCGNCACCTATCAAAGGTCACGACGTCAGGTCGAANGAGAGCCGCTGAAACACTCTCGGTTCTGAGTAGCACTGTTAGGCTGGGTAATGCTACGAACGATTGCTGCCCAAAGACTGGTTGGGTAGCGTCAGTAGGTCTCATCCGNATGTTCGGCTCGCNTCATAGCTCAAGGCCTTCCGCTAGAGTGTCGGGGATCCCCAGATCAGGTAGCGTACACTCCAACGAAAGGACCCCCGACGGTAAGGGATAAGTTGGTATGATATAGGTGAATGATCCAATTCNGTCCTCACGCCACTCGGCCGGTTATGCGGCGACGTCCAANCGAATACGCGATATCGCCGTTACCGACCGGCTAAGGCGAACTCGCCCNCGCGCCGTGGGGCCACANTGCGTGACATCTAATAGCTCCCTAGCAGCCGGGACCCGGATACANGACTACTTGTCCCTGTGCGGGA
	SEA_5_set2	ACTTGTGCNAGGTTGACCGGCCGTNTTGGCCATTTTTACTGCGCANCCGCTACAACACNAAGCATGGCGACTTCGAGTTAGAGCGGCTCATAGCAGCCCACCCGGACAGTGTNTAGGCNGATCACTCAGCCCGTGACAGATTGTGCAGTGTCCCTGCGGGAAACTCTTNNTGCCATCAATATGGACCGCACTGTCCCATTAACGTACCGTCGACCGGACGGAAAACAATCGCTCTCAGTGATCGTGCGGGGATTTGAATTAGGTTCCCGCTGCAAAGTTTCTAGGTCAGACCTTGGAATCCTTTGCTCATCAAAGGTCACGACGTCAAATCGACAGGGAGCCGCTGAAACACTCGCGGTTCTTAGCGTCACTGTTAGGCTGGGCGGCACTGCGGATGGTCATTNCCTAAANACTAATTGAATAGCATCAGCGGGGCTTGTCCGCATGGCCGGCTCGCNTCATAGCTCAGAACTCTCCTTCAAAGTGCCAAGAATCCCCAGATCAGGTAGCAGACACTCCGACGAGGAGATCCCCGACGGCAGAGGGCAAACTGTCCCGATATAGGTTGATGATTCANCTCGGCCAGCACGCCACTCGGCCGGTTATGCGGCGACGTCCAANCGAATACACGATCTTGCCGCGACCGACTGGCTGAGGCGAAATCTTTATCGCGCCGTGTGGCCACACTGCGTGACAGCTNATAGCTCCCTAGCAGCTGAGACCCGGGTACGCGACTACTCGTCCNCGGGCGGGG
	SELIAN_97_set2	ACTTTAAGTTTGCAGGCCCGCCGGCGCCTTCGCTTTGGAGATTCGATCACTGTCGTGATCGATGCAATAGTGCTACACCGAGATAGTCTCTAGCAGCTTACCCAGACCGTGTATCAATTAACCACGCGGCCCGTGATGAGCCAGTCAAGAGATTTGCGGTCCGTCTCTGATGCCGTCGATGGGAGATATACTGCTTTCCGACCACAACGTCGACCGGGTGGGGGGTCGCAAATTTCAACAGGCGTGCGNGTANTTAAATTAGTTCCTTATCATGGGACCTCTAGGCCAGGCCTTGGANNCCGGCACCTAGCGGGGGTCACGATGTCAAATCGAAGGAACAATGTGGCCGTGACTTCGGTTCCGAACGTCACGTCCCTATCAAGTGGCGCCGNTGCTTGCCGTGACCCGGGGGTCGGGCTGGTGACGCCATCGAAGCCTGTACGCCCGTCCGGAGTTAGCAAGAGATTGGAACTCCTTGCTGGCACGTCGGAAGCTTATCGCCCGAGTGGAGTGAGCCNCGGTAAGAGTACTTCTGGAGGTGGAATGCAGACCAGCATGCCATGAGCGAGCACTTTGCTTTAGTTCGAACGCCATCTAGCCGACTGTGTGTTAGTGCTCGGTTGGCTGCAAAACCCTGTAACTGCTAACCGATCGAGANAGCCTTGCCACCGAACTGCAGAGCCACACCGTACGGTCTCTGGCCACCCCCTAGACACCAGAGTATAGGTACATAGCTAATTTTCCTCATGCAATA
	SER_125_set2	ACTTGTGCCTGGTTAGCTGACCGTATCGGCCATTTTTACGACGCAACCGATGCAGCACCAAGCATGGCGACGTCGAGTTAGAACAACCTCGGGCAGCTTACCCGGACAGCGTGTNGGCCGGCCGCGCAGTTTACGACAGATTGGGCAATGTCCCGTAAAGAAGNTCTCACNAATAGTAGCATGGACCGCACTGTCCCACGCAAGTACCATCGCTCGGACAAAAAGTCGTCGATCTCGGTGATTGTGCGGGTACCTAGATGGGTTCCCTGCTGCAAAGTTTCTAAGCCAGACCTTGGAATTTTTTGCTCGTTAAGAGTCACGACGTCAGAGCGCAAAAGAGCCGCTGAAACACTCGCGGTTCTGAGTAGCACTGTTAGATCGGACGGCACCGCGACCGATTGCTGCCCAAGGACCANNTGNACAGTGCCATTNGGGTTCATCCGCCTGGTCGGCTCGCATCATAGCGCAAGGTNTTCCGTTGAAGCGTCGGAAGCCCCCCAATCAGGTAACGTGCACTCCAACGAGAAGATCTTCGACTATAAGGGATGGGTCAGCCCAATATAGGTTAGTGATCCAATTCAGTCCTCACGCCACTCNGTCGGTTGTGCGGCGACGCCCAACNAGATACGCAATACCGCCGCGACTAATNGGTTGGAGCGAACTCTTTCTCGAGTCGCGTGGCCACCCTGCGTGACCTCTAATAGCTTCCTAGCCGCCAGGATCCGGATACACGACTAATTTCCCCCGGGCAGGA
	SER_128_set2	ACTTGTGCCTGGTTAGCTGACCGTATTGGCCATTTTTACGACGCAACCGATGCAGCACCAAACATGACGACGTCGAGTTAGANCAACCTCGGGCAGCTTACCCGGACAGCGTGTNGGCCGGCCGCGCAGTTTACGACAGATTGGGCAATGTCCCGTAAAGCAACTCTCACGAATAGNAGCATGGACCGCACGTTCCCACGCAAGTACCATCGCTCGTACAAAAAGTCGTCGATCTCGGTGATTGTGCGGGTACCTAGATGGGTTCCCTGCTGCAAAGTCCTTAAGCCAGACCTTGGAATTTTTTGCTCGTTAAGAGTCACGACGTCAGAGCGCAGAAGAGCCGCTGAAACACTCGCGGTTCTGGATAGCACTGTTAGATCGGACGGCACCGCGACCGATTGCTGCCCAAGGACCAGNNGGGCAGTGCCATTAGGGTTCATCCGCCTGGTCGGCTCGCATCATAGCGCAAGGTCTTCCGTTGGAGCGTCGGAAGCCCNCAAATCAGGTAACATACACTCCAACGAGAGGATCTTCGACTATAAGGGATGGGTCAGCCCAATATAGGTTAGTGATCCAATTCAGTCCTCACGCCACTCGGTCGGTTGNGCGGCGACGCCCAACNAAATACGCAATACCGCCGCGACTAATTGGTTGGAGCGNACTCTTTCTCGAGCCGCGTGGCCACCCTGCGTGACATCTAATAGCTTCCTAGCCGCCAGGATCCGGAGACACGANTAATTTCCCCCGTGCGGGA
	SER_16_set2	TCTTGTGCCAGGTTAAGTGACCGTATCGGCCATTTCTACGACGTAACCNCTGCAGCACCAAGCATGGCGACGTCGAGTNAGAACAATTTCGGGCAGCTTACCCGGACAGCGTATNGGCCGGTTGCGCATCCCACGACAGATTGGGCGGTGTCCCGGCAAGAAACTCTCACGAATAGTAGCATGGACCGCACGTTCCCACGCAAGTACCGTCGCTCGTACAAGGGGTCGTCGATCTCAGTGATTGTGCGGGTATCCGGACGGAGCTCCCGCTGCAAAGTTCTTAAGCTAGNCCTTGGAACNTTTTGCTCATCAAGAGTCACGACGTCAGANCAACGAAGAGCCGCTGAAACACTCGCGGTTCTGGATAGCACTGTTAGATCGGANAGTGCCGNGACCGATTACTGCCTAAGGGCCAGNTTNACAGTATCGTCGNGTTTCATCCGCCTGGTCGGCTCGCATCCTGACTCGAGGTNTTCCGTTGACACGTCAGGGATCCCCCAATTAAGTGGAATNCACTCCAACGAGAGGACCTTTAACTATGAGGGATAAGTCGGCCCAATATAGATTGATGATCCAATTCAATCCTCACGCCACTCGGTCGGTTGTGCGGCGACGCCCAACCGGATACGCANTCCCGCCGCGACNAATTGGTTGGAGCGACCTNTTTCTNGAGTCGCGTGACCACATTGCGTAACCTCCAATAGCTTCCTAACCGCTGGGATCCGAAGACGCGGCTAATCTTTCCCNGTTAGGA
	SER_176_set2	TCTTGTGCCAGGTTAGGCGACCGTATTGGCCATTTCTACGACGTAACCGCTGCANCGCCAAACATGATAACTTCGAGTTAGAACAATCCAGGGTAGCTTACCCGGACCACATGTAGGCCGATTACGCAGTTTACGACAGATTGGGCGGTGTCCCGGCAATCAGCTCTCACGAATAGTAGCATGGACCGCACTGCCCCACGAAAGTGCCGCCGACTAGACAAAAAGTCGTCGATCTCAGTGATTGTGCGGGTACCCGGACGGGTTTCCTGCTGCAAAGTCTCNGGGCCAGACCTTGGAACTTTTTGCTCATCAAAGGTCACGACGTCAGAGCGACAAAGAGCCGCTGAAACACTCTCGGTTCTNAGTAGCANTTTTAGNCTAAATGGCGCTGCGGACGATTGCTGTNTAGGGACTAATTGNACAGTGTCATCGGGGTTCATCCGCCTGGTCGGCTTGCATCATAGCGCAAGGCCTTCCGTTGAAGCGTCGGGGATCCCCAAATTAAGTGGAGTACACTCCAACGAGGGGATCTTTAAATATAGGGGACGGACTNTCCCAATATGGGTGAATGANCCAATGCGGTCAGCACGTTGCTCGGTCGGTTATGCGGCGACACCCAACCGAATACGAGATACCGCCGNGACCGACTGGTTGGAGCGACCTCTTTCTCGCGCCGCGTGGCCGTANTGCGTGACATCTAACAGCTTCCTAACCGCCGNGATCCGAGTACACGACTACTTTCCCCCGGGTGGGA
	SER_30_set2	TCTTGTGCCTGGTTAGCTGGCCGTATCGGCCATTTCTACGACGCAACNGATGCAGCACCAAACATGACGACGTCGAGTNAGAACAACCTCGGGCAGCNTACNCGGACAGCGTGTNGGCCGGCCGCGCAGTTTACGACAGATTGGGCGGTGTCCCTGCGAGCAACTCTCACGAATAGTAGCATGGACCGCACGTTCCCACGAAAGTACCATCGCTCGTACAAAAAACAATCGATCTCGGTGATTGTGCGGGTACCTAGATGGGGCCCCTGCTGCAAAGTCTCTAGGCCAGGCCTTGGAATTTTTTGCTCGTCAAGAGTCACGACGTCAGATCGAANAAGAGCCGCTGAAACACTCGCGGTTCTGGATAGCACTGTTAGATCGGACGGCACTGCGAACGATTGCTGCCCAAGGACCAANTGGGCAGTGTCATTAGGTTTCATCCGCCTGGTCGGCTCGCATCATAGCGCAAGGCCTTCCGTTGGAGTGTCGGGGATCCCCAAATCAAGTAGCGTACACTCCAACGAGAAGATCCTTAAATATAAGGGACGGGTCATCCCAATATAGGTTAGTGATCCAATTCGGTCCTCACGCCACTCGGTCGGTTATGCGGCGACGTCCAACCAGATACGCAATACCGCCGCGACCGATTGGCTGGAGCGAACTCTTTCTCGAGCCGCGTNGCCACACTGCGTGACCTCTAGTAGCTTCCTAGNCGCCAGGATCCGGAGACACGACTAATTTTCCCCGTGCAGGA
	SER_48_set2	ACTTGTGCCTGGTTAGCTGACCGTATTGGCCATTTTTACTGCTTGACCGATACAACGCCAGGCATGACGACTTCGAGTTAGAGCGACCTCGGGCAGCTTACCCGGACAGCGTGTNGGCCGATCGCGCAGCCCACGACAGATTGGGCGGTNTCCCGGCAGGCAACTCCCACGANTAGTAGCATGNACCGCACGGTCCCACGAACGTACCATCGCCTATACAAAAAGTCGTCGATCTCGGTGATTGTGCGGGTATCTGAATGGGTTCCCCGTTGCAAAGTCCTCAGGTCAGACCTTGGAATCCTTTGCTCGTTAAGAGTCACGACGTCAGAGCGACAAAACGCCGCTGAAACACTCGCGGTTCTGGACGTCACTGTTAGANCGGATAACACTGCGGACGATTGCTGCCTAAGGACCAGNTGGACAGTGCCATTAGGTNTCATACGCCTGNTCGGCTCGCATCATAGCTCAAGGCCTTCCGTTGGAGTGTCGGAAGCCCCCCAATCAAGTGGAGTACACCCCAACGAGAGGATCCTCGAATACAAGGGACAAGTCAGTATAATATAGGTGAATGATCCAACGCGGCCCTCACGCCACCCGGTCGGTTATGCGGCGACGTCTAACNAAATACGCAATACTGCCGCGACTAACCGGCTAGAGCGACAGCGCCCCCGAGTCGTGTGGCCACACTGCGTGACATCTAGTAGCTTCCTAGCAGCTGGGATCCGGATACGCGACTACTTTCCACCGTGTGATA
	SER_82_set2	ACTTGTGCCTGGTTGGCTGACCGTATTGGCCATTTCTACGACGCAACCGATACAACACCAAACATGNCGACGTCGAGTTAGAACGACTTCTAACAGCTTACATGGACAGCGTATNGGCCGATCGCGCAGCCCGTACCAGATTGGGCAATGTCCCGTAAGGAAGCTCTCACGAATAGTAGCATGGACCGCACGGTCCCACGAAAGTACCATCGCTTATACGAAAAATCGTCGCTCTCGGTGATTGTGCGGGTACCTAGATGGGTTCCCTGCTGCAAAGTTCTTGGGCCAGGCCTTGGAATTTTTTGCTCGTCAAAGGTCACGACGTCAGAGCACCAAAACGCCGCTGAAACACTCGCGGTTCTGGATAGCACTGTTAGATCGGACGGCACCGAGAACGATTGCTGTNTGAGGGCCAANTGGACAGTGTCATTGGGGTTCACACGCCTGGTCGNCTCGCACCCTGGCGTGGGGTCTTCCGTTGGCACGTCAGAAGCCCCCAAATTAGGTGGAGTGCACTCCAACGAGAAGATCTTCGACTATANGGGACGGGTCAGCCCAATATAGATGAATGANCCAATGCAATCCGCACGTTGCTCGGCCGGTNGTGCGGCGACGTCCAANCAAATACGCAGTACCGCCGCTACCGATTGGTTGAAGCGACCNCTTTACCGAGCCGCGTGGCCACACTGCGTGACATCCAATAGCTTCCTAGCAGCCGGGATCCGGNGACACGACTAATCGTCCCTGTGCGGGA
	SUG_131_set2	TCGTTAAGCTTGCAGGCCCGCCGTCTCGTTCGTTTTGGAGATTCGATCACTACAATGATCGATGCAATAGTGCTACACCGAGATGGTCTCTAATCANCCGAATGTGACGTGTNGCAATTAACCATNCGGCCCGTGATGAGCCAGTCAAGAGCCNTGCGGTCCGTCTCTGATGCCGTCGATGGAAGATATACTGTCCCACGAACACAACACCGACCGTACGAGGGGTCGCAAATTTTAACAGGCTCTTATATACTTAANTTAGTTCCTTGTCATGGGACCTCTAGGCTAGGCCTTGGAATCCGGCACNTAGCAAGGGTCACGACGTCAAGTCGAAGGAACGCCATGACCGTGACTTCGGTTCCGAACGTCCAGTCCCTATCAAGTAACACCGATGCCGGCCGTTGCCCGGGGGCCGGGCTGGTAGCGCCGTCGAAGCCTGTATAACCATTCGGAGCGCACAAGAGATTGGGGTCTTTTGCTGGCATGTCGGAAGCTTATCGCCTGAGTGGAGTGCACTCAGGTAGGAGTACTTTCAGCGGCGGAATGCAGACCAGCACGCCATGGGCGAGCACTNTGATTTAGTTCGCACGCCACCCAGCCGGCTGTGTGTTANTGCTCGGCCGGCTGCACAACCCTGTAGCTGCTAATCGACTGNGACGGACTTGCCNTCGCACTGCAGGGCCACACCGCACGGTCTCTGGCCACCTCCTTGCAATCAGAGTATAGGGGAATAACTAATTGTTCCCATGCAGGA
	TO_set2	AATTGTGCCATNNTGACTGACCGTATTGGCCATTGTTACTGCTTGACCGAGGCAGCACCAAACATGACGACGTCGAGTTAGAACAACCCATAANCAACCGAATGTGAAGTGCGTAGGCCGATTACGCGGTTTACGCCNGATTGGGCAANAGACTTGCGGTCCGCTCCCACGAATAGTAGCATGGACCGCACTGCCCCATTAACGTAACACAACTTAGGCGGNAAGTCGCAAACCTCAGTGATTTNTTATATGCTTAAGTTAGTTCCTCGCTGCAAAGTTCTCGGGCCAGGCACCGGAATCCGGCACCTATCGGAGGTCNCGACGTCAAGGCGAAGGGGCGCCGCTGAAACACTCTTATGCTTGGGCAGCACTTCTAGATCAAGCGGCGCCAAGGCTTGTCGCTGTTTGGGGACCGGTTGGGTAGTACCATTNAATTTCATATAACCGTTCGGCTTGCACAATAGCGCAGAACCTTCCGCCAGCACTTCAAGGGTTCACAGATCGAGTGGAGTACACTTAGACGAAAGTATTCTTGGATGCAGGGGACAAGTTGGCATGCTCCGGGTGAACACTCCAATTCAGTCCGCACGTTGCTCGGCCGGTTATGCGGCGGTGCCTAGTTGAATGAAAGATCCCGCCATTACTACTCGGTTAAAACGGCATCGCCATCGNGTCATGGGGCCATACTGCATGACNTCTAGCCANTTCCTAGCCGTCGAAGCCCGGATGANCGGCTGCCTTTCACTNTTTGGGA
	TU_set2	TCTTGTGCCTGATAGGCCGGCCGTATTGGCCATTTCTACGACGTAACTGAGACAACGCCAGGTATGACGACTTCGAGTTAGAGCGGCTTCTAACAGCTTACATGGACCACACGTAGGCCGATCACGCGTNTTACAACAGATTGTGCGGTAGACCTGCGGTCCGCTCCTGATGCCATCGATGGGAAATGCACTGCTTTACGAACNCAACATCGCTTAGGNGGAAAGTCGTCGACCTCAACAGGCGTGCGGGTACCTGGATTAGTTCNTTGCCATGGGACCTCTAGGCTAGATACCGGAATCCGTTAACCAGTAGGGGTCACGACGTCAAATCGACAGAACGCCGCTGAAACACTCGCGGTTCCGAATAGCACTTCTAGGCTGGGTAGTGCTGATGATTGCCATTGCCCGGGGGCTAAGCTGATAGCGCCGTCGGGTCCTGCACGCCCGGCCGGCTTGCATAATGGCGCAGAACTCCTTGCTGACGCNTCGGGGATCCCCCGACCAAGTAGCATGCACCCCGGTAAGAGTATCTCCGAAGATGGAATGCANACNGGTCCGATATGGGTTAATGAGTTGCTTCNGTCCGAACACCACTCGGCCGGTTATGCGGCGGTGCTCGGCCGGATGCAAGATACTGCCACTGCTGACTGGTCGAGACGAAATCTTTCCNGCGTCGTGTGACCACATTGTGTGATATCTGATAGTTCCCTAACAGCTGAAGTATGGATACGCGACTGCCTGTTCTCGTGCAATA
	UBR_92_25_set2	TNTTGTGNCTTGTTAACTGGCCGTCTTGGCCATTTTTACGNCNTACCCGATGCAACGCCAAACATGGCGACGTCGAGTTAGAGCGGTTCATAATAGCCCACATGGACCGCNTGTAGGCCGATTACGCGTTTTACACCAGATTGTGCAATAGATTTGCGATCCACTTTCNATGCCATCAATNNGGACCGCACTTCCCCACGAACGTAAAGTCGCCCGGGTGGGGGACAATCGCCCGCAGTGATCGTGCGGGGATCTGAATTAGGTTCCCGCTGCGAAGTTCTTAGGCCAGACATCGGANTCCTTTGCTTATCAGAGGTCACGACGTCAAATCAACGGAACGCCGCNGAAGCACTCTCGGTTCTGAGTGGCACTTCCCTACTGGGTGGTGCCGCGGACGGNTNTTGCCTAGGGGCCAGGCTGGCAGCATCGTTGGGTTTCACACGCCTGTTCGGATTGAACAAGGAATCAAGGTCTTTTNTCGACGCGCCGAAAACTCCCCGACCAGGTAGCGGACACTCCAACGAGAGTACTCTCGGAGATAGGGGACAAGTCGGCATGCTCTGAGTGGATACTCCAATTCAGTCCGCACACCANCCGACCGGTTNTGCGGCGGTGTTTGGCCGGATGCAAAATCCCGCCGCTACCGACTGATTAAAACGGAAGCGCCCTCGAGCCANGGGGNCATATTGCGTGACATCTAGCCGTTCCCTTGCAGCTGNAGTCCGGATACGCGGCTGATTGTTCCTGTGNAGNA
	Urugezi_set2	TCGTGAAGTTTGTNGGCCCACCTTCGCGGTCGTTTTGGAGATTCGATCACTGTCGTGATCGATGCAATAGTGCTACACCGAGATAGTCTCTAATCAACCGAATGTGACGTGTAGCAATTAACCATGCGGCCCGTGATGAGCCAGTCAAGAGATTTGCAGTCCGTCTCTGATGCCGTCGATGGAAGATATACTGCTTTCCGAACANAACGTCGACTAGGTGGGGGGTCGCAAATTTTAACAGGCTCTTATATACTTAAATTAGTTCCTTGTCATGGAACCTCTAGGCCAGGCCTTGGAATCCGGCACCTAGCAAGGGCAATACCAGTGAGGCGAAGGAACGCCATGACCGTGACTTTATGCTCGAACGTCACGTCCCTATCAAGCGGCGCCGATGCTTGCCGTTGCCCGGGTGTCGGGCTGGTAGCGTCATCGAATCCTGTATAACCATTTGGAGTTAGCAAGAGATTGGGGCTCCTTGCTGGCACGTTGGAAGCTTATCGCCCGAGTGGAGTGCGCTTAGNTANGAGTACTTTCGGAGGTGGAATGCAGACCAGCATGANATGAGCGAGCACTTTGATTTAGTTCGAGTGCCACCCAGTCGACTGTATGTTAATGCTCGGCCGGCTGCAAAATCCTGCCACTACTACTCAATCGAGACGGCCTTGCCACCGAACTGCGGGGCCACACTGTACGGTCTTTGGCCACCTCCTAGACATCAGAGTATAGGTGAATAATGAATTTTCCCCATGCAGGA
	VAX_1_set2	ACTTGTGCNTGANTAACTGACCGTATCGGCCGTTTTTACGACGCAACCGCTGCAACGCCAGGTATGGCGACTTCGAGTTAGAGCGGCNCAGGGCAGCTTACCCAGACAACATATNGGCCGGCCGCGCAGCCCACACCAGATTGGGCAATGTCCCGTAAAGCCGCTCTCACGANTAGTAGCATGGACCGCACTGTCCCATTAACGTACCGCAAACCGGACGGAAAGTCGTCGATCTCGGTGATTGTGCGGGTACCCAAATGANGTTCCTGTTGCAAAGTTCTTAGGCTAGACCTTGGAACTTTTTGCTTATCAGAGGTCACGACGTCAGAGCACCGGGGAGCCGCTGAAACACTCGCGGTTCCGAATAGCACTGTTAGATCGGGTGGCGCTGCGAACGATTGCTGCCTAAGGGCCANTTGGACAGTATCATCGAAGTTCATCCGCCTGGTCGGCTTGCATCATGGCTTGGGGCCTTCCGTTGGCGCGTCGGGGGTCCCCAAATCAGGTAACATGCACTCCAACGAGAGGATCCCNGAAGACGAGGGATGGGTCGGCCCAATATGGATGNGTGATCCAANNCAACCCTCACGCCACTCGGTCGGTTATGCGGCGACGTCCAACNAGATACGAGATACNTCCGCGACCGATTGGTTGGAGCGACATCTTTCNTGCGCCGCGTGACCACCNTGCGTGACCTCCAGCAGCTTCCTNGCAGCCAGGATCCGAATACATGACTAATCTCCCCCGTGCAGGA
	VAX_2_set2	TCTTGTGCCTGATTAACCGACCTTATTGGCCGTTTCTACGACGCAACCGAGACAACGCCAAGCATGACGACTTCGAGTTAGAGCGATTCATAGCAGCTTACCCAGACAACATATNGGCCGGTTGCTCNTCCCACACCAGATTGGGCGGTGTCCCGTAAGTCCGCTCTCACGAATAGTAGCATGGACCGCACTGTCCCATTAACGTACCGTCGACCGGACAAAAAGNAGTCGCCCTCGGTGATTGTGCGGGTGTCCGAACTGGGTTCCTGTTGCAAAGTCCCTGAGCTAGACCTTGGAATCCTTTGCCTATTAGGGGTCACGANGTCAGGGCAAAAGGGAGCCGCTGAAACACTCGNGGTTCTGNATAGCACTGTTAGACTAAGCGGCACTGCGAACGANTACTGCCTAAGGGCCAAGCTGGCAGCACAAGTAAAGTTCATACGCCTGTTCGGCTTGCATCATGGCTTGGGGCCTTCCGTTGGAGCGCCAGGGGTCCCCCGACTAAGTAACATGCACCCCAACGAGAAGATCCTCGAAGATAAGGGACAAACCGGCATGATATGGATGGATGATCCAACTCAATCCGCACGCCACTCGATCGGTTATGCGGCGATGTTCGGCCGGATAAAAGATACTTCCGCGACTAACTGGTTGAAGCGACATCGCCCTCGCGTCGCGGGACCACCCTGCGTGACATCCAGCAGTTTCCTAACAGCCGGAGCCCGAGTACGCGACTAATCTCTCCCGTGTAATA
	VAX_3_set2	ACTTGTGCCAGGTTAGGTGACCGTANNGGCCANTTTTACGACGCAACCGCTGCAACGCCAGGTATGGCGACTTCGAGTTNGAGCGACCTCGGGCAGCTTACCCAGACAGCGTATNGGCNGGCCGCGCAGTTTACGACAGATTGGGCGGTGTCCNGTAAAGANACTCTCACGAATAGTNGCATGGACCGCACNTTCCCACGCAAGTACCGCAAATCGTACNNAAAGTCGTCGATCTCGGTGATTGTGCGNGTACCTGAATGGGGCTCCTGCTGCAAAGTCCTTAAGCCAGGCCTTGGAATCCTTTGCTNATTAAAGGNCACGACGTCAGAGCACAGGAGAGCCGCTGAANCACTCGCGGTTNTGGATAGCACTGTTAGATCGGGNGGCGCTGCNAACGATTGCTGCCCAAGNGCCAGTNGGGCAGTNCCATTAGNGTTNNTCCGCCTGGTCNGCTTGCATCATGGCTCGAGGCCTNCCGTTGGAGCGTCGGAAGCCCCNAAATCAAGTAACATACACCNCAACGAGAGNATCCTCGANNATGAGGGNTGGGTCGGCCCAATATGGATNAGTGATCCAATTCAATCCGCACGCCACTCGGTCGGTTATGCGNCGACGTCCAANCANATACGAGATNCCTCCGCGACTAACTGGTTGGAGCGNCCTCTTTCTCGCGCCGCGNGACCACCNTGCGTGACNTCCAGTAGCTTCNTAGCAGNCAGGATCCGAGNACACGNCTAATCTCCCCCNTGCNATA
	VAX_4_set2	ACTTGTGCCTGATTAAGTGACCGTANCGGCCATTTTTACGACGCAACCGCTACAACGCCAGGTATGACGACTTCGAGTTNGAGCGGCTCATAGCAGCNTACCCAGACCACATATNGGCNGGCCGCGCGGCCCACACCAGATTGGGCAATGTCCNGTAAAGAAACTCTCACNAATAGTNGCATGGACCGCACNGTCCCACGCNAGTGCCGCAACCNGGGTAAAAAGTCGTCGATCTCGGTGNTTGTGCGNGTACTTGGATGAGGTTCCTGTTGCAAAGTCTCTAGGCTAGACCTTGGAACTTTTTGCTNGTTAAGGGNCACGACGTCAGAGCAACAAAGAGCCGCTGAANNACTCGCGGTTNTGAATAGCACTGTTAGGCTGGANGGCGCTGCNAACGATTGCTNCCTAAGNGCCAATTTGGCAGTNCNAGTAGNGCTNATCCGCCTGGNCNGCTTGCATCCTGGCTTGGGGTCTNCCGTTGGCACGTCGGGGGTCCCNCAATTAGGTAACAGGCACCNCAACGAGAGGACCCTCGAAGACGAGGGNTGGGTCGGCCCAATATGGATNGGTGATCCAATTCAACCCTCACGCCACTCGGTCGGTTATGCGNCGACGTCCAANCAGATAAGAGATCTCTCCGCGACTAACTGGTTGGAGCGNCATCTTTCNTGCGTCGCGNGACCACCNTGCGTAACCGCCAGCAGCTTCNTNGCAGNCAGAGTCCGAANACACGACTAATCTCCCCCNTGCAATA
	VAX_5_set2	ACTTGTGCCTGGNTGAGTGACCGTATCGGCCGTTTTTACGACGCAACNGCTACAACGCCAGGTATGACGACTTCGAGTTAGAGCGATTCATAGCAGCTTACCCAGACAACATATNGGCCGGCCGCGCAGCCCACACCAGATTGGGCAATGTCCCGTAAGGAAACTCTCACGAATAGTAGCATGGACCGCACTGCCCCACGCACGTGNCGCAAATCGGGTGAAAAGTCGTCGATCTCGGTGATTGTGCGGGTACTTGAATGAGGTTCCTGTTGCAAAGTCTCTAGGCTAGACCTTGGAATCCTTTGCTTGTTAAGGGTCACGACGTCAGAGCACCAAAGAGCCGCTGAAACACTCGCGGTTCCGAATAGCACTGNTAGATCGGATGGCGCCGCGAACGATTGCTGCCTGAGGGCCAANTGGGCAGTACCATTAGGGCTCACCCGCNTGGTCGGCTCGCACCATGGCTTGGGGTCTTCCGTTGGCATGTCGGGGGTCCCCAAATTAGGTAACATGCACCCCAACGAGAGGATCTTCGACNACGAGGGATGGGTCGGCCCAATATGGATGGGTGATCCAATTCAACCCGCACGCCACTCGATCGGTTGTGCGGCGNCGTCCAANCAGCTAAGCAATCTCGCCGCTACTAACTGACTGGAGCGACCTCTTTCTTGCGCCGCGTGGCNACANTGCGTAACCTCCAGCAGCTTCCTAGCAGCCAGGACCCGAGTACATGACTAATCTCCCCCATGCAATA
	VTT_923_set2	TCGTTAAGCTTGNAGGCCCGCCGTCGCGNTTGTTTTGGAGATTCGACNGCTACAACGCTCGATGCAATAGTGCTACACCGAGATAGTCTCTAATCAACCGAATGTGACGTGTATCGGCCGACCATGTGGCCCGTGATGAGCCAGTCAAGAGCCCTGCGGTCCGTCTCTGATGCCGTCGATGGAAGATATACTGCTTTCCGAACACAACACCGACTAGGTGGGGGGTCGCAAATTTTAACAGGCTCTTATATACTTAANTTAGTTCCTTATCATGGAACCTCTAGGCCGTGCCTTGGAATCCGGCACCTAGCGAGGGCAGTACCAGTGAATCGAAGGAACAACATGGCCGTGATTTTATGCTCGAACGTTCAGTCCCTATCAAGCGGCGCCGATGCTTGCCGTGACCCGGGTGTCGGGCTNGTAGCGTCATCGAAGCCTGTATAACCGTCTGGAGTTAGCAAGAGATTGGAACTCCTTGCTGGCACGTCGAAAGCTTATCGCCCGAGTGGAGTGAGCTTAGGTAGGAGTACTTCCAGAGGTGGAATGCAGACCAGCATGCCATGAGCGAGCGAGTTGCTTTAGTTCGCGTGCCACCTAGCTAGCTGTGTNTTAGTGCTCGGCCGGCCGCAAAACCCTGTAGCTGNTACTCGATTGAGACGGCCTTTTTACCGAACTGCAGGGCCACACCGCACGGTCTCTGGCCACCCCCTTGCAATCAGAGTATAGGTGAATAATGACTTGTCCTCATGCAGGA
	Widusa_set2	ACTTGAGCCATATTGACTGGCCGTCTTGGCCACGGTTACTGCGCAACCGAGGCANCACCAAGCATGGCGACGTCGAGTTAGAGCGACCTCTAATCGACCGAATGNGAAGCGTGTAGGCCGATCACTCGTCCCGTNACAGATTGTGCAGGAGATTTGCGATCCACTCTCNATGCCATCAATNNGNACCGCACTGCCCCATTAACGCAAAGTAANCCGGGTGGGAAGTCGCAAATCTCAGTGATCGTGCGGGTACCCGAACGGAGCTCTCGCTGCAAAGTTCTTGGATCAGACCTTGGANCTTGTCAACTAGCGGAGGTCACGATGTCAAGTCGACAGGACGCCGCTGAAACACTCGCGGTTCTGAANAGCACTTCCCTACTAAGCGGCATCGAGGCTTGTTATTGTTTAGGGGCCAATTGGGTAGTATCATTGAATTNCATATACCCGTTCGGCNTGAACCATGAATCAAAACTCCCCTCCAACACTCTAAGAACCNCCAGATCAAGTAGCGTACACTCCAACGGGAGTATTCTTGGANGCAGGGGACAAGTCAGCACGCCCCGAGTTAANACTCCAATTCAGTTCGAACATTGCTCGGCCGGTTGTGCGGCGATGCCTAATTGAATGCAAAATCCNGCCACTACTAACTGATCAAAACGGCATCTTTATCGAGTCACGGGGCCACATTGTATGACATCTAGCCACTTCCTAGCAGTCGAAGTCCGGATACGCGGCTGATTTTCCCCATGCGATG
	AB1_36_set3	TCTTGNGCCTGNNTAACNGACCGTATTNGCCATTTNTACTGCTTGNCCGATACAACACCAAGNNNGGCNACNTNGAGTTNGANCGATCNATAANNGCCNACCCGGNCNACANATCNGCCGNCNGCGCNNTTNGTNACAGNTTGTGCAGNAGCTTGTCAGGANNCTCCCACGAANAGTNATATGNACCGCACTGNCCCACGAACGTACCGCCNACTATACAAAAAACAGTCGNTCGCAGTGNTTGTGCGGGGNCTTGANCTGAGNTCCNGCNGNAAAGTTCNTAGGCCAGACCCNNGAATNCTTTGNTNNTCAAGAGTCACGATATCAGAGCAACAGNGAGCCGNNGAAACACTCGCGGTTCCGAATGNNACTGTTAGATCGGNTANCACCGCGACCGGTTACTGCCTAAGGACCAANTTAACNGCATAATCGGGGTTCACCCGCNNGTTCGGCTTTNGNCCNGGCTNGGGGNNCCCCGTTGAAGCGNCGGGANTCCCCCNATTGNGTGGAGNACACCCCAACGAGAGNACCCCCGAAGATAGGGGANANGCCGGTATANTCTGGGCNGATGATNNANTTCAGTCCTCANGTTGCCCGATCGGTTNNGCGGCGACGCTTAACCGGCTNCAAGATCCCGCCGCGACTANCTGGTTGAGGCGAANTCGCCCNCGCGTCGNGGGGCCNCNTTGCGTAACAGCNANCAGCNNNNNNNNNNNNNNNNNNNNNNNNNNNNNNNNNNNNNNNNNNNNNNNNN
	ACOS_Red_set3	TCGATAGGTTTGCAGGCCGGTTGGCGTCTNTGCTTTGGAGATTCGATCACTGCAACGCCAANNANGACGACGTCGAGTTAGAGCAGTCTCTAGCAGNTTACCTAGACCGTGTATCAATTAACNACGCGGCCCNTGACAGATTGGGCAAGAGCCCTGCGGTCCGTCTCTGATGCCGTCGATGGAANANATNTTGCTTTCCGACNACAACACCGACTAGGTGGGGGACAATCGCTTGTAACAGGCGTGCGGGTGTTTAAATTAGTTCTTCATCATGGGNCCTCTAGGCCAGGCCTTAAGGTCCGGCACCTAGTAAGGATCACGATGTCAAGTTGAAGGAACAATGTGACCGTGACTTCGGTTCCGAACGTTCAGNCCCTATCAAGCGGCGCCGATGCNNATTGTGACCCGGGTGTCGGNTTGGTGATGTAATCGAAGCTCATACGCCCATTTATAGTTAGCAAGAGATTGGAACTCCCCTCTGGCACGTTGGAAGCCCCCAAATCGAGTGGAGTGAGTCCCAACGNGAGTGCTTTCAGAGGTGGGGGACGNACCGGCATGATATGAGCGAGCACTNCAATTTAGTTCGAACACCATCCAGTTAANCGCATNGCGGTGCCCAACCGACTGCGANNCCCTGTAACTGTCGACCAATCGAAATAGCCTTGCCACCGAGTCACAGAGTCACACCATATGACANNTAGCCACNNNNNNNNNNNNNNNNNNNNNNNNNNNNNNNNNNNNNNNNNNNNNNNNN
	AFR_7081_set3	ACGATANGCTTGCAGGCTCGNTGGCGCNTTNGTTTTGGAGATTCGATCNCTNNNNTGATCGATGCAATAGTGCTACACCGNGATNGTCNNTAATCANCCNAANGTGACGTGTATCNGCCGACCACGCGGCCCGTGATGAGCCAGTCAANAGCCCTGCGGTCCGTCTCTGATGCCGTCGATGGNAGATATGTTGCNNTCCGACCACAACACNGACCGGGTGGGGGGTCGCAAATTTCAACAGGCTCTTATATACTTAAATTAGTTCNTTGTCATGGGACCTCTAGGCCGTGCCTTGGAATCCGGCACCTAGCNGGGACAGTACCAGTGAATTGAAGGAACAACNTGGCCGTGATTTTATGNTCGAACGTNCNGTCCCTATCANGNAACACCGCGGCTTGCCGTTGCCCGGGTGCCGGGCTGGTAGCGNANTCGAAGCCTGTANANCCGTCTGTCTTTAGCAAGAGATTGGAACTCCTTGCTGGCACGTNGGAAGCTTATCGCCCGAGTGGAGTGNGCNTAGGTAAGAGTANTTCCNGATGTGGAATGCAGGTCAGCNNGCCATGAGCGAGCNNNTTGCNTTAGTTCGCGNGCCACCNGGTNNGCNGCGTGTTAGTGCTCGGTNGGCCNCAAAACCCCGTANCTGNNNCTCGATCGAGACGGCCTTNNNACCGAACTGCAGGGTCACACCACANGGTCTCTGGCCACNNNNNNNNNNNNNNNNNNNNNNNNNNNNNNNNNNNNNNNNNNNNNNNNN
	AFR_7082_set3	ACGATAAGTTTGCAGGCCCGTTGGCGCCTTTGCTTTGGAGATTCGATCACTGTCGTGATCGATGCAATAGTGCTACACCGAGATAGTCTCTAATCAACCGAATGTGACGTGTATCAATTAACCACGCGGCCCGTGATGAGCCAGTAAAGAGCCCTGCGGTCCGTCTCTGATGCCGTCGATGGGAGATGCACTGCTTTCCGACCACAACGTCGACTAGGTGGGGGGTCGCAAATTTTAACAGGCTCTTATATACTTAAATTAGTTCCTTGTCATGGGACCTCTAGGCCAGGCCTTGGAATCCGGCACCTAGCGGGGGCAGTACCAGTGAATCGAAGGAACGCTATGACCGTGACTTTATGCTCGAACGTCACGTCCCTATCAAGCGGCGCCGATGCTTGCCGTTGCCCGGGTGTCGGGCTGGTGACGTCATCGAAGCCTGTATAACCATCTGGAGTTAGCAAGAGATTGGAACTCCTTGCTGGCACGTTGAAAGCTTATCGCCCGGGCGGAGTGCGCTTAGGTAGGAGTACTTCTGGAGGTGGAATGCAGACCAGCATGCCATGAGCGAGCACGTTGCTTTAGTTCGCGTGCCATCTAGCCGGCCGTATGTTAGTGCTCGNTCGGCTGCAAAACCCTGTAGCTGCTACTCAATTGAGATAGCCTTGCCACCGAACTGCAGAGCCACACCACACGGTCTNTGGCCACNNNNNNNNNNNNNNNNNNNNNNNNNNNNNNNNNNNNNNNNNNNNNNNNN
	AFR_702_r2_set3	ACGATAAGCTTGCAGGCCCGCCGGCGCGTTTGTTTTGGAGATTCGATCACTGTCGTGATNGATGCAATAGTGCTACACCGAGATAGTCTCTAATCAACCGAATGTGACGTGTAGCAATTAACCATGCGGCCCGTGATGAGCCAGTCAAGAGCCCTGCGGTCCGTCTCTGATGCCGTCGATGGAAGATGCACTGCTTTNCGAACACAACGTCGACTAGGTGGGGGGTCGCAAATTTTAACAGGCTCTTATATACCTAAATTAGTTCCTTGTCATGGAACCTCTAGGCCAGGCCTTGGAATCCGGCACCTAGCAGGGGCAGTACCAGTGAATCGAAGGAACAACGTGACCGTGACTTTATGCTCGAACGTCCCGTCCCTATCAAGTAACACCGATGCTTGCCGTTGCCCGGGTGTCGGGCNGGTAGCGCCGTCGAAGCCTGTATAACCGTCTAGAGTTAGCAAGAGATTGGAACTCCTTGCTGGCACGTTGGAAGCTTATCGCCCGAGTGGAGTGAACTTAGGTAGGAGTACTTTTGGAGGTGGAATGCAGACCAGCATGATATGAGCGAGCACGTTGCTTTAGTTCGAGTGCCACCTAGCTGACTGTATGTTAGTGCTCGGTTGGCTGCAAAATCCTGCCACGGTCGCTCAATCGAGACGGCCTTTTTACCGAACTGCAGGGCCACACCGTACGGTCTCTGGCCACNNNNNNNNNNNNNNNNNNNNNNNNNNNNNNNNNNNNNNNNNNNNNNNNN
	Akaryose_set3	ACTTGAGCCATATTGGCTGACCGTATCGGCCATTGTTACTGCTTGACTGANGTAACACCAAACNTGATAACGTCGAGTTAGAGCGATTTCGAGTNGCCCACCTAGACCGCGCGTAGGCCGATTACGCNTTTTACGCCAGATTGTGCGGTGTCTTTGCGAGCNACTCCNACNACCAGTAATATGGACCGCNCTTCNCCACGAACGCAAAGTCGCCTATACGGAAAGTCATCGCCCTCAGTGATTGTGCGGGTGCTTGGACGGNGCNCTCGCTGCNAAGTTCTCGGGCTAGACCTTGGAATCCTGCACCTATTAGAAGTCACGACGTCAAGGCGAAGGGGAGCCGCTGAAACACTCTCGGTTCNGAACGTCNCTTCTAGGCTGGGCGGCACTAAGGCCGGTCGCTGTTCGGGGGCCGGGNGGGTAGCGTAATTAAATTTCATACGCCTGTNNGGCTTGCACAAGAGCTCAGAANTCTTTNCTAGCACGTCGGGAACTCACAGANCGGGTAGCGGACACTCCGACGAAAGNATTTTTGGATGCAAAGGACANGTCGGTATGCTCNGGGTTAACACTNCACTTCAGTCNGCACGTTGCTCGGCCGGTTNTGTGGCGGTNCTTGGNNGGCTACAAGATCCTGCCATTGCTAACNGGTTAAGACGGCATCGCCCTCGCGTCACGNGNCCANATTGNATAACATCTGGCCGTNNNNNNNNNNNNNNNNNNNNNNNNNNNNNNNNNNNNNNNNNNNNNNNNN
	Amahunja_set3	TCTTNTGNCTGATTGGCTGACCGTATTGGCCACTGCTACTGCGCAACTGANNTNNCACCAAACATAATAACGTCGAGTTAGAGCAACTCATAATAGNTTACCTAGACCGCGCATAGGCCGATTACGCNTTTTACNCCAGATTGTGCAGNAGATTTGCGATCCGCTCCTAATGCCAGTAATATGGACCGCACGTCTTTATGAACGTACAATCGCCTAGGCGGGGGACAATCGCCCTCGGTGAGCGTGCGGGTGCCTGGATTAGGTTCTTGCTGCGAAGTCCTCAGGCTAGGCATCGAAATCCTTTGACTNGCAGAGGCCACGACGTCGAAGCGAAAGGACGCCGCTGAAACACTCGTNTTCTTTGATGTCACTTCTAGATCGGACGGCACCGAGGACGATCGCTGCCCGGGGGCCGGNTTGGTAGCGTCATCGAANTTCATCNGCCCGTCCGGANCTCACCCGGAAGTGGAATCTTTTNTCAGANCGTCAAGGGTTCCCCGATCAGGTGGAGGACNCTCCGACGAGANTATTTCCGACGGTAAGGGACANGTCAGTATGCTCCGGACGGACACTNCACTTCAGTCNGCACGCCACTCGGNCGGTTGTGCAGTGATNCCTAACCNACTGCGAGGTCTTGCCGCGGCCGACNNATTAAGACGGCAGCGCCACCNAGCCGCGGGGCCGCACTGCGTAACAGCCAGCCATNNNNNNNNNNNNNNNNNNNNNNNNNNNNNNNNNNNNNNNNNNNNNNNNN
	Amarelo_set3	TCTATAAGCTTGCAGGCCCGCCGGCTCCTTTGTTTTGGAGATTCGACCGCTGTCGTGATCGATGCAATAGTGCTACNCCGNGATAGTCCATNGCAGNTTANCTAGACCGTGTATAGGCCGANCACGCGGCCCGTGACAGATTGGGCAAGAGCCCTGCGGTCCGTCTCTGNTGCCGTCGATGGANGATGCACTGCCTTCTGAACGCAACACCGACCGGGTGGGGGACAATCACTTTCAACAGGCGTTCGGATACTTGAATTAGTTCCTTGCCATGGGACCTCTAGGCCNGGCATNAAGATNCGGCACCTAGCGGGGGCAGTACCAGTGAATCGAAGGAACAACACTGAAGCACTCTTATGCTCGAACGTCCCGTCCCTATCAAGCGGCGCCGATGCTTGCCATTGCCCGGGTGCCGGGCTGGTAGCGCNATCGAAGCCTGTACGCCCATCTGGAGTGCACAAGAGATTGGAACTCCTTGCTGGCACGTCGGAAGCTTATCGCCCGNGTGGAGTGAGCTTAGGTAAGNGTACTCCCANAGGTGGAATGCAGACCAGCATGCCATAGGCNAACACGTTGCTTTAGNCCGCGTGCCACCTGGCTAGCTGTGTGTTAGTGCTCGGCCGGCTGCAAGACCCTGCCGCTGTCGCTNGATTGAGANGGCCTTTTTACCGAACTGCAGGGCCACACCGCACGGTCTCTGGCCACNNNNNNNNNNNNNNNNNNNNNNNNNNNNNNNNNNNNNNNNNNNNNNNNN
	Amendoin_set3	ACGATAAGCTTGCAGGCTCGCTGGCGCCTTCGTTTTGGAGATTCGATCACTGTCGTGATCGATGCAATAGTGCTACACCGAGATAGTCCATAATCANCCGAACGTGACGTGTATCGGCCGACCACGCGGCCCGTGATGAGCCAGTCAATAGCCCTGCGGTCCGTCTCTGATGCCGTCGATGGAAGATATGTTGCTTTCCGACCACAACACAGACCGGGTGGGGGGTCGCAAATTTCAACAGGCTCTTATATACTTNANTTAGTTCTTTGTCATGGGACCTCTAGGCCGTGCNTTGGAATCCGGCACCTAGCAGGGACAGTACCAGTGAATTGAAGGAACAACGTGGCCGTGNTTTTATGCTCGAACGTTNAGTCCCTATCAGGTAACACCGCGGCTTGCCGTTGCCCGGGTGCCGGGCTGGTAGCGTAATCGAAGCCTGTNTAACCGTCTGTCTTTAGCAAGAGATTGGAACTCCTTGCTGGCACGTCGGAAGCNTATCGCCCGAGTGGAGTGAGCTTAGGTAAGAGTACTTCCGGATGTGGAATGCAGGTCAGCCCGCCATGAGCGAGCGAGTTGCTTTAGTTCGCGTGCCACCTGGTTAGCTGCGTGTTAGTGCTCGGNCGGCCACAAAACCCCGTAGCTGTCGCTCGATCGAGACGGCCTTTTTACCGAACTGCAGGGTCACACCACACGGTCTCTGGCCACNNNNNNNNNNNNNNNNNNNNNNNNNNNNNNNNNNNNNNNNNNNNNNNNN
	AND_101_set3	ACGATAAGCTTGCAGGCTCGCTGGCGCCTTCGNTTTGGAGATTCGATCACTGTCGTGATCGATGCAATAGTGCTACACCGAGATAGTCCATNATCANCCGAACGTGACGTGTATCGGCCGACCACGCGGCCCGTGATGAGCCAGTCAATAGCCCTGCGGTCCGTCTCTGATGCCGTCNATNGANGATATGTTGCNNTCCGACCACAACACAGACCGGGTGGGGGGTCGCAAATTTNAACAGGCTCTTATATACTTAANTTAGTTCTTTGTCATGGGACCTCTAGGCCGTGCCTTGGAATCCGGCACCTAGCAGGGACAGTACCAGTGAATTGAAGGAACAACGTGGCCGTGATTTTATGCTCGAACGTTCAGTCCCNATCAGGTAACACCGCGGCNTGCCGTTGCCCGGGTGCCGGGCTGGTAGCGTAATCGAAGCCTGTATAACCGTCTGTCTTTAGCAAGAGATTGGAACTCCTTGCTGGCACGTCGGAAGCTTNTNGCCCGAGTGGAGTGAGCTTAGGTAAGAGTACTTCCGGATGTGGAATGCAGGTCAGCCCGCCATGAGCGAGCGAGTTGCTTTAGTTCGNGTGCCACCTGGTTAGCTGCGTGTTAGTGCTCGGNCGGCCACAAAACCCCGTAGCTGTCGCTCGATCGAGACGGCCTTTTTACCGAACTGCAGGGTCACACCANACGGTCTCTGGCCACNNNNNNNNNNNNNNNNNNNNNNNNNNNNNNNNNNNNNNNNNNNNNNNNN
	AND_102_set3	ACGATNACCTTNCAGGCCCGCCGTCTCGTCCGTTTTTGAGNTTCGATCACTACANTGNTCNATGCNATAGTGCTACNCCGGGATGNTCTCTGNTAGCCCNCACGTGACNTNTNTNAACCGACCATGCGNCCCGNNATGAGCCAGTCAAGAGCCCTGCGGTCNGTCTCTGATGCCGTCGATGGGAGATATATTGCCCCACGAACACAACATCNACCGGGTGGGGGGTCGCAANTTGCAACAGGCGTGCGGGGACTTNAATTAGTTCCTTGTCATGGGACCTCTAGGCCAGACCTTGGAATCCGGCACCTANCNAGGGCAGTACCAGTGAATCGAAGGAACGCCATGACCGTGNTTTCGTTNCCGAACGTCACGTCCCTATCAGGCGGCGCCGAGGCTTGCCGTTGCNCGGGGGNCGGGCTGGTAGCGTNATCGAANCCTGTACGCCCGTCCGGCTTTAGCAAGAGATTGGAATTCCTTGCTGGCATTCCGGAAGCTTATCGCCCGGGNGGAGTGCGCCCCGGTNNGAGTACTCNNANANGTGGAATGCAGACNAGCANGNTATGNGNGAGCGATTTGCCTNAGTTCGCANGCCACCTGGTCGGNTGTGTGTTAGTGCTCGGNCNGCTGCAAGACCCCGTANCTGCTAACCGACTGAGACGGCCTCTTTACCGAACTGCANGGNCACACCGCACGGTCTCTGNCCACNNNNNNNNNNNNNNNNNNNNNNNNNNNNNNNNNNNNNNNNNNNNNNNNN
	AND_620_set3	ACGATAAGCTTGCAGGCTCGCTGGCGCCTTCGTTTTGGANATTCGATCACTGTCGNGATCGATGCAATAGTGCTACNCCGAGATAGNCCATAATCANCCGAACNTNACGTGTNTCGGCCGACCACGCGGCCCGTGATGAGNCAGTCAATNGCCCTGCGGTCNGNCTCNGATGCCGTCGATGGANGATATGTTGCTTTCCGACCACAACACAGACCGGGTGGGGGGTCGCAAATTTCAACAGGCTCNTATATACTTNANTTAGTTCTTTGTCATGGGACCTCTAGGCCGTGCNTTGGAATCCGGCACCTNGCAGGGACAGTACCAGTGAATTGAAGGAACAACGTGGCCGTGATTTTATGCTCGAACGTNCNGTCCCTATCAGGTAACACCGCGGCTTGCCGTTNCCCGGGTGCCGGGCTGGTAGCGNAATCGAAGCCTGTATAACCGTCTGTCTTTAGCAAGAGATTGGAACTCCTTGCTGGCACGTCGGAAGCTTATCGCCCGAGTGGAGTGAGCTTAGGTANGAGTACTTCCGGANGTGGAATGCAGGTCAGCCCGCCATGAGCGAGCGAGTTGCTTTAGTTCGCNTGCCACCTGGTTAGCTNCGTGTTANTGCTCGGNCGGCCANAAAACCCCGTAGCTGTCGCTCGATCGAGACGGCCTTTTTACCGAACTGCAGGGTCACACCANACGGTCTCTGNCCACNNNNNNNNNNNNNNNNNNNNNNNNNNNNNNNNNNNNNNNNNNNNNNNNN
	Awash_1_set3	ACTTGTGCCTGGTTGANNGACCGTATTGGCCNTTTCTANNACGTNCCCGATACAACGCCAGNTNTGACGANTTCGAGTTAGANNGGCTTCTNACAGCTTACACGGACCACNTNTCGGCCNGCCGCGCNNCCCNCNANAGATTGTGCANTNTCCCGNANGTCCACCTTCACGAANAGTAGCANGNNCCGCNCGTNCCCATTAAAGTANCGTCGCTCGTNCGGAAANTCGTCGATCTCAGTGATTGTGNGGGTATCTGAGTGAGGTTCCCGTTGCAAAGTTTCTNGGCTAGNCCTNGGANTCCTNTGCNCNTCAAGGNTCACGANNTCAGAGCGCCAGAGAGNCGCTGAAACNCTCGCNGTTCNTGATGNCNCTGTCCTACTGGGCGGCACCGCTAACGANTGCTGCCTAAGGGCNAANTTGGCAGTANCAGCGGGTCTCACCCGCCTGNCNGGNTTGANNAANGGCTTGGGGTCTTCCGTTGACGNGTCAGAAGCCCCCCANTCAGGTAACNGACACCCCAACGNGANNATTCNCGANNATAANGGANANACCATCCCNATATGAGCGGGTGATNCACCGNAATCCGCACACCANCCGGTCGNTTNTGCGGCGATGTCCAATCGAATACNAANTATTGCCGCGACCGACCGATTGGAGCGGCATCTNTCTCGAGTNGTGTGACCANCCTGNNTGACNGNCAGTAGNNNNNNNNNNNNNNNNNNNNNNNNNNNNNNNNNNNNNNNNNNNNNNNNNN
	Ayenew_1_set3	ANTTNNGNCTTNNTGGGTGACCNTANTGGNCNNTTTTNNNNCNCNACCGNNGCANCGNTNNNNNNNANGANNTNGNGNNNGAGCNNNCCANNNNNGCNNACNNANANNNTGCGTAGNCCNGCNANGCGNCCCGNNANAGNNNNNGCGNNAGACTGNANGGCNNNNCNNNCGNNNANTNANNNGNNCCNCNNNNCCCCNNTAANGNANNGCNNCCNNNNTGGAANNNAATCGNNCTCNNTNGTTGNNNGNNNACNNNANNTAGTNNCTCNNNGCNANGTNNNNANGTCANATANNNNAANNNGNCANNNNTCNNAGGNCNCGNCNTCANGGCGNNGGGGCNCCGNNNNAACNCNNTNNGTTCNGNANNNNANGTCTANGNNAAGTNATNCNNNGNCTGGNCGNTNCNCNGGGACNGGNTTNGTAGTGCNANTAANNNTTGNNCGNCCGNCCGGNNNTNNNNANAGANNANANCTCTCCNNNNNCNNTNCAAGGGTTNNCCGNTCGNNTAGCNNNCNCTNNGNCGNANNNNTTNNCGNNGNNNAAGNGNNNGTCGNNATNCNCTGGGNNNGCNCTNCNNNNNAGNCCNCNCNCCNCTCGGTNGNTTNNGNGGNGGTACNTNGNCGAATGCAANATCCCGCCNNTANTAANNNGTTNNNANGNNNTTGCCCNCNNGTCACGGGNCCGNNNTGCATNANNTCNNNCCATNNNNNNNNNNNNNNNNNNNNNNNNNNNNNNNNNNNNNNNNNNNNNNNNN
	Ayenew_2_set3	AATTGTGCCTTATTGGGTGACCTTATTGGTCATTTTTACTGCGCAACCGCTGCAACGCTAGATATGACGACGTCGNGTTAGAGCANCCCAGGGTAGCCCACCTAGACAATGCGTAGGCCGGCTACGCGGCCCGTGACAGATTGGGCGGNAGNCTGTAAGGCCACTCCCACGAATAGTAATATGGACCGCACTGCCCCATTAACGTAAAGCAACCTATATGGAAAACAATCGCCCTCAGTGGTTGTGCGGGGACTCGAATTAGTTTCTCGNTGCAAAGTTCTCAGGTCAGATACCGGAACTTGGCACCTATCAGAGGTCACGACGTCAAGGCGCAGGGGCGCCGCTGAAACACTCTCGGTTCTGAATAGCACGTCTAGGCTAAGTAATGCTACGGCTGGTCGCTGCCCGGGGNCCGGNTTGGTAGTGCAATTAAATTTTGTACGCCCGTCCGGANTTAGCAANAGATCAGAACTCTCCTCCAACACTCCAAGGGTTCCCCGATCGGGTAGCGGACACTCCGACGAAAGTATTTTCGGAGGCAAAGGGCANGTCGGCATGCCCTGGGNTAGCACTTCACNTCAGTCCGCACGCCACTCGGTCGGTTATGCGGCGGTACCTAGNCGAATGCAAGATCCCGCCGCTACTAACTGGTTAAAACGGCATTGCCCCCGCNTCACGGGGCCGCATTGCATANCATCTAGCCATNNNNNNNNNNNNNNNNNNNNNNNNNNNNNNNNNNNNNNNNNNNNNNNNN
	Ayenew_3_set3	AATTNTGCCTTATTAAGTGACCTTATTGGTCATTGTTACTGCGCAACCGCTGCAACGCTAGATANGACGACGTCGAGTTAGAGCAACTCAGGGTAGCCCACCTAGACAATGNGTAGGCCGATCACGCGGTTTACGCCNGATTGNGCGGNAGACCGTAAGGCCACTCCCACGNATAGTAATATGGACCGNACTTCCCCATTAACGTAAAGCCACCTAGGCGGAAANCAATCGCCCTNAGTGGTTGTGCGGGGACTCGGATTAGTTTCTTGCTGCAAAGTTCTCAGGCCAGGTACCGGAACTTGGCACCTATCAGAGGTCACGATGTCAAGGCGCCGGGGCGCCGNTGAAACACTCTCGGTTCNGGGTAGCACTGCTAGGCTGGGCGGTGCTACGGCCGATCATTGCCTGGGGGCCGGNTGGGTAGCACAATTAAATTCTGTACGCCTGTCCGGANTTAGTCAGAGAGCAAAACCCCTTGCTAAAGCGCCGGGGGTTCCCCGATCGGGTAGCGGACACTCCGNTGAAAGGATTTTCGGAGGTAGGGGACANGTCGGCATGCCCTGGGTTGACAATNCACTTCAGTCAGCACGCCACTCGGTCGGTTATGCGGCGATACCTAANCGAATGAGAGATCCTGCCGCTACTAACTGGTTAAGACGGCATTGCCACCGCGTCACGGGGCCGCATTGCGTAACATCTAGCCANNNNNNNNNNNNNNNNNNNNNNNNNNNNNNNNNNNNNNNNNNNNNNNNNN
	Balon_Bayo_set3	TCTANAGCCAGNNAGGNNCACCTTANTGGNCANTTNTACTATNCGACNGATGNCNNGATCGANNNGATANCNCTACNCCNNGNNAATCCATANNNGCNCACCNGNANNGNNNGTAGGCNNATNGCGCNNNNTNNNANANATTNTNCAGNAGATCTGCAGTCCGNCTCTGATGCCGNCGATGGAAGATGCACGGCTNTACGANCGCAAAATNNNCTATACGGAAAACANTCGNCCTCAACNGGCGTGCGNGGACCNNAGCGGAGNTCTTGCCANGGGACTCNCGGGCCAGATACNNGANTNCGGCANCCNNTAGAAGTCNCGACGTCANGGCGACGGGACGCCGCNGAAACNNNCNCNGTTCNGAACGNCACTTTNCTACTANGTAGCATTGAGGCNTGCCGCTGCCCGGGGGCCAGGCTGGTAGCNCCGTCGGANTCTGTACGCNCNNCNGGAGNGNANCANGGCGCAGAACTCCTTGCTGACACGNCGGNAATCCCCAGACCAAGTGGAGGACACNNCGGTNAANGTANTCCCGAAGNTGGAATGNANACCAGTANGATCTGGGTGAGCACGTTGCTGNAGTCNTCACNCCACCCGGCCGGTTGNGNGGCGGTATTTGGCCGGATGCAAGNTACCGCCNCTACTGACCGATTANGANGGCAGCGCCCCNGCGTCATGNGACCGCATTGCGTGATNTCNGNCCGNNNNNNNNNNNNNNNNNNNNNNNNNNNNNNNNNNNNNNNNNNNNNNNNNN
	BAT_332_set3	TCTTGTGNCTGGNTAACTGACCGTATTGGCCATTTTTACTGCGCAACCGCTACAACGCNAGGTATGACGACTTCGNGTTAGAGCGGCTTCTAACAGCTTACNCGGACCACATATCGGCCGGCCGCGCAGCCCACGACAGATTNTGCAATGTCCCGNAAGTCCACTCCTNATGCCATCAATATGGACCGCACTGTCCCATTAACGTACCGTCNCTCGGNCGGAAAGTCGTCGATCTCAGTGATTGTGCGGGTACTTGANTTAGTTCCCCGTTGCAAAGTTTCTAGGCTAGACCTTGGAATCCTTTGCTCGNCAAGGGTCACGACGTCAAAGCACCAAGGAGCCGCTGAAACACTCGCGGTTCTTAGTNGCACTGTCCTACTGGACGGCACCGCTAACGATTGCTGCCTAAGGGCCAANTGAACAGTATCANCGGGGCTCATCCGCCNGNNNGGCTTGAANAANGGCTTGGGGNCNTCCGTTGGCGCGTCAGAAGCCCCCAAATCGGGTAACAGACACCCCAACNAGAAGANTCCTAAANATAAGGGACANGTCGTCCCAATATGAATGGGTGATNCACCGCAATCCGCACNCCACTCGGTCGNTTGTGCGGCGNTATCCAACCGAATACGAANTCTTTCCGCGACCGACCGATTGGAGCGGCATCTTTCNCGAGCCGTGTGACCGCCCTGCGTGACAGCCAGTAGCNNNNNNNNNNNNNNNNNNNNNNNNNNNNNNNNNNNNNNNNNNNNNNNNN
	Bihongo_set3	ACGANAACCTTGCAGGCCCGCCGTCTCGTCCGTTGTNGNGATNCGNTCACTANANCGATCGNTGCAATAGTGCTGCGNTGAGATAGTCNCTGANNGNCCACACGNGANGTGTATCAACCGACCATGCGGCCCGTGANGAGCCAGTCAAGAGCCCTGCGGTCCGNCTCTGATGCCGTCGATGGGAGATATATTGCCCCACGAACACAACATCNACCNGGNGGGGGNTCGCAANTTGCAACAGGCGTGCGGGGACTTGANTTAGTTNCTTGTCATGNGACCTCTAGGCCAGACCTTNGAATNCGGCACCTNGCAAGGGCAGTACCAGTGAGTCGAAGGAACGCCATGACCGTGNTTTCGTTTNCGAACGTCACGTCCCTANCAGGCGGCNCCGAGGCTTGCCGTTGCCCGGGGGTCGGGCTNGTAGCGTCATCGAAGCCTGTACGCCCGTCCGGCTTTAGCAAGAGATTAGAATTCCTTGCTGGCATTCCGGAAGCTTATCGCCCGGGTGGAGNGAGCCCCGGTNAGAGTACTCNTANANGTGGAATGNAGACCAGCATGATATGAGCGAGCGATTTGCCTNAGTTNGCACGCCACCTGGTCGGNTNTGTGTTANTGCTCGNNCGGCTGCAAGACCCCGTAGCTGCTANCCGACTGAGACGGCCTCTTTACCGAACTGCAGGGTCACACCGCACGGTCTCTGGCCACNNNNNNNNNNNNNNNNNNNNNNNNNNNNNNNNNNNNNNNNNNNNNNNNN
	Bilfa_4_r2_set3	AATTGTGCCAGGTTGAGNGACCGTATTGGCCGTTTTTACTGCGCAACCGCTACAACACCAAGCATGGCGACTTCGAGTTAGAGCGGCTCATAGCNGCCCACCCGNACAGTGTNTAGGCNGATCACGCAGCCCGTGACAGATTGTGCAGTGTCCCGTAAAGNAACTCTTNATGCCATCAATATGGACCGCACTGTCCCATTAACGTACNGTCGACCGGACGGAAAACAATCGCTCTNAGTGATTGTGCGGGGGTTTGAATGAGGTTCCTGCTGCAAAGTTTCTAGGTCAGGTCCTGGAATCCTTTGCTCATCAAGGGTCACGACGTCAAAGCGCCGGAGAGCCGCTGAAACACTCGCGGNTCCTAGCGTCACTGTTAGGCTGNGTGGCACTGCTAACGATTATTGCCTAAAGACTAANTGAACAGCATNATCGGGGCTCATCCGCATGNCCGGCTCGCNNAANAGCTCAGGGCCTTCCGTCGAAGTGTCAAGAATCCCCCGATCAGGTAACGGACACTCCAACGAGGGGATCCCCGACGACAAGGGACGGACTGTCCCAATATAGGTNGATGATNCACCGCGNCCCGCACGCCACCCGGCCGGTTATGTGGCGACGTCCAANCGAATACGCGATATTGCCGCGNCCGACTGGCTGAGGCGAAATCTTTCTCGCGTCGTGTGACCACCCTGCGTGACAGCCAATAGCNNNNNNNNNNNNNNNNNNNNNNNNNNNNNNNNNNNNNNNNNNNNNNNNN
	Bilfa_4_r1_set3	AATTGTGCCAGGNTGAGNGACCGTATTGGCCGTTTTTACTGCGCAACCGCTACNACACCAAGCATGGCGACTTCGNGTTAGAGCGGCTCATAGCAGCCCACCCGGACAGTGTNTAGGCCGATCACGCAGCCCGTGACAGATTGTGCAGNGTCCCGTANAGAAACTCTTNATGCCATCAATATGGACCGCACTGTCCCATTAACGTACNGTCGACCGGACGGAAAACAATCGCTCTCAGTGATTGTGCGGGGGTTTGAATGAGGTTCCTGCTGCAAAGTNTCTAGGTCAGGTCCTGGAATCCTTTGCTCNTCAAGGGTCACGACGTCAAAGCGNCGGAGAGCCGCTGAAACANTCGCGGTNCCNAGCGTCACTGTTAGGCTGGGTGGCACTGCTAACGATTATTGCCTAAAGACTAANNGAACAGCATCATCGGGGNTCATCNGCATGNCCGGCTCGCNNAANAGCTCAGGGCCTTCCGTCGAAGTGTCAAGAATCCCCCGATCAGGTNACGGACACTCCAACGAGGGGATCCCCGNCGACAAGGGACGGACTGTCCCAATATAGGTTGATGATNCACCGNGANCCNCACGCCACCCGGCCGGTTNTGTGGCGACGTCCANNNGAATACGCGATATTGCCGCGACNGACNGGCTGAGGCGAAATCTTTCTCGCGTCGTGTGACCACCNTGCGTGACAGCCAATAGCNNNNNNNNNNNNNNNNNNNNNNNNNNNNNNNNNNNNNNNNNNNNNNNNN
	Bisera_set3	ACGATAAGTTTGCAGGCCCGCTGTCGCGTTTGCTTTGGAGATTCGACCGCTACANTGATCGATGCAATAGTGCTACACCGGGATGGTCTCNAATNANCCGAATGTGACGTGTAGCAATTAACCATGCGGCCCNTGATGAGCCAGTCAAGAGCCCTGCGGTCCGTCTCTGATGCCGTCGATGGAAGATATACTGCCCCNCGAACACAACACCGACCGGGTGGGGGGTCGCAAATTTTAACAGGCTCTTATATACTTAAATTANTTCCTTGTCATGGGACCTCTAGGCCAGGCCTTGGAATCCGGCNCCTNGCGGGGGCAGTACCAGTGAGTCGAAGGAACGCCATGACCGTGACTTTATGCTCGAACGTCACGTCCCTATCAGGCGGCGCCGATGCTTGCCGTTGCCCGGGGGTCGGGCTGGTAGCGTCATCGAAGCCTGTATAACCGTTCGGAGTTANCAANAGATTGGGGCTCCTTGCTGGCACGTCGAAAGCTTATCGCCCGAGTGGAGTGAGCTTAGGTANGAGTACTTTTGGAGGCGGAATGCAGACCAGCATGCCATGAGCGAGCAATTTGATTTAGTTCNCGTGCCACCCGGCCGGCTGTGTGTTAATGCTCGGTTGGCTGCAAAACCCTGCCGCTGCTACTCGATCGAGACGGACTTTTTACCGAACTGCAGGNCCACACCACACGNTCTCTGGCCACNNNNNNNNNNNNNNNNNNNNNNNNNNNNNNNNNNNNNNNNNNNNNNNNN
	Black_Wonder_set3	TCGNTAAGCTTACAGGCCCGCCGGCTCCTTTGTTTTGGAGANTCGNCCGCTACANCGCTCNATGCAATAGTGNTACNCCGAGATAGTCCATAATCNACNGAACGTGACGTGTATCGGCCGACCACGCGNCCCGTGATGAGCCAGTCAAGAGCCTTGCGGTCCGNCTCTGATGCCGTCGATGGAAGATATGTTGCTTTCCGAACACAACACCGACTAGGTGGGGGACAATCGCTCTCAACAGGCTCNTATATACTTGAATTAGTTCTTTGTCNTGGAACCTCTAGGCCGTGCCTTGGAATCCGGCACCTAGCAAGGACAGTACCAGTGAANTGAAGGGACAACATGGCCGTGATTTTATGCTCGAGCGTTCAGTCCCTATCAAGCNGCGCTGATGCTTGCCGTGNCCCGGGTGTCGGGCTGGTAGCGCCGTCGAAGCCTGTATAANCGTCTATAGTGCACAAGAGAGTGGAACTCNTTGCTGGCACGTCGGAAGCTTATCGNCCGAGTGGAGTGAGCTTAGGTAAGAGTACTCTNGNAGGTGGAATGCAGACCAGCATGCCATGGGCGAGCGANTTGCTTNAGTCCGCGTGCCACCTGGCTAGCTGCGTGTTAATGCTCGGCCGGACGCAAGATCCTGCCGCTGCCGCTCGATTGAGACGGCCTTGCCACCGCACTGNAGAGTCACACCGCACGNTCTCTGGCCACNNNNNNNNNNNNNNNNNNNNNNNNNNNNNNNNNNNNNNNNNNNNNNNNN
	BSF_471_set3	TCTTGTGCCTGGTTAGCTGACCGTATCGGCCATTTTTACGACNCAACCGCTACAACACCAAANATGGCGACGTCGAGTTAGAACGACTTCTAACAGCTTACACGGACAGCGTGTCGGCCGGCCGCTCAGCCCGTACCAGATTGGGCGGNGTCCCGTAAAGAAGCTCTCACGAATAGTAGCATGGACCGCNCGTTCCCACGCAAGTACCATAACTCGTACGAGGGACNATCGATCTCGGTGATTGTGCGGGTACCTGAATGGGTTCCCTGCTGCAAAGTTCCTGAGCCAGGCCTTGGAACTTTTTGCTCATCAAGGGTCACGACGTCAGAGCGCCAGAACGCCGCTGAAACACTCGCGGTTCTGGATAGCACTGTTAGATCGGGCGGCACTGCGAACGATTGCTGTTTGAGGGCTAANNGGACAGTGTCATCGGGGTTCACACGCCTGNTCGGCTTGCATCANAGCTTGGGGTCTTCCGTTGGCACGTCGGAAGCCCCCCAATTAAGTGGAATGCACTCCANCGAGAAGATCCTTAAATACAAGGGATGGGTCAGCCCAATANGGGTTAGTGATNCAATTCAGTCCGCACGTTGCTCGGTCGGTTATGCGGCGACGTCCAACCNGATACGAGATACCGCCGCTACCGATTGGTTGAAGCGACCTCTTTCCCGCGCCGCGTGGCCACACTGCGTGACCTCTAGTAGCNNNNNNNNNNNNNNNNNNNNNNNNNNNNNNNNNNNNNNNNNNNNNNNNN
	BSF_472_set3	TCTTGTGCCTGGTTAGCTGACCGTATCGGCCATTTTTACGACGCAACCGCTACAACACCAAACATGGCGACGTCGAGNTAGAACGACTTCTAACNGCTTACACGGACAGCGTGTCGGCCGGCCGCTCAGTTTACGACAGATTGGGCGGTGTCCCGTAAAGAAGCTCTCACGAATAGTAGCATGGACCGCACGTTNCCACGCAAGTACCATAACTCGTACGAGGGACAATCGATCTCGGTGATTGTGCGGGTACCTGAATGGGTTCCCTGCTGCAAAGTTCCTGAGCCAGGCCTTGGAACTTTTTGCTCGTCAAGGGTCACGACGTCAGAGCGCCAAAACGCCGCTGAAACACTCGCGGTTCTGGATAGNACTGTTAGATCGGACGGCACTGCGAACGATTGCTGTTTGAGGGCTAANTGGACAGTGTCATCGGGGTTCACACGCCTGNTCGGCTTGCATCANAGCTCAAGGTCTTCCGTTGGCACGTCGGAAGCCCCCCAATTAAGTGGAATGCACTCCAACGAGAAGATCCTTAAATACGAGGGATGGGTCAGCCCAATATGGGTTAGTGATNCAATTCAGTCCGCACGTTGCTCGGTCGGTTATGCGGCGACGTCCAACCNGATACGAGATACCGCCGCTACCGATNGGTTGAAGCGACCTCTTTCCCGCGCCGCGTGGCCACACTGCGTGACCTCTAGTAGCNNNNNNNNNNNNNNNNNNNNNNNNNNNNNNNNNNNNNNNNNNNNNNNNN
	Bukoba_set3	TCGATAACCANGCAGGCTCGCTGGCNCCTCCGCTGTGGNGATTCGACCGCTGCAACGCCAAGCNNGACGACGCTACNCCGNGATAACCCATNNCAGCTTACCCAGACAGTGTATCGGCCGATCACGCGGCCCGTNACAGATNGNGCANGAGCCCTGCGGTCCGNCTNTGATGCCGTCGATGGAANATGCNCTGCCNTCTGAACACAACGTAGNCCGGGTGNGAAACAATCACCCTCAACAGGCNTGCGGGNACTNGANTTNGTTCCTTGTCNTGGGACCCNCGGGCCAGGCCTTGGAATTTGGCAACTAGTAGGAGTCACGANGTCAAATCGAAGGAACAACATGGCCGTGATTTCGGNTCCGAACGTCACTTCTATACTAAGTGGCACTGAGGACGGCCATGNTNCGGGTGCCGGGCTGGTAGNGCNGTCGGGGCCTGCANNNCCNTTTGGCTTGCACCAGAGATTGGGGCTCNCCNCTGGCACTCCGGAAGCCCCCCGCCCNAGTAGCGTGAACCCCGGTANGNGTACTCNCGNNTGTNGAATGCGNGTCGGCATGANCCGNGNGAACGANTTGANTNAGTCCTCACATTGCCTGGCTNGCTNTGCATTNATATTTGNCCGGATGCAAGACCCCGTAGCTACTGACCGATTGAGACGGCCTCGCCACCGCGTCGCGGGGCNGTATCACACGGTNTCTGGCCATNNNNNNNNNNNNNNNNNNNNNNNNNNNNNNNNNNNNNNNNNNNNNNNNN
	Bwshamba_1_set3	TCGATAGGTTTGCAGGCCCGCTGGCGCGTTTGCGTTGGAGATTCGATCACTACAACGCTCGATGCAATAGTGCTACACCGAGATAGTCCATAATCGACCGAATGTGACGTGTAGCAATTAACCATGTGGCCCGTGATGAGCCAGTAAAGAGCCCTGCGGTCCGNCTCTGATGCCGTCGATGGAAGATGCACTGCTTTCCGACCACAACACCGACTAGGTGGGGGGTCGCAAATTTTAACAGGCTCTTATATACTTNAATTAGTTCCTTATCNTGGAACCTCTAGGCCAGGCNTTGGAATCCGNCACCTAGTAGGGGCAATACCAGTGAGTCGAAGGAACGCTATGACCGTGACTTTATGCTCGAACGTCACGTCCCTATCAAGCGGCGCCGATGCTTGCCGNGACCCGGGGGCCGGGCTGGTGACGCCGTCGAAGCCTGTANAACCGTCCGGAGTTAGCAAGAGATTGGAACTCCTTGCTGGCACGTTGGAAGCTTATCGCCCNGTCGGAGTGCGCTTAGGTANGAGTACTTTCGGAGGTGGNATGCAGACCAGCATGNCATGAGCGAGCACTTTGCTTTAGTTCGAGTGCCATCCAGCCGACTGTATGTTNGTGCTCGGCCGGCTGCAAAACCCTGCCACTGTCGCTCAATCGAGACGGACTTGCCACCGAACTGCNGAGCCACACCATATGGTCTCTGGCCACNNNNNNNNNNNNNNNNNNNNNNNNNNNNNNNNNNNNNNNNNNNNNNNNN
	Bwshamba_2_set3	ACGATAAGCTTGCAGGCCCGCTGGCGCNTTTGTTTTGGAGATTCGATCACTACAACGCTCGATGCAATAGTGCTACACCGAGATAGTTTCTAATCGACCGAATGTGACGTGTATCAACTAACCATGCGGCCCGTGATGAGCCAGTCAAGAGCCCTGCGGTCCGTCTCTGATNCCGTCGATGGAAGATGCACTGCNTTCCGACCACAACACCGACTAGGTGGGGGGTCGCAAATTTCAACAGGCTCTTATATACTTNAATTAGTTCCTTGTCATGGGACCTCTAGGCCGTGCCTTAAGATCCGGCACCTAGCGGGGGCAGTACCAGTGAGTCGAAGGAACAACATGGANGTGACTTTATGCTCGAACGTTCAGTCCCTATCANGCGGCGCCGATGCTTGCCGTTGCCCGGGTGCCGGGCTGGTGGCGTNATCGAAGCCTGTATAACCATCNGGAGTTAGCAAGAGATTGGAACTCCTTGCTGGCACGTTGGAAGCTTATCGCCCGAGTGGAGTGAGCTTAGGTAAGNGTACTTTTNGAGGTGGAATGCAGACCAGCACGCCATGAGCGAGCACGTTGCTTTAGTTCGCGTGCCATCTGGCTAACTGTATGTTAGTGCTCGGTTGGCCGCAAAACCCTGCCGCTGCTACTCAATTGAGACGGCCTTNCCACCGAACTGCAGGGCCACACCACACGGTCTCTGGCCACNNNNNNNNNNNNNNNNNNNNNNNNNNNNNNNNNNNNNNNNNNNNNNNNN
	CAB_2_set3	ACTATTACCTTGCAGGCTGGCCGTCNCGTCNGCTTTTGAGATTCGACTGCNGCAACGATCGATGCAATAGTGTCGAGTTAGAGCAGCTTCTGATCANCCGAACGTGACGTGTNTAGGCCGATNACTCNTTTTACACCAGATTGTGCAATAGATTTGCGATCCACCTCTGATGCCGTCGATGNGAGATATNTTGCCCCACGAACGCAACATCGACCGGGTGGGGGACAATCGCTTTCAACAGGCTCNTATATATTTGAATTAGGTTCTCGCCATGGAACNTCTNGGCTAGACCTTNAAATCCGGNACCTAGCGGAGGCAGTACCAGTGAGTCGAAGGAACGCCGCTGAAACNCTCTTATGCTCGAATGTCACTTCTAGGCTGGGTAATACTGATGATTGCCGCTGCCCGGGGGTCGGGCTGGTAGCGTNATCGAAGCCTGTATAANCGNCCGGNTTGCACAANAGATTGGAATTCCTTGCTGGCACGCCGGAAGCTCCCCGCCCAGGTGGAGGGCACTTAGGTANGAGTATTTTTGGAGGTGGAATGCAGGTCAGTATGATCTGGGCGAACGATTTGCTNNAGTTCGCGTGCCACCTGGCCGGTTNTGCGTTAATGCTTGGTTGGCTGCAAGACCCTGCCGCTGCCGCTCNGCTGAGGCGGCAGCGCCCNCGAGCCATAGGGTCATATCGCGCGGTCTCTGGCCACNNNNNNNNNNNNNNNNNNNNNNNNNNNNNNNNNNNNNNNNNNNNNNNNN
	CAL_143_set3	ACGATAAGCTTGCNGGCTCGCTGGCGCCTTCGTTTTGGAGATTCGATCACTGTCGTGATCGATGCAATAGTGCTACACCGNGATNGTCCATAATCANCCGAACGTGACGTGTATCGGCCGNCCACGCGGCCCGTGATGAGCCAGTCAATAGCCCTGCGGTCCGTCTCTGATGCCGTCGATGGAAGATATGTTGCTTTCCGACCACAACACAGACCGGGTGGGGGGTCGCAAATTTCAACAGGCTCTTATATACTTAAATTAGTTCTTTGTCATGGGACCTCTAGGCCGTGCCTTGGAATCCGGCACCTAGCAGGGACAGTACCAGTGAATTGAAGGAACAACGTGGCCGTGATTTTATGCTCGAACGTTCAGTCCCTATCAGGTAACACCGCGGCTTGCCGTTGCCCGGGTGCCGGGCTGGTAGCGTAATCNAAGCCTGTATAACCGTCTGTCTTTAGCAAGAGATTGGAACTCCTTGCTGGCANGTCGGAAGCTTATCGCCCGAGTGGAGTGAGCTTAGGTANGAGTACTTCCGGANGTGGAATGCAGGTCAGCCCGCCATGAGCGAGCGAGNTGCTTTAGTTCGCGTGCCACCTGGTTNGCTGCGTGTTAGTGCTCGGNCGGCCACAAAACCCCGTAGCNGTCGCTCGATCGAGACGGCCTTTTTACCGAACTGCAGGGTCACACCACACGGTCTCTGGCCACNNNNNNNNNNNNNNNNNNNNNNNNNNNNNNNNNNNNNNNNNNNNNNNNN
	CAL_96_set3	TNGATAAGCTTGCNGGCTCGCCGGCGCCTTTGTTTNGGNGATNCGACCGCTACANTGNTCGATGCAATAGNGCTACACNGGGATGGTCTCTNNTCNNCCGAATGTGAAGTGTNGCAATTAACCATGCGGCCCNTNANGNGCCAGTCAAGAGCCCTGCGGTCNGNCTCTGATGCCGTCGATGGANGATATACTGCNCCACGAACACAACACCGACCGGGTGGGGGGTCGCAAATTGTAACAGGCTCNTATANACTTNAATTAGTTCCTTGTCNTGGGACCTCTAGGCCAGGCCTNGGAATCCGGCACCTNGCAAGGGCAGTACCAGTGAGTCGAAGGAACNCCATGACCGTGACTTTATGCTCGAACGTNANGTCCCTATCAGGCGGCGCCGATGCNTGCCGTTNCNCGGGGNTNGGGCTGGTAGCGCCGTCGAAGNCTGTATAACCGTCCGGCTTTAGCAANAGATTGGAACTCCTTGCTGGCANGTCGAAAGCTTATCGCCCGANTGGAGNGAGCNTAGGTANGAGTACTTTCANANGNGGAATGCAGGTCAGCATGATATGAGTGNGCAAGNTGCTTNAGTTCGCGTGCCACCTGGCCGGCTNNGTGTTAGTGCTCGGCCGGCTGCAAAACCCTGCCGCTGCTACTCGATCGAGATAGANTTTTTANCGAACTGCAGGGCCACACCGCACGGTCTCTGGCCACNNNNNNNNNNNNNNNNNNNNNNNNNNNNNNNNNNNNNNNNNNNNNNNNN
	Canada_1_set3	TCGATAAGTTTGCAGGCCCGCCGGCGCNTTTGCTTTGGAGATTCGNTCACTGTCGTGATCGATGCAATAGTGCTACACCGNGNTAGTCTCTAATCAACCGANTGTGNCGNGNANCAATTAACCATGCGGCCCGTGATGAGCCAGTCAAGAGCCCTGCGGTCCGNCTNTGATGCCGTCGATGGAAGATGCATTGCTTTCCGAACACAACACCGACCGGGTGGGGGGTCGCAANTTGTAACAGGCTCTTANATACTTAAANTAGTTCTTTGTCATGGGACCTCTAGGCCGTNCCTTNAGATCCGGCACCTAGCAAGGGCAGTACCAGTGAGTCGAAGGAACAACATGACCGTGACTTTATGCTCGAACGTTCAGTCCCTATCNAGCGGCGCCGATGCNTGCCGTTGCCCGGGTGTCGGGCTGGTAGCGCCNTCGAAGCCNGTATAACCGTCTAGAGTTAGCAAGNGATTGGAACTCCTTGCTGGCACGTTGGAAGCTTATCGCCCGAGTGGAGTGAGCTTAGGTANGAGTACTTTCANAGGTGGAATGCAGACCAGCATGATATGAGCGAGCACGTTGCTTNAGTTCGAGNGCCNCCTAGCTAACTGTATGTTAGTGNTCGGCCGGCCGCAAAACCCTGCCACTGTCGCTCAATCGAGACGGCCTTNCCACCGAACTGCAGGGTCACANCGTACGNTCTTTGGCCACNNNNNNNNNNNNNNNNNNNNNNNNNNNNNNNNNNNNNNNNNNNNNNNNN
	Canada_2_set3	ACGATAGGTTTGCANGCCCGCTGGCGCCTTTGCTTTGGAGATTCGATCACTACAACGCTCGATGNAATAGTGCTACACCGAGATAGTCTCTAGCAGCTTACCTAGANCGTGTAGCAATTAACCATGTGGCCCGTGNTGAGCCAGTAAAGAGCCCTGCGGTCCGTCTCTGATGCCGTCGATGGAAGATATGTTNCTTNCCGAACACAACACCGACCGGGTGGGGGGTCGCAAATTTTAACAGGCGTTCGGATACTTAAATTAGTTCTTTGTCATGGGNCCTCTAGGCCAGGCCTTGGAATCCGGCACCTAGCNGGGACAGTACCAGTGAGTTGAAGGAACGCCATGACCGTGACTTTATGCTCGAACGTCCCGTCCCTATCAAGCGGCGCCGATGCNTGCCGTTGCCCGGGTGCCGGGCTGGTAGCGTCATCGAAGCCTGTACGCCCGTCTGTAGTTAGCAAGAGATTGGAACTCCTTGCTGGCACGTCGGAAGCTTATCGCCCNGTCGGAGTGCGTTTAGGTANGAGTACTTCTGGAGGTGGAATGCAGACCAGCNTGCCATGAGCGAGCACTTTGCTTNAGTCCGCGTGCCACCCAGCCGACTGCGTGTTAGTGCTCGGTTGGCTGCAAAACCCTGCCGCTGCTACTCGATTGAGACGGCCTTTTTACCGAACTGCAGGGTCACACCACATGGTCTTTGGCCACNNNNNNNNNNNNNNNNNNNNNNNNNNNNNNNNNNNNNNNNNNNNNNNNN
	Canada_3_set3	ACGATAAGCTTGCAGGNCCGCTGGCGCCTTTGNTTCGGAGATTCGACCGANACNACGCTCGATGCAATAGTGCNACACCNNGANAGTTTCTAATCGACCGAACGTGACGTGTATCGGCCGACCACGTGGCCCGTGATGAGCCAGTCAAGAGCCCTGCGGTCCGTCTCTGATGCCGTCGATGGANGATGCACTGCTTTCCGACCACAACACNGACTAGNTGGGGGGTCGCANATTTCAACAGGCTCTTATATACTTAAATTAGTTCCTTATCATGGNACCTCTAGGCCGTNCCTTAANGTCCGGCACCTAGCGGGGGCAATACCAGTGAATCGAAGGAACAACATGACCGTGATTTTATGCTCGAACGTTCNGTCCCTATCAAGCGGCGCCGATGCNTGCCGNGACCCGGGTGTCGGGCTGGTGACGTCATCGGGGTCTGCATNACCATCTAGAGTTAGCAAGAGNTTGGAACTCCTTGCTGGCACGTNGGAAGCTTNTCGCCCNANTGGAGTGAGCTTAGGTNAGAGTACTTTTGGAGNTGNAATGCAGACCGGCATGCCATGAGCGAGCGAGTTGCTTNAGTTCGCGNACCATCTAGCTANCTGTNTATTAGTGCTCGGTTGGCCGCAANACCCTGCCGCTGCTACTCAATTGAGACGGCCTTNCNACCGAACTGNAGGGCCACACCACACGGTCTNTGGCCACNNNNNNNNNNNNNNNNNNNNNNNNNNNNNNNNNNNNNNNNNNNNNNNNN
	Canario_1_set3	ACTATAAGTTTGCAGGCCGGCTGGCGCCTTTGCTTTGGAGATTCGATCGCTGCNACGCCAAATATGACGACTTCGAGTTAGAGCAGTTCATAGCAGCTTACCTGGANCGTGTATCAATTAATTACGCGGCCCGTGATGAGCCAGTAAATGTCTTTGCGGTCCGTCTCTGATGCCGTCGATGGAAGATGTATTGCTTTCCGACCATAACACCGACCGGGTGGGGGGTCGCAAATTTCAACAGGCGTGCGGGTACTTGAATTAGTTCCTTACCATGGANCCTCTAGGCCAGGCCTTGGANTCCGGCACCTAGCGGGGACAGTACCAGTGAATTGAAGGAACGCTGCTGAAANACTCTTATGCTCGAACGTCACGTCCCTATCGGGCGGCGCCGATACCGGNTGCGACCCGGGGGCCGGGCTGGTGACGCCATCGAAGCTCATACGCCCGTTCGTAGTNAGCANNAGATTGGGGCCTTCCGCTGNCACGTCGGAAACTTATCGCCCNGTCGGAGTGCGTTTAAACGAGAGTACTTCTNGAGGTGGGGGACAGACCAGCATGCCATGAGCGAGCACTNCAATTTAGTCCGCGTGCCATCTGGCCGGCTGCGTGTTAGTGCTCGGTTGGCTACAAAACCCTGCCGCTGCTACTCGATCGAGACGGCCTTTTTACCGAACTGCAGAGTCACACCACACGNTCTCTAGCCACNNNNNNNNNNNNNNNNNNNNNNNNNNNNNNNNNNNNNNNNNNNNNNNNN
	Canario_2_set3	ACTATAAGTTTGCAGGNCGGCTGGCGCCTTTGTTTTGGAGNTTCGATCGCTGCAACGCCAAATANGACGACTTCGAGTTAGAGCAGTTCATAATCAACNGAATGTGACGTGTATCAATTAATTACGCGGCCCGTGATGAGCCAGTAAATNTCTTTGCGGNCCGTCTCTGATGCCGTCGATGGAAGATGTATTGCTTTCCGACCATAACACCGACCGGGNGGGGGGTCGCAAATTTCANCAGGCTCTTATATACTTGAATTAGTTCCTTACCATGGAACCTCTAGGCCAGGCCTTGGAATCCGGCACCTAGCGGGGACAGTACCAGTGAATTGAAGGAACAATGCNGAAACACTCTTNTGCTCGAACGTCANGTCCCTATCGGGCGGCGCCGATACCGGNTGCGATTCGGGGGCCGGGCTGGTGACGCCATCGAAGCTNATATANCCGTTCGTCNTTAGCAAGAGATTGGGGCCTTCCGCTGGCACGTCGGAAGCTTATCGCCCGGTCGGAGTGAGTTTAAACGAGAGTACTTCTGNANGTGGGGGACAGACCAGCATGCCATGAGCGAGCACTNCAATTTAGTCCGCGTGTTGTCTGGNCGGCTGCGTGTTAGTGCTCGGNTGGCTACAAAACCCTGCCGCTGCTACTCGATCGAGNCGGCCTTTTTATCGAACTGCAGAGTCACACCACACGGTCTTTAGCCACNNNNNNNNNNNNNNNNNNNNNNNNNNNNNNNNNNNNNNNNNNNNNNNNN
	Canpsula_set3	TCTAGAGCTTTGNAGGCCCGCCGTCTTGGTCGCTTTGGAGATTCGACCGCTACANCGCTCGATGCAATAGTGCTACACCGAGATAACTNCGAGCAGCTTACCTAGACCGCGCATAAATTAATTACGCGGTTTGTGATGAGCCAGTCAAGAGCCCTGCGGTCCGTCTCTGATGCCGTCGATGGAAGATGCNCTGCTTTCCGACCACAACACAACCCGGGTGGGGGACAATCGCTTTTAACAGGTGTGCGGGTACTTAAATTAGTTCCTTATCATGGGACCCTTAGATCGTGCCTTGAGATCCGGCAACTAGCAAAGGCAGTACCAGTGAGTCGAAAGAACAATGTGGCCNTGACTGTATGCTCGAACGTTCAGTCCCTACTAAGCGGCGTCGATGCCGATTATGACCCAGGTGTCGANTTGGCGATGCCGTCGAANNTCATCCGCCCGTTTAGAGTGAACAAGAGATTGGAACCTTTTNCTGGCACGTTGGAAGCTTNTCAATCGAGTAGCGGGAACCCCAACGAGAGTACTCTCGAAGATGGGGGACAGACCAGCATGATATGAGNGAATACTNCAANTCAGTTCGAGTGCCANCCGGCTAGTTGTATGGCGATGCCTAACCGAACGCGAAATCCTGCCACTACTGACCAATCAAAACGGAAGTTTTCCCGAACTGCGGAGCCACACTGTATAACAGCTAGCCACNNNNNNNNNNNNNNNNNNNNNNNNNNNNNNNNNNNNNNNNNNNNNNNNN
	Carioca_Kibala_set3	TCTTGTGCCAGGTTAAGNGACCTTATTGGCCATGTTTACTGCTNGCCTGCNACAACACCAAGCATGGCGACTTCGAGTTAGAGCGGCTCATAACAGCTTACCCGNACCACATATCGGCCGGCCGCGCAGTNTGTGACAGATTGGGCGGTGTCCCTGCAGNAAGCTCTCACGAATAGTAGCATGGACCGCACTTCCCCATTCACGTGCCGTCGCTCGGGTGGAAAGTCGTCGACCTCAGNGATTGTGCGGGTACCCGAACGGAGCTCCTGCTGCAAAGTTCCTGGGCCAGACCTTGGAACTTTTTGCCTGTCAAGGGTCACGACGTCAGAGCAACAAGGAGNCGCTGNAACACTCGCGGTTCTGAGTGGCNCTTTTAGACTGGATAACACTACGGACGATTGCTGCCTGGGGGCCAANTGAACAGTATCATTAGGTTTCATACGNCTGTTCGGCTTGCATCANGGCTTGGGGCCTTCCGTTGACGCGTCGGAAGCCCCCAAATCAAGTGGANTACACCCCAACGAGGGGATCCTCGAAGACGNGGGATGGACCAGTCCAATATGGATGGGCGATNCAACGCAACCCGCACGCCACCCGGTCGGTTATGCGGCGATGTCCAACCGAATACGAGATATCTCCGCTACCGACCGGTTGGAGCGACATNTTTCTCGCGCCGCGTGACCACACTGCGTGACATCCAATAGCNNNNNNNNNNNNNNNNNNNNNNNNNNNNNNNNNNNNNNNNNNNNNNNNN
	Cebo_set3	TCGATAAGTTTGCAGGNCCGTTGGCNCCTTCGTTTCGGAGATTCGNTCACTGTCGTGATCGATGCAATAGTGCTACACCGAGATAGTCTCTAGCAGCTTACCTAGACCGTGTATCAACTAACCACGCGGCCCGTGATGAGCCAGTAAAGAGCCCTGCGGTCCGTCTCTGANGCCGTCGATGGAAGATGTATTGCNTTACGACCACAACACCGACCGGGTGGGGGGTCGCAAATTTCAACAGGCTTTCGGATACTTAANTTAGTTCCTTGTCATGGGACCTCTAGGCCAGGCCTTGGAATCCGGCACCTAGCAAGGNCAGTACCAGTGAGTTGAAGGAACAATATGACCGTGACTTTATGCTCGAACGTCACGTCCCTATCAAGCGGCGCCGATGCTTGCCGTGATTCGGGGGTCGGGCTGGTGACGCCGTCGAAGCCTGTACGCCNGTCTGTCNTTAGCAAGAGATTGGAACTCCTTGCTGGCACGTTGGAAGCTTATCGCCCGGTCGGAGTGAGCTTAGGTANGAGTACTTTCAGANGTGGAATGCAGACCAGCATGATATGAGCNAGCACGNTGCTTTAGTTCGCGTGTTGCCTGGCTAGCCGCATGTTAGTGCTCGGCCGGCTGCAAAACCCTGTAGCTGTCGCTCAATTGAGACGGCCTTTTTATCGAACTGCNGAGTCACACCACACGGTCTTTGGCNACNNNNNNNNNNNNNNNNNNNNNNNNNNNNNNNNNNNNNNNNNNNNNNNNN
	Chambeshi_set3	ACGATAAGTTTGCAGGCCCGCTGTCGCGTTCGCTTTGGAGATTCGACCGCTGCAACGCCAAANATGACGACGCTACACCGAGATAGTCTCTAATCGACCGAACGTGACGTGTAGCAATTAACCATGCGGCCCGTGATGAGCCAGTCAAGAGCCCTGCGGTCCGTCTCTGATGNCGTCGATGGAAGATATACTGCTTTCCGAACACAACACAGACTAGGTGGGGGGTCGCAAATTTTAACAGGCTCNTATATACTTAAATTAGTTNCTTGTCATGGGACCTCTAGGCCAGACCTTGGAATCCGGCACCTAGCGGGGGCAGTACCAGTGAGTCGAAGGAACGCCGTGACCGTGACTTTNTGCTCGAACGTCACGTCCCTATCAGGCGGCGCCGATGCTTGCCGTTGTTCGGGTGCCGGGCTGNTAGCGTCATCGAAGCCTGTATAACCGTTTGGAGTTAGCAAGAGATTGGGGCTCCTTGCTGGCACGTCGGAAGCTTATCGCCCGAGTGGAGTGAGCTTAGGTAAGAGTACTTTTGGAGGTGGAANGCAGACCAGCATGCCCCGAGCGAGCGATTTGATTTAGTTCGCGTGTTGCCCGGCCGGCTGTGTGTTAGTGCTCGGTTGGCTGCAAAACCCTGTAGCTGCTACTCGATTGAGACGGCCTTTTTACCGAACTGCAGGGCCACACCACACGGTCTCTGGCCACNNNNNNNNNNNNNNNNNNNNNNNNNNNNNNNNNNNNNNNNNNNNNNNNN
	Cheupe_r2_set3	ACTTGTACCTTGTTGGCTGACCGTCTCGGTCACTTTTGAGNCGTACTCACTGCAACGCCAAACATGGCGACGTCGANTTAGAGCNGCTTCGGGCAGCTTACCTAGAACGTGTATAGGCCGATTACGCNTTTTACACCAGATTGTGCAATAGNTTTGCGATCCACTTTCNATGCCATCAATNNGGACCGCACTGCCCCACGAACGCAACATCGCCCGGGTGGGGGACAATCGCCCTCAGTGATCGTGCGGGTATCTGAATTAGGTTCTCGCTGCGAAGTTCTTGGGCTAGACCTTNAAATCCGGTACCCATCGGGGGTCACGATGTCAAGGCAACGGAACGCCGCNGAAACACTCTCGGTTCTGAATGGCACTTCTAGGCTGGGTAATACTGATGATTGCCGCTGCCTGGGGGCCGAGCTGGTAGCGTCATCGGGTCCTGTACGCNTGTCCGGNTTGCANAAGGGCTTGGAATTCCNTGTTGACGCGTCGGGGGCTCCCCGCCCAGGTGGAGGACACCCCGGTAAGAGGATTTTTGGAGNTAGAATGCANGTCAGCATGATCTGGACGAACANTTTGCTTCAATTCGCACGCCACCTGGCCGGTTGTGTGTTAATGCTTGGTTGGCTGCAAGATCTTGCCGCGGCCGACCGGCTGAGGCGGAAGTTTTCTCGAGCCACGGGGCCATATTGCGCGNTCTCCGGNCGTNNNNNNNNNNNNNNNNNNNNNNNNNNNNNNNNNNNNNNNNNNNNNNNNN
	Cheupe_r1_set3	ACTTGTACCTTGNTGGCTGACCGTCTCGGTCACTTTTACGNCGTACTCACTGCAACGCCAAANATGGCGACGTCGAGTTAGAGCAGCTTCGGGCAGCTTACCTAGAACGTGTNTAGGCCGATTACGCNTTTTACACCAGATTGTGCAATAGNTTTGCGANCCACNTTCNATGCCATCAATNNGGACCGCACTGCCCCACGAACGCAACATCGCCCGGGTGGGGGGTCGCAAACCTCAGTGATCGTGCGGGTATCTGNATTAGGTTCTCGCTGCGAAGTTCTTGGGCTAGACNTTNAANTCCGGTACCCATCGGGGGTCACGNTGTCAAGGCAACGGAACGCCGCTGAAACACTCTCGNTTCTGAATGGCACTTCTAGGCTGGGTAATACTGATGATTGCCGCTGCCTGGGGGCCGAGCTGGTAGCGTCATCGGGTCCTGTNCGCCTGTCCGGATTGCANAAGGGCTTGGAANTCCTTGTTGACGCGTCGGGGGCTCCCCGCCCAGGTGGAGGACACCCCGGTAAGAGGATTTTTGGAGGTAGAATGCANGTCAGCATGATCTGGACGAACACTTTGCTTCAATTCGCACGCCACCTGGCCGGTTNTGTGTTAATGCTTGGTTGGCTGCAAGATCTTGCCGCGGCCGACCGGCTGAGGCGGAAGTTTTCTCGAGCCACGGGGCCATATTGCGCGGTCTCCGGCCGTNNNNNNNNNNNNNNNNNNNNNNNNNNNNNNNNNNNNNNNNNNNNNNNNN
	Chumbocela_set3	ACTATAAGTTTNCAGGCCCGCTGGCGCCTTTGCTTTGGAGATTCGACCGCTACAACGCCAAATATGACGACTTCACACCGAGATAGTCTCTAATCAACCGAATGGACCGTGTATCAATTAATTACGCGGCCCGTGATGAGCCAGTAAAGAGCCCTGCGGTCCGCCTCTGATGCCGTCGATGGGAGATATACTGCTTTCCGACCACAACACCGACCGGGTGGGGGGTCGCAAATTTCAACAGGCTCGTATATACTTGAATTAGTTCCTTGTCATGGANCCTCTAGGCCGTGCCTTGGAATCCGGCACCTAGCGGGGACCGCGACGTCGAATTGAAGGAACAATGCTGAAACACTCTNGGTTCCGAACGTCACGTCCCTATCAAGCGGCGCCGATGCTTGCCGCGGTTCGGGGGTCGGGCTGGTAGCGTCATCGAAGCCTGTATAACCGTCNGTCNTTAGCAAGAGATTGGAACTCCTTGCTGGCACGTTGGAAGCTTATCGCCCGGTCGGAGTGAGCTCCGGTAGGAGTACTTCTGGANGTGGAATGCAGACCAGCATGCCATGAGCGAGCACNTTGCTTTNGTTCGCACGTTGTCTGGCCGGCTGCGTGTTAGTGCTCGGTTGGCCGCAAAACCCTGCCGCTGCTAACCGATTGAGACGGCCTTGCCATCGAACTGCAGAGCCACACCACACGGTCTCTGGCCACNNNNNNNNNNNNNNNNNNNNNNNNNNNNNNNNNNNNNNNNNNNNNNNNN
	CIM_9314N36_set3	NCGATAAGCTTGCAGGCTCGCTGGCGCCTTCGTTTTGGAGATTCGATCACTGNCGTGATCGATGCAATAGTGCTACACCGAGATAGTCCATAATCACCCNAACGTGNCGTGTANCGGCCGACCACGCGGCCCGTGATGAGCCAGTCAATAGCCCTGCGGNCCGTCTCTGATGCCGTCGATGGAAGATANGTTGCTTTCCGACCACAACACNGACCGGGTGGGGGGTCGCAAATTTCAACAGGCTCNTNTATACTTAANTTAGTTCTTTGTCATGGGACCTCTAGGCCGTGNCTTGGANTCCGGCACCTAGCAGGGACAGTACCAGTGAATTGAAGGAACAACGTGGCCGTGATTTTATGCTCGAACGTTCNGTCCCTATCAGGTAACACCGCGGCTTGCCGTTGCCCGGGTGCCGGGCTGGTAGCGTAATCGAAGCCTGTATNNCCGTCTGTCTTTAGCAAGAGATTGGAACTCCTTGCTGGCACGTCGGAAGCTTATCGCCCNAGTGGAGTGAGCTTAGGTAAGAGTACTTCCGGATGTGGAATGCAGNNCAGCCCGCCATGAGCGAGCGAGTTGCTTTAGTTCGCGTGCCACCTGGTTAGCTGCGTGTTAGTGCTCGGNCGGCCACAAAACCCCGTAGCTGTCGCTCGATCGAGACGGCCTTNTTACCGAACTGCAGGGTCACACCACACGNTCTCTGGCCACNNNNNNNNNNNNNNNNNNNNNNNNNNNNNNNNNNNNNNNNNNNNNNNNN
	CIM_9314N37_set3	TCGATAGGCTTGCAGGNCCGCCGGCGCGTTTGTTTTGGAGATTCGATCACTACAACGCTCGATGCAATAGTGCNACACCGNGATAGTCTCTAGNNGCTTACCTAGACCGTGTNGCAATTNACCATGTGGCCCGTGATGAGCCAGTCAAGAGCCCTGCGGTCCGTCTCTGATGCCGNCNATGGAAGATGCACTGCTTTCCGAACACAACACCNACTNGGTGGGGGGTCGCAANTTGTAACAGGCGTTCGGANACNTNAATTAGTTCCTTGTCATGGGACCTCTAGGCCAGGCCTTGGAATCCGGCACCTAGTAGGGGCAGTACCAGTGAGTCGAAGGAACGCCATGACCGTGACTTTATGCTCGAACGTCACGTCCCTATNAAGCGGCGCCGATGCTTGCNGTTNCCCGGGTGCCGGGCTGGTAGCGCCATCGAAGCCTGTANNCCCGTCTGGAGTTAGCAANAGANTGGAACTCCTTGCTGGCACGTCGGAAGCTTATCGCCCGAGTGGAGTGCGTTTAGGTANGAGTACTTTCGGAGGTGGAATGCAGNCCAGCATGCCATGAGCGAGCANTTTGCTTTAGTCCGANTGCCACCCAGCCGACTGNATGTTANTGCTCGGCCGGCTGCAAAACCCTGCCNCTGCNACTCAATCGAGACGGACTTGCCACCGAACTGCAGGGCCACACCGTATGNTCTTTGGCCACNNNNNNNNNNNNNNNNNNNNNNNNNNNNNNNNNNNNNNNNNNNNNNNNN
	Cornell_49N2421_set3	TCTTGTGCCTGGTTAAGNGACCGTANTGGCCATTTCTACGACGCAACCGATACAACGCCAGGTATGANGACTTCGAGNTAGNNCGGCTTATAACAGCTTNCACGGACCACATATCGGCCGATCGCTCAGCCCGTGACAGATTGGGCGGTGTCCCGTCAGGAAGCTCTCACGAATAGTAGCATGGACCGCACTGCCCCACGAAAGTGCCATNACCCGTACGAGGGGTCGTCGATTTCGGTGNTTGTGCGGGTGTNTGGANGGGTTCCCTGCTGCAAAGTTTCTNGGTCAGACCTTGGAATTTTTTGANTATTNAAGGTCACGACGTCAGANCAACAAAACGCCGCTGAAACACTCGCGGNTCTTAGTAGCACTGTTAGGCTNGANAACNCTGCTAACGATTGCTGCCTANAGGCTAANTGGACAGTACNATCGGGGNTNATACGCANGTTCGGCTCGCNTACNAACTTGGGGCCTTCCGTTGGCGTGTCAGGAATCCCCCAATTAAGTGGAGTGCACCCCAACGAGAAGACCCTCGACGACGNGGGNCGGGCTGTCCCAATATAGACGGNTGATNCAACGCGACCCGCACATTGCTCGGTCGGTTATGCGGCGACGTCTAACCNAATACGCGGTACTGCCGCTACCANCNGGCTGGAGCGAACTCTTTANCGCGTCGCGTGACCACACTGCGNGACATCCAATAGCNNNNNNNNNNNNNNNNNNNNNNNNNNNNNNNNNNNNNNNNNNNNNNNNN
	Cornell_49N2422_set3	TCTTGTGCCTGGTTAAGNGACCGTATTGGCCATTTCTACGACGCAACCGATACAACGCCAGGTATGACGACTTCGAGTTAGAGCGATTCAGGACAGCTTACACGGACCACATATCGGCCGATCGCGCAGCCCGTGACAGATTGTGCGGTGTCCCGTCAGGAAGCTCTCACGAATAGTAGCATGGACCGCACTGCCCCACGAAAGTGCCATCGCCCGTACGAGGGGTCGTCGATTTCGGTGATTGTGCGGGTGTTTGGATGGGTTCCCTGCTGCAAAGTTTCTGGGTCAGACCTTGGAATTTTTTGATTATTAAAGGTCACGACGTCAGAGCAACAAAACGCCGCTGAAACACTCGCGGTTCTTAGTAGCACTGTTAGGCTGGATAACACTGCTAACGATTGCTGCCTAAAGGNTAANTGGACAGTACNATCGGGGTTCATACGCATGTTCGGCTCGCNTACNGGCTTAAGGCCTTCCGTTGGCATGTCAGGAATCCCCCAATTNAGTGGAGTGCACCCCAACGAGAAGACCCTCGACGATAAGGGACGGGCTGTCCCAATATAGACGGATGATNCAACGCGATCCGCACATTGCTCGGTCGGTTATGCGGCGACGTCCAACCNAATACGCGGTACTGCCGCTACCAACTGGCTGGAGCGNAATCTTTATCGCGCCGCGTGACCACACTGCGNAACATCCAATAGCNNNNNNNNNNNNNNNNNNNNNNNNNNNNNNNNNNNNNNNNNNNNNNNNN
	Dintu_set3	TCTTGTNCCTGGNTAACTGACCGTNTTGGCCATTTTTACNGCNTACCCGCTGNAACACCNAACNNGGNGACNTCGNGNTAGAGCGNTTCAGGACNGCTTACNCGGACCACATNTCGGCCGATCGCGCNGCCCGTNCCAGATTGGGCAATGTCCTGGCAGGANGCTCTNNCGANNAGTAGCATGNACCGCACTGCCCCACGAAAGTGCCATCGCCTNNANANAAAGTCGTCGATCTNAGTGATTGTGCNGGNNCCTNANTTAGTTCNCTGCTGCNAAGTTTCTGGGCCAGACCTTGGAATTTTTTGCTCATCNGGAGTCACGACGTCAGAGCAACAAAACGCCGCNGAAACACTCGCGGTTCTTAGTAGCACTGTTANGCTGGACGGCACTGCGGACGANTGCTGCNTAAGGGCCAANTGGACAGTACNGTTGGGGNTNATCNGCCTGNTCGGCTTGCNTCANGGCNTGGGGCCTTCCGTTGGAGCTCCAGNAGCCCCCAAATCGGGTGGANTGCACCCCAACGAGNNNATCTTCNANNNCGAGGGACGGGTTGNCCCAATATGGATGGATGATNCAANGCGATCCTCACGCCACTCGGCCGGTTNTGCGGCGANGCCCAACCGAATACGAGATACTGCCGCGATTAACNGGTTGNAGCGAACTCTTTACCGCGCCGTGTGACCACACTGCNTGACNTCCAATAGCNNNNNNNNNNNNNNNNNNNNNNNNNNNNNNNNNNNNNNNNNNNNNNNNN
	Don_Timoteo_set3	ACTAGAGCCATGNAGGCTGACCGTAGTGGTCGTTTTGGAGATTCGATCGCTGCANTGATCGATGCAATAGTGTCGAGTTAGAGCAGCTTAGGATNGNTTGCCTAGAANGTGCATCAACTAACCACTCGGCCCGTGATGAGCCAGTCAGNAGCCCTGCGGTCCGCCTCTGATGCCGTCGATGGGNGATGCACTGCTTTATGACCACAAAGTAAANTANGTGGGGGGTAGTCGCTTTCGACAGGCGTGCGGGTACCTGAATTAGGTTCTTGTCATGGGACTCTCAGGCCAGACATNGGAATCCGGCACCTANCAAAANTCACGACGTCAAGGCGAAGGAACNCCATGGCCGTGACTTCGGTTCCGAGTGTCAAGTCCCTATCAAGTGGTGCCGATGCCGGCCGTTGCCCGGGGGTCAGNCTGGTAGNGTCATTGAATCCTGTANGCCCGTCCGGATTTAGCACNAGATTGGNGCTCTCCNCTAACACGTCGAAAGCTTATNGCNCAGGTGGAGTGAACTCCGNTGNAAGNACTTTTAGAGGTGGGGGACAGGTCGGCATGATCCGAGTGAGCAATNCANTTNAGTCCTCACGCCACTCGGTCGGTTNTGTGGCGATACCCGGNCNGCCGCAANGTCCTGCCGNGGCCGACCGGCNAAGANGGCCTTGCNCNCGAACTGCGGGGCCGCATTGCATAANCTCTGGCAGCNNNNNNNNNNNNNNNNNNNNNNNNNNNNNNNNNNNNNNNNNNNNNNNNN
	DOR_5541_set3	TCTTGTGCCTGGTTAACTGACCGTATTGGCCATTTCTACGACGCNACCGCTGCNACACCAAACATGGCGACTTCGAGTTAGAGCGACTCAGGACAGCTTACACGGACCGTGTATCGGCCGGTCGCGCAGCCCACGACAGATTGGGCAATGTCCTGGCAAGAAGCTCTCACGAATAGTAGCATGGACCGCACTGCCCCACGAACGTGCAATCGCCTATACAAAAAGTCGTCGATCTCAGTGATTGTGCGGGTACTTAAATTAGTTNCCTGTTGCAAAGTTTCTGGGCCAGGCCTTGGAATTTTTTGCTNATCAGGGGTCACGACGTCAGAGCAANAAAACGCCGCTGAAACACTCGCGGTTCTTAGTAGCNCTGTTAGGCTGGACGGCACTGCGGACGATTGCTGCCTAAGGGCCAANTGAACAGTACNGTTGGGTTTCATCCGCCNGNTCGGCTTGCNTCANGGCGTGGGGCCTTCCGTTGGAGCTCCAGAAGCCCCCNAATCGGGTGGAGTGCACCCCAACGAGGAGATCTTCAAANACNAGGGACGGGTTGTCCCACTATGGACGGGTGATNCAATGCGATCCGCACGCCACTCGGCCGGTTATGCGGCGACACCCAACCGAATACGAGATACTGCCGCGATTAACTGGTTGGAGCGAACTCTTTATCGCGCCGTGTGACCGCACTGCGTGACATCCAATAGCNNNNNNNNNNNNNNNNNNNNNNNNNNNNNNNNNNNNNNNNNNNNNNNNN
	DOR_5545_set3	ACTTGTGCCTGGTTAACTGACCGTATTGGCCATTTCTACGACGCAACCGCTGCANCGCCAGGTATGGCGACTTCGAGTTAGAGCGATTCAGGACAGCTTACACGGACCACATGTCGGCCGGTTGCGCAGCCCACGACAGATTGTGCAATGTCCCGTANGGAAGCTCTCACGAATAGTAGCATGGACCGCACGTNCCCACGAAAGTGCCATAACCCGTACAAANAGTCGTCGATCTCGGTGATTGTGCGGGTNCTTAGATTAGTTCCCTGCTGCAAAGTTTCTGGGCTAGGCCTTNGAATTTTTTGCTCATCAAAAGTCACGACGTCAGAGCACCAAAACGCCGCTGANACACTCGCGGNTCTGGATNGCACTGTTAGGCTGGATAATGCTGCGGACGATTACTGCCTAAAGGCTAANTGAACAGTATCATCGGGGCTCATACGCATGNTCGGCTCGCNTCCNAGCGTGGGGCCTTCCGTCGGAGTGTCAGAAGCCCCCCAATCGGGTAACGTGCACCCCAACGAGAGGATCCTCGACTACAGGGGACGGGTTATCCCAATATAGATGGATGATNCAACGCAATCNTCACGCCACTCGGCCGGTTATGCGGCGACGTCCAACCNAATACGCGGTATTGCCGCGACCGNCTGGCTAGAGCGAAATCTTTACTGCGTCGCGTGACCACCTTGCGTGACATCCAACAGCNNNNNNNNNNNNNNNNNNNNNNNNNNNNNNNNNNNNNNNNNNNNNNNNN
	DOR_811_set3	ACTTGTGCCAGGTTAACTGACCGTATTGGCCATTTCTACGACGCAACCGATGCNNCGCCAGGTATGGCGACTTCGAGTTAGAGCGATTCANGACNGCTTACACGGACCACATGNCGGCCGGTTGCGCATCCCACGACAGATTGTGCAANGTCCCGTAAGGAAGCTCTCACGAATAGTAGCATGGACCGCACGTTCCCACGAAAGTGCCATAACCCGTACAAAAAGTCGTCGATCTCGGTGATTGTGCGGGTACTTAGATTAGTTCCCTGCTGCAAAGTTTCTGGGCTAGGCNTTNGANTTTTTTGCTCATCAAAAGTCACGANGTCAGAGCACCNAAACGCCGCTGAAACACTCGCGGTTCTGGATAGCACTGTTAGGCTGGATAATGCTGCGGACGATTACTGCCTAAAGGCTAANTGAACAGTATCATCGGGGCTCATACGCATGNTCGGCTCGCNTCCNAGCGTGGGGCCTTCNGTCGGNGTTCCAGGGATCCCCCAATCGNGTAACGTGCACCCCAACGAGAAGACCCTCGACTACAGGGGACGGGTTATCCCAATATAGATGGATGATNCAATTCAATCNTCACGCCACTCGGCCGGTTATGCGGCGACGTCCAACCNAATACGCGGTATTGCCGCGACCGACTGGCTAGAGCGAAATCTTTACTGCGTCGCGTGACCACCTTGCGTGACATCCAACAGCNNNNNNNNNNNNNNNNNNNNNNNNNNNNNNNNNNNNNNNNNNNNNNNNN
	EG_21_set3	AATTGAGCCATANTAGCCGACCGTATTGGCCATTTTTACTGCGCAACCGATNTNNCGCTAAACATGATGACGTCGAGTTAGAGCAACTCAGGGTAGCTTACCCAGACAGTGCGTAGGCCGGCTACGCGGCTCNCACCAGACCGGGCGGNAGATTTGCGGTCCACTCCTAATGCTAGTAGCATGGACCGCACGGCTTTCCGAACGTAAAACAACCTAGGCGGGGAACCATCGCCCTCAGTGGTCNTGCGGGTGCCTGGGCGGATTTCTCGCTGCNAAGTCCTCAGGCCAGGCACTGGAACTTGGCAACTATCAGAGGTCACGACGTCAAAGCGACAGGGAGCCGCTGAAACACTCTCGGNTCTGGGTAGCACGTTTAGATCGGGTGGCANCACGGACGATCGCTGTTCAGGGACCGGNCGGGTAGNGTCATTGAATTCNATCCGCCCGTCCGGCTTTCACNANGANTCAAGGTTCTTTNCCAGCACGTCAAGGGTTCCCCGCCCGAGTAGCGTACACTCCGNTGAAAGTATTCCCGAATGCGGAGGGCANNCCGGTATGCTATGGGTGAATGATNCACTTCAGTCNGCANGTTGCTNGGTCGGTTGTGTGTTGATACCTGGCCGGCTGCAAGATCCTGCCGTTGCCGACCGATTAAGACGGCAGCGCCCTCGAGTCACGGGGCNGTATTGCATGANCGCTGGCCGTNNNNNNNNNNNNNNNNNNNNNNNNNNNNNNNNNNNNNNNNNNNNNNNNN
	ETAW_206K_set3	ACGATAAGCTTGCAGGCTCGCCGTCGCGTTTGTTTTGGANATTCGACCGCTACAATGATCGATGCAATAGTGCTACACCGGGATGGTCTCTAATAGCCCACCTGGACCGTGTAGCAACCGACCATGCGGCCCGTGATGAGCCAGTCAAGAGCCCTGCGGTCCGTCTCTGATGCCGTCGATGGAAGATATACTGCTTTCCGAACACAACACCGACCGGGTGGGGGGTCGCAAATTTCAACAGGCGTGCGGGGACTTAAATTAGTTCCTTGTCATGGAACCTCTAGGCCAGGCCTTGAAGTCCGGCACCTAGCGGGGGTCACGACGTCAAGTCGAAGGAACGCCATGACCGTGATTTCGGTTCCGAACGTTACGTCCCTATCAGGCGGCGCCGATGCTTGCCGTTGCCCGGGGGTCGGGCTGGTAGCGTCATNGAAGCCTGTACGCCCGTTCGGCTTTAGCAAGAGATTGGGGCTCCTTGCTGGCACGTCGGAAGCTTATCGCCCGAGTGGAGTGAGTCCCGGTAGGAGTGCTTTTGGATGTGGAATGCAGGTCAGCATGCCATGANCGAGCACTTTGATTTAGTTCGCACGCCACCCGGCCGACTGTGTGTTAATGCTCGGTCGGCTGCAAAACCCTGCCGCTGCTAATCGATCGAGACGGCCTTTTTACCGAACTGCAGGGCCACACCGCACGGTCTCTGGCCACNNNNNNNNNNNNNNNNNNNNNNNNNNNNNNNNNNNNNNNNNNNNNNNNN
	Ethiopia_Jesca_set3	TCGATAAGCTTNCAGGCCCGCCGGCGCCTTTGTTTTGGAGATTCGATCGCTGTCGTGATCGATGCAATAGTGCTACACCGAGATAGTCCATAATCAACCGAATGTGACGTGTAGCAATTAACCATGCGGCCCGTGATGAGCCNGTCAAGAGCCCTGCGGTCCGTCTCTGATGCCGTCGATGGAAGATATACTGCTTTCCGAACACAACACCGACTAGGTGGGGGGTCGCAAATTTTAACAGGCTCTTATATACTTAAATTAGTTCCTTGTCATGGAACCTCTAGGCCAGGCCTTGGAATCCGGCACCTAGCAAGGACAATACCAGTGAATCGAAGGAACAACATGACCGTGACTTTATGCTCGAACGTCCCGTCCCTATCAAGCGGCGCCGATGCTTGCCGTTGCCCGGGTGTCGGGNTGGTAGCGCCGTCGAAGCCTGTATAACCGTCTAGAGTTAGCAAGAGATTGGAACTCCTTGCTGGCACGTTGGAAGCTTATCGCCCGAGTGGAGTGAGCTTAGGTAGGAGTACTTTCAGAGGTGGAATGCAGACCAGCATGCCATGAGCGAGCACGTTGCTTTAGTTCGAGTGCCACCTAGCCGACTGTATGTTAGTGCTCGGCCGGCTGCAAAACCCTGTAACTGTCGCTCAATCGAGNCGGCCTTTTTACCGAACTGCAGGGCCACACCNTACGGTCTTTGGCCACNNNNNNNNNNNNNNNNNNNNNNNNNNNNNNNNNNNNNNNNNNNNNNNNN
	ETOW_20I6F_set3	ACGATAAGCTTGCAGGCTCGCCGTCGCGTTTGTTTTGGAGATTCGACCGCTACAATGATCGATGCAATAGTGCTACACCGGGATGGTCTCTAATAGCCCACCTGGACCGTGTAGCAACCGACCATGCGGCCCGTGATGAGCCAGTCAAGAGCCCTGCGGTCCGTCTCTGATGCCGTCGATGGAAGATATACTGCTTTCCGAACACAACACCGACCGGGTGGGGGGTCGCAAATTTNAACAGGCGTGCGGGGACTTAAATTAGTTCCTTGTCATGGAACCTCTAGGCCAGGCCTTGAAGTCCGGCACCTAGCGGGGGTCACGACGTCAAGTCGAAGGAACGCCATGACCGTGATTTCGGTTCCGAACGTTACGTCCCTATCAGGCGGCGCCGATGCNTGCCGTTGCCCGGGGGTCGGGCTGGTAGCGTCATCGAAGCCTGTNCGCCCGTTCGGCTTTAGCAAGAGATTGGGGCTCCTTGCTGGCACGTCGGAAGCTTATCGCCCGANTGGAGTGAGTCCCGGTAGGAGTGCTTTTGGATGTGGAATGCAGGTCAGCATGCCATGAGCGAGCACTTTGATTTAGTTCGCACGCCACCCGGCCGACTGTGTGTTAATGCTCGGTCGGCTGCAAAACCCTGCCGCTGCTAATCGATCGAGACGGCCTTTTTACCGAACTGCAGGGCCACACCGCACGGTCTCTGGCCACNNNNNNNNNNNNNNNNNNNNNNNNNNNNNNNNNNNNNNNNNNNNNNNNN
	Flor_de_Mayo_set3	TCGATAAGTTTGCAGGCCCGTTGGCGCCTTCGCTTTGGAGATTCGACCGCTGTNGTGATCGATGCAATAGTGCTACANCGAGATAGTCCATAATCAACCGAATGTGACGTGTAGCAATTAACCATGCGGCCCGTNATGAGCCAGTAAAGAGCNCTGCGGTCCGNCTCTGATGCCGTCGATGGAAGATGTATTGCTTTCCGAACACAACACCGACTAGGTGGGGGGTCGCAAATTTTAACAGGCTCTTATATACTTAAATTAGTTCNTTGTCATGGAACCTCTAGGCCAGGCCTTGGAATCCGGCACCTANCAAGGACAGTACCAGTGAGTCGAAGGAACGCCATGACCGTGACTTTATGCTCGAACGTCACGTCCCTATCAAGCGGCGCCGATGCTTGCCGTTGCCCGGGGGCCGGGCTGGTAGCGCCGTCGAAGCCTGTANAACCGTCTGGAGTTAGCAAGAGATTGGAACTCNTTGCTGGCACGTTGGAAGCTTATCGCCCGGGCGGAGTGCGCTTAGGTANGAGTACTTCCAGAGGTGGAATGCAGACCAGCATGCCATGAGCGAGCACTTTGCTTTAGTTCGCGTGCCACCTGGCCGGCCGTATGTTAGTGCTCGGCCGGCTGCAAAACCCTGTAGCTGTCGCTCAATTGAGATAGCCTTTTTACCGAACTGCAGGGTCACACCACACGGTCTCTGGCCACNNNNNNNNNNNNNNNNNNNNNNNNNNNNNNNNNNNNNNNNNNNNNNNNN
	G12796_set3	AATTGTGCCTGATTAGCTGACCGTATTGGCCACTGTTACTGCGCNACTGANGCAGCGCCAANCATGATAACGTCGCGTTAGAACANCCCATAGNAGCCCACCTGGACAGTGCGTAGGCNGGNTACGCNTCTCACACCAGATTGTGCAGGAGNCTGTANAGCCGCTCCTAATGCTANTAGCANGGACCGCACTGNCCCACGAANGTACAACCAACTAGNTGGGGGACCATCGCCCTCAGTGGTCGTGCGGGTGTCCGGGCTGGGTTCTTGCTGCGANGTCCTCAGGCCAGATCCTGAAACTNGGCACTTATCAGAGGTCACGNCGTCAAAGCGACGGGGAGCCGCNGAAANACTCTCGGNTCTGGGTGGCACGTTTAGATCGGGTAGCGCCACGGANGGNCGCTGCNCGGGGGCCGGGCTGGTAGCGTNATTAAATTTCATCCGCNNGTCCGGAGTTAGCCAGGACGCGAGGTCCCCCGCCAGCACGTCANGGGTTCCCCGANCAAGTGGAGGGCACNCCAATGAAAGTATTCTTAAAGGTGGAGGGCANGTCGGTATGATATGGGTGAGCACTTCACTTCAGTCNTCACGCCACCCGGCCGGTTNTGTAGCGATGCCTGGCCGGCTGCAAGATCCNGCCGCTGCCGACCGACTAAGACGGCCTCGCCANCGCGTCACGTGGCCACATTGCATGNNNTNTGGTCGTNNNNNNNNNNNNNNNNNNNNNNNNNNNNNNNNNNNNNNNNNNNNNNNNN
	G1375_set3	TCGATAAGCTTGCAGGCCCGCCGGCGCCTTTGTTTTGGAGATTCGATCGCTGTCGTGATCGATGCAATAGTGCTACACCGAGATAGTCTCTAATCAACCGAATGTGACGTGTAGCAATTAACCATGCGGCCCGTGATGAGCCAGTCAAGAGCCCTGCGGTCCGTCTCTGATGCCGTCGATGGAAGATANGTNGCTTTCCGAACACAACACCGACTAGGTGNGGGGTCGCAAATTTTAACAGGCTCTTATATACTTAAATTAGTTCTTTGTCATGGAACCTCTAGGCCGTGCCTTAAGATCCGGCACNTAGCAAGGACAGTACCAGTGAGTTGAAGGAACGCCATGACCGTGACTTTATGCTCGAACGTTCAGTCCCTATCAAGCGGCGCCGATGCTTGCCGTTGCCCGGGGGTCGGGCTGGTAGCGCCGTCGAAGCCTGTATAACCGTCTGTAGTTAGCAAGAGATTGGAACTCCTTGCTGGCACGTTGGAAGCTTATCGCCCGAGTGGAGTGCATTTAGGTAGGAGTACTTTCAGAGGTGGAATGCAGACCAGCATGCCATGAGCGAGCACTTTGCTTTAGTTCGAGTGCCACCTGGCCGGCTGCATGTTAATGCTCGGCCGGCCGCAAAACCCTGCCACTGTCGCTCAATCGAGATAGCCTTTTTACCGAACTGCAGGGTCACACCGTACGGTCTCTGGCCACNNNNNNNNNNNNNNNNNNNNNNNNNNNNNNNNNNNNNNNNNNNNNNNNN
	G1378_set3	ACTATAAGCTTGCAGGCCCGCCGGCGCCTTTGTTTTGGAGATTCGATCACTGTNGTGATCGATGCAATAGTGCTACACCGAGATAGTCTCTAATCAACCGAACGTGACGTGTATCAATTAACCATGTGGCCCGTNATGAGCCAGTAAAGAGCCCTGCGGTCCGTCTCTGATGCCGTCGATGGAAGATATACTGCTTTCCGAACACAACGCCGANTAGGTGGGGGGTCGCAAATTTTAACAGGCTCNTATATNCTTAAATTAGTTCCTTGTCATGGGACCTCTAGGCCAGGCCTTGGAATCCGGCACCTAGCGGGGACAGTACCAGTGAGTCGAAGGAACGCCATGGCCGTGACTTTANGCTCGAACGTCACGTCCCTATCAAGCGGCGCCGATGCTTGCCGTTGCCCGGGGGTCGGGCTGGTAGCGTCATCGAAGCCTGTATAACCGTCCGGAGTTAGCAAGAGATTGGAACTNCTTGCTGGCACGTTGGAAGCTTATCGCCCGGNCGGAGTGCATTTAGGTAAGAGTACTTCTGGAGGTGGAATGCAGACCAGCATGCCATGAGCGAGCGATTTGCTTTAGTTCGAGTGCCACCTGGCCGGCTGTGNGTTAGTGCTCGGTTGGCTGCAANACCCTGCAACTGCTACTCGATCGAGATAGCCTTGCCACCGAACTGCAGGGCCACACCGTACGGTCTCTGGCCACNNNNNNNNNNNNNNNNNNNNNNNNNNNNNNNNNNNNNNNNNNNNNNNNN
	G22501_set3	TCGATAGGCTTGCAGGCCCGCTGNCGTGTTTGTTTTGGAGATTCGATCGCTACAACGCTCGATGCAATAGTGCTACACCGAGATAATTCATAATCGACCGAACGTGACGTGNNGCAATTAACCACGTGGCCCGTGATGAGCCAGTANATGTCCCTGCGGTCCGTCTCTGATGCCGTCGATGGAAGATATACTGCTTTCCGANCACAACACAAATCGNGTGGGGGGTCGCAANTTTCAACAGGTTCTTATATACTTGAATTAGTTCCTTGTCATGGGACCTCNAGNCCGTGCCTTAAGATCCGGCACCTAGCAAGGGCAGTACCAGTGAGTCGAAGGAACGCCATGACCGTGACTTTATGNTCGNACGTTCAGTCCCTATCGGGCGGCGCCGCTACCGGNTGTTGCCCGGGGGCCGGGCTGGCAGCGCCGTCGAAGCTCATATAACCGTTCGGAGTTAGCAANAGATTGGGGCCTTCCGCTGGCACGTCGGAAGCTTATCGACCGGTCGGAGTGANCTTAAACGGGAGTACTTTCAGAGGNGAGGGACAGACCAGCATGCCATGAGCGAGCGANNCAATTCAGCTCGCGTGCCACCCAGTCGACTGTGTGGCGATGCTCGNCCGGCCACAAAACCCTGTAGCTGCCGCTCGATTGAAACGGACTTTTTACCGAACTGCAGGGCCACACCACATGACATCTAGTAGCNNNNNNNNNNNNNNNNNNNNNNNNNNNNNNNNNNNNNNNNNNNNNNNNN
	G2252_set3	TATTGTGCCTGATTGGCTGACCGTATTGGCCACTGCTACTGCTTGACTGANGTNACGCCAANNATGGCGACGTCGCGTTAGAACAATTCATNATAGCTTACCTAGACCGCGNATAGGCCGATTACGCATTTTACACCAGACCGGGCAGTAGATTTGCGATCCGCTCCTAATGCCAGNAATATNGACCGCACTGCCCCATGAACGTACAATAAACTAGGCGGGAAACAATCGCCCTCGGTGANCGTTCGGGTATCTGGNTTAGGTTCTTGCTGCGAAGTCCTCAGGCTAGGTCCTNAAATNCGTCGACTNGCAGAGGCCACGACGTCGAGGCGAAAGAGCGCCGCTGAAACACTCGTNTNCTNGAATGTCACTTCCCGATCGGACGGCACCGAGGACGATCGCTGCCCAGGGGCCGGNNTGGTAGCGTCATCGGNTTTCATCNGNNCGTCCGGANTGAACCCGGAATCAAAATCTTTTNTCAGANCGTCAANGGCTCCCCGATCAGGTAGCGGACACTCCGACGAGANTACTCCCGAAGGNAGGGGACANGTCGGTATGCTCCGGACGGACACTNCACTTCAGTCCGCACGCNACTCGGTCGGTTGTGCGGTGATACCTAACCAACTGCGAGGTCCTGCCGCTACCGACTGACTAAGACGGCAGCGCCACCNAGCCGCGGGGCCGCACTGCGTAACAGCCAGCCATNNNNNNNNNNNNNNNNNNNNNNNNNNNNNNNNNNNNNNNNNNNNNNNNN
	G2333_set3	ACGNTAANNTNGCNGGCNCGCCGTNTNGNNNGCTNNGNNNNNTCNANNNNTACAANNNTCNNTNNANTNNNGNNNNNNNNGNNNNGNCTNNNATNNNCCNAANGNNNCGNGTNTNNNCNNANCANGCGGNNNNNGNNNNNNNNGNCAATAGCCCNNCGGTCCGNNNCTGATGCCGTNNATGNGNNNNNNACNGCNNNCNGANCNNAACATCNACNGGGNGGGGGGNCNNNNNNTTCNNCAGNCNNTTNNNTACNTNAATNAGNNNCTTGNCNTGNANNCNNNAGGCNAGANCTTNGAATCCNNCNCCTAGCNGNGGNNNNNNCANNNANNCGANGGANCGCCNTGNNNNNGNNNTNNNGNNCGNANGTCACGTCCCNATCNNNNNNNGCCGANGNNNNNNGNTGCCCNNGGGNCGGGCNGGTAGCNNAGTCGNNNCCTGNNTNNCCGTNCGGNTTNANCNNGNGATNNNGGCTCNNTGNTNNCACNNCGNAANNTNNNCGNNCNNGNNGNGNGCGCTTNNGTNNGAGTATTCCNNNATGNGGNNNNCAGNNCNGNATGCNATGNNCGANNNNTTNNNNTTAGTNCGCNNNCCACNCGGTCGNNTGTGNNNNNATGNNNNNTNGNCTNCNAGNNCCNGTNGCTGCTNNNCGANNNAGACGGNCNNNNNACCGANNNGCAGGGNCACANNGCNNNNNCNCNNGCCANNNNNNNNNNNNNNNNNNNNNNNNNNNNNNNNNNNNNNNNNNNNNNNNNN
	G5686_set3	AATNGAGCCTGATTGGCTGGCCGNATTGGCCGCTGCGACTGCGCAACTGANGCNNCACCAAGTATGGTGACGTCGAGTTAGAGCAGCCTAGGATAGNCCAAATNGACAGCGNGTAGGCCGNTTACGCGGTTTACACCAGATTGGGCAATAGANCGTCAGTCCGCTCCTNATGATATTAATATGGACCGCACGGCCCCATGAACGTNCCATCAACTAGGCGGGGGGCANTCGCCCTCGGCGGTCGTNCGGGTACCTGAGTGAGGTTCTTGCTGTGAAGTCCTCAGGCTAGATCTTGGAATNCTTCGACTNNCAGAGGNCACGACNTCAAGGCGACAGAGCGCCGCTGAAACACTCTCGGTTCCGGATGGCACGTTCCNATCGGATAATACCGAGGACGATTNCTGCCCAAGGGCCGGNTGGGTAGCATCGTCGGGTCCTGCCNGCNCGTCNGGANTGAACCCNGGATCAAGGTTCTCTGTNAACACTCCGGGAATTCCCCGATCAGGTAGCGGGCANTCCANTGAGANTATTCCTAAATNTGGGGGACANGTCGGTATGCTATGGACGAATACTNCACCTCAGTCCGCACACCACTCGNTCNGTTGTGCAGCGATGCCTAATCAACTGCGAGGTCCCGCCGCTGCTGACTGACTAAGACGGCAGCGCCACCNAGTCGTAGGGCCACATTGCGTAACAGCCAGCCATNNNNNNNNNNNNNNNNNNNNNNNNNNNNNNNNNNNNNNNNNNNNNNNNN
	G685_set3	ANTATAAGTTNGCAGGCCGGCTGTNTCCTTTGCTTTTGNGATTCGATNACTGNANCACCAAGNATGGCGACGTCGAGTTAGANCGNTCTATAGCAGCTNACCTGGACCGTGTATCAACCGACCATGCGGCCCGTGNTNAGCCAGTCAAGAGATTTGCGGTCCGCCTCTGATGCCGTCGATGGGAGATATATTGCCCCACGAACACAACACCGACTAGGTGGGGGGTCGCAAATTTNAACAGGCTCTTGGATACTTGAANGAGGTTCTTGTCATGGGACCTCTAGGCCAGNCCTTAGAATCCGGCACCTAGCGGGGGCAANACCAGTGAGTCGAAGGAACGCNATGACCGTGNTTTTATGTCCGAACGTCACGTCTAGATCAAGCGGCACTGATGCTTGCCGTTGCCCGGGGGCCGGGCTGNTAGCGCANTCGAANCCCGTACGCCCGTTTGGCTTTAGCCAGAGNTTGGGGCTCCTTGCTGGCACGTCGGAAGCTTATCGCCCAGGTGGAGTGNACTTAGGTANGAGTACTTCTGNAGGTGGAATGCAGNCCAGCATGCCATAGGCGAGCACTTTGATTTAGTTCGCANGCCACCTGGCCGACTGTGTGTTAGTGTTCGGTTGGCTGCAAGACCCNGTAGCTGCTACTCGGTTGANACGGCCTTTTTACCGANCTGCAGGGTCACATCACACAGTCTCNGACCACNNNNNNNNNNNNNNNNNNNNNNNNNNNNNNNNNNNNNNNNNNNNNNNNN
	Gasirida_set3	ACGATAAGCTTGCAGGCCGGCTGGCTCCTCCGNTTTGGNGATTCGATCGCTGCAACACCAAGNATGGCGACGTCGAGTTAGAGCGGTCCATAGCAGCTTACCCGGANCNTGTATCAATTAACCATGCGGCCCGTGATGAGCCAGTCAAGAGCCCTGCGGTCCGCCTCTGATGCCGTCGATGGGAGATATACTGCCCCACGACCACAACACCGANTAGGTGGGGGGTCGCANNTTTCAACAGGCTCTTGGATACTTGAATGAGGTTCTTGTCATGGGACCTCTAGGCCAGGCCTTAGAATCCGGCACCTAGTAGGGACAGTACCAGTGAATCGAAGGAACAACATGACCGTGACTTTATGNTCGAACGTCACGTCCCTATCAGGCGGCACCGATGCTTGCCGTTGCCCGGGGGTCGGGCTGGTAGCGCAGTCGGGGCCTGCACGCCCGTCTGGAGTTAGCAAGAGATTGGAACTCCTTGCTGGCACTCCGGAAGCTTATCGCCCAGGTGGAGTGAACTTAGGTAAGAGTACTTCCGNAGGTGNAATGCAGACCAGCATGCCATGAGCGAGCGAGTTGCTTNAGTCCGCGTGCCACCTGGCCGGCTGTGTGTTAGTGTTCGGTCGGCTGCAAANCCCTGCCGCTGCNACTCNGTTGAGACGGCCTCTTTACCGAACTGCAGGGCCACACCACACGGTCTTTGACCACNNNNNNNNNNNNNNNNNNNNNNNNNNNNNNNNNNNNNNNNNNNNNNNNN
	Gitanga_set3	TCGAGAAGTTTGTAGGCCCACCNTCGCGGTCGTTTTGGAGATTCGATCACTGTCGTGATCGATGCAATAGTGCTACACCGNGATAGTCTCTAATCAACCGAATGTGACGTGTAGCAATTAACCATGCGGCCCGTGATGAGCCAGTCAAGAGATTTGCAGTCCGTCTCNGATGCCGTCGATGGAAGATATACTGCTTTCCGAACACAACGTCGACTAGGTGGAAANTCGCAAATTTTAACAGGCTCTTATATACTTAAATTAGTTCCTTGTCATGGAACCTCTAGGCCAGGCCTTGGAATNCGGCACCTAGCAAGGGCAATACCAGTGAGGCGAAGGAACGCCATGACCGTGACTTTATGNTCGAACGTCACTTCCCTANCAAGCGGCGCCGATGCTTGCCGTTGCCCGGGTGTCGGGCTGGTAGCGTCATCGAATCCTGTATNACCNTTTGGAGTTAGCAAGAGATTGGGGCTCCTTGCTGGCACGTTGGAAGCTTATCGCCCGAGTGGAGTGCGCTTAGGTAGGAGTACTTTCGGAGGTGGAATGCAGACCAGCATGATATGAGCGAGCACTTTGATTTAGTTCGAGTGCCACCCAGTCGACTGTATGTTAATGCTCGGCCGGCTGCAAAATCCTGCCACTACTACTCAATCGAGACGGCCTTGCCACCGAACTGCGGGGCCACACTGTGCGGTCTTTGGCCACNNNNNNNNNNNNNNNNNNNNNNNNNNNNNNNNNNNNNNNNNNNNNNNNN
	GLP_2_set3	TATTGTGCCAGATTGACCGACCTTATTGGCCGTTTTTACTGCTTGACTGANGCAGCGCCAAACNNGATGACGTCGAGTTAGAACAGCTCATAGCAGCCCACCTGGACAGTGTNTAGGCCGGTTACTCGTTTTACGCCAGATTGTGCAGNAGATTTGCAGTCCGCTCCTAAGAATAGTAATATGGACTGCACTGCTTTATGAACGTACNGTCAACTAGGCGGGGGGTCNTCGCCCTCAGTGGTCGTGCGGGGGTTTGGATTAGGTTCTTGCNGCANAGTCCTCGGGCCAGATNTTGGANTCCGGCAACTATTAGAAGTCACGACGTCAAGGCGAAGGGGCGCCGCTGAAACACTCTCGGTTCNGAATGTCACGTCTAGGCTAAGTGGCACTACGGATGGTCGCTGCCTGGGGACCGGNTTGGTAGCACAATNAAATTTTGTCCGCCTGNCCGGAGTGCACCAGAGAGCAGAATTCTCCTTCAGAGCGCCAAGGGTTCCCCGATCNGGTGGAGGGCACTCCGACGAAAGGATTCTCGAAGGTAGAGGGCANACTGGTATGATCTGGGTGAACAATTCACCTCAGTCNTCACGCCACTCGGTCGGTTGTGTGGCGGTACCTAACCGAATGCAAGATNCTGCCGTTGCTAACCGGTTGAGGCGGCAGCGCCACCGCGTCACGTGGCCGCACTGCATAACAGCTAACAGTNNNNNNNNNNNNNNNNNNNNNNNNNNNNNNNNNNNNNNNNNNNNNNNNN
	Gofta_set3	ACGATAAGCTTGCAGGCCNGCCGGCTCCTTTGTTTTGGAGATTCGACCACTACAANGCTCGATGCNATAGTGCTACACCGAGATAGTCTCTAATCGACCGAACGTGACGTGTAGCAATTAACCATGCGGCCCGTGATGAGCCAGTCANGAGCCCTGCGGTCCGTCTCTGATGCCGTCGATGGAAGATATGTTGCTTTCCGACCACAACACCGNCCGGGTGGGGGGTCGCAAATTGTAACAGGCTCTTATATACTTGAATTAGTTCTTTGTCATGGGACCTCTAGGCCAGNCCTNAAGATCCGGCACCTAGCGGGGACAGTACCAGTGAATCGAAGGAACAACGTGACCGTGACTTTATGCTCGAACGTCACGTCCCTATCAAGCGGCGCCGATGCNTGCCGTGACCCGGGTGTCGGGCTGGTAGCGTCATCGAAGCCTGTATAACCATCTAGAGTGCACAAGAGATTGGAACTCCTTGCTGGCACGTCGGAAGCTTATCGCCCGAGTGGAGTGAACTTAGGTAGGAGTACTCCTGGAGGTGGAATGCAGACCAGCATGCCATAGGCGAGCGAGTTGCNTTAGTCCGCGTGCCATCTGGCTAGCTGCGNGNTAGTGCTCGGTNGGCTGCAAGACCCTGCCGCTGCTACTCGATTGNGACGGCCTTTTTACCGAACTGCAGGGTCACACCGNACGGTCTCTGGCCACNNNNNNNNNNNNNNNNNNNNNNNNNNNNNNNNNNNNNNNNNNNNNNNNN
	Gololi_set3	ACTTGTGCCTGGNNGGGTGACCGTANTGGCCATGTCTNCGACNCNACCGCTGCANCGCNAAACNTNATANCGTCGCGTTAGNACAACTCATAANAGCTTACACGGACCNNATGTCGGCCGGNNGCGCNGCCCGTACCAGATNGGGCAATNTCCNGGCAGTNNACTCNNNCGNANAGTAGCNTGNACCGNACGTTCCCNCGANCGTAACATCGCCCGNANGGAAAGTCNTCGATCTNAGTGATTNTGCGGGTACCTGAATTAGTTNCCTGCNGCANAGTTTCTGGGCCAGACCTTGGAATCCTTTGCCTGNTAAGAGTCACGNCNTCAAAGCGAAAAAACGCCGNTGAANCNCTCGCGGNNCNNGANAGCACNGTNNGGCTGGGTAACACTGCGGNCGANTGNTGCCCAAGNGCCAANNTGGNNGTGCNATNGGNGNTCATACGCCTGTTNGGNNTTAGCNANAGCTCGGGGCCNTNCGTCGGNGCGTCGAGNGNCCCCNANNCGGGTGGAGTGCACCCCAACGAGNAGATCTTCGAAGACGNGGGNCGGGTCGGCCCACTATGGGNGAGTGATNNAACGNAGTCCTCACGCCACTCGATCGGNTGNGCGGCGACGCNCANNCGAATNCGAGATCCTGCCGCGACTNNCTGGNTGGAGCGACNTCTTTCCCGCGCCGTGTGGCCACACTGCNTGACATCTNATAGCNNNNNNNNNNNNNNNNNNNNNNNNNNNNNNNNNNNNNNNNNNNNNNNNN
	Hawasa_Dume_set3	ACGATAAGCTTGCAGGCTCGCTGGCGCCTTCGTTTTGGAGATTCGACCGCTGTCGTGATCGATGCAATAGTGCTACACCGAGATAGTCCATAATCANCCGAACGTGACGTGTATCGGCCGACCACGCGGCCCGTGATGAGCCAGTCAATAGCCCTGCGGTCCGTCTCTGANGCCGTCGATGGAAGATATGTTGCTTTCCGACCACAACACAGACCGGGTGGGGGGTCGCAAATTTCAANAGGCTCNTATATACTTAANTTAGTTCTTTGTCATGGGACCTCTAGGCCGTGCCTTGGAATCCGGCACCTAGCAGGGNCAGTACCAGTGAATTGAAGGAACAACGTGGCCGTGATTTTATGCTCGAACGTTCAGTCCCTATCAGGTAACACCGCGGCNTGCCGTTGCCCGGGTGCCGGGCTGGTAGCGTAATCGAAGCCTGTATAACCGTCTGTCTTTAGCAAGAGANTGGAACTCCTTGCTGGCACGTCGGAAGCTTATCGCCCGAGTGGAGTGAGCTTAGGTAAGAGTACTTCCGGANGTGGAATGCAGGTCAGCCCGCCATGAGCGAGCGAGTTGCTTTAGTTCGCGTGCCACCTGGTTAGCTGCGTGTTAGTGCTCGGNCGGCCACAAAACCCCGTAGCTGTCGCTCGATCGAGACGGCCTTTTTACCGAACTGCAGGGTCACACCACACGGTCTCTGGCCACNNNNNNNNNNNNNNNNNNNNNNNNNNNNNNNNNNNNNNNNNNNNNNNNN
	Hesca_set3	TCGATAAGCTNGCAGGCCCGCCGGCGCCTTTGTTTNGGAGATTCGATCGCTGTCGTGATCGATGCAATAGTGCTACACCGAGATAGTCCATAATNAACCGAATGTGACGTGTAGCAATTAACCATGCGGCCCGTGATGAGCCAGTCAAGAGCCCTGCGGTCCGTCTCTGATGCCGTCGATGGAAGATATACTGCTTTCCGAACACAACACCGACTAGGTGGGGGGTCGCAANTTTTAACAGGCTCTTATNTACTTANATTAGTTCCTTGTCATGGAACCTCTAGGCCAGGCCTTGGANTCCGGCACCTAGCAAGGACAATACCAGTGAATCGAAGGAACANCATGACCGTGACTTTATGCTCGAACGTCCCGTCCCTATCAAGCGGCGCCGATGCTTGCCGTTGCCCGGGTGTCGGGCTGGTAGCGCCGTCGAAGCCTGTATAACCGTCTAGAGTNANCAAGAGATTGGAACTCCTTGCNGGCACGTTGGAAGCTTATCGCCCNAGTGGAGTGAGCTTAGGTANGAGTACTTTCAGAGGTGGAATGCAGACCAGCATGCCATGAGCGAGCACGTTGCTTTAGTTCGAGTGCCACCTAGCCGNCTGTATGTTAGTGCTCGGCCGGCTGCAAAACCCTGTANCTGTCGCTCAATCGAGACGGCCTTTTTACCGAACTGCAGGNCCACACCGTACGNTCTTTGGCCACNNNNNNNNNNNNNNNNNNNNNNNNNNNNNNNNNNNNNNNNNNNNNNNNN
	HM_21N71_set3	ACGATAAGCTTGCAGGNCCGCCGTCGCNTTTGTTTTGGAGATTCGACCGCTACNATGATCGATGCAATAGTGCTACACCGGGATGGTCTCTAATCGACCGAATGTGACGTGTANCAATTAACCATGCGGCCCGTGATGAGCCAGTCAANAGNTTTGCGGTCCGTCTCTGATGCCGTCGATGGAAGATNNACTGCTTTCCGAACACAACGTCGACTAGGTGGGGGGTCGCNAATTTTAACAGGNTCTTATATACCTAAATTAGTTCCTTGTCATGGAACCTCTAGGCCGTGCCTTGGAATCCGGCACCNAGCGGGGGCAGTACCAGTGNGTCGAAGGAACGCCATGACCGTGACTTTATGCTCGAACGNCCAGGNCCTATCAAGCGACACCGATGCNTGCCGTTGCCCGAGTGTCGGGCTGGTAGCGTCATCGAAGCCTGTATAACCATTTNGNGTTAGCAAGAGATTGGGGCTCCTTGCTGGCACGTNGGAAGCTTATCGCCCGAGNGGAGTGCGCTTAGGTAGGAGTACTTTTGGAGGTGGAATGCAGACCAGCACGCCATGAGCGAGCACTTTGATTCANTTCGAGTGCCNCCCAGCCGNCTGTNTGTTANTGCTCGGTTGGCCGCAAAATCCNGCCACGGCTACTCAATTGAGACGGACTTNCCANCGAACTGCAGGGCCACANCGTACGNTCTTTGGCCACNNNNNNNNNNNNNNNNNNNNNNNNNNNNNNNNNNNNNNNNNNNNNNNNN
	HM_21N72_set3	TCTAGTGCCTTGTTGACCGACCTTCTTGGCCATTTTTACTGCTTGATCGATGCAACACCAAGCATGGCGACGTCGAGNTAGAGCGACTCAGAATAGCCCACATGGACCGCGTGTAGGCCGATCACGCGTTTTACACCAGATTGGGCGGGAGATTGTAAGTCCACTCCTGNTGCCATCGATGGGAAATGCACTTCTTTCCGAACGTAAAGTAACTTAGGTGGAAAACAATCGCTCTCAACAGGTGTGCGGGNGTCTGAGTGGAGCTCTCGCCATGGGACTCTCAGATCAGACCTTGAANTCCGTTAACCAGCAAAAGTCACGATGTCAAGGCGANAGGGAGCCGCTGAAGCACTCTCGGTTCTGAGTGGCACTTCTAGATCAAGTAACATTACGGACGGNTATTGTTTAGGGGCNAGGCTGGTAGCATNGTTAAAGTTCATCCGCCCGTTCGGNTTGCACAANGACTCANGGTCTTTTNCCGACACTCCAAGGACCCCCCGACCAAGTGGAGGACACCCCAACGAGAGTACCCTTGAATGTAGGGGACANACCAGCACGCCATGGGTTGATACTNCAATNTAGTCCGCACATTGCCCGGCCGGTTATGTGGCGGCATTTGGCCGGATGCAAGNTCCTGCCGCGACCGNCTGGTTGGAACGAAAGCTTTCTCGCGTCGTGGGGCCGCACTGCGTAACAGCTAACCACNNNNNNNNNNNNNNNNNNNNNNNNNNNNNNNNNNNNNNNNNNNNNNNNN
	Ibado_1_set3	ACGATAGCCTTGCAGGCTCGTTGTCGTGTTTGTTTTGGAGATTCGACCGCTACAATGATCGATGCAATAGTGCTACACCGGGATGGTCTCTAATCGACCGAATGTGACGTGTATCAATTAACCACGCGGCCCGTGATGAGCCAGTCAAGAGCCCTGCGGTCCGTCTCTGATGCCGTCGATGGAAGATATACTGCTTTCCGAACACAACGCAGACCGGGTGGGGGGTCGCAAATTGTAACAGGTTCTTATATACTTAAATTAGTTCCTTGTCATGGGACCTCTAGNCCAGGCCTTGGAATCCGGCACCTAGCGGGGGCAGTACCAGTGAGTCGAAGGAACGCCATGACCGTGACTTTATGCTCGAACGTCACGTCCCTATCAGGCGGCNCCGAGGCCGGTTGTTGCCCGGGTGTCGGGCTGGCAGCGTCATCGAAGCTCATATAACCGTTTAGCTTTAGCCANAGATTGGGGCCCCNNNCTGGCACGTCGAAAGCTTATCGACCGAGTGGAGTGAGCTTAAACGGGAGTACTTTTGGATATGNGGGACAGGTCAGCATAATATGAGCGAGCAATNCAATTTAGTTAGCGTGCCACCCGGCCGGCCGTGTGGCGATGCTCGGTTGGCTGCAAAACNCTGCCGCTGCTACTCGATCGGAACGGCCTTTTTACCGAACTGCAGGGCCACACCACATGACATNTAGCCACNNNNNNNNNNNNNNNNNNNNNNNNNNNNNNNNNNNNNNNNNNNNNNNNN
	Ibado_2_set3	ACGATAGGCTTGCAGGCTCGTTGTCGTGTTTGTTTTGGAGATTCGACCGCTACNATGATCGATGCAATAGTGCTACACCGGGATGGTCTCTAATCAACCGAATGTGACGTGTATCAATTAACCACGCGGCCCGTGATGAGCCAGTCAAGAGCCCTGCGGTCCGTCTCTGATGCCGTCGATGGAAGATATACTGCTTTCCGAACACAACGCAGACCGGGTGGGGGGTCNCAAATTTTAACAGGTTCTTATATACTTAAATTNGTTCCTTGTCATGGGACCTCTAGNCCAGGCCTTGGAATCCGGCACCTAGCGGGGGCAGTACCAGTGAGTCGAAGGAACGCCATGACCGTGACTTTATGCTCGAACGTCACGTCCCTATCAGGCGGCGCCGAGGCCGGTTGTTGCCCGGGTGTCGGGCTGGCAGCGTCATCGAAGCTCATATAACCGTTTAGCTTTAGCCANAGATTGGGGCCCCNNNCTGGCACGTCGAAAGCTTATCGACCGAGTGGAGTGAGCTTAAACGGGAGTACTTTTGGATATGGGGGACAGGTCAGCATACCATGAGCGAGCAATNCAATTTAGTTAGCGTGNCACCCGGCCGGCCGTGTGGCGGTGCTCGGTTGGCTGCAAAACCCTGCCGCTGCTACTCGATCGGAACGGCCTTTTTACCGAACTGCAGGGCCACACCACATGACATCTAGCCACNNNNNNNNNNNNNNNNNNNNNNNNNNNNNNNNNNNNNNNNNNNNNNNNN
	Ibado_3_set3	ACGATAGGCTTGCAGGCTCGTTGTCGTGTTTGTTTTGGAGATTCGACCGCTACAATGATCGATGCAATAGTGCTACACCGGGATGGTCTCTAANCGACCGAATGTGACGTGTAGCAATTAACCATGCGGCCCGTGATGAGCCAGTCAAGAGCCCTGCGGTCCGTCTCTGATGCCGTCGATGGAAGATNNACTGCTTTCCGAACACAACGCAGACCGNGTGGGGGGTCGCAAATTTTAACAGGTTCTTATATACTTAAATTAGTTCCTTGTCNTGGGACCTCTAGNCCAGGCCTTNGAATCCGGCACCTAGCGGGGGCAGTACCAGTGAGTCGAAGGAACGCCATGACCGTGACTTTATGCTCGAACGTCACGTCCCTATCAGGCGGCGCCGAGGCCGGTTGTTGCCCGGGTGTCGGGCTGGCAGCGTCATCGAAGCTCATATAACCGTTTNGCTTTAGCCANAGATTGGGGCCCCNNNCTGGCACGTCGANAGCTTATCGACCGAGTGGAGTGAGCTTAAACNNGAGTACTTTTGGATATGGGGGACAGGTCAGCATACCATGAGCGAGCAATNCAATTTAGTTNGCGNGCCACCCGGCCGGCCGTGTGGCGATGCTCGGTTGGCTGCAAAACNCTGCCGCTGCTACTCNATCGGAACGGCCTNTTTACCGAACTGCAGGGCCACACCACATGACANCTAGCCACNNNNNNNNNNNNNNNNNNNNNNNNNNNNNNNNNNNNNNNNNNNNNNNNN
	Ibihororo_set3	TCGATAAGCTTGCAGGCCCGCTGGCGCCTTTGTTTTGGAGATTCGACCACTGTCGTGATCGATGCAANAGTGCTACACCGAGATAGTTTCTAANCGACCGAACGTGACGTGNNTCGGCCGACCACGTGGCCCGTNATGAGCCAGTCAAGAGCCCTGCGGTCCGTCTCTGATGCCGTCGATGGANGATGCACTGCTTTCCGAACACAACACCGACTAGGTGGGGGGTCGCAANTTTCAACAGGCTCTTATANNCTTAAATTAGTTCCTTGTCATGGGACCTCTAGGTCGTGCNTTGGAATCCGGCACCTAGCGGGGGCAGTACCAGTGAATCGAAGGAACAACGTGGCCGTGATTTTATGCTCGAACGTTCAGTCCCTATCAAGCGGCGCCGATGCTTGCCGTGACCCGGGTGTCGGGCTGGTAGCGTNAGCGAAGCCTGTATAACCATCTAGAGTTAGCAAGAGATTGGAACTCCTTNCTGGCACGTCGGAAGCTTATCGCCCGAGTGGAGTGAGTTTAGGTANGAGTACTTCCAGAGGTGGAATGCAGACCAGCATGCCATGAGCGAGCGAGTTGCTTTAGTCCGCNTGCCACCTAGCTAACTGTGTGTTAGTGCTCGGCCGGCCGCAAAACCCTGCCGCTGCTACTCGATTGAGACGGCCTTTTTACCGAACTGCAGGGCCACACCACACGGTCTCTGGCCACNNNNNNNNNNNNNNNNNNNNNNNNNNNNNNNNNNNNNNNNNNNNNNNNN
	ICA_Quimbaya_set3	AATTGTGGCATNTTGGGTGACCGTATTGGCCACTTTTACTGCGCAACTGANGCAGCACCAAACANGATGACGTCGAGTTAGAACAACTCAGGGTAGCCCACCTAGACAGTGCGTAGGCCGGTTACTCNTTTTACACCAGATTGGGCGNNAGACTTGCGANCCGCTCCCACGNATAGTAATATGGACCGCACTTCTTTCCGAACGTAAAGCAACCTAGGCGGAANACAATCGCCCTNAGTGGTCGTGCGGGTGCTCGGATTAGTTTCTCGCTGCAAAGNTCTCAGGCCAGGTACNGGAACTTGGCANCTATTAGAAGTCACGACGTCAAGGCGCAGGAGCGCCGCTGAAACACTCTCGGNTCTGGGTGTCACGTCTAGATCGGGTGGCACCACGGCCGGNCGCTGCCTGGGGACCGGNCGGGTAGTGTAATTAAATTCTGTACGCNCGTCCGGCTTGCACCAGAGAGCAGGGTCCNCCGCCAACACGCCAAGGGTCCCCAGANCGGGTAGCGTACACTCCGGTGAAAGTATTCTTGGANGCAGAGGGCANGTCAGTATGACCCGGGCTAACACTTCACCTCAGTCNGCACGCCACTCGGCCGNTTATGTGGTGATACCTGGNCGAATGAAAGATCCCGCCGTTANTAACTGGCTAAGACGGCAGCGCCCCCGCGTCACGGGGCCGCATTGCATAACATCTGGCCACNNNNNNNNNNNNNNNNNNNNNNNNNNNNNNNNNNNNNNNNNNNNNNNNN
	Ikinimba_set3	ACTATAAGCTTGCAGGCCGGCTGGCGCCTTCNTTGTGGAGATTCGATCGCTGCAACGCCAAATATGACGACGTCGAGTTAGAGCAGTTCATAATCAACCGAATGTGACGTGTATAAACTAATTACGTGGTTTACACTGAGCCAGTAAATAGATTTGCGGTCCGTCTNTGATGCCGTCGATGGAAGATATATTGCTTTCCGACCATAACACCGCCCGGGTGGGGGGTCGCAAATTTCAACAGGCTCTTATATACTTAAATTAGTTCTTTGTCATGGAACCTCTAGGCTAGGCCTTGGAATCCGGCACCTAGCGGGGGCAGTACCAGTGAATCGAAGGAACGCCATNGCCGTGATTTTATGCTCGAACGTCACGTCCCTATCGGGCGGCGCCGAGGCNTGCCATGATTCGGGTGTCGGGCTGGTAGCGCCATCGAAGCCTGTATAACCGTCTAGCNTTAGCAAGAGATTGGAACTCCTTGCTGGCACGCTGGAAGCTTATCGCCCGGTCGGAGTGCGCTTAGGTAGGAGTACTTTNGGAGGTGAAATGCAGACCAGCATGCCATGAGCGAACACGTTGCTTTAGTTCGAGTGTTGCCTGGCCGGTTGTATGTTAGTGCTCGGTTGGCTGCAAAACCCTGTAACTGCTACTCNATCGAGACGGCCTTTTTACCGAACTGCAGGGTCACACCATACGGTCTTTGGCCACNNNNNNNNNNNNNNNNNNNNNNNNNNNNNNNNNNNNNNNNNNNNNNNNN
	Il_553_set3	TCTATAAGTTTGCAGGCCCGCCGGCGCCTTTGCTTTGGNGATTCGACCGCTACANCGCTCGATGCAATAGTGCTACACCGAGATAGTCTCTANTCGACCGAATNTGACGTGTNTAAATTANTNACGCGGCCCGTGATGAGCCAGTCAAGAGCNCTGCGGTCCGTCTCTGATGCCGTCGATGGAAGATGCACTGCNTTACGACCACAACACCGACCGGGTGGGGGGTCGCAAATTGTAACAGGCTCTTATATACTTNAATTAGTTCCTTATCATGGGACCTCTAGGCCGTGCCTTGAGATNCGGCAACTAGCAAGGGCAGTACCAGTGAGTCGAAGGAACAATGTGGCCGTGACTTTNTGCTCGAACGTTCAGTCCCTATCAAGCGGCGTCGATGCTTGCCATGNCCCGGGTGTCGGGCTGGTGACGCCGTCGAAGCCTGTCTNACCGTCTAGAGTGCACAAGAGATTGGAACTCCTTGCTGGCACGTTGGAAGCTTATCGCCCGAGTGGAGGGAACTTAGGTANGAGTACTTTCGAAGGTGGAATGCAGACCANCATGATATAGGCGAACACGTTGCTTTAGTTCGAGTGCCATCTGGCTAGCTNTATGTTAATGCTTGGCCGGCCGCAAGACCCNGCCACTGTCGCTCAATCGAGATAGCAGTTTTACCGAACTGCAGAGCCACACCGTACGGTCGCTGGCCACNNNNNNNNNNNNNNNNNNNNNNNNNNNNNNNNNNNNNNNNNNNNNNNNN
	Inamaruhire_set3	TCTATAGGCTTGCAGGCCCGTTGGCTCNTTTGNTTNGGNGATTCGATCACTGTNGNNATCGATGCAATAGTGCTACACCGNGNTAGTCTCTAATNAACCGAATGTGACGTGTATAGGCCGANCACGCGNCCCNTGNCAGATNGGGCAAGAGCCCNGCGGTNCGTCTNTGATGCCGTCGATGGAAGATGCACTGCTTTCCGAACGCAACACCNACTAGGTGGGGGGTCGCAAATTTCAACAGGCTCTTATATACTTGAANTAGTNCCTTGCCATGGAACCTCTAGGCCAGNCCTTNAGATCCGGCACCTAGCGGGGACAGTACCANTGAATCGANGGAACAACANNGAAGCANTCTTATGCTCGAACGNCCCNTCCCTATCAAGCGGCGCCGATGCTTGCCATTGCCCGGGTGCCGGGCTGGTAGCGCCATCGAAGCCTGTATAACCGTCTGGAGTGNACAAGAGATTGGAACTCCTTGCTGGCACGTTGGAAGCTTATCGCCCGAGTGGAGTGAGCTTAGGTAAGAGTACTCCCANAGGTGGAATGCAGACCAGNATGCCANAGGCTAACACTTTGCTTNANTTCGAGTGCCACCCGGCTAGCCGTGTGTTAGTGCTCGGCCGGCTGCAANACCCTGTANCTGTCGCTTGATCGAGACGGCCTTGCCACCGAACTGCANGGCCANACCATATGGTCTCTGGCCACNNNNNNNNNNNNNNNNNNNNNNNNNNNNNNNNNNNNNNNNNNNNNNNNN
	Incomparatable_set3	TCGATAAGCATGCAGGCCCGCCGGCGCCTTTGCTGTGGAGATTCNACCGCTGTCGTGATCGATGCAATAGTGCTACACCGAGATAGTCCAGGGCAGCTTACCCAGACCGTGTATNGGCCGACCACGNGGTTTGTACTGAGCCAGTCAAGAGCCCTGCGGTCCATCTCTGATGCCGTCGATGGAAGATATGTTGCCTTCTGAACACAACACAGACCGGGTGGGGGACAATCACTTTTAACAGGCGTTCGGATACTTAANTTAGTTCTTNATCATGGGACCTCTAGATCGTGCATNAAGATCCGGCACCTANTNGGGACAGTACCAGTGAATTGANGGAACAACATGGCCGTGATTTTATGCTCGAACGTTCAGTCCCTATCAAGCGGCGCCGATGCTTGCCGTTGCCCGGGTGCCGGGCTGGTAGCGCCGTCGAAGNCTGTACGCCCATCTGTAGTTAGCAAGAGATTGGAACTCCTTGCTGGCACGTCGGAAGCTTATCGCCCGAGTGGAGTGAGCTTAGGTANGAGTACTTCCGNAGGTGGAATGCAGACCAGCATGCCATGAGCGAGCGAGTTGCTTTAGTCCGCGTGCCACCTAGCTAACTGCGTGTTAGTGCTCGGCCGGCCGCAAAACCCTGCCGCTGCTGCTCGATTGAGACGGCCNTTTTACCGAACTGCAGGGTCACACCGCACGGTCTCTGGCCACNNNNNNNNNNNNNNNNNNNNNNNNNNNNNNNNNNNNNNNNNNNNNNNNN
	Jesca_set3	TCTTGTGCCATNNTGACCGACCGTATTGGCCATTTTTACGNCGTACCCGATGCAACGCCAAACATGGCGACGTCGAGTTAGAGCAGTTCATAATAGCCCACATGGACCACATATNGGCCGATCACGCGTTTTACNCCAGATTGTGCAAGAGATTTGCGATCCACTTTCNATGCCATCAATNNGGACCGCACTGTCCCATGAACGTAACGTCGACCGGGTGGGGGACAATCGCCCGCGNTGATCGTGCGGGGATCTGAATTAGGTTCCCGCTGCGAAGTTCTTGGATCAGACATCGGANTCCTTTGCCCATCAGAGGTCACGACGTCAAAGCAACGGAACGCCGCTGAAGCACTCTCGGTNCTGAATGGCACTTCCCTACTGGGTGGTGCCGCTGACGGNTANTGTTTGGGGGCCAAGCTGGCAGCACCGGTGGGTCTCATACGCCTGTTCGGCTTGAANACNGGCTTGGNGTCTTTTNTTGACACGCCGGGAACTCCCCGACCAGGTGGAGGACACCCCAACGAAAGGACTCCCGGCGATAAGGGACANACCAGCATGCTATGAATTGACACTNCAATTCAATCCGCACGTTGCCCGGNCNGTTGTGCGGCGATGTTTGGCCNGATGCAAGGTCTCGCCGTGGCCGACTGATTAAAACGGAAGCGCCCCCGAGCCANGGGGCCACATTGCGTAACATCCAGCCATNNNNNNNNNNNNNNNNNNNNNNNNNNNNNNNNNNNNNNNNNNNNNNNNN
	Jesca_Ethiopia_set3	TCGATAAGCTTGCAGGCCCGCCGGCGCCTTTGTTTTGGAGATTCGATCGCTGTCGTGATCGATGCAATAGTGCTACACCGNGATAGTCCATAATNAACCGAATGTGACGTGTAGCAATTAACCATGCGGCCCGTGATGAGCCAGTCAAGAGCCCTGCGGTCCGTCTCNGATGCCGTCGATGGAAGATATACTGCTTTCCGAACACAACACCGACTAGGTGGGGGGTCGCAAATTTTAACAGGCTCTTATATACTTAAATTAGTTCCTTGTCATGGAACNTCTAGGCCAGGCNTTGGAATCCGGCACCNAGCAAGGACAATACCAGTGAATCGAAGGAACAACATGANCGTGACTTTATGCTCGAACGTCCCGTCCCTATCAAGCGGCGCCGATGCNTGCCGTTGCCCGGGTGTCGGGCTGGTAGCGCCGTCGAAGCNTGTATAACCGTCTAGAGTTAGCAAGAGATTGGAACTCCTTGCTGGCACGTTGGAAGCTTATCGCCCNAGTGGAGTGAGCTTAGGTAGGAGTACTTTCAGAGGTGGAATGCAGACCAGCATGCCATGAGCGAGCACGTTGCTTTAGTTCGAGTGCCACCTAGCCGACTGTATGTTAGTGCTCGGCCGGCTGCAAAACNCTGTAACTGTCGCTCAATCGAGACGGCCTTTTTACCGAACTGCAGGGCCACACCGTACGGTCTNTGGCCACNNNNNNNNNNNNNNNNNNNNNNNNNNNNNNNNNNNNNNNNNNNNNNNNN
	K_131_set3	TCTTGTGCCTGGTTAANTGACCTTATTGGCCNTTTNTACGACNCAACCGATACANCGCTAGATNTGACGACGTCGAGTTAGAACGATTTCTAGCAGCCCACCTGGACCACATATCGNCCGGCCGCTCNGCCCNCACNAGATTGGGCGAGAGACCGTNAAGANNCTNTTNATGCCATCAATATGNACCGCACGGCCCCATTAACGTACCGTAACCTATNCANAAAGTCGTCGATCTCAGTGATTGTGCGGGTNCCTNAATTAGTTCNCTGTTGCAAAGNTTCTAGGCTAGATCCTGGAANTTTNTGCTCNNCAAGGGTCACGACGTCAGAGCACCAGGGAGCCGCTGANACACTCGCGGTTCTTGACGGCANTGTCCTACTGGGTGATGCCGCTACNGANTGCTGCCTAAGGGCCAANTGGACAGTATNGNCGGGGCTCACCCGCCNGNCCGGCTTGCANAAGGGCTNGGGGCCTTCCGTTGGCGTTCCAGGAATCCCCAAATCGGGTGGANGGCACTCCAACGNGANGATTCTCGAAGACAAGGGACGGGTCGTNATAATATGAANGGGTACTNCNCCTNAACCCGCNCGCCACCCGATCGGTTNTGNGGCGATGTCCAACCGAATACGAAATCNTTCCGCGATTAATTGACTGGAGNGGAATCGCCANCGAGCCGTGTGGCCACACTGNNTGACAGCCANCCACNNNNNNNNNNNNNNNNNNNNNNNNNNNNNNNNNNNNNNNNNNNNNNNNN
	K_132N3_set3	NCNTNNGNCTNGNTNGCTGGCCGTNGCGNNNNTTTCTACGACNCAACCGATGCAACGCCAGGTATGGCGACNNNNNNNTAGAGCGNNCTNTAATNANCCGAANGTGAAGNGTGNCNNNNNANCNNGCGGNNNGTGANNNNNNNGNCAANNNCCCTGCGNGAAACTCTCACGAATAGTAGCATGGACCATACTGCCCCATTAACNNANCACCGNNCGTACGGNNNNTCGNNNATTNNAGTGATTTCTTATATACNTAAATTAGTTCCTTGTTGCAAAGTTTCTAGGNCAGNNCTTGGAATCCGGCACNNNNCANNNGNNNNNNCNNNNAGTCNANGNAACGCCNNNNNNNNNNNNNTATGCTNGAATGGCACNNNCCTATCNGNCGGCGCCGCGANCGATTGNTGCCNNNGGGCCGGNTNGACAGTGNNGTCGAANCTCATATAACNGTTCGGCNTTAGNCANAGNNCAAGGCCTTCCGTTGGCNCGTCGNAAGCNNNNNANTCAGGTGGAGTGAGCTTAAACGNGANNACTTTCNNATANGAGGGACNGGTCGNCCCAATATGAGTGAGNNATNCAATTNAGTTCNCNNACCACCCGGNCGGNTGTGNGGCGGTGCCCAANCGGCTNCGAAANNCNGCCGCNNNNNCTCGATNGGAACGGACTNTNTANCGANCNGNNGGGCCACACNGCNTGACCTCTAGNNNCNNNNNNNNNNNNNNNNNNNNNNNNNNNNNNNNNNNNNNNNNNNNNNNNN
	K_132N4_set3	ACNAGNGGCTNGNTNGCTNGCCGGANCGGTCGTTTTGGAGATTCGATCACTGNNNCGNNCGNTNNNNNNNNNTNNNNNNNNNNNNGTNTCNNATCGNNNNNNCGNNNCGTGTNNNNNNNNANCNNGCNGNNNGTNANNNNNNNGNCAANANNNNTGCGGNNNNTCTCTGATGCCGTCGATGNAAGATGCACTGCCCCATTAANNNANCGTCGCTCGNNNNNGGGGTCGTCGANNTNAACAGGCTCTTNNATACCTAAATTAGTTCCNTGNCATGGAACNTCTAGGCCAGGCCTTGGAATCCGGCACNNNNCAGNGGCAGTACCAGTGNGTCGANANAACGCCNNNNNNNNNNNNGTATGCTCGAACGTTCAGGTNNNNNNNNNCGACACNGATGNTTGCCGNTGCCCAANGGCCAAGCTGNTAGCGTAGTTANNTNCTGTACNNNNNTCNNGCTNNNGNAANAGNTNNNAACTCCTTGNTGGCGNGTCGGAAGCNNNNNGCCCAGGTAGCGTGCNCTTAGGTANGANNANNNTCGNNTGTGGAATGCNGGTNANCATGCCATNNGCNAGTGATTTGCTTCAGTCCGAGTGCCACCCAGTCGACTNTGTGTTAATGNTCGGTCGGNTNCANNATNCTGCCACGATCGCTNGNNCGAGNCGNACTTGCCNCCGNNCNGCGGGGCCACANTGTATGGTCTNTGNTAGNNNNNNNNNNNNNNNNNNNNNNNNNNNNNNNNNNNNNNNNNNNNNNNNNN
	K_132_set3	TCGATAAGCTTGCAGGCTCGCCGGCGCCTTTGTTTTGGAGATTCGACCGCTACANTGATCGATGCAATAGTGCTACNCCGGGATGGTCTCTAATCANCCGAATGTGAAGTGTAGCAATTAACCANGCGGCCCGTGATGAGCCNGTCAAGAGCCCTGCGGTCCGTCTCTGANGCCGTCGATGGANGATATACTGCCCCACGAACACAACACCGACCGGGTGGGGGGTCGCAAATTGTAACAGGCNCNTATATACTTNAATTAGTTCCTTGTCATGGGACCTCTAGGCCAGGCCTTGGAATCCGGCACCTAGCAAGGGCAGTACCAGTGAGNCGAAGGAACGCCATGACCGTGACTTTATGCTCGAACGTCACGTCCCTATCAGGCGGCGCCGATGCNTGCCGTTGCCCGGGGGTCGGGCTGGTAGCGCNGTCGAAGCCTGTATAACCGTCCGGCNTTAGCAANAGATTGGAACTCCTTGCTGGCACGTCGAAAGCTTATCGCCCGAGTGGAGTGAGCTTAGGTANGAGTACTTTCAGATNNGGAATGCAGGTCAGCATGATATGAGNGAGCAAGTTGCNTNAGTTCGCGTGCCACCTGGCCGGCTGTGTGTTAGTGCTCGNCCGGCTGCAAAACCCTGCCGCTGCTACTCGATCGAGATAGACTTTTTACCGAACTGCAGGGCCNCACCGCACGGTCTCTGGCCACNNNNNNNNNNNNNNNNNNNNNNNNNNNNNNNNNNNNNNNNNNNNNNNNN
	K_20_set3	TCGAGAAGCATGTAGGCCCNCCGTCGCGGTCGTTTTGGAGATTCGATCACTGNCGTGATCGATGCAATAGTGCTACACCGAGATAGTCTCTAATCAACCGAATGTGACGTGTNGCAATTAACCACGCGGCCCGTGACAGATTGTGAAAGAGCCCTGCAGTCCGTCTCTGATGCCGTCGATGGGNGATGCACTGCCCCACGAACACAACGTCGACTATACGGGGGGTCGCAAATTTTAACAGGCTCNTATATACCTNAATTAGTTCCTTGTCATGGGACCTCTAGGCCAGACCTTGGAATCCGGCACCTAGCAAGGGCAATACCAGTGAGGCGAAGGAACGCCATGACCGTGACTTTATGCNCTAGCGTCACTTTCCTATCAAGTGGCACCGATGCTTGCCGTTGCCCGGGTGTCGGGCTGGTAGCGCCGTCGAATCCTGTATAACCATTTGGAGTTAGCAAGAGATTGGGGCTCCTTGCTGGCACGTTGAAAGCTTATCGCCCGGGNGGAGTGAGCTTAGGTANNAGTACTTTCAGAGGTGGAATGCAGACCAGCATGCCATGAGCGAGCACTTTGATTTAGTTCGAGTGCCACCCGGCCGGCTGTATGTTAGTGCTCGGCCGGCTGCAAAATCCTGCCACTACTACTCAATCGAGACGGCCTTGCCACCGAACTGCGGGGCCACATTGTGCGGTCTTTGGCCACNNNNNNNNNNNNNNNNNNNNNNNNNNNNNNNNNNNNNNNNNNNNNNNNN
	Kabale_set3	ACGATAAGTTTGCAGGCCCGTTGGCGCCTTTGCTTTGGAGATTCGATCACTGTCGTGATCGATGCAATAGTGCTACACCGAGATAGTCTCTAATCAACCGAATGTGACGTGTATCGGCCGACCACGCGGCCCGTGATGAGCCAGTCAAGAGCCCTGCGGTCCGTCTCTGATGCCGTCGATGGGAGATATGTTGCTTTCCGAACACAACGTCGACCGGGTGAGGGGTCGCAAATTTCAACAGGCTCTTATATACTTAAATTAGTTCTTTGTCATGGGACCTCTAGGCCAGGCCTTGGAATCCGGCACCTAGCGGGGGCAGTACCAGTGAATCGAAGGAACAACATGACCGTGATTTTATGCTCGAACGTCACGTCCCTATCAAGCGGCGCCGATGCTTGCCGTGACCCGGGTGCCGGGCTGGTAGCGTCATCGAAGCCTGTATAACCATCTGGAGTTAGCAAGAGATTGGAACTCCTTGCTGGCACGTTGGAAGCTTATCGCCTGAGTGGAGTGCGTTTAGGTAAGAGTACTTTTGGAGGTGGAATGCAGACCAGCATGCCATGAGCGAGCACGTTGCTTTAGTTCGAGTGCCACCTAGCCGACCGTATGTTAATGCTCGGTTGGCTGCAAAACCCTGTAACTGCTACTCAATCGAGACGGCCTTGCCACCGAACTGCNGGGTCACACCATACGGTCTTTGGCCACNNNNNNNNNNNNNNNNNNNNNNNNNNNNNNNNNNNNNNNNNNNNNNNNN
	Kablanket_9_set3	ACTATAAGCTTGCAGGNCCGTTGGCGCCTTCGTTTTGGAGATNCGATCGCTACANCGCTCGATGCNATAGTGCTACNCCGNGANAGTCCATNATNAACCGAATGTGACGTGTATCAACTNACCACGCGNCCCGTGATGAGCCAGTAAAGAGCCCTGCGGTCCGNCTCTGATGCCGTCNATGGAAGATGNATTGCCCCNCGACCATAACACCNACCGGGTGGGGGGTCGCAANTTTCAACAGGCTCNTNTANACTTNAATTAGTTCNTTATCNTGGAACCTCTAGGCCGGGCCTTGAGATNCGGCACCTANCGGGGACAGTACCAGTGAATCGAAGGAACGCTATNGCCGTGATTTTATGCTCGAANGGCCAGTCCCTATCAAGCNGCGCCGATGCTNGCCGTGNTTCGGGNGTCGGGCTGGTGACGNCNTCGAAGCCTGTANAACCGTCCGGCNTTAGCAANAGATTGGAACTCNTTNCTGGCACGTCGGAAGCTTATCGCCCGGGCGGAGTAAGCNTAGGTANGAGTACTTCTGGANGTGGAATGCAGACCAGCATGCCATGAGCGAGCACGNTGCTTNAGTCCGCNTGTTGCCTGGCCGGCCGTGTGTTAGTGCTCGGTTGGCTGCAAANCCCTGTAGCTGCTACTCGATCGAGACGGCNTTTNTACCGAACTGCAGAGTCACACCACACGGTNTCTGGCCACNNNNNNNNNNNNNNNNNNNNNNNNNNNNNNNNNNNNNNNNNNNNNNNNN
	Kablanketi_1_set3	ACTATAAGCTNGCAGGCCCGTTGGCGCCTTCGTTTTGGAGNTTCGATCGCTANAANGCTCGATGCAATAGTGCTACACCGAGNTAGTCCATAATCNACNGAATGTGACGTGTATCANCTAACCACGCGGCCCGTGATGAGCCAGTAAAGAGCCCNGCGGTCCGTCTNTGATGCCGTCGATGGAAGATGTATTGCCCCACGACCANAACACCGACCGGGTGGGGGGTCGCAAATTTCAACAGGCTCTTANATACTTAANNTAGTTCNTTATCATGGAACCTCTAGGCCGGNCCTTGAGATCCGGCACCTAGCGGGGACAGTACCAGTGNATCGAAGGAACGCTATNNCCGTGATTTTATGCTCGAATGGCCAGTCCCTATCAAGCGGCGCCGATGCTTNCCGTGATNCGGGGGTCGGGCTGGTGACGTCATCGNAGCCNGTATAACCGTCCNGCNTTAGCAAGAGATTGGAACTCCTTGCTGGCACGTCGGAAGCTTATCGCCCGGGCGGAGTAAGCTTAGGTAAGAGTACTTCTGGANNTGGAATGCAGNCCAGCATGCCATGAGCGAGCACGTTGCTTTAGTCCGCGTGTNGCCTGGCCGGCCGTGTGTTAGTGCTCGGTTGGCTGCAAAACCCTGTAGCTGCTACTCGATCGAGACGGCCTTTTTACCGAACTGCAGAGTCACACCACACGGTCTCTGGCCACNNNNNNNNNNNNNNNNNNNNNNNNNNNNNNNNNNNNNNNNNNNNNNNNN
	Kablanketi_10_set3	ACTATAAGCTTGCAGGCCCGTTGGCGCCTTCGTTTTGGAGATTCGATCGCTACANCGCTCGATGCAATAGTGCTACACCGAGATAGTCCATAATCAACCGAACGTGACGTGTATCAACTANCCACGCGGCCCGTGATGAGCCAGTCAAGAGCCCTGCGGTCCGTCTCTGATGCCGTCGATGGAAGATGNATTGCCCCACGACCATAACACCGACCGGGTGGGGGGTCGCAAATTTCAACAGGCTCTTATATACTTAAATTAGTTCNTTATCATGGAACCTCTAGGCCGGGCCTTGAGATCCGGCACCTAGCGGGGACAGTACCAGTGAATCGAAGGAACAATATNGNCGTGATTTTATGCTCGAATGGCCAGTCCCTATCAAGCGGCGCCGATGCTTGCCGTGATTCGGGGNTCGGGCTGGTGACGTCATCGAAGCCTGTATAACCGTCCGGCNTTAGCAANAGATTGGAACTCCTTGCTGGCACGTCGGAAGCTTATCGCCCGAGTGGAGTAAACTTAGGTANGAGTACTTCTGGANGTGGAANGCAGACCAGNATGCCATGAGCGAGCGAGNTGCTTTAGTCCGCGTGTTGTCTGGCCGGCCGTGTGTTAGTGCTCGGTTGGCTGCAAAACCCTGTAGCTGCTACTCGATCGAGACGGCCTTTTTACCGAACTGCAGAGTCACACCACACGGTCTCTGGCCACNNNNNNNNNNNNNNNNNNNNNNNNNNNNNNNNNNNNNNNNNNNNNNNNN
	Kablanketi_11_set3	ACTATAAGCTTGCAGGCCCGCTGGCGCCTTCGTTTTGGAGATTCGATCACTACANCGCTCGATGCAATAGTGCTACACCGAGATAGTCCATAATCAACCGAACGTGACGTGTATCAACTAACCACGCGNCCCGTGATGAGCCAGTCAAGAGCCCTGCGGTCCGTCTCTGATGCCGTCGATGGAAGATGCACTGCCCCACGACCATAACGCCGACCGNGTGGGGGGTCGCAAATTTCAACAGGCTCTTNTATACTTAAATTAGTTCCTTATCATGGANCCTCTAGGCCGTGCCTTGAGATNCGGCANCTAGCGGGGGCAGTACCAGTGAATCGAAGGAACAATATNGCCGTGATTTTATGCTCGAACGTCCCGTCCCTACTAAGCGGCGTCGATGCTTGCCGTGATTCGGGGGCCGGGCTGGTGNCGTCATCGAAGCCTGTATAACCGTCCGGCNTTAGCAANAGATTGGAACTCCTTGCTGGCACGTCGGAAGCTTATCGCCCGAGTGGAGTGAGCTTAGGTAAGAGTACTTCTGGANNTGGAATGCAGACCAGCATGCCATGAGCGAGCGAGTTGCTTTAGTCCGCGTGTTGTCTGGCCGGCTGTGTGTTAGTGTTCGGNTGGCCGCAAAACCCTGTAGCTGCTACTCGATCGAGACGGCCTTTTTACCGAACTGCAGAGCCACACCACACGGTCTCTGGCCACNNNNNNNNNNNNNNNNNNNNNNNNNNNNNNNNNNNNNNNNNNNNNNNNN
	Kablanketi_2_set3	ACTATAAGCTTGCAGGCCCGCTGGCGCCTTTGTTTTGGAGATTCGATCGCTACAACGCTCGATGCAATAGTGCTACACCGAGATAGTTCATAATCAACCGAACGTGACGTGTATCAACTAACCACGCGGCCCGTGATGAGCCAGTCAAGAGCCCTGCGGTCCGTCTCTGATGCCGTCGATGGAAGATATACTGCCCCACGACCATAACACCGACCGGGTGGGGGGTCGCAAATTTCAACAGGCTCTTANATACTTAAATTAGTTCCTTATCATGGAACCTCTAGGCCGGGCCTTGGAATCCGGCACCTAGCGGGGACAGTACCAGTGAATCGAAGGAACAATATGGCCGTGACTTTATGCTCGAATGGCCAGNCCCTATCAAGCGGCGCCGATGCTTGCCGTGATNCGGGGGCCGGGCTGGTGACGTCATCGAAGCCNGTATAACCGTCTGGCNTTAGCAAGAGATTGGAACTCCTTGCTGGCACGTTGGAAGCTTATCGCCCGAGTGGAGTGAGCTTAGGTAAGAGTACTTCTGGANGTGGAATGCAGACCAGCANGCCATGAGCGAGCGAGTTGCTTNAGTTCGCGTGTTGTCTGGCCGGCTGTATGTTAGTGCTCGGTTGGCTGCAAAACCCTGCCGCTGCTACTCAATTGAGACGGCCTTTTTACCGAACTGCAGAGCCACACCACACGGTCTCTGGCCACNNNNNNNNNNNNNNNNNNNNNNNNNNNNNNNNNNNNNNNNNNNNNNNNN
	Kablanketi_3_set3	ACTATAAGCTTGCAGNCCCGTTGNCGCCTTCGTTTTGGAGATTCGATCGCTACAACGCTCGATGCAATAGTGCTACACCGAGATANTCCATAATCAACCGAATGTGACGTGTATCAACTNACCACGCGGCCCGTGATGAGCCAGTAAAGAGCCCTGCGGTCCGTCTCTGANGCCGTCGATGGAAGATGTATTGCCCCACGACCATAACACCGACCGGGTGGGGGGTCGCAAATTTCAACAGGCTCTTATATACTTAAATTAGTTCNTTATCATGGAACCTCTAGGCCGGGCCTTGAGATCCGGCACCTAGCGGGGACAGTACCAGTGAATCGAAGGAACGCTATNGCCGTGATTTTATGCTCGAATGGCCAGTCCCTATCAAGCGGCGCCGATGCTTGCCGTGATTCGGGGGTCGGGCTGGTGNCGTCATCGAAGCCTGTATAACCGTCCGGCNTTAGCAAGAGATTGGAACTCCTTGCTGGCACGTCGGAAGCTTATCGCCCGGGCGGAGTAAGCTTAGGTAAGNGTACTTCTGGANGTGGAATGCAGACCAGCATGCCATGAGCGAGCACGTTGCTTTAGNCCGCGTGTTGCCTGGCCGGCCGTGTGTTAGTGCTCGGTTGGCTGCAAAACCCTGTAGCTGCTACTCGATCGAGACGGCCTTTTTACCGAACTGCAGAGTCACACCACACGGTCTCTGGCCACNNNNNNNNNNNNNNNNNNNNNNNNNNNNNNNNNNNNNNNNNNNNNNNNN
	Kablanketi_4_set3	ACTATAAGCTTGCAGGNCCGTTGGCGCCTTCGTTTTGGAGATTCGATCGCTACAACGCTCGATGCAATAGTGCTACNCCGAGATAGTCCATAATCAACCGAATGTGACGTGTATCAACTAACCACGCGGCCCGTGATGAGCCAGTAAAGAGCCCTGCGGTCCGTCTCTGATGCCGTCGATGGAAGATGTATTGCCCCNCGACCATAACACCGACCGGGTGGGGGGTCGCAAATTTCAACNGGCTCTTATATACTTAAATTAGTTCNTTATCATGGAACCTCTAGGCCGGGCCTTGAGATCCGGCACCNAGCGGGGACAGTACCAGTGAATCGAAGGAACGCTANNGCCGTGATTTTATGCTCGAATGGCCNGTCCCTATCAAGCGGCGCCGATGCTTGCCGTGATTCGGGGGTCGGGCTGGTGACGTCATCGAAGCCTGTATAACCGTCCGGCNTTAGCAAGAGATTGGAACTCCTTGCTGGCACGTCGGAAGCTTATCGCCCGGGCGGAGTAAGCTTAGGTAAGAGTACTTCTGGANGTGGAATGCAGACCAGCATGCCATGAGCGAGCACGTTGCTTTAGTCCGCGTGTTGCCTGGCCGGCCGTGTGTTAGTGCTCGGTTGGCTGCAAAACCCTGTAGCTGCTACTCGATCGAGACGGCCTTTTTACCGAACTGCAGAGTCACACCACACGGTCTCTGGCCACNNNNNNNNNNNNNNNNNNNNNNNNNNNNNNNNNNNNNNNNNNNNNNNNN
	Kablanketi_6_set3	ACTATAAGCTTGCAGGCCCGTTGGCGCCTTCGTTTTGGAGATTCGATCGCTACAACGCTCGATGCAATAGTGCTACACCGAGATAGTCCATAATNAACCGAATGTGACGTGTATCAACTAACCACGCGGCCCGTGATGAGCCAGTCAAGAGCCCTGCGGTCCNTCTCTGATGCCGTCGATGGAAGATGTATTGCCCCACGACCATAACACCGACCGGGTGGGGGGTCGCAAATTTCAACAGGCTCTTATATACTTAAATTAGTTCNTTATCATGGAACCTCTNGGCCGGGCCTTGAGATCCGGCACCTAGCGGGGACAGTACCAGTGAATCGAAGGAACGCTATNGCCGTGATTTTATGCTCGAATGGCCAGTCCCTATCAAGCGGCGCCGATGCNTGCCGTGATTCGGGGGTCGGGCTGGTGACGTCATCGAAGCCTGTATAACCGTCCGGCNTTAGCAAGAGATTGGAACTCCTTGCTGGCACGTCGGAAGCTTATCGCCCGAGTGGAGTACGCTTAGGTAAGAGTACTTCTGGANGTGGAATGCAGACCAGCATGCCATGAGCGAGCACGTTGCTTTAGTCCGCGTGTTGCCNGGCCGGCCGTGTGTTAGTGCTCGGTTGGCTGCAAAACCCTGTAGCTGCTACTCGATCGAGACGGCCTTTTTACCGANCTGCAGAGTCACACCACACGGTCTCTGGCCACNNNNNNNNNNNNNNNNNNNNNNNNNNNNNNNNNNNNNNNNNNNNNNNNN
	Kablanketi_7_set3	ACTATAAGCTTGCAGGCCCGCTGGCGCCTTCGTTTTGGAGATNCGATCGCTACAACGCTCGATGCAATAGTGCTACACCGNGANAGTTCATAATNAACCGAACGTGACGTGTATCAACTNACCACGCGGCCCGTGATGAGCCAGTCAAGAGCCCTGCGGTCCGTCTCTGATGCCGTCGATGGAAGATGTATTGCNCCACGACCATAACACCGACCGGGTGGGGGGTCGCAAATTTCAACAGGCTCNTATATACTTANATTAGTTCNTTATCATGGAACCTCTAGGCCGGGCCTTGGAATCCGGCACCTAGCGGGGACAGTACCAGTGAATCGAAGGAACAATATGGCCGTGACTTTATGCTCNAATGGCCAGTCCCTATCAAGCGGCGCCGATGCNTGCCGTGATTCGGGGGTCGGGCTGGTGACGTCATCGAAGCCTGTATAACCGTCCGGCNTTAGCAAGAGATTGGAACTCCTTGCTGGCACGTCGGAAGCTTATCGCCCGAGTGGAGTGAGCTTAGGTAAGAGTACTTCTGGANGTGGAATGCAGACCAGCATGNCATNAGCGAGCGAGTTGCTTTAGTCCGCGTGTTGTCTGGCCGGCTGTGTGTTAGTGCTCGGTTGGCTGCAAAACCCTGTAGCTGCTACTCGATCGAGACGGCCTTTTTACCGAACTGCAGAGTCACACCACACGGTCTCTGGCCACNNNNNNNNNNNNNNNNNNNNNNNNNNNNNNNNNNNNNNNNNNNNNNNNN
	Kablanketi_8_set3	ACTATAAGCTTGCAGGCCCGTTGGCGCCTTCGTTTTGGAGATTCGATCGCTACANCGCTCGATGCAATAGTGCTACACCGNGATAGTCCATAATCAACCGAANGTGACGTGTATCAACTNNCCACGCGGCCCGTGATGAGCCAGTAAAGAGCCCTGCGGTCCGTCTCTGATGCCGTCGATGGAAGATGTATTGCCCCACGACCATAACACCGACCGGGTGGGGGGTCGCAAATTTCNACAGGCTCNTATATACTTNAATTAGTTCNTTATCNTGGANCCTCTAGGCCGGGCCTNGAGATCCGGCACCTAGCGGGGACNGTACCAGTGAATCGAAGGAACGNTATNGCCGTGATTTTATGCTCGAATGGCCNGTCCCTATCAAGCGGCGCCGATGCTTGNCGNGATTCGGGGGTCGGGCTGGTGACGTCATCGAAGCCTGTATAACCGTNCGGCNTTAGCAAGAGATTGGAACTCCTTGCTGGCACGTCGGAAGCTTATCGCCCGGGCGGAGTAAGCTTAGGTAAGAGTACTTCTGGANGTGGAATGCAGACCAGCATGCCATGAGCGAGCNCGNTGCTTTAGTCCGCGTGTTGCCTGGCCGGCCGTGTGTTAGNGCTCGGTTGGCTGCAAAACCCTGTAGCTGCTACTCGANCGAGACGGCCTTTTTACCGAACTGCAGAGTCACACCACACGGTCTCTGGCCACNNNNNNNNNNNNNNNNNNNNNNNNNNNNNNNNNNNNNNNNNNNNNNNNN
	Kablanketi_Ndefu_set3	TCGATAGCCTTGCAGACCGGCCGTCGTCTTTGTTTTGGAGATTCGATCNCTGCAACACCAAGCATGGCGACGTCGAGTTAGAGCGACTTCTAGCAGCTTACCTAGACCGTGTAGCAATTAACCATGCGGCCCGTGATGAGCCAGTCAAGAGCCCTGCGGTCCGCCTCTGANGCCGTCGATGGGAGATGCACTGCCCCACGAACACAACACCGACTAGGTGGGGGGTCGCNAATTTTAACAGGCGTGCGGGTACTTAAGTTAGTTCCTTATCATGGAACCCCTGGGCCAGACCTTAAGATCCGGCAACTAGCAAGGGTCACGCCAGTANATCGACGGAACAACGTGACCGTGACTTCGGTTCCGAACGTCCCGTCCCTATCAAGCGGCGTCGATGCCGATTGTGATTTGGGGGTCGANTTGGCGATACCGTCGAAGCTCATACGCCCGTTTGGCNTTAGCAAGAGATTGGGGCCTTCCGCTGGCACGTTGGAAGCNTATCAATCNAGTGGAGTGAGTCCCAANGGGAGTACTTCCNGANGTGGGGGNCAGACCAGCACGATATGAGCGGGCACTNCAATTTAGTTCGAACGTTGCCCGGCCGGCTGTATGGCGGTGCCCAACCGACTGCGAAACCCTGCAACTGTCGACCAANCGAAACGGCCTTTTTATCGAACTGTAGGGCCACACCATATGACATCTAGCCACNNNNNNNNNNNNNNNNNNNNNNNNNNNNNNNNNNNNNNNNNNNNNNNNN
	Kablanketi_5_set3	ACTATAAGCTTGCAGGCCCGTTGGCGCCTTCGTTTTGGAGATTCGATCGCTACNNCGCTCGATGCAATAGTGCTACACCGAGATAGTCCATAATCAACCGAACGTGACGTGTATCAACTAACCACGCGGCCCGTGATGAGCCAGTCAAGAGCCCTGCGGTCCGTCTCTGATGCCGTNGATGGAAGATGTANTGCCCCACGACCATAACACCGACCGGGTGGGGGGTCGCAAATTTCAACAGGCTCTTATATACTTAAATTAGTTCNTTATCATGGAACCTCTAGGCCGGGCCTTGAGATCCGGCACCTAGCGGGGACAGTACCNGTGAATCGAAGGAACAATATNGCCGTGATTTTATGCTCGAATGGCCAGTCCCTATCAAGCGGCGCCGATGCTTGCCGTGATTCGGGGGTCGGGCTGGTGACGTCATCGAAGCCTGTATAACCGTCCGGCNTTAGCAAGAGATTGGAACTCCTTGCTGGCACGTCGGAAGCTTATCGCCCNAGTGGAGTACGCTTAGGTAAGAGTACTTCTGGANGTGGAATGCAGACCAGCATGCCATGAGCGAGCGAGTTGCTTTAGTCCGCGTGTTGTCTGGCCGGCCGTGTGTTAGTGCTCGGTTGGCTGCAAAACCCTGTAGCTGCTACTCGATCGAGACGGCCTTTTTACCGAACTGCAGAGTCACACCACACGGTCTCTGGCCACNNNNNNNNNNNNNNNNNNNNNNNNNNNNNNNNNNNNNNNNNNNNNNNNN
	Kabuku_1_set3	ACGATAAGCTTGCAGGCCCGCCGGCTCCTTTGTTTTGGAGATTCGACCACTACAACGCTCGATGCAATAGTGCTACACCGAGATAGTCTCTAATCGACCGAACGTGACGTGTAGCAATTAACCATGCGGCCCGTGNTGAGNCAGTCAAGAGCCCTGCGGNCCGTCTCTGNTGCCGTCGATGGAAGATANGTTGCTTTCCGACCACAACACCGACCGGGTGGGGGGTCGCANATTGTAACAGGCTCTTATATACTTGAATTAGTTCTTTGTCATGGGNCCTCTAGGCCAGGCCTTNAGATCCGGCACNTAGCGGGGACAGTACCAGTGAATCGAAGGAACAACGTGACCGTGACTTTATGCTCGAACGTCACGTCCCTATCAAGCGGCGCCGATGCTTGCCGTGACCCGGGTGTCGGGCTGGTAGCGTCATCGAAGCCTGTATAACCATCTNGNGTGCACAAGAGATTGGAACTCCTTGCTNGCACGTCGGAAGCTTATCGCCCGAGTGGAGTGAACTTAGGTAGGAGTACTCCTGGAGGTGGAATGCAGACCAGCATGCCATAGGCGAGCGAGTTGCTTTAGTCCGCGTGCCATCTGGCTAGCTGCGTGTTAGTGCTCGGTTGGCTGCAAGACCCTGCCGCTGCTACTCGATTGAGACGGCCTTTTTACCGAACTGCAGGGTCACACCGCACGGTCTCTGGCCACNNNNNNNNNNNNNNNNNNNNNNNNNNNNNNNNNNNNNNNNNNNNNNNNN
	Kabuku_2_set3	ACTATAAGCTTGCAGGCCCGCCGGCGCCTTTGTTTTGGAGATTCGACCGCTACAACGCTCGATGCAATAGTGCTACACCGAGATAGTCTCTAATCGACCGAACGTGACGTGTATCAACTAACCACGCGGCCCGTGATGAGCCAGTCAAGAGCCCTGCGGTCCGTCTCTGATGCCGTCGATGGAAGATATACTGCTTTCCGANCACAACACAGACCGGGNGGGGGGTCGCAAATTTCAACAGGCTCTTATATACTTAAATTAGNTCCTTNTCATGGGNCCTCTAGGCCGTGCNTTGGAATCCGGCACCTAGCGGGGACAGTACCAGTGAATCGAAGGAACAACATGGCCGTGACTTTATGCTCGAACGTTCAGTCCCTATCAAGCGGCGCCGATGCTTGCCGTGACCCGGGTGCCGGGCTGGTAGCGCCATCGANGCCTGTATAACCNTCTGGAGTTAGCAANAGATTGGAACTCCTTGCTGGCACGTTGGAAGCTTATCGCCCGAGTGGAGTGAATTTAGGTAGGAGTACTTCTGGAGGTGGAATGCAGACCAGCATGCCANGAGCNAGCGAGTTGCTTTAGTTCGCGTGCCACCTAGCTAACTGTATGTTAGTGCTCGGTTGGCCGCAAAACCCTGTAGCTGCTACTCAATCGAGACGGCCTTTTTACCGAACTGCAGGGCCACACCGCACGNTCTCTGGCCACNNNNNNNNNNNNNNNNNNNNNNNNNNNNNNNNNNNNNNNNNNNNNNNNN
	Kabulangeti_set3	ACGATAAGCTTGCAGGCCCGCTGGCGCCTTCGTTTTGGAGATTCGATCGCTACAACGCTCGATGCAATAGTGCTACACCGAGATAGTCCATAATCGACCGAATGTGACGTGTATCAACTAACCACGCGGCCCGTGATGAGCCAGTAAAGAGCCCTGCGGTCCGTCTCTGATGCCGTCGATGGAANATGTATTGCTTTCCGACCACAACGCCGACCGGGTGGGGGGTCGCAAATTTCAACAGGCTCTTATATACCTAAATTAGTTCNTTATCATGGAACCTCTAGGCCGGGCNTTGGAATCCGGCACCTAGCGGGGACAGTACCAGTGAATCGAAGGAACAATGTGGCCGTGACTTTNTGCTCGAATGGCCAGTCCCTATCAAGTAGTGCCGATGCTTGCCGTGATTCGGGGGCCGGGCTGGTGACGTCATCGAAGCCTGTATAACCGTCTGGCNTTAGCAAGAGATTGGAACTCCTTGCNGGCACGTCGGAAGCTTATCGCCCGGGCGGAGTGAGCTTAGGTAAGAGTACTTCTGGANGTGNAATGCAGACCAGCATGCCATGAGCGAGCACTTTGCTTTAGNCCGCGTGTTGTCTGGCCGGCTGTGTGTTAGTGCTCGGTTGGCTGCAAAACCCTGTAGCTGCTACTCGATCGAGACGGCCTTTTTACCGAACTGCAGAGTCACATCACACGGTCTCTGGCCACNNNNNNNNNNNNNNNNNNNNNNNNNNNNNNNNNNNNNNNNNNNNNNNNN
	Kalambo_set3	TCGATAAGCTTGCAGGCCCGCCGTCGCGTTTGTTTTGGAGATTCGACCGCTACAACGCTCGATGCAATAGTGCTNCACCGAGATAGTCTCTAATNAACCGAACGTGACGTGTATCGGCCGACCATGTGGCCCGTGATGAGCCAGTCAAGAGCCCTGCGGTCCGTCTCTGATGCCGTCGATGGAAGATATACTGCNTTCCGAANACAACACCGACTAGGTGGGGGGTCGCAAATTTTAACAGGCTCTTATATACTTANNTTAGTTCCTTATCATGGAACCTCTAGGCCGTGCCTTGGAATCCGGCACCTAGCGAGGGCAGTACCAGTGAATCGAAGGAACAACATGGCCGTGATTTTATGCTCGAACGTTCAGTCCCTATCAAGCGGCGCCGATGCNTGCCGTGACCCGGGTGTCGGGCTGGTAGCGTCATCGAAGCCTGTATAACCGTCTGGAGTTAGCAAGAGANTGGAACTCCTTGCTGGCACGTCGAAAGCTTATCGCCCNAGTGGAGTGAGCTTAGGTAGGAGTACTTCCAGAGGTGGAATGCAGACCAGCATGCCATGAGCGAGCGAGTTGCTTTAGTTCGCGTGCCACCTAGCTAGCTGTGTGTTAGTGCTCGGCCGGCCGCAAAACCCTGTAGCTGCTACTCGATTGAGACGGCCTTTTTACCGAACTGCAGGGCCACACCGCACGNTCTCTGGCCACNNNNNNNNNNNNNNNNNNNNNNNNNNNNNNNNNNNNNNNNNNNNNNNNN
	Kalembe_set3	ACTATAAGTTTGCAGGCCCGTTGGCGCCTTTGCTTTGGAGATTCGATCACTACAACGCCNAATATGACGACTTCACACCGAGATAGTCCATAATCAACCGAATGGACCGTGTATCAATTAATTACGCGGCCCGTGATGAGCCAGTAAAGAGCCCTGCGGNCCGCCTCTGATGCCGTCGATGGGAGATATACTGCTTTCCGACCACNACACCGACCGGGTGGGGGGTCGCAAATTTCAACAGGCTCGTATATACTTGAATTAGTTCCTTGTCATGGAACCTCTAGGCCGTGCCTTGGAATCCGGCACCTAGCGGGGACCGCGACGTCGAATTGANGGAACAATGCTGAAACACTCTCGGTTCCGAACGTCACGTCCCTATCAAGCGGCGCCGATACCGGCCGCGGTTCGGGGGTCGGGCTGGNAGCGTCATCGAAGCCTGTATAACCGTCCGTCNTTAGCAAGAGATTGGAACTCCTTGCTGGCACGTTGGAAGCTTATCGCCCGGTCGGAGTGAGCTCCGGTAGGAGTACTTCTGGANGTGGAATGCAGACCAGCANGCCATAGGCGAGCACGTTGCTTTANTTCGCACGTTGTCTGGCCGGCTGCGTGTTAGTGCTCGGTTGGCCGCAAGACCCTGTAGCTGCTAACCGATTGAGACGGCCTTGCCANCGANCTGCAGAGCCACACCACACGGTCTCTGGCCACNNNNNNNNNNNNNNNNNNNNNNNNNNNNNNNNNNNNNNNNNNNNNNNNN
	Kalungu_set3	ACGATAAGTTTGCAGGCCCGCTGGCGCCNTTGCTTTGGAGATTCGACCGCTGTCGTGATCGATGCAATAGTGCTACACCGAGATAGTCTCTAATCGACCGAATGTGACGTGTATCGGCCGNCCACGCGGCCCGTGATGAGCCAGTCAAGAGCCCTGCGGTCCGTCTCTGATGCCGTCGATGGGAGANANGTTGCTTTCCGAACACAACGTCGACTAGGTGAGGGGTCGCAAATTGCAACAGGCTCNTATATACTTAAATTAGTTCTTTNTCATGGGACCTCTAGGCNAGGCCTTGAAATCCGGCACCTAGCGGGGACAGTACCAGTGAATTGAAGGAACNACATGACCGTGATTTTATGCTCGAACGTCACGTCCCTATCAAGTAGCACCGATACCGGCCGTGACCCGGGTGTCGGGCTGGTAGCGTCATCGAAGCCTGTATAACCGTTTATCNTTAGCAAGAGATTGGGGCCTTCCGCTGGCACGTTGGAAGCTTATCGCCTGAGTGGAGTGCGCTTAGGTAAGAGTACTTTTGGANGTGGGGGACAGACCGGCATGATATGAGCGAGCACGNCAATTTAGTTCGCGTACCACCTAGCCGACTGCATATTAATGCTCGGTCGGCTGCAAAANCCTGTAGCTGCTACTCAATTGAGATAGCCTTTTTACCGAACTGCAGGGTCACATCACACGGTCTCTGGCCACNNNNNNNNNNNNNNNNNNNNNNNNNNNNNNNNNNNNNNNNNNNNNNNNN
	Kanyebwa_set3	ACGATAAGCTTGCAGGCCCGCCGGCTCCTTTGTTTTGGAGATTCGATCACTGTCGTGATCGATGCAATAGTGCTACACCGAGATAGTCTCTAATCAACCGAACGTGACGTGTATCGGCCGACCATGCGGCCCGTGATGAGCCAGTCAAGAGCCCTGCGGTCCGTCTCTGATGCCGTCGATGGANGATATGTTGCTTTCCGAACACAACACAGACCGGGTGGGGGGNCGCAAATTTNAACAGGCTCTTATATACTTANATTAGTTCTTTATCATGGGACCTCTAGGCCAGGCCTTAAGATNCGGCACCTAGCGGGGACAATACCAGTGAATCGAAGGAACAACATGGCCGTGATTTTATGCTCGAACGTCACGTCCCTATCAAGCGACACCGATGCTTGNCGTGACCCGGGTGTCGGGCTGGTGACGCCATCGAAGCCTGTATAACCGTCTGGAGTGCACAAGAGATTGGAACTCCTTGCTGGCACGTCGGAAGCTTATCGCCCNAGTGGAGTGAACTTAGGTANGAGTACTCTTGGAGGTGGAATGCAGACCAGCACGATATAGGCGAGCGANNTGCTTTAGTCCGAGTGCCACCTGGCTAGCTGCGTGTTAGTGCTCGGTTGGCTGCAAGACCCTGCCACTGCTACTCGATCGAGACGGCCTTGCCACCGAACTGCAGGGNCACATCGTACGGTCTTTGGCCACNNNNNNNNNNNNNNNNNNNNNNNNNNNNNNNNNNNNNNNNNNNNNNNNN
	Kapisha_set3	ACGATAACCTTGCAGGCCCGCTGGCGCCTTTGTTTTGGAGATTCGATCACTACAACGCTCGATGCNATAGTGCTACACCGAGATAATCCATAATCGACCGAATGTGACGCGTNTCAACTAACCACGCGGCCCGTGATGAGCCAGTCAAGAGCCCTGCGGTCCGTCTCNGATGCCGTCGATGGAAGATATACTGCCTTCCGACCACAACACCGACCGGGTGGGGGGTCGCAAATCNCAACAGGCTCTTATATACCTAAATTAGTTCCTTGTCATGGGACCTCTAGGCCGTGCCTTAAGATCCGGCACCTAGCGGGGACAGTACCAGTGAGTCGAAGGGACAACGTNGCCGTGATTTTATGCTCGAATGTCACGGTCCTATCAAGCGGCGCCGATGCTTGCCGTGGTTCGAGGGTCGGGCTGGTAGCGCCATCGAAGCCTGTATAACCGNCCGGCNTTAGCAAGAGATTGGAACTCCTTGCTGGCACGTTGGAAGCTTATCGCCCGAGTGGAGTGAGCTTAGGTAGGAGTACTTTTGGANGTGGAATGCAGACCAGCATGATATAGGCGAGCACGTTGCTTTAGTTCGCGTGTTGTCTGGCTAGCTGTGTGTTAGTNCTCGGTTGGCCGCAAAATCCTGCCGCGGCTACTCGATTGAGACGGCCTTGCCATCGAACTGCAGGGCCGCACCACACGGTCTCTGGCCACNNNNNNNNNNNNNNNNNNNNNNNNNNNNNNNNNNNNNNNNNNNNNNNNN
	Kasukanywele_1_set3	TCGATAGGTTTGCAGGCCCGTTGGCGCGTTTGCTNTGNNGATTCGACCACTGTCGTGATCGATGCAATAGTGCTACACCGAGNTAGTTCATAATCAACCGAATGTGACGTGTAGCANTTAACCATGCNGCCCGTGATGAGCCAGTCAAGAGCCCTGCGGTCCGTCTCTGATGCCGTCGATGGAAGATGTATTGCTTTCCGACCACAACGCCGACTAGGTGGGGGGTCGCAAATTTCAACAGGCTCTTNTATACTTAAANTAGTTCNTTGTCATGGAACCTCTNGGCCAGGCCTTGGAATCCGGCACCTAGCAAGGACAATACCAGTNAATCGAAGGAACAANGTNACCGTGACTTTATGCTCGAACGTCNCGTCCCTATCAAGNAACNCCGATGCTTGCCGTGACCCGGGTGTCGGGCTGGTAGCGCCNTCGAAGCCNGTATAACCGTCTAGAGTTAGCAAGANATTGGAACTCCTTGCTGNCACGTTNGNAGCTTATCGCCCGAGTGGAGTGAGCTTAGGTANGAGTACTTCCAGAGGTGGAATGCAGACCAGCATGCCATGAGCGAGCACTTTGCTTNAGTTCGAGTGCCATCCGGCCGGCCGTGTGTTAGTGCTCGGCCGGCTGCAAAACNCTGTAACTGTCGCTCGATCGAGACGGCCTTTTTACCGAACTGCAGGGTCACACCATATGGTCTCTGGCCACNNNNNNNNNNNNNNNNNNNNNNNNNNNNNNNNNNNNNNNNNNNNNNNNN
	Kasukanywele_2_set3	TCGATAGGTTTGCAGGCCCGTTGGCGCGTTTGCTTTGGAGATTCGACCGCTACAACGCTCGATGCAATAGTGCTACACCGAGATAGTCCATAATCAACCGAATGTGACGTGTAGCAATTAACCATGCGGCCCGTGATGAGCCAGTCAAGAGCCCTGCGGTCCGTCTCTGATGCCGTCGATGGAAGATGTATTGCTTTCCGAACACAACACCGACTAGGTGGGGGGTCGCAAATTTTAACAGGCTCTTATATACTTAAATTAGTTCNTTGTCATGGGACCNNTAGGCCAGGCCTTGGAATCCGGCACCTAGCAAGGACAATACCAGTGAGTCGAAGGAACGCCGTGACCGTGACTTTATGCTCGAACGTCACGTCCCTATCAAGCGGCGCCGATGCTTGCCGTTGCCCGGGGGCCGGGCTGGTAGCGCCGTCGAAGCCTGTATAACCGTCTGGAGTTAGCAAGAGATTGGAACTCCTTGCTGGCACGTCGGAAGCTTATCGCCCNAGTGGAGTGCGCTTAGGTANGAGTACTTTCAGAGGTGGAATGCAGACCAGCATGCCATGAGCGAGCACTTTGCTTTAGTCCGAGTGCCACCCGGCCGGNCGTGTGTTAGTGCTCGGCCGGCTGCAAAACCCNGTAACTGTCGCTCGATCGAGACGGCCTTTTTANCGAACTGCAGGGTCACACCATATGGTCTCTGGCCACNNNNNNNNNNNNNNNNNNNNNNNNNNNNNNNNNNNNNNNNNNNNNNNNN
	KAT_1_set3	ACGATAAGCTTGCAGGCCCGCCGGCTCCTTTGTTTTGGAGATNCGACCGCTACANNGCTCGATGCAATAGTGCTACACCNAGNTAGTCTCTAATCGACCGAACGTGACGTGTATCAACTAACCANGCGGCCCGTGATGAGCCAGTCAAGAGCCCTGCGGTCCGTCTCTGATGCCGTCGATGGAAGATATACTGCTTTCCGAACACAACACAGACCGGGTGGGGGGTCGCAAATTTCAACAGGCTCTTATATACNTAAATTAGTTCCTTGTCNTGGGNCCTCTAGGCCNGNCCTTGAGNTCCGGCACCTANCGGGGACAGTACCAGTGAATCGAAGGAACAACATGGCCGTGATTTTATGCTCGAACGTCACGTCCCTATCAAGCGGCGCCGATGCTTGCCGTGACCCGGGGGCCGGGCTGGTAGCGCCATCGAAGCCTGTATAACCANCCGGAGTGCACAAGAGATNGGAACTCCTTGCTGGCACGTCGGAAGCTTATCGCCCGAGTGGAGTGAACTTAGGTAAGAGTACTCTTGNAGGTGGAATGCAGACCAGCANGCCATAGGCGAGCGAGNTGCTTNAGTCCGCGTGCCACCTNGCTAACTNNGTGTTAATGCTCGGTTGGCTGCAAGACCCTGCCGCTGCTACTCGATCGAGACGGCCTTTTTACCGAACTGCAGGGCCACACCGCACGGTCTCTGGCCACNNNNNNNNNNNNNNNNNNNNNNNNNNNNNNNNNNNNNNNNNNNNNNNNN
	Katarina_Cela_set3	ACGATAAGCTTGCAGGCCCGCCGGCGCCTTTGTTTTGGAGATTCGACCGCTGTCGTGATCGATGCAATAGTGCTACACCGAGNTAGTCCATAGCANCTTACCCAGACCGTGTAGCAATTAACCACGCGGCCCGTGATGAGCCAGTCAAGAGCCCTGCGGTCCGTCTCTGANGCCGTCGATGGAAGATANGTTGCTTTCCGAACACAACACCGACCGGGTGGGGGGTCGCAAATTTCAACAGGCGTTCGGATACTTAAATTAGTTCCTTGTCATGGGACCTCTAGGCCGTGCCTTAAGATCCGGCACCTAGCGGGGACNGTACCAGTGAGTTGAAGGAACAACATGACCGTGACTTTATGCTCGAACGTTCAGTCCCTATCAAGCGGCGCCGATGCTTGCCGTGACCCGGGGGCCGGGCTGGTAGCGTCATCGAAGCCTGTACGCCCATCNGTAGTTAGCAAGAGATTGGAACTCCTTGCTGGCACGTTGGAAGCTTATCGCCCGAGTGGAGTGAGCTTAGGTANGAGTACTTTTGGNGGTGGAATGCNGACCAGCATGCCATGAGCGAGCGAGTTGCTTNAGTTCGAGTGCCACCNGGCTAGCTGCNTGTTAGTGCTCGGTTGGCNGCAAAACCCTGCCGCTGCTACTCAATTGAGACGGCCTTNTTACCGAACTGCAGGGTCACACCGTACGNTCTCNGGCCACNNNNNNNNNNNNNNNNNNNNNNNNNNNNNNNNNNNNNNNNNNNNNNNNN
	KAT_B9_set3	ACGATAAGCTTGCAGGCCCGCCGGCTCCTTTGTNTTGGAGATNCGACCACTACAACGCTCGATGCAATAGTGCNACACCGAGATAGNCTCTAATCGACCGAACGTGACGTGTAGCAATTAACCATGCGGCCCGTGATGAGCCAGTCAAGAGCCCTGCGGTCCGTCTCTGATGCCGTCGATGGAAGATATGTTGCTTTCCGACCACAACACCGACCGNGTGGGGGGTCGCAAATTGTANCNGGCTCTTATATACTTGAATTAGTTCTTTGTCNTGGGACCTCTAGGCCAGGCCTTAAGNTCNNGCACCTNGCGGGGACAGTACCAGTGAATCGAAGGAACAACGTGACCGTGACTTTATGCTCGAACGTCACNTCCCTATCAAGCGGCGCCGATGCTTGCCGTGACCCGGGTGTCGGGCTGGTAGCGTCATCGAAGCCTGTNTAACCATCTAGAGTGCACAAGAGATTGGAACTCCTTGCTGNCACGTCGGNAGCTTATCGCCCGAGTGGAGTGAACTTAGGTANGAGTACTCCTGGAGGTGGAATGCAGACCAGCANGCCATAGGCGAGCGAGTTGCTTTAGTCCGCGTGCCATCTGGCTAGNTGCGTGTTAGTGCTCGGTTGGCTGCAANACCCTGCCGCTGCTACTCGATTGAGACGGCCTTTTTACCGAACTGCAGGGTCACACCGCACGNTCTCTNGCCACNNNNNNNNNNNNNNNNNNNNNNNNNNNNNNNNNNNNNNNNNNNNNNNNN
	Katwela_set3	TCGATANGTTTGCAGANCCGCTGGCGCNTTTGCTTTGGAGATTCNATCACTACANCGCTCNATGCAATNGNNCTACACCNAGNTAGTCTCTAGNAGCTTACCTNGANCGTGNAGCAATTNACCATGTGGCCCGTGATGAGCCNGNAANGAGCCCTGCGGTCCNTCTCTGATGCCGTCGATGGAAGATNTNTTGCTTTCCGAACACAACACCNACCGGGTGGGGGGTCGCNNNNTGTAACAGGCGTTCGGATACTNAAATTAGTNCNTTGTCATGGGACCTCTAGGCCAGGCCTTGGAATCCGGCACCTNGCAAGNACNGTACCAGTGAGTTGANGGAACGCCATGACCGTGNCTTTATGCTCGNACGTCCCGTCCCTATNAAGCNGCGCCGATGCTTGCCGTTGCCCGGGGGCCGGGCTGGTNGCACCGNCGAAGCCTGTACGCCCGNNCGTAGTTAGCAAGAGATTGGAACTCCTTGCTGGCACGTCGGAAGCTTATCGCCCGGTCGGAGTGCACTTAGGTNNGAGTACTTNCAGAGGTGGAATGCAGACCAGCATGCCATGAGCGGGCACTNTGCTTNAGTCCGCGTGCCACCCAGCCGACTGNATGTTAGTGCTCGNCNGGCTGCNANACCCTGTAGCTGTNGCTCAANTGAGACGGANTTTTTACCGAACTGCAGGGTCACACCACATNGTCTTTGNCCACNNNNNNNNNNNNNNNNNNNNNNNNNNNNNNNNNNNNNNNNNNNNNNNNN
	Kiangala_set3	TATTGTGCCTGANTGGGTGACCGTATTGGCCNCTTTTACNGCTNGACTGANNCAGCACCAAACATGGCGACGTCGAGTTAGANCAATCCATAATAGNTTACCTAGNCAGTGNATAGGCCGATTACGCATTTTACACCAGACCGGGCGGTAGATTTGCGGTCCGCTCCTNCTACTATCGATAGGGACTGCACTGCTTTATGAACACACAACAAACTAGGCGGGAAACAATCGCTCTCGGTGGTCGTNCGGGTACCTGGNCTGAGCTCTTGCTGCGAAGTTCTCAGGCCAGGTCCTGGAATCCGTCGCCTNGCAGAGGCCACGACGTCNAGGCGAAAGAGCGCCGCTGAAACACTCTTNTTCTCGAATGTCACTTCTAGATCGGGTGGCACCGAGGACGATCGCTGCCCGGGGGCCGGNNTGGTAGCGNNATCGGATTTNATCNGCCCGTCCGGANCNCACCCGGAATCAAAATCTTTTNTCAGAGCGTCAAGGGTTCCCCGATCNAGTAGCGGACACTCCGACGAGAGTATTTTCGACGGNGGGGNACANGTCAGTATGCTCCAGATGGACACTNCACTTCAGTCCGNACGCCACTCGGTCGGTTGTGCGGTGATACCTAACCAACTGCGCGGTCCTGCCGCTACCGACTGGNTNAGACGGCAGCGCCACCNAGCCGCGGGGCCGCATTGCGTAACAGCCAGCCATNNNNNNNNNNNNNNNNNNNNNNNNNNNNNNNNNNNNNNNNNNNNNNNNN
	Kiangwe_set3	TCGATAAGCTTGCAGGCCCGTTGGCGCCTTTGTTTTGGAGATTCGATCGCTGTCGTGATCGATGCAATAGTGCTACACCGAGNTAGTCTCGGGCAGCTTACCCAGACCGTGTATCGGCCGACCACGCGGTTTGTACTGAGCCAGTCAAGAGCNCTGCGGTCCGTCTCTGATGCCGTCGATGGAAGATATGTTGCTTTCCGAACACAACACAGACCGGGTGGGGGGTCGCAAATTTTAACAGGCGTTCGGATACTTAAATTAGTTCTTTGTCATGGGACCTCTAGATCGGGCCTTAAGATCCGGCACCTAGCAAGGACAGTACCAGTGAGTTGAAGGAACGCCGTGACCGTGATTTTATGCTCGAACGTTACGTCCCTATCAAGCGGCGCCGATGCTTGCCGTTGCCCGGGTGTCGGGCTGGTAGCGCCGTCGAAGCCTGTACGCCCATCTATAGTTAGCAAGAGATTGGAACTCCTTGCTGGCACGTTGAAAGCTTATCGCCCGAGTGGAGTGCACTTAGGTAGGAGTACTTTCAGNGGTGGAATGCANACCAGCATGCCATGAGCGAGCGAGTTGCTTTAGTTCGCGTGCCACCTAGCCGACCGCATGTTAATGCTCGGCCGGCTGCAAAACCCTGTAGCTGTCGCTCAATTGAGACGGCCTNTTTACCGAACTGCAGGGTCACACCACACGNTCTCTNGCCACNNNNNNNNNNNNNNNNNNNNNNNNNNNNNNNNNNNNNNNNNNNNNNNNN
	Kiboroni_set3	ACGNTAAGCTTGCAGGNCCGCCGGCTCCTTTGTTTTGGAGATTCGACCACTACANCGCTCGNTGCAATAGTGCTACACCGAGNTAGTCTCTAATCGACCGAACGTGACGTGTAGCAATTAACCATGCGGCCCGTGATGAGCCNGTCAAGAGCNCTGCGGTCCGTCTCTGANGCCGTCGATGGANGATATGTTGCTTTCCGACCACAACACCGACCGGGTGGGGGGTCGCAAATTGTAACNGGCTCTTNTATACTTGAATTAGTTCTTTGTCATGGGACCTCTAGGCCAGGCCTTAAGATCCGGCACCTNGCGGGNACAGTACCAGTGAATCGAAGGAACAACGTGACCGTGACTTTATGCNCGAACGTCACGTCCCTATCAAGCGGCGCCGATGCTTGCNGTGACCCGGGTNTCGGGCTGGTAGCGNCANCGAAGCCTGTNNAACCATCTAGAGTGCACAANAGATNGGNACTCNTTGCTGGCACGTCGGAAGCTTATCGCCNGAGTGGAGTGAACTTAGGTNGGAGTACTCCTGGAGGTGGAATGCAGACCAGCATGCCATAGGCGAGCGAGTTGCTTTAGTCCGCGTGCCATCTGGCTAGCTGCGTNTTAGTGCTCGGTTGGCTGCAAGACCCTGCCGCTGCTACTCGATTGAGACGGCCTTTTTACCGAACTGCAGGGTCACACCGCACGGTCTCNGGCCACNNNNNNNNNNNNNNNNNNNNNNNNNNNNNNNNNNNNNNNNNNNNNNNNN
	Kibumbula_set3	ACGATAAGCTTGCAGGCCCGCCGGCTCCTTTGTTTTGGAGATTCGACCACTACAACGCTCGATGCAATAGTGCTACACCGAGNTAGTCTCTAATCGACCGAACGTGACGTGTAGCAATTNACCATGCGGCCCGTGATGAGCCAGTCAAGAGCNCTGCGGTCCGTCTCTGATGCCGTCGATGGAAGATATNTTGCTTTCCGACCACAACACCGACCGGGTGGGGGGTCGCAAATTGTAACAGGCTCTTATATACTTGAATTAGTTCTTTGTCATGGGACCTCTAGGCCAGGCCTTAAGATCCGGCACCTAGCGGGGACAGTACCAGTGAATCGAAGGAACAACGTGACCGTGACTTTATGNTCGAACGTCACGTCCCTATCAAGCGGCGCCGATGCTTGCCGTGACCCGGGTGTCGGGCTGGTAGCGTCATCGAAGCCTGTATAACCATCTAGAGTGCACAAGAGATTGGAACTCCTTGCTGGCACGTCGGAAGCTTATCGCCCGAGTGGAGTGAACTTAGGTANGAGTACTCCTGGAGGTGGAANGCAGACCAGCATGCCATAGGCGAGCGAGTTGCTTTAGTCCGCGTGCCATCTGGCTAGCTGCGTGTTAGTGCTCGGTTGGCTGCAANACCCTGCCGCTGCTACTCGATTGAGACGGCCTTTTTACCGAACTGCAGGGTCACACCGCACGGTCTCTGGCCACNNNNNNNNNNNNNNNNNNNNNNNNNNNNNNNNNNNNNNNNNNNNNNNNN
	Kigoma_set3	ACGATAAGCTTGCAGGCCCGCCGGCTCCTTTGTTTTGGAGATTCGATCACTNTCGTGCTCGATGCAATAGTGCTACACCGAGNTAGTCTCTAATCAACCGAATGTGACGTGTATCAACTAACCATGCGGCCCGTGATGAGCCAGTCAAGAGCCCTGCGGTCCGTCTCTGATGCCGTCGATGGAAGATATGTTGCTTTCCGACCACAACACCGACCGGGTGGGGGGTCGCAAATTTCAACAGGCTCTTATANACNTAAATTAGTTCTTTGTCATGGGACCTCTAGGCCAGGCCTTAAGATCCGGCACCTAGCGGGGACAATACCAGTGAATCGAAGGAACAACATGGCCGTGATNTTATGCTCGAACGTCACGTCCCTATCAAGCGGCGCCGATGCTTGNCGTGACCCGGGGGCCGGGCTGGTAGCGCCATCGAAGCCTGTATAACCATCCGGAGTGCACAAGAGATTGGNACTCCTTGCTGGCACGTCGGANGCTTATCGCCCGAGTGGAGTGAACTTAGGTAAGAGTACTCTTGGAGGTGGAATGCAGANCAGCATGCCATAGGCGAGCACGTTGCTTTAGTCCGAGTGCCATCTGGCTAGCTGCGTGTTAATGCTCGGTTGGCTGCAAGACCCTGCCACTGCTACTCGATCGAGACGGCCTTGCCACCGAACTGCAGGGTCACACCGTACGGTCTTTGGCCACNNNNNNNNNNNNNNNNNNNNNNNNNNNNNNNNNNNNNNNNNNNNNNNNN
	Kijuvu_set3	TCGATAGGTTTGCAGGCCCGCTGGCGCGTTTGCGTTGGAGATTCGATCACTACAACGCTCGATGCAATAGTGCTACACCGAGATAGTCCATAATCGACCGAATGTGACGTGTAGCAATTAACCATGTGGCCCGTGATGAGCCAGTAAAGAGCCCTGCGGTCCGTCTCTGATGCCGTCGATGGAAGATGCACTGCTTTCCGACCACAACACCGACTAGGTGGGGGGTCGCAAATTTTAACAGGCTCTTATATACTTAAATTAGTTCCTTATCATGGAACCTCTAGGCCAGGCCTTGGAATCCNGCACCTAGTAGGGGCAATACCAGTGAGTCGAAGGAACGCTATGANCGTGACTTTATGCTCGAACGTCACGTCCCTATCAAGCGGCNCCGATGCNTGCCGTGACCCGGGGGCCGGGCTGGTGACGCNGTCGAAGCCTGTATAACCGTCCGGAGTTAGCAAGAGATTGNAACTCCTTGCTGGCACGTTGGAAGCTTATCGCCCGGTCGGAGTGCGCTTAGGTAGGAGTACTTTCGGAGGTGGAATGCAGACCAGCATGCCATGAGCGAGCACTTTGCTTTAGTTCGAGTGCCATCCAGCCGACTGTATGTTAGTGCTCGGCCGGCTGCAAAACCCTGCCACTGTCGCTCAATCGAGACGGACTTGCCACCGAACTGCAGAGCCACNCCATATGGTCTCTGGCCACNNNNNNNNNNNNNNNNNNNNNNNNNNNNNNNNNNNNNNNNNNNNNNNNN
	Kijuvu_1_set3	TCGATAAGCTTGCAGGCCCGCCGGCGCCTTTGTTTTGGAGATTCGATCGCTGTCGTGATCGATGCAATAGTGNTACACCGAGNTAGTCCATNATNAACCGAATGTGACGTGTNGCAATTAACCATGCGGCCCGTGATGAGCCAGTCAAGAGCCCNGCGGTCCGTCTCTGATGCCGTCGATGGAAGATANACTGCTTTCCGAACACAACACCGACTAGGTGGGGGGTCGCAAATTTTAACAGGCTCNNATATACTTAAATTAGTTCCTTGTCATGGANCCTNTAGGCCAGGCCTTGGAATCCGGCACCTAGCAAGGACAATACCAGTGAATCGAAGGAACAACATGACCGTGACTTTATGCTCGAACGTCCCGTCCCTATCAAGCGGCGCCGATGCTTGCCGTTGCCCGGGTGTCGGGCTGGTAGCGCCGTCGAAGNCTGTATAACCGTCTAGAGTTAGCAAGAGATTGGAACTCNTTGCTGGCACGTTGGAAGCTTATCGCCCGAGTGGAGTGAGCTTAGGTANGNGTACTTTCAGAGGTGGAATGCAGACCAGCATGCCATGAGCGAGCACGNTGCTTTAGTTCGAGTGCCACCTAGCCGACTGTATGTTAGTGCTCGNCCGGCTGCAANACCCTGTAACTGTCGCTCAATCGAGACGGCCTTNTTACCGAACTGCAGGGCCACACCGTACGGTCTTTGGCCACNNNNNNNNNNNNNNNNNNNNNNNNNNNNNNNNNNNNNNNNNNNNNNNNN
	Kijuvu_2_set3	ACGATNAGTTTGCAGGCTCGCCGTCGCGTTCGCTTTGGAGATTCGACCGCTACAATGATCGANGCAATAGTGCTACACCGGGATGGTCTCTAATCANCCGAATGTGACGTGTAGCAATTAACCATGCGGCCCGTGATGAGCCAGTCAAGAGCCCTGCGGTCCGTCTCTGANGCCGTCGATGGAAGATNTACTGCTTTNCGACCACAACACCGACNGGGTGGGGGGTCNCAAATTTNAACAGGCTCTTATATACTTAAATTAGTTCCTTGTCATGGGACCTCTAGNCCGTACCTTGGAATCCGGCACCTAGCGGGGGCAGTACCAGTGAATCGAAGGAACGCCATGACCGTGACTTTATGCTCGAACGTTCAGTCCCTATCAGGCGGCNCCGATGCNTGNCGTTGCCCGGGTGTCGGGCTGGTAGCGTCATCGAAGCCTGTATAACCATTTAGCTTTAGCAANAGATTGGGGCTCCTTGCTGGCACGTCGGAAGCTTATCGCCCGAGTGGAGTGCGCTTAGGTAGGAGTACTTTTGGATNCGGAATGCAGGTCANCNTGCCATGAGCGAGCAATTTGATTTAGTTCGCGTGCCACCCGGCCGACTGTGTGTTAATGCTCGGTTGGCCGCAAAACNCTGTAGCTGCTACTCGATCGAGACGGACTTTTTACCGAACTGCAGGGCCACANCGCACGGTCTCTGGCCACNNNNNNNNNNNNNNNNNNNNNNNNNNNNNNNNNNNNNNNNNNNNNNNNN
	Kijuvu_3_set3	ACGATAAGCTTGCAGGCCCGTTGGCGCCTTTGTTTTGGAGATTCGATCGCTGTCGTGATCGANGCAATAGNGCTACACCGAGATAGTCCATAATCAACCGAATGTGACGTGTAGCAATTAACCATGCGGCCCGTGATNAGCCAGTCAAGAGCCCTGCNGTCCGTCTCTGATGCCGTCGATGGAAGATATACTGCTTTCCGAACACAACGCCGACTAGGTGGGGGGTCGCAAATTTTAANAGGCTCTTATATACTTAAATTAGTTCCTTGNCATGGAACCTCTAGGCCAGGCCTTGGAATNCGGCAACTAGCGGGGACAATACCAGTGAATCGAAGGAACAACATGACCGTGACTTTATGCTCGAACGTCCCGTCCCTATCAAGCGGCGTCGATGCTTGCCGTTGCCCGGGTGTCGGGCTGGTAGCGCCATCGAAGCCTGNATAACCGTCTAGAGTTAGCAAGAGATTGGAACTCCTTGCTGGCACGTTGGAAGCTTATCGCCCGAGTGGAGTGAGCTTAGGTAGGAGTACTTTTGGAGGTGGAANGCAGACCAGCATGCCATGAGCGAGCACGTTGCTTTAGTTCGAGTGCCACCTAGCCGACCGTATGTTAGTGCTCGGTTGGCTGCAAAACCCTGTANCTGCTACTCAATCGAGACGGCCTTTTTACCGAACTGCAGGGCCACACCATACNNTCTTTGGCCACNNNNNNNNNNNNNNNNNNNNNNNNNNNNNNNNNNNNNNNNNNNNNNNNN
	Kilombero_set3	TCGATAAGTTTNCAGGCCCGTTGGCGCCTTTGCTTTGGAGATTCGACCGCTGTCGTGATCGATGNANTAGTGCTACACCGAGATAGTCCATAATCAACCGAATGTGACGTGTAGCAATTAACCATGCGGCCCGTGATGAGCCAGTCAAGAGCCCTGCGGTCCGTCTCTGATGCCGTCGATGGAAGATGTATTGCTTTCCGACCACAACACCGACTAGGNGGGGGGTCGCAAATTTTAACAGGCTCTTATATACTTAAATTAGTTCNTTGTCATGGAACCTCTAGGCCGGGCCTTGAGATCCGGCACCTAGCAAGGACAATACCAGTGAATCGAAGGAACGCCATGACCGTGACTTTATGCTCNAACGTCCAGTCCCTATCAAGCGGCGCCGATGCNTGCCGTTGCCCGGGTGTCGGGCTGGTAGCGCCGTCGAAGCCTGTATAACCGTCTAGAGTTAGCAAGAGATTGGAACTCCTTGCTGGCACGTTGGAAGCTTATCGCCCGAGTGGAGTGCACTTAGGTAGGAGTACTTTCAGAGGTGGAATGCAGACCAGCATGCCATGAGCGAGCACTTTGCTTTAGTTCGCGTGCCACCTAGCCGACCGTATGTTAGTGCTCGNCCGGCTGCAAAACCCTGTAGCTGTCGCTCAATTGAGATNGCCTTTTTACCGAACTGCAGGGTCACACCACACGGTCTTTGGCCACNNNNNNNNNNNNNNNNNNNNNNNNNNNNNNNNNNNNNNNNNNNNNNNNN
	Kiryugaramye_set3	ACGAGAAGCTTGTAGGCTCACCGGCTCCGTCGTTTTGGAGATTCGACCGATACAATGATCGATGCAATAGTGCTACACCGGGATGGTCTCTAGCAGCTTACCTAGACCGTGTAGCAATTAACCANGCGGCCCGTGATGAGCCAGTCAAGAGCCCTGCAGTCCGTCTCTGATGCCGTCGATGGAAGATATGTTGCTTTCCGACCACAACATCGACCGGGTGGGGGGTCGCAAATTTTAACAGGCTCGTATGTACCTAAATTAGTTCTTTGTCATGGAACCTCTNGNCCAGGCCTTGGAATCCGGCACCTAGCGGGGGTCACGATGTCAAGNCGAAGGAACGNCATGACCGTGACTTCGGTTCCGAACGTCACGTTCCTATCAGGTAACACCGATGCTTGCCGTTGCCCGGGTGTCGGGCTGGTAGCGTCATCGAATCCTGTATAACCATCTAGCTNGCACAAGAGATTGGAACTCCTTGCTGGCACGTCGGAAGCTTATCGCCCGAGTGGAGTGAATCCCGGTAGGAGTGCTCTTGGATGTGGAATGCAGGTCAGTATGCCATAGGCGAGCACGTTGCTTTAGTTCGAACGCCNCCTGGCCGGCTGTGTGTTAATGCTCGGTTGGCTGCAAGATCCTGCCACTACTAACCGATCGAGACGGACTTGCCCCCGAACTGCGGGGTCACACTGTACGGTCTCTGGCCACNNNNNNNNNNNNNNNNNNNNNNNNNNNNNNNNNNNNNNNNNNNNNNNNN
	Kisapuli_set3	TCGATAAGCTTGCAGGCCCGCCGGCTCCTTTGTTTTGGAGATTCGANCNCTACNNCGCTCGATGCAATAGTGCTACACCGAGATAGTCTCTAATCGACCGAATGTGACGTGTAGCAATTAACCATGCGGCCCGTGATGAGCCAGTCAAGAGCNCTGCGGTCCGTCTCTGATGCCGTCGNTGGAAGATATGTTGCTTTCCGACCACAACACCGACCGGGNGGGGGGTCGCAAATTGTNACAGGCTCTTATATACTTAAATTAGTTCTTTGTCATGGGACCTCTAGGCCNGGCCTTAAGATCCGGCACCTAGCAAGGACAGTACCAGTGAATCGAAGGAACAACATGACCGTGACTTTATGCTCGAACGTCACGTCCCTATCAAGCGGCGCCGATGCNTGCCGTGACCCGGGTGTCGGGCTGGTAGCGCCGTCGAAGCCTGTATAACCNTCTAGNGTGCNCAAGAGATTGGAACTCCTTGCTGGCACGTCGGAAGCTTATCGCCCGAGNGGAGTGAGCTTAGGTAGGAGTACTCCCAGAGGTGGAATGCAGACCAGCANGCCATAGGCGAGCACGTTGCTTTAGTCCGCGTGCCATCTGGCTAGCTGCGTGTTAGTGCTCGGCCGGCTGCAAGACCCTGCCGCTGTCGCTCGATTGAGACGGCCTTNNNACCGAACTGCAGGGTCACACCGCACGGTCTCTGGCCACNNNNNNNNNNNNNNNNNNNNNNNNNNNNNNNNNNNNNNNNNNNNNNNNN
	Kisola_set3	ACGATAAGTTTGCAGGCCCGCTGGCGCCTTTGCTTTGGAGATTCGATCGCTGTCGNGATCGATGCAATAGTGCTACACCGAGATAACTCATAATCGACCGAACGTGACGCGTATCAACTAACCACGCGGCCCGTGATGAGCCAGTAAAGAGATTTGCGGTCCGTCTCTGATGCCGTCNATGGAAGATATGTTGCCCCACGACCACAACACCGACTAGGTGGGGGGTCGCAAATTTCAACAGGCTCTTATATACTTAAATTAGTTCTTTATCATGGGACCTCTAGGCCGTGCCTTAAGATCCGGCACCTAGCGGGGACAGTACCAGTGAGTTGAAGGAACAATGTGACCGTGACTTTATGCTCGAACGTTCAGTCCCTATCAAGCGGTGCCGATGCTTGCCGTGACCCGGGGGTCGGGCTGGTGACGCCATCGAAGCCTGTANAACCGTCTGTCNTTAGCAAGAGNTNGGAACTCCTTGCTGGCACGTCGGAAGCTTATCGCCCGGTCGGAGTGAGTTTAGGTAGGAGTACTTTTNGAGGTGGAATGCAGACCAGCATGCCATGNGCGAGCGAGTTGCTTTAGTCCGCGTGCCATCTGGCTAGCTGCGTGTTAGTGCTCGGTTGGCCGCAANACCCTGCCGCTGCTACTCGATTGAGATAGCCTTTTTACCGAACTGCAGAGTCACATCACACGGTCNCTGGCCACNNNNNNNNNNNNNNNNNNNNNNNNNNNNNNNNNNNNNNNNNNNNNNNNN
	Kokola_set3	ACGATAAGTTTGCAGGCTCGCCGTCGCGTTCGCTTTGGAGATTCGACCGCTACAATGATCGATGCAATAGTGCTACACCGGGATGGTCTCTAATCANCCGAATGTGACGTGTAGCAATTAACCATGCGGCCCGTGATNAGCCAGTCAAGAGCCCTGCGGTCCGTCTCTGATGCCGTCGATGGAAGATATACTGCTTTCCGACCACAACACCGACCGGGNGGGGGGTCGCAAATTTNAACAGGCTCTTATATACTTAAATTAGTTCCTTGTCATGGGACCTCTAGNCCGTACCTTGGAATCCGGCACCTAGCGGGGGCAGTACCAGTGAATCGAAGGAACGCCATGACCGTGACTTTATGCTCGAACGTTCAGTCCCTATCAGGCGGCGCCGATGCNTGCCGTTGCNCGGGTGTCGGGCTGGTAGCGTCATCGAAGCCTGTATAACCATTTAGCTTTAGCAANAGATTGGGGCTCCTTGCTGGCACGTCGGAAGCTTATCGCCCNAGTGGAGTGCGCTTAGGTAGGAGTACTTNTGGATGCGGAATGCAGGTCNGCATGCCATGAGCGAGCAATTTGATTTAGTTCGCGTGCCACCCGGCCGACTGTGTGTTAATGNTCGGTTGGCCGCAAAACCCTGTAGCTGCTACTCGATCGAGACGGACTTTTTACCGAACTGCAGNGCCACACCGNACGGTCTCTGGCCACNNNNNNNNNNNNNNNNNNNNNNNNNNNNNNNNNNNNNNNNNNNNNNNNN
	Line_251_set3	TCGATAAGCTTGCAGGCCCGTTGGCGCCTTNGTTTTGGAGATNCGACCGCTGTCGTGATCGATGCAATAGTGCTACACCGAGATAGTCCATAATCAACCGAATGTGACGTGTAGCAATTAACCATGCGGCCCGTGATGAGCCAGTCAAGAGCTTTGCGGTCCGTCTCTGATGCCGTCGATGGAAGATGCACTGCTTTCCGACCACAACACCGACTAGGTGGGGGGTCGCAAATTTCAACAGGCTCTTATATACTTAAATTAGTTCCTTATCATGGAACCTCTAGGCCGTGCCTTGGAATCCGGCACCTAGCAAGGGCAATACCAGTGAATCGAAGGAACAATGTGACCGTGACTTTATGCTCGAACGTCACNTCCCTATCAAGCGGCGCCGATGCNTGCCGTGACCCGGGGGTCGGGCTGGTAGCGCCGTCGAAGCCTGTATAACCGTCCGGAGTTAGCAAGAGATTGGAACTCCTTGCTGGCACGTTGGAAGCTTATCGCCCGAGTGGAGTGAGTTTAGGTAGGAGTACTTTCAGAGGTGGAATGCAGACCAGCATGCCATGAGCGAGCACGTNGCTTTAGTTCGAGTACCATCTGGCCGGCCGTATGTTAGTGCTCGGCCGGCCGCAAAACCCTGTAACTGTCGCTCAATCGAGACGGCCTTTTTACCGAACTGCAGGGCCACACCATACGGTCTTTGGCCACNNNNNNNNNNNNNNNNNNNNNNNNNNNNNNNNNNNNNNNNNNNNNNNNN
	Line_258_set3	TCGATAAGCTTGCAGGCCCGTTGGCGCCTTTGTTTTGGAGATTCGACCGCTACAACGCTCGATGCAATAGTGCTACACCGAGATAGTCCATAGCAGCTTACCCAGNCCGTGTAGCAATTANCCATGCGNCCCGTGATGAGCCAGTCAAGAGCCCTGCGGTCCGTCTCTGATGCCGTCGATGGAAGANACACTGCTTTCCGAACACAACACAGANCGGNTGGGGGGTCGCAAATTTTAACAGGCTTTCGGATACTTAAATTAGTTCCTTGTCATGGGACCTCTAGACCGTGTATCAAGATCCGGCACCTAGCAAGGACAGTACCAGTGAATCGAAGGAACAACATGACCGTGACTTTATGCTCGAGCGTCACGNCCCTATCAAGCGGCGCCGATGCTTGCCGTTGCCCGGGTGCCGGGCNGGTAGCGCCGTCGAAGCCTGTACGCCCGTCTNGAGTTAGCAAGAGATTGGAACTCCTTGCTGGCACGTCGGAAGCTTATCGCCCGAGTGGAGTGAGTTTAGGTAGGAGTACTTCCAGAGGTGGAATGCAGACCAGCATGCCATGAGCGAGCGAGTTGCTTTAGTCCGAGTGCCACCTGGCCGGCCGTGTGTTAGTGCTCGGCCGGCCGCAAAACCCTGCCACTGTCGCTCGATCGAGACGGCCTTTTTACCGAACTGCAGGGCCACACCATACGGTCTTTGGCCACNNNNNNNNNNNNNNNNNNNNNNNNNNNNNNNNNNNNNNNNNNNNNNNNN
	LMB_49_set3	TCTTGTGCCTTGNTGAGCGACNGTATTGGTCATTTTTACTGCGCAATCGCTGCAGCNCCAAACATGATGNCGTCGAGTTAGAACAACTTCGGGTCGCTTACCTGGACCGCGNGTAGGCCGATCACGCAGTTTGTNCCAGATTGGGCAANAGACTGTCAGTCAACTCCCACGAATAGTAATATGGACCGNACTTCTCCACGCAAGTAACATAACCTATACAAAAAACCATCGNTTTCAGTGGTTGTGCGGGTATTTGAACTAGTTTCCCGCNGCAAAGTTCTTAGGCCAGACCTTGGAACTTTTTGACTATTAGGGGTCACGNCGTCAGAGCGACNGAGAGCCGCTGAAGCACTCTCGGTTCTGAACGTCACGTTTAGATCGGGTAACGTCGCGGCCGGNTGCTGCCCAGGGACCAAGCTGGCAGCATAAGCGGGGTTCACCCGCCCGTTCGGCTCGCACCAGAGATCAAGGTCNTCCGCCGGCACGCCAAGGGNCCNCCGACTGGGTGGAGGGCACTCCAACGAGAGTANCTTCGACTANAGGGGATANACCGGCATAATATAGGTGGATACTNCAATTCAGTCAGCACACCACCCGGTCGGTTGTGCGGCGACNCTTGGCCGGATGNACAATCCCGCCGCGANTAACCGGTTGAAGCGACAGTTTTCCCGAGTCGNGTGGCCGTACTGCATAACANCTAACCACNNNNNNNNNNNNNNNNNNNNNNNNNNNNNNNNNNNNNNNNNNNNNNNNN
	LSA_32_set3	TCGATNGGCTTGCNGGCCCGCCGGCGCGTTTGTTTTGGAGATTCGATCACTACAACGCTCGATGCAATAGTGNTACACCGAGATAGTCTCTAGCAGCTTACCTAGACCGTGNAGCAATTAACCATGTGGCCCGTGATGAGCCAGTCAAGAGCCCTGCNGTCCGTCTCTGATGCCGTCGATGGAAGATGCACTGCNTTCCGAACACAACACCGACTAGGTGGGGGGTCGCNAATTGTNACAGGCGTTCGGATACTTAAATTAGTTCCTNGTCATGGGACCTCNAGGCCAGGCCTTGGAATCCGGCACCTAGTAGGGGCAGTACCAGTGAGTCGAAGGAACGCCATGACCGTGACTTTATGCTCGAACGTCANGNCCCTATCAAGCGGCGCCGATGCTTGCCGTTGCCCGGGTGCCGGGCTGGTAGCGCCATCGAAGCCTGTACNCCCGTCTGGAGTTAGCAAGAGATTGGAACTCCTTGCTGGCACGTCGGAAGCTTATCGCCCGAGTGGAGTGCGNTTAGGTANGAGTACTTTCGGAGGTGGAATGCAGACNAGCATGCCATGAGCGAGCACTTTGCTTTAGTCCGAGTGCCACCCAGNCGACTGTATGTTAATGCTNGGCCGGCTGCNNAACCCTGCCACTGCTACTCAATCGAGACGGACTTNCCACCGAACTGCAGGGCCACACCNTATGNTCTTTGGCCACNNNNNNNNNNNNNNNNNNNNNNNNNNNNNNNNNNNNNNNNNNNNNNNNN
	LSK_yellow_set3	ACGATAAGCTTGCAGGCCCGCCGGCGCCTTTGTTTTTACGATTCGATCGATACANCGCTCGATGCAATAGTGCTACACNGAGATAGTCTCTAGCNGCTTACCCAGACCGTGTAGCAATTAATNACGCGGCCCGTGATGAGCCAGTAAAGAGCCCTGCGGTCCGTCTCTGATGCCGTCGATGGAAGATATACTGCTTTCCGAACACAACACAGACCGGGTGGGGGGTCGCAAATTTCAACAGGCTTTCNGATACTTGAATTAGTTCCTTGCCATGGAACCTCTAGACCAGGCCTTAAGATCCGGCACCTAGCGGGGACAGTACCAGTGAGTCGAAGGAACAACATGACCGTGACTTTATGCTCGAACGTCAAGTCCCTATCAAGCGGCGCCGATGNNTGCCATTGTNCGGGGGTCGGGCTGGTAGCGCCATCGAAGCCTGTACGCCCGTNTGGCNTTAGCAAGAGATTGGAACTCCTTGCTGGCACGTCGNAAGCTTATCGCCCGGTCGGAGTGAGCTTAGGTAGGAGTACTTTTGGANGTGGAANGCAGACCAGCATGCCATGAGCTAACGAGTTGCTTTAGTCCGCGTGTTGCCTGGCTAGCTNTGTGTTAGTGCTCGGTTGGCCGCAAAACCCTGCCGCTGCTACTTGATCGAGACGGCCTTGCCACCGAACTGCAGGGCCACACCGCACGGTCTTTGGCCACNNNNNNNNNNNNNNNNNNNNNNNNNNNNNNNNNNNNNNNNNNNNNNNNN
	Lukupa_set3	AATTGTNCCTTANTGAGCGACCGTATTGGCCATTGCTACTGCTTGACCGCNGCAGCACCAAACATGACGACGTCGAGTTAGAACAGCTCATAGNCGCTTACCNNNACNGTGCNTAGGCCGACNACGCNNTTTACGCCAGATTGGGCGNNAGNTTTGCGGGCNNCTCCTACTACCAGNAGCANGGACCGCANTNCCCCATTANCGTAANGTNACNTNGGCGGAAAACCATCNCCCTCAGNGATTGTGCGGGNGTCNGGACGGATTTCTTGCTGCNAAGTCCTCGGGCCAGGCANNGAGACTTTGCACNTATCAAAGGTCACGACNTCAAGGCNAAGGGGCGCCGNNGAAACACTCGNGGTTCNGAGTANCACNGTTAGATCGGGTAACACCGCGGACGGTCGCTGTTTGAGGACCAGNTGGGTAGNATAATCGANTTTNATACGCCCGTTCGGCTTGCACAANAGCGCAGAACCCCCCGCCAACACNNNAAGAATCCNCAGATCGAGTAGCGNACACTCCGNCGNGAGNNTTCTCANATGCAAGGNACGGACNGGCATGANCCGGGTGGGCACTNCAATTCNGNCCGCACGTTGCTCGGCCGGCTNTGCGGCGGTGCCTAGCCGAATGCAAGATCCTGCCNCTGCTAACCGGTTAAAACGNNATCGCNCTCGAGTCACGNGNCCATACTGCNTAACNTCTAGCCATNNNNNNNNNNNNNNNNNNNNNNNNNNNNNNNNNNNNNNNNNNNNNNNNN
	Lunda_21_set3	TCGATAAGTTTGCNGGCCCGCCGGCGCGTTTGCTTTGGAGATTCGACCGCTGTNGTGATCGATGCAATAGTGCTACACCGAGATAGTCCATAATCAACCGAATGTGACGTGTAGNAATTAACCATGCGGCCCGTGATGAGCCAGTAAAGAGCCCTGCGGTCCGTCTCTGATGCCGTCGATGGAAGATGCACTGCNTTACGACCACAACACCGACTAGGTGGGGGGTCGCAAATTGCAACAGGCTCTTATATACTTAAATTAGTTCCTTATCATGGAACCTCTAGGCCAGGCCTTAAGATCCGGCACCTAGCAAGGGCAATACCAGTGAATCGAAGGAACNCTGTGACCGTGACTTTATGCTCGAACGTCACGTCCCTATCAAGCGGCGCCGATGCTTGNCGTGACCCGGGGGTCGGGCTGGTGACGCCGTCGAAGCCTGTATAACCGTCTGGAGTTAGCAAGAGATNGGAACTCCTTGCTGGCACGTTGGAAGCTTATCGCCCNGTCGGAGTGAACTTAGGTANGAGTACTTTCAGAGGTGGAATGCAGACCAGCATGATATGAGCGAGCACGTTGCTTTAGTTCGAGTGCCATCNAGCCGACTGTATGTTAGTGCTCGGCCGGCTGCAAAACCCTGTAACTGNCGCTCAATCGAGACGGCCTTTTTACCGAACTGCAGAGCCACANCGTACGGTCTTTGGCCACNNNNNNNNNNNNNNNNNNNNNNNNNNNNNNNNNNNNNNNNNNNNNNNNN
	Lushala_set3	TCGATAAGTTTGCAGGCCCGTTGGCGCCTCTGCTTTGGNGATTCGATCGCTGTCGTGATCGATGCAATAGTGCTACACCGAGATAGTCTCTAATCGACCGAATGTGACGTGTATCAATTAACCATGCGGCCCGTGATGAGCCAGTAAAGAGCCCTGCGGTCCGTCTCTGATGCCGTCGATGGAAGATATACTGCTTTCCGACCACAACGCCGACTAGGTGGGGGGTCGCAAATTTTAACAGGCTCNTATATACTTGAATTAGTTCCTTATCATGGANCCTCTAGGCCGTGCCTTGGAATCCGGCAACTAGCAAGGACAGTACCAGTGAGTCGAAGGAACAATATGACCGTGACTTTATGCTCGAACGTCACGTCCCTATCAAGCGGCGTCGCTGCTTGCCGTGACCCGGGGGTCGGGCTGGTGACGCCGTCGAAGCCTGTATAACCGTCCGGAGTTAGCAAGAGATTGGAACTCCTTGCTGNCACTCTGGAAGCTTATCGCCCGGTCGGAGTGAGTTTAGGTAGGAGTACTTCCAGAGGTGGAATGCAGACCAGCATGCCATGAGCGAGCACGTTGCTTTAGTTCGCGTGCCATCTGGCTAGCCGTGCGTTAGNGCTCGGCCGGCCGCAAAACNCTGCCGCTGTCGCTCGATCGAGACGGCCTCTTTACCGAACTGCAGAGCCACACCACACGGTCTCTGGCCACNNNNNNNNNNNNNNNNNNNNNNNNNNNNNNNNNNNNNNNNNNNNNNNNN
	Lwangeni_set3	TCTTGTGCCTGGTTAACNGACCGTATTGGCCATTTCTACTGCGTACCCGATACAACACCAAGCATGGCGACTTCGAGNTAGAGCGATTTATAACAGCTTACACGGACCACATATCGGCCGGCCGCGCAGTTTGTACCAGATTGGGCAATGTCCCGTAAATCCGCTCTCACGAATAGTAGCATGGACCGNACGTTCCCATTAAAGTGCAATAAATCGTACGGGGGGTCGTCGATCTCAGTGATTGTGCGGGTGTTTAAGTTAGTTCCCTGTTGCAAAGTTCCTGAGTCAGACCTTNGAATCCTTTGCTCGTCAGGAGNCACGACGTCAGAGCACCAAGGAGCCGCTGAAACACTCGCGGTTCTTGACGTCACTGTCCTACTGGATAACACCGCGAACGATTGCTGTTTAAGGACCAANTTGACAGTANCAGCGGGGCTCATANGCCTGNCCGGCTTGAATAANGGCTTGGGGTCTTCCGTTGGAGCGTCGGAAGCCCCCCAATCNGNTAACGTGCACCCCAACGAGAAGATTCCCAAAGATAGGGGATGGACCATCCCAATCCGAACGGGTGATNCACCGCAACCCTCACATTNCCCGACCGGTTGTGCGGCGATGTCCAACCGAATACGAAATATTTCCGCGATCGACCGATTGGAGCGGCATCTTTACCGAGTCGTGTGACCACCCTGCGTGACATCNAGTAGCNNNNNNNNNNNNNNNNNNNNNNNNNNNNNNNNNNNNNNNNNNNNNNNNN
	Lyambai_set3	ACGATAAGCTTGCAGGCTCGCTGGCGCCTTCGTTTTGGAGATTCGATCACTNTCGTGATCGATGCAATAGTGCTACACCGAGATAGTCCATAATCANCCGAANGTGACGTGTATCGGCCGACCACGCGGCCCGTGATGAGCCAGTCAATAGCCCTGCGGTCCGTCTCTGATGCCGTCGATGGAAGATATGNTGCTTTCCGACCACAACACAGACCGGGTGGGGGGTCGCAAATTTCAACAGGCTCTTATATNCTTAANTTAGTTCTTTGTCATGGGACCTCTAGGCCGTGCNTTGGAATCCGGCACCTAGCAGGGACAGTACCAGTGAATTGAAGGAACAACGTGGCCGTGATTTTATGCTCGAACGTTCAGTCCCTATCAGGTAACACCGCGGCTTGCCGTTGCCCGGGTGCCGGGCTGGTAGCGTAATCGAAGCCTGTATAACCGTCTGTCTTTAGCAAGAGATTGGAACTCCTTGCTGGCACGTCGGAAGCTTATCGCCCGAGTGGAGTGAGCTTAGGTAAGAGTACTTCCGGATGTGGAATGCAGGTCAGCCCGCCATGAGCGAGCNAGTTGCTTTAGTTCGCGTGCCACCTGGTTAGCTNCGTGTTAGTGCTCGGNCGGCCACAAAACCCCGTAGCTGNCGCTCNATCGAGACGGCCTTTTTACCGAACTGCAGGGTCACACCACACGGTCTCTGGCCACNNNNNNNNNNNNNNNNNNNNNNNNNNNNNNNNNNNNNNNNNNNNNNNNN
	Lyamungu_85_r2_set3	ACGATAAGTTTGCAGGCTCGCCGTCGCGTTCGCTTTGGAGATTCGACCGCTACAATGATCGATGCAATAGTGCTACACCGGGATGGTCTCTAATNANCCGAATGTGACGTGTAGCAATTAACCATGCGGCCCGTGATGAGCCAGTCAAGAGCCCTGCGGTCCGTCTCTGATGCCGTCGATGGAAGATATACTGCTTTCCGACCACAACACCGACCGGGTGGGGGGTCGCAAATTTCAACAGGCTCTTATATACTTAAATTAGTTCCTTGTCATGGGACCTCTAGNCCGTACCTTGGAATCCGGCACCNAGCGGGGGCAGTACCAGTGAATCGAAGGAACGCCATGACCGTGACTTTATGCTCGAACGTTCAGTCCCTATCAGGCGGCGCCGATGCNTGCCGTTGCCCGGGTGTCGGGCTGGTAGCGTCATCGAAGCCTGTATAACCATTTAGCTTTAGCAANAGATTGGGGCTCCTTGCTGGCACGTCGGAAGCTTATCGCCCGAGTGGAGTGCGCTTAGGTAGGAGTACTTTTGGATGCGGAATGCAGGTCAGCATGCCATGAGCGAGCAATTTGATTTAGTTCGCGTGCCACCCGGCCGACTGTGTGTTAATGCTCGGTTGGCCGCAAAACCCTGTAGCTGCTACTCGATCGAGACGGACTTTTTACCGAACTGCAGGGCCACACCGCACGNTCTCTGGCCACNNNNNNNNNNNNNNNNNNNNNNNNNNNNNNNNNNNNNNNNNNNNNNNNN
	Lyamungu_85_r1_set3	TCGATAGCTTTGCAGGCCCGCTGGCGCGTTTGCGTTGGAGATTCGACCGCTGTCGTGATCGATGCAATAGTGCTACACCGAGATAACCCATAATCAACCGAATGTGACGTGTAGCAATTAACCATGTGGCCCGTGATGAGCCAGTAAAGAGCCCTGCGGTCCGTCTCTGATGCCGTCGATGGAAGATGCACTGCTTTCCGAACACAANGTCGACTAGGTGGGGGGTCGCAAATTTTAACAGGCTCTTATATACTTGAATTAGTTCCTTGTCATGGAACCTCTAGGCCGTGCCTTGAAATCCGGCACCTAGTAGGGGCAGTACCAGTGAATCGAAGGAACGCCGTGACCGTGACTTTATGCTCGAGCGTTCAGTCCCTATCAAGTAGTGCCGATGCTTGCCGTTGCCCGGGGGCCGGGCTGGTAGCGCCGTCGAAGCCTGTATAACCGTCCGGAGTTAGCAAGAGATTGGAACNCCTTNCTGGCACGTTGGAAGCTTATCGCCCNGTCGGAGTGCGCTTAGGTAGGAGTACTTTCGGAGGTGGAATGCAGACCAGCATGCCATGAGCGAGCACTTTGCTTTAGTTCGCGTGCCACCCAGCCGACTGTATGTTAGTGCTCGGCCGGCCGCAAAACNCTGTAACTGTCGCTCAATCGAGACGGCCTTTTTACCGAACTGCAGGGCCACATCACATGGTCTNTGGCCACNNNNNNNNNNNNNNNNNNNNNNNNNNNNNNNNNNNNNNNNNNNNNNNNN
	Lyamungu_90_set3	ACGATAANTTTGCAGGCTCGCCGTCGCGTTTGCTTTNGAGATTCGACCGCTACAATGATCGATGCAATAGTGCTACACCNGGATGGTCTCTAATCANCCNAATGTGACGTGTAGCAATTAACCATGCGGCCCGTGATGAGCCNGTCAAGAGCCCTGCGGTCCGTCTCTGATGCCGTCGATGGAAGATATACTGCCCCACGAANACAACACCGACCGGGTGGGGGGTCGCAAATTTTAACAGGCTCTTATATACTTAAATTAGTTCCTTGTCATGGGACCTCNAGGCCAGGCCTTGGAATCCGGCACCTAGCGGGGGCAGTACCAGTGAGTCGANGGAACGCCATGACCGTGACTTTATGCTCGAACGTCACGTCCCTATCAGGCGGCGCCGATGCTTGCCGTTGCCCGGGTGTCGGGCTGGTAGCGTCATCGAAGCCTGTATAANCGTTTAGCTTTAGCAANAGATTGGGGCNCCTTGCTGGCACGTCGAAAGCTTATCGCCCGAGTGGAGTGAGCTTAGGTAGGAGTACTTTTGGATGCNGAATGCAGGTCAGCATGCCATGAGCGAGCAATTNGATTTAGTTCGCGTGCCACCCGGCCGGCTGTGTGTTAATGCTNGGTTGGCTGCAAAACCCTGCCGCTGCTACTCGATCGAGACGGACTTTNTACCGAACTGCAGGGCCACACCGCACGGTCTCTGGCCACNNNNNNNNNNNNNNNNNNNNNNNNNNNNNNNNNNNNNNNNNNNNNNNNN
	Maalasa_set3	ACGATAAGTTTGCAGGCTCGCCGTCGCGTTCGCTTTGGAGATTCGACCGCTACAATGATCGATGCAATAGTGCTACACCGGGATGGTCTCTAATCANCCGAATGTGACGTGTAGCAATTAACCATGCGGCCCGTGATGAGCCAGTCAAGAGCCCTGCGGTCCGTCTCTGATGCCGTCGATGGAAGATATACTGCTTTCCGACCACAACACCGACCGGGTGGGGGGTCNCAAATTTCAACAGGCTCTTATATACTTAAATTAGTTCCTTGTCATGGGACCTCTAGNCCGTACCTTGGAATCCGGCACCTAGCGGGGGCAGTACCAGTGAATCGAAGGAACGCCATGACCGTGACTTTATGCTCGAACGTTCAGTCCCTATCANGCGGCGCCGATGCTTGCCGTTGCCCGGGTGTCGGNCTGGTAGCGTCATCGAAGCCTGTATAACCATTTAGCTTTAGCAANAGATTGGGGCTCNTTGCTGGCACGTCGGAAGCTTATCGCCCGAGTGGAGTGCGCTTAGGTAGGAGTACTTTTGGATGCGGAATGCAGGTCAGCATGCCATGAGCGAGCAATTTGATTTAGTTCGCGTGCCACCCGGCCGACTGTGTGTTAATGCTCGGTTGGCCGCAAAACCCTGTAGCTGCTACTCGATCGAGACGGACTTTTTACCGAACTGCAGGNCCACACCGCACGGTCTCTGGCCACNNNNNNNNNNNNNNNNNNNNNNNNNNNNNNNNNNNNNNNNNNNNNNNNN
	Mabuku_set3	TCGATAAGCTTGCAGGNCCGTTGGCGCCTTTGNTTTGGANATTCGACCGCTACAACGCTCGATGCAATAGTGCTACACCGNGNTAGTCCATANTCGACCGAACGTGACGTGTAGCAATTAACCATGCGGCCCGTGATGAGCCAGTCAAGAGCCCTGCGGTCCGTCTCTGATGCCGTCGATGGAAGATGCNCTGCCCCACGAACACAACACCGNCTAGGTGGGGGGTCGCAAATTTTAACAGGCTCTTATATACTTAAATTAGTTCCTTGTCATGGGACCTCTAGGCCGTGCCTTGGAATCCGGCACCTAGCAAGGGCAGTACCAGTGAGTCGAAGGAACAACATGGCCGTGACTTTATGCNCGAACGNCACGTCCCTATCAAGCGGCGCCGATGCNTGCCGTTGCCCGGGTGTCGGGCNGGTAGCGCCGTCGAAGCCTGTATAACCGTCTAGAGTNAGCAAGAGATTGGAACTCCTTGCNGGCACGTTGGNAGCTTATCGCCCGANTGGAGTGAGNTTAGGTAAGAGTACTTTCAGAGGTGGAATGCAGACCAGCATGCCATGAGCGAGCGAGTTGCTTTAGTTCGCGTGCCACCTAGCTANCCGTATGTTAGTGCTCGGCCGGCCGCAAAACCCTGCCGCTGTCGCTCAATCGAGANAGCCTTTTTACCGAACTGCAGGGCCACACCACACGGTCNCTGGCCACNNNNNNNNNNNNNNNNNNNNNNNNNNNNNNNNNNNNNNNNNNNNNNNNN
	MAC_42_set3	ACGATAAGCTTGCTGGNCCGCCGTCGCGTCTGTTTTGGAGATTCGATCACTACNATGATCGATGCAGCGACGCTACACCGGGATGGTTTCTAATCAACCGAACGTGACGTGTATCAACCGACCATGCGGCCCGTGATGAGCCAGTCAAGAGCCCTGCGGTCCGTCTCTGATGCCGTCGATGGGAGATNCACTGCCCCNCGACCACAACATAGACCGGGTGGGGGGTCGCAAATTTCAACAGGCTCTTATATACTTNAATTAGTTCCTTGTCATGGGACTTCTAGGCCAGACCTTGGAGTCCGGCACCTAGCGGGGGCAGTACCAGTGAGNCGAAGGAACGCCGTGACCGTGATTTTATGCTCGAANGTCNCGTCCCTATCAGGNGGCACCGCGGCTTGCCGTTGCCCGGGGGCCGGGCTGGTAGCGCAGTCGAAGCCTGTANAACCGTCNGGNGTTAGCAAGAAATCAAAACTCNTTGCTGGCACTCCGGAAGCTTATCGCCCGAGTGGAGTACGCTTAGGTAAGAGTATTTCTGNAGGTGGAATGCAGACCAGCATGCCATGAGCGAGCGATTTGCCTTAGTTCGCGTGCCACCTGGCCGGTTNTGTGTTAGTGCTCGGTTGGCTGCAAAACCCCGTAGCTGCTACTCGATTGAGACGGCCTCTTTCCCGAACTGCAGGGCCACANCGCACGGTCTCTGGCCACNNNNNNNNNNNNNNNNNNNNNNNNNNNNNNNNNNNNNNNNNNNNNNNNN
	Maharagwe_Makubwa_set3	TCGATAGGTTTGCAGGCCCGCTGGCGCGTTTGCTTTGGAGATTCGATCGCTGTCGTGATCGATGCAATAGTGCTACACCGAGATAGTCTCTAGCAGCTTACCCAGACCGTGTAGCAATTAACCATGTGGCCCGTGATGAGCCAGTAAAGAGCCCTGCGGNCCGTCTCTGATGCCGTCGATGGAAGATATGTTGCTTTCCGACCACAACACAGACTAGGTGGGGGGTCGCAAATTTTAACAGGCGTTCGGATACTTAAATTAGTTCTTTGTCNTGGGACCTCTAGGCCAGGCCTTGGAATCCGGCACNTAGCAAGGGCAGTACCAGTGAGTTGAAGGAACGCCATGACCGTGACTTTATGCTCGAACGTCACGTCCCTATCAAGCGGCGCCGATGCTTGCCGTGNCCCGGGTGTCGGGCTGGTGACGCCGTCGAAGCCTGTACGCCCATCTATAGTTAGCAAGAGATTGGAACTCCTTGCTGGCACGTTGGAAGCTTATCGCCCGGTCGGAGTGCGCTTAGGTAGGAGTACTTCCAGAGGTGGAATGCAGACCAGCATGCCATGAGCGAGCGATTTGCTTTAGTTCGCGTGCCATCCAGCCGACTGTATGTTAGTGCTCGGCCGGCTGCAAAACCCTGCCGCTGTCGCTCAATTGAGACGGCCTTTTTACCGAACTGCAGGGTCACACCACATGGTCTTTGGCCACNNNNNNNNNNNNNNNNNNNNNNNNNNNNNNNNNNNNNNNNNNNNNNNNN
	Maharagwe_Soja_set3	TCTNGTGNCNGGTTANGTNACCNTANNGNCCATTTTTNCNGCTNGACCNNTACAACGNNANGNNNNATGACNNCGNGNNAGNGNGGCTTCNGACNGNTTNNACGGNNCACNTATANNCCGANCNCGCNGCCCANGANNGNTTNNNCGGNGNCCCTGCNGNNAACNNCTNAGNANNGNAATNNGNNNTGCACGNNCCCANNAACGTACCATCGCNCGNNNNAGGGGTCGTCGATCTCAGTGANTNNGCGGGTNNCTGGATNGAGNCCCCGCNGNANNNTTNCTGAGCNAGACCTTGGAATCCNNTGCNNATCAAGGGTCNCGNCGTCNGNGCAACAAGNNGCCGCNGNNNCNNTCGNNGNNCNNGANGNCACTTNTNGNNNGGNTAACACNGNGNANGGNNGNTGTTNGGGGGCCANNNGGGNANNANCNNCGAANCTNATACGCCNGNTCGGCTTNCNNCAGNGNGTGGGGCNTTNNGNTGACGCNTCGGGGGNCNCCCNNNCNAGTGGAATACACCCCANCGAGNGNACTTTCGAANANNGNGNNTANNTNGTTATNANATGNANGGGCGATNNNANGCNACNCGCACGTTNNCCGGNCGGTTGTGCGGNGNTGCCCNNNCGAATACAAGANCTCGCCGCTNCCNNNCGNTTGNANCGGCATCNCNCCCGNNNCGTGNGGCCACACTGCNTGACATCNNGTANCNNNNNNNNNNNNNNNNNNNNNNNNNNNNNNNNNNNNNNNNNNNNNNNNN
	Malawi_Green_set3	ACTATAAGCTTGCAGGCCCGCTGGCGCCTTTGTTTTGGAGATTCGATCACTGTCGTGATCGATGCAATAGTGCTACACCGAGATAGTTCANAATCAACCGAACGTGACGTGTATCAACTAACCACGCGGCCCGTGATGAGCCAGTAAAGAGCTTTGCGATCCGTCTCTGATGCCGTCGATGGAAGATGCACNGCTTTCCGACCACAACACAAACCGGGTGGGGGGTCGCAAATTTCAACAGGCTCTTATATACTTAAATTAGTTCCTTGTCATGGAACCTCTAGGCCGTGCCTTAAGATCCGGCACCTAGCGGGGGCAATACCAGTGAGTCGAAGGAACAATGTGGCCGTGACTTTATGCTCGANCGTCACGTCCCTATCAAGCGGCGCCGATGCNTGCCGTGACCCGGGGGCCGGGCTGGTGACGCCATCGAAGCCTGTANAACCGTCTGGAGTTAGCAAGAGATTGGAACTCCTTGCTGGCACGTTGGAAGCTTATCGCCCGGGCGGAGTGAGTTTAGGTAAGAGTACTTCTNGAGGTGGAATGCAGACCAGCATGCCATGAGCGAGCGAGTTGCTTTAGTTCGAGTGCCATCTGGCTAGCTGTGTGTTAGTGCTCGGTTGGCCGCAAAACCCTGCCACTGCTACTCGATCGAGACGGCCTTGCCACCGAACTGCAGAGNCACACCATACGGTCTTTGGCCACNNNNNNNNNNNNNNNNNNNNNNNNNNNNNNNNNNNNNNNNNNNNNNNNN
	Masindi_Yellow_Large_set3	TCGATAAGCTTGCAGGCCCGTTGGCGCCNCTGTTTTGGAGATTCGATCGCTGTCGTGATCGATGCAATAGTGNTACACCGAGATAGTCTCTAATCAACCGAATGTGACGTGTATCAACTAACCATGCGGCCCGTNATGAGCCAGTCAAGAGCCCTGCGGTCCGTCTCTGATGCCGTCGATGGAAGATATGTTGCTTTCCGACCACAACGCCGACTAGGTGGGGGGTCGCAAATTTTAACAGGCTCTTATATACTTAAATTAGTTCTTTATCATGGGACCTCTAGGCCGTGCCTTGGAATCCGGCAACTAGCGGGGACAATACCAGTGAATCGAAGGAACAATATGGCCGTGATTTTATGCTCGAACGTCACGTCCCTATCAAGCGGCGTCGCTGCTTGCCGTGACCCGGGGGNCGGGCTGGTGACGCCATCGNAGCCTGTATAACCATCCGGAGTTAGCAAGAGATTGGAACTCCTTGCTGGCACTCCGGAAGCTTATCGCCCGAGTGGAGTGAACTTAGGTAAGAGTACTTTCAGAGGTNGAATGCAGACCAGCATGCCATGAGCGAGCACGTTGCTTTAGTCCGAGTGCCATCTGGCTAGCCGCGCGTTAATGCTCGNCCGGCCGCAAAACCCTGCCACTGCTACTCGATCGAGACGGCCTCGCCACCGAACTGCAGAGTCACACCATACGNTCTNTGGCCACNNNNNNNNNNNNNNNNNNNNNNNNNNNNNNNNNNNNNNNNNNNNNNNNN
	Masindi_Yellow_Round_set3	ACGATAAGCTTGCAGGCCCNNCGGCGCCTTTGTTTTGGAGATTCGATCNCTGTCGTGATCGATGCAATAGTGCTACACCGAGATAGTCTCTAATCGACCGAATGTGACGTGTATCAACTAACCATGCGGCCCGTGATGAGCCAGTCAAGAGCNCTGCGGTCCGTCTCTGATGCCGTCGATGGAAGATATGNTGCCTTCTGACCACAACACCGACCGGGTGGGGGGTCGCAAATTTCAACAGGCTCTTATATACTTAAATTAGTTCTTTNTCATGGGACCTCTAGGCCAGGCCTTGGAATCCGGCACCTAGCGGGGNCAATACCAGTGAATCGAAGGAACAACGTGGCCGTGACTTTATGCTCGAACGTCACGTCCCTATCAAGCGGCGCCGATGCTTGCCGTGACCCGGGTGTCGGGCTGGTAGCGCCNTCGAAGCCTGTATAACCNTCTNGAGTTAGCAAGAGATTGGAACTCCTTGCTGGCACGTNGGAAGCTTATCGCCCNAGTGGAGTGAGCTTAGGTAAGAGTACTTTTNGAGGTGGAATGCAGACCAGCATGCCATGAGCGAGCACGTTGCTTTAGTCCGAGTGCCATCTGGCNNGCTGCGTGTTAATGCTCGGNTGGCTGCAAAACCCTGCNACTGCTACTCGATCGAGANAGCCTTNCNACCGAACTGCAGGGTCACACCGTACGNTCTTTGGCCACNNNNNNNNNNNNNNNNNNNNNNNNNNNNNNNNNNNNNNNNNNNNNNNNN
	Masusu_set3	TNGANAAGCTTNNAGGCCCGTTGGCGCCTTTGTTTNGGNNATTCNACCGNNANCNCGCTCGATGCAANAGNNNTACNCCGNGATANNCCATNANNGANCGANNNTGANNNGTNGCAATTNNCCATGCGNCNCGNNNTGAGCCNGNCAAGAGNNCTNCGGNCNGNCTCTGANGCCGNCGATGNNNGNTNCANTGCCCCNCGAANACAACNCCGACTAGGTGNGGNGTCGCAANTTTTNACAGGCTNGNNNNTNCTTNAATTAGTNCCTTGNCNTNGGACNTCTAGGCCGTNCCTTGGAATNCGGCANCTNGCNNGGGCANTACCAGTGAGNCGAAGGNACNACATNGNCGTNACTTTATGCTCGAACGNCNNGTNCCNNNNAAGCGGCNCCGANGCNTGNNGTTGCNCGGGTGTCGGNCTGGTAGCGNNGTCGANGCCTGNATANCCGNCTAGANTTNGCAANAGATNGNAACTCCTTNCTNGCANGTTGGAAGCTTATCGCCCGAGTGGAGNGAGNTTAGNTNNGANNACNTTCANAGNTGGAATGCNGACNNGCATGCCATGAGCNNGCGAGNTGCTTTAGTTCGCGTNCCACCTAGCTAACCGNNNGTTANNGCTCGGCCNGCCNCAANACNCTGCCGCTGTCGCTCAANCGAGANAGCNTTTTTANCGAACTGNNGGGCCACACCACACGGTNTCNNGCCACNNNNNNNNNNNNNNNNNNNNNNNNNNNNNNNNNNNNNNNNNNNNNNNNN
	Matenga_Kibala_set3	TCGATAAGTTTGCAGGNCCGTTGGCGCCTTCGTTTCGGAGATTCGNTCACTGTCGTGATCGATGCAATAGTGCTACACCGAGATAGTCTCTAGCAGCTTACCNAGACCGTGTATCAACTANCCACGCGGCCCGTGATGAGCCAGTAAAGAGCCCTGCGGTCCGTCTCTGATGCCGTCGATGGAAGATNTATTGCNTTACGACCACAACACCGACCGGGTGGGGGGTCGCAAATTTCAACAGGCTTTCGGATACTTAANTTAGTTCCTTGTCATGGGACCTCTAGGCCAGGCCTTGGAATNCGGCACCTAGCAAGGACAGTACCAGTGAGTTGAAGGAACAATATGACCGTGACTTTATGCTCGAACGTCACGTCCCTATCAAGCGGCGCCGATGCTTGCCGTGNTTCGGGGGTCGGGCTGGTGACGCCGTCGAAGCCTGTNCGCCCGTCTGTCNTTAGCAAGNGATTGGAACTCCTTGCTGGCACGTTGGAAGCTTATCGCCCGGTCGGAGTGAGCTTAGGTAGGAGTACTTTCAGANGTGGAATGCAGACCAGCATGATATGAGCGAGCNCGTTGCTTTAGTTCGCGTGTTGCCTGGCTAGCCGCATGTTAGTGCTCGGCCGGCTGCAAAACCCNGTAGCTGTCNCTCAATTGAGACGGCCTTTTTATCGAACTGCAGAGTCACACCACACGNTCTTTGGCCACNNNNNNNNNNNNNNNNNNNNNNNNNNNNNNNNNNNNNNNNNNNNNNNNN
	Maulasi_1_set3	TCGATAANTTTGCAGGCCCGTTGGCGCCTTTGCTTTGGAGATTCGATCACTACANCGCTCGATGCAATAGTGCTACACCGAGATAGTCCATAGCAGCTTACCTNGACCGTGNAGCAATTAACCATGCGGCCCGTNATGAGCCAGTAAANGTCTTTGCGGTCCGTCTCTGATGCCGTCGATGGAAGATATACTGCTTTCCGANCACAACACCGACCGGGTGGGGGGTCGCAAATTTTAGTGATCTTTCGGATACTTGANTTAGTTCCTTGTCATGGAACCTCTAGGCCAGGCCTTGGAANCCGGCACCTATCAAGGACAGTACCAGTGAGTTGAAGGAACAACGTGACCGTGACTTTATGCTCGAATGTCACGTCCCTATCAAGCGGCGCCGATGCTTGCCGTTGCCCGGGGGTCGGGCTGGTAGCGCCGTCGAAGCCTGTACGCCCGTCTGTAGTTAGCAAGAGATTGGAACTCCTTGTTGGCACGTTGGAAACTTATCGCCCGGTCGGAGTGAGCTTAGGTAGGNGTACTTTCAGAGGTGGAATGCAGNCCNGCACGCCATAGGCGAGCACGTTGCTTTAGTTCGAGTGCCACCTGGCTAGCCGCGTGTTAGTGCTCGGCCGGCTGAAAGACCCTGTAACTGTCGCTCGATCGAGACGGCCTTGCCACCGAACTGCAGGGCCACANCATACGGTCTTTGGCCACNNNNNNNNNNNNNNNNNNNNNNNNNNNNNNNNNNNNNNNNNNNNNNNNN
	Maulasi_2_set3	ACTATAAGCTTGCAGGCCCGCCGGCTCCTCTGTTTTGGAGATTCGATCGCTACAACGCTCGATGCAATAGTGCTACACCGAGATAGTTTCTAATCGACNGAACGTGACGTGTATCAATTAACCACGCGGCCCGTGATGAGCCAGTCAAGAGCCCTGCGGNCCGTCTCTGATGCCGTCGATGGAAGATGCNCTGCTTTCCGACCACAACACAGACCGGGTGGGGGGTCGCAAATTTCAACAGGCTCTTATATACTTAAATTAGTTCTTTATCATGGAACCTCTAGGCCGTGCCTTAAGATCCGGCACCTAGCGGGGACAGTACCAGTGAATCGAAGGAACAATATGGCCGTGACTTTATGCTCGAACNTTCAGTCCCTATCAAGCGGCGCCGATGCTTGCCGTGATTCGGGGGTCGGGCTGGTGACGCCATCGAAGCCTGTATAACCGTCCGGCNTGCACAAGAGATTGGAACTCCTTGCTGNCACGTTGGAAGCTTATCGCCCGAGTGGAGTGAANTTAGGTAAGAGTACTCCTGGANGTNGAATGCAGACCAGCACGCCATAGGCGAGCGAGTTGCTTTAGTTCGCGTGTTGTCTGGCCGGCTGTGTGTTAGTGCTCGGTTGGCCGCAAGACCCTGCCGCTGCTACTCGATTGAGACGGCCTCGCCATCGAACTGCAGAGCCACACCGCACGNTCTCTGGCCACNNNNNNNNNNNNNNNNNNNNNNNNNNNNNNNNNNNNNNNNNNNNNNNNN
	Mbala_Mix_set3	TCTTGAGCCATATTAACNGGCCGTATTGGCCACGGTTACTACNCAACCGATGCAACACCAAGCATGGCGACGTCGAGTTAGAGCGATCCAGGATAGCCCACCCGGACCACACATAGGCCGATTACGCAGTTTACACCAGATTGTGCAANAGCTTTGCGAGCCGCTCCCACGAATAGTAGCATGGACCGCACTTCTTTCCGAACGTAAAACCAACTANGTGAAAAACAATCGCTCGCAGTGATTGTGCGGGGGTTTGAACTGAGCTCNCGCTGCAAAGTTNTTAGATCAGNCCTTGGANTCCGTTAATTATCAAGAGTCACGATATCAAATCAACAGGGAGCCGCTGAAACACTCGCGGTTCTGAGTAGCACTGTTAGATCGGGTAATGTCGCGGCCGGTTGCTGCCTAAGGACCAANTTGGCAGCATAGGCGGGGTTCACCCGCNTGTTCGGCTTTAGTACNGGCTTGGGGNCCCCCGTTGACATTCCGGNAACTCCCCGCTTGAGTAGCGGACACCCCAACGAGAGTACCCTCAAAGATAGGGGACANGCCAGCCCAATCTNGGCTGGTGATNCAANTCAGTCCNCACATTGCTNGATCGGTTGTGCGTTNACGCCTAACNGGCTGAAAGATCCCGCCGCGACCGACTGGCTGAGACGACAGCTTTCTCGCGTCANGGGGCCACATTGCATGACCGCTAACAGCNNNNNNNNNNNNNNNNNNNNNNNNNNNNNNNNNNNNNNNNNNNNNNNNN
	Mbe_reshi_set3	TCGATAAGNTTGCAGGCTCGCCGGCGCCTTTGTTTTGGAGATTCGACCGCTACAATGATCGATGCAATAGTGCTACACCGGGATGGTCTCTAATCANCCGAATGTGANGTGTAGCAATTAACCATGNGGCCCGTGATGAGCCAGTCAAGAGCCCTGCGGTCCGTCTCTGATGCCGTCGATGGAAGATATACTGCCCCACGAACACAACACCGACCGGGTGGGGGGTCGCAAATTGTAACAGGCTCNTATATACTTAAATTAGTTCCTTGTCATGGGACCTCTAGGCCAGGCCTTGGAATCCGGCACCTAGCAAGGGCAGTACCAGTGAGTCGAAGGAACGCCATGACCGTGACTTTATGCTCGAACGTCACGTCCCTATCAGGCGGCGCCGATGCTTGCCGTTGCCCGGGGGTCGGGCTGGTAGCGCCGTCGAAGCCTGTATAACCGTCCGGCTTTAGCAANAGATTGGAACTCCTTGCTGGCACGTCGAAAGCTTATCGCCCGAGTGGAGTGAGCTTAGGTAGGAGTACTTTCAGATGCGGAATGCAGGTCAGCATGATATGAGTGAGCAAGTTGCTTTAGTTCGCGTGCCACCTGGCCGGCTGTGTGTTAGTGCTCGGCCGGCTGCAAAACCCTGCCGCTGCTACTCGATCGAGATAGACTTTTTACCGAACTGCAGGNCCACACCGCACGGTCTCTGGCCACNNNNNNNNNNNNNNNNNNNNNNNNNNNNNNNNNNNNNNNNNNNNNNNNN
	Mbulamutwe_set3	ACGATAAGCTTGCAGGCCCGCCGGCGCCTTTGTTTTGGAGATTCGACCGCTACAACGCTCGATGCAATAGTGCTACACCGAGATAGTCTCTAATCGACCGAACGTGACGTGTATCGGCCGACCACGCGGCCCGTGATGAGCCAGTCAAGAGCCCTGCGGTCCGTCTCTGATGCCGTCGATGGAAGATATACTGCTTTCCGACCACAACACAGACCGGGTGGGGGGTCGCAAATTTCAACAGGCTCTTATATACTTAANTTAGTTCCTTGTCATGGGACCTCTAGGCCGTGCCTTAAGNTCCGGCACCTAGCGGGGACAGTACCAGTGAGTCGAAGGAACAACATGGCCGTGATTTTATGCTCGAACGTTCAGTCCCTATCAAGCGGCGCCGATGCTTGCCGTTGCCCGGGTGCCGGGCNGGTAGCGCCATCGAAGCCTGTATAACCATCTGGAGTTAGCAAGAGATTGGAACTCCTTGCTGGCACGTTGGAAGCTTATCGCCCGAGTGGAGTGAATTTAGGTAAGAGTACTTCTGGAGGTNGAATGCAGACCAGCATGCCATGAGCGAGCGAGTTGCNTTAGTTCGCGTGCCACCTGGCTAGNTGTATGTTAGTGCTCGGTTGGCCGCAAAACCCTGTAGCTGCTACTCAATTGAGACGGCCTTTTTACCGAACTGCAGGGCCACACCGCACGGTCTCTGGCCACNNNNNNNNNNNNNNNNNNNNNNNNNNNNNNNNNNNNNNNNNNNNNNNNN
	MDRK_set3	ACGATAAGCTTGCAGGCCCGCCGGCTCCTTTGTTTTGGAGATNCGATCNCTATCGTGCTCGATGCAATAGTGCTACACCGAGATAGTCTCTAATCAACCGAATGTGACGTGTATCAACTAACCATGCGGCCCGTGATGAGCCAGTCAAGAGCCCTGCGGTCCGTCTCTGATGCCGTCGATGGAAGATANGTTGCTTTCCGACCACAACACCGACCGGGTGGGGGGTCGCAAATTTCAACAGGCTCTTATATACTTANATTAGTTCTTTGTCATGGGACCTCTAGGCCAGGCCTTAAGATCCGGCACNTAGCGGGGACAATACCAGTGAATCGAAGGAACAACATGGCCGTGATTTTATGCTCGAACGTCACGTCCCTATCAAGCGGCGCCGATGCTTGCCGTGACCCGGGGGCCGGGCTGGTAGCGCCATCGAAGCCTGTATAACCATCCGGAGTGCACAAGAGANTGGAACTCCTTGCTGGCACGTCGGAAGCTTATCGCCCGAGTGGAGTGAACTTAGGTAAGAGTACTCTTGGAGGTGGAATGCAGACCAGCATGCCATAGGCGAGCACGTTGCTTTAGTCCGAGTGCCATCTGGCTAGCTGCGTGTTAATGCTCGGTTGGCTGCAAGACCCTGCCACTGCTACTCGATCGAGACGGCCTTGCCACCGAACTGCAGGGTCACACCGTACGGTCTTTGGCCACNNNNNNNNNNNNNNNNNNNNNNNNNNNNNNNNNNNNNNNNNNNNNNNNN
	Melke_r1_set3	ACGATAAGTTNGCAGGCTCGCCGTCGCGTTTGCTGTGGAGATTCGATCACTACAATGATCGATGCAATAGTGCTACACCGGGATGGTCTCTAATAGCCCACCCGGACCGTGTGGCAACCGACCATGCGGCCCGTGATGAGCCAGTCAAGAGCCCTGCGGTCCGTCTCTGATGCCGTCGATGGAAGATATACTGCTTTCCGACCACAACACCGACCGGGTGGGGGGTCGCAAATTTTANCAGGCGTGCGGGGACTTAAATTAGTTCCTTGTCATGGAACCTCTAGGCCAGACCTTGAAGTCCGGCACCTAGCGGGGGTCACGACGTCAAGTCGAAGGAACGCCATGACCGTGATTTCGGTTCCGAACGTTACGTCCCTATCAAGCGGCGCCGATGCTTGCCGTTGCCCGGGTATCGGGCTGGTAGCGTCATCGAAGCCTGTACGCCCGTTCGGCTTTAGCAAGGAATCAAGGCTCCTTGCTGGCACGTCGGAAGCTTATCGCCCGAGTGGAGTGAGTCCCGGTAGGAGTACTTTTGGATGTGGAATGCAGGTCAGCATGCCATGAGCGAGCGATTTGATTTAGTTCGCACGCCACCCGGCCGACTGTGTGTTAATGCTCGGTCGGCTGCAAAACCCTGCCGCTGCTAATCGATCGAGACGGCCTTTTTACCGAACTGCAGGGCCACACCGCACGGTCTCTGGCCACNNNNNNNNNNNNNNNNNNNNNNNNNNNNNNNNNNNNNNNNNNNNNNNNN
	Melke_r2_set3	ACGATAAGCTTGCAGGCTCGCCGTCGCGTTTGTTTTGGAGATTCGACCGCTACAATGATCGATGCAATAGTGCTACACCGGGATGGTCTCTNATAGCCCACCTGGACCGTGTAGCAACCGACCATGCGGCCCGTGATGAGCCAGTCAAGAGCCCTGCGGTCCGTCTCTGATGCCGTCGATGGAAGATATACTGCTTTCCGAACACAACACCGACCGGGTGGGGGGTCGCAAATTTNAACAGGCGTGCGGGGACTTAAATTAGTTCCTTGTCATGGAACCTCTAGGCCAGGCCTTGANGTCCGGCACCTAGCGGGGGTCACGACGTCAAGTCGAAGGAACGCCATGACCGTGATTTCGGTTCCGAACGTTACGTCCCTATCAGGCGGCGCCGATGCNTGCCGTTGCCCGGGGGTCGGGCTGGTAGCGNCATCGAAGCCTGTACGCCCGTTCGGCTTTAGCAAGAGATTGGGGCTCCTTGCTGGCACGTCGGAAGCTTATCGCCCGAGTGGAGTGAGTCCCGGTAGGAGTGCTTTTGGANGTGGAATGCAGGTCAGCATGCCATGAGCGAGCACTTTGATTTAGNTCGCACGCCACCCGGCCGACTGNGTGTTAATGCTCGGTCGGCTGCAAAACCCTGCCGCTGCTAATCGATCGAGACGGCCTTTTTACCGAACTGNAGGGCCACACCGCACGGTCTCTGGCCACNNNNNNNNNNNNNNNNNNNNNNNNNNNNNNNNNNNNNNNNNNNNNNNNN
	MEX_142_set3	ACGATAAGTTTGCAGGCCCGTTGGCGCCTTTGCTTTGGAGATTCGACCGCTGTCGTGANCGATGCAATAGTGCNACACCGAGATAGTCTCTAATCAACCGAATGTGACGTGTATCAATTAACCACGTGGCCCGTGATGAGCCAGTAAAGAGCCCTGCGGTCCGTCTCTGATGCCGTCGATGGAAGATGNACTGCTTTCCGACCACAACACCGACCGGGTGGGGGGTCNCAAATTTTAACAGGCTCTTATATACTTAAATTAGTTCCTTATCATGGGACCTCTAGGCCGTGCCTTGGAGTCCNGCACCTAGCGGGGGCAGTACCAGTGAGTCGAAGGAACAATATGACCGTGACTTTATGNTCGAACGTTCAGTCCCTATCAAGCGGCGNCGATGCTTGCCGTGACCCGGGNGTCGGGNTGGTGACGTCATCGAAGCCTGTATAACCATCTAGAGTTANCAAGAGANTGGAACTCCTTGCTGGCACGTTGGAAGCTTATCGCCCGGTCGGAGTGAGTTNAGGTAGGAGTACTTTTGGAGGTGGAATGCANACCAGCATGCCATGAGCGAGCACTTTGCTTTAGTTCGAGTGCCATCTGGCTAGCCGTATGTTAGTGCTCGGTTGGCCGCAAAACCCTGTAACTGCTACTCAATCGAGATAGCCTTTTTACCGANCTGCAGANCCACACCATACGGTCTTTGGCCACNNNNNNNNNNNNNNNNNNNNNNNNNNNNNNNNNNNNNNNNNNNNNNNNN
	MEX_222_set3	TCTNGTGCCAGANTGACNGGCCGTNTTGGCCNTTTCTACTGCTTGACCGAGGCANCACNANACANGGCGACGTCGAGTTNGNGCAGTTTCGGATAGCCCACATGGACAGCGCGTAGGCCGATCGCGCGTTTTACACCAGATTGGNNNAGAGATTTGCGGTANNCTCCTNCTGATAGNAATATGGACCGCACTTCCCCATTAACNTAACGTAAACCGGGTGGAANATCGTCGCCCTCANTGAGCGTGCGGGNNTCTGGACGAGGTTCTTGCNGCGAAGTTTCTAGGCTAGATCTTGAANTCCTTTGNCNNTCAAAAGCCGCGACATCGAATCGACAGAGAGCCGCNGAAGCACNCTCGTNTCTGAGCGGCACTGTCCTACTANGTAATATCGCGGNCGGNCGTTGCCNAAGGACCAGNCTGGTNGTANNATCGGGTTTCACCNGCCTGTNCGGCTTNCACACGAGCTCAAAANTCTTTNTCGACACGTCAAGAACTCCCCGCNCNGGTAGCGGACACTNCAATGAGAGTACTTCCAACNGTANGGGACANGCCAGCATGCTCTAGGTTGGTACTNCNATTCAGTCCGCANGNTGCCCGGCCGGTTGTGCGGCGGTATCTGGCCGGATGCAAGATCCCGCCGCTACCGACTGATTAAAACGGAAGCGCCCCCGAGCCGTGTGGCCGCATTGCNTGANNGCTAGCCATNNNNNNNNNNNNNNNNNNNNNNNNNNNNNNNNNNNNNNNNNNNNNNNNN
	Mkokola_set3	ACTAGTGCCATNNTGAGCGGCCGTCTTGGCCATTTTGGAGATTCGACCGANACAGCGCNAAACATGACGACNTCGAGTTAGAGCAACCTCTAANNGACCGAATNNGANATGTATANGCCGGNNANTCGNNTTGCACNAGATTGTGCGGGAGNCTTGCGANCNNNCTCTGATGCCGTCGATGGNAGATGCACTGCCCCATTAACGCAAAGTCNACCGGGTGGGAANCAATCGCTCTCAACAGGTGTGCGGGTACCTGANCGGATNTCTTGCCATGGGACTCTTGGGCCAGGCCTTGGANTCCNNCACCTAGNAGNAGTCACGACNTCANGTCGANAGGACGCCGCNGNAACNCTCNCNGTNCTGAACGTCACGTCTNGATCAAGCNGCACCGAGGCNNGNCGCTGTTCAGGGACNAANNTGGTAGTATAATTGANTTTCATANACCCGNTCGGCTCTAGCNAGAGATNAGAACNTTCNGCTAACACNCTGGGAACTCACAGCNCGNGTNGNGGACACTCCGACGANAGTATTCTTGGCTGCAGGGGACAGACCAGCACGCCCNGGGTGGATACNNCAATTCAGTTCGCANGNTGCCNGGCCGGCTNTGNGTTNATACNTAGNCGACTNCANGANCCCGCCGCTNNTAACCGGTTANAANGGAATCNTTATCGCGTCACGGGGCCGNANTGNATAACNTCTAGCCACNNNNNNNNNNNNNNNNNNNNNNNNNNNNNNNNNNNNNNNNNNNNNNNNN
	Mlama_127_set3	ACGATAAGCTTGCAGGCCCGTTGGCGCCTTTGTTTTGGAGATTCGATCGCTGTCGTGATCGATGCAATAGTGCTACACCGAGATAGTCCATAATCAACCGAATGTGACGTGTNGCAATTAACCANGCGGCCCGTGATGAGCCAGTCAAGAGCCCTGCGGTCCGTCTCTGATGCCGTCGATGGAAGATATACTGCTTTCCGAACACAACGCCGACTAGGTGGGGGGTCGCAAANTTTAACAGGCTCTTATATACTTAAATTAGTTCCTTGTCATGGAACCTCTAGGCCAGGCCTTGGAATCCGGCAACTAGCGGGGACAATACCAGTGAATCGAAGGAACAACATGACCGTNACTTTATGCTCGAACGTCCCGTCCCTATCAAGCGGCGTCGATGCTTGNCGTTGCCCGGGTGTCGGGCTGGTAGCGCCATCGAAGCCTGTATAACCGTCTAGAGTNAGCAAGAGATTGGAACTCCTTNCTGGCACGTTGGAAGCTTATCGCCCGANTGGAGTGAGCTTAGGTAGGAGTACTTTTGGAGGTGGAATGCAGACCAGCATGCCATGAGCGAGCACGTTGCTTTAGTTCGAGTGCCACCTAGCCGACCGTATGTTAGTGCTCGGTTGGCTGCAAAACCCTGTAACTGCTACTCAATCGAGACGGCCTTTTTACCGAACTGCANGGCCACACCATACGGTCTTTGGCCACNNNNNNNNNNNNNNNNNNNNNNNNNNNNNNNNNNNNNNNNNNNNNNNNN
	MLB_49_set3	ACGATAAGTTTGCAGGCCCGCCGTCTCGTNTGCTTTGGAGATTCGATCACTACAATGATCGATGCAATAGTGCTACACCGGGATGGTCTCTAATCANCCGAACGTGACGTGTNTCAACTAACCATGCNGCCCGTGATGAGCCAGTCAATAGCCCTGCNGTCCGTCTCTGATGCCGTCGATGGGAGNTATACTGCNTTCCGACCACAACATCGACCGGGTGGGGGGTCGCAAATTTNAACAGGCTCNTATATACTTGAANTAGTCCCTTGTCATGGAACCTCTAGGCCAGACCTTAGAATCCGGCACCTAGCGGGGGCAGTACCAGTGAATCGAAGGAACGCCATGACCGTGACTTTATGCTCGAACGTCACGTCCCTATCAAGCGGCGCCGATGCTTGCCGTTGCCCGGGGGTCGGGCTGGTAGCGCAGTCGAAGCCTGTATAACCGTTCGGCTTTAGCAAGAGATTGGGGCTCCTTGCTGGCACGTCGAAAGCTTATCGCCCGAGCGGAGTGCGCTTAGGTAGGAGTATTCCCGGATGCGGAATGCAGACCAGCATGCCATGAGCGAGCGATTTGATTTAGTTCGCGTGCCACCCGGTCGACTGTGTGTTAATGCTCGGTTGGCTACAAGACCCTGTAGCTGCTACTCGATCGAGACGGACTTTTTACCGAACTGCAGGGTCACACCGCACGGTCTCTGGCCACNNNNNNNNNNNNNNNNNNNNNNNNNNNNNNNNNNNNNNNNNNNNNNNNN
	Moono_set3	TCTTGTGCCTTGTTGAGCGACNGTATTGGTCATTTTTACTGCGCAATCGCTGCAGCACCAAACATGATGACGTCGAGTTAGAACAACTTCGGGTCGCTTACCTGGACCGCGCGTAGGCCGATCACGCAGTTTGTNCCAGATTGGGCAANAGACTGTCAGTCAACTCCCACGAATAGTAATATGGACCGCACTTCTCCACGCAAGTAACATAACCTATACAAAAAACCATCGCTTTCAGTGGTTGTGCGGGTATTTGAACTAGTTTCCCGCTGCAAAGTTCTTAGGCCAGACCTTGGAACNTTTTGACTATTAGGGGTCACGACGTCAGAGCGACAGAGAGNCGCTGAAGCACTCTCGGNTCTGAACGTCACGTTTAGATCGGGTAACGTCGCGGCCGGNTGCTGCCCAGGGACCAAGCTGGCAGCATAAGCGGGGTTCACCCGCCCGTTCGGCTCGCACCAGAGATCAAGGTCTTCCGCCGGCACGCCAAGGGTCCCCCGACTGGGTGGAGGGCACTCCAACGAGAGTATCTTCGACTANAGGGGATANACCGGCATAATATAGGTGGATACTNCAATTCAGTCAGCACACCACCCGGTCGGTTGTGCGGCGACACNTGGCCGGATGNACAATCCCGCCGCGANTAACCGGTTGAAGCGACAGTTTTCCCGAGTCGNGTGGCCGTACTGCATAACANCTAACCACNNNNNNNNNNNNNNNNNNNNNNNNNNNNNNNNNNNNNNNNNNNNNNNNN
	Moro_1_set3	TCTTGTGCCTTNTTAACNGACCGTATTGGCCATTTTTACTACGCAACCGATGCAGCACCAANCATGGCGACGTCGAGTTAGAACAATCCNTAATAGCCCACCCGGACAACACATCGGCCGGCCGCGNAGNTTGTNACAGATTGTGCAGTATATTGTCAGGAAACTCCCACGAATAGTAGCATGGACCGCACTGTCCCACGAACGTAACGCCAACTATNCGAAAAGTCGTCGATCGCAGTGATTGTGCGGGGATTTGGACTGAGCTCCCGTTGCAAAGTTCTTAGGCTAGACCCTGGAATCCTTTGATTATCAAGAGTCACGATATCAGAGCAACAGAGAGCCGCTGAAACACTCGCGGTTCTGAATGGCACTGTTAGATCGGGTAACACCGCGGCCGATTATTGCCTAAGGACCAANTGAACAGCACAATCGGGGTTCACCCGCNNNTTCGGCTTTAGTAANGGCTTGGAATNTTCCGTTGACATTCCGGGAATCCCCCGCTTGGGTGGAGTACACCCCAACGAGAGTACCCTCGAAGATAGGGGACANGCCGGCCCAATCTGGGCGGATGATNCAANTCAGTCCTCACGTTGCCNGATCGGTTGTGNGTTGNCGCCCAACCGGCTACGAGATCCCGCCGCGATCGACCGGCTGAGGCGAACTCTTTCNCGCGTCGCGTGGCCACATTGCGTGACCGCTAACAGCNNNNNNNNNNNNNNNNNNNNNNNNNNNNNNNNNNNNNNNNNNNNNNNNN
	Moro_2_set3	ACGATAAGCTTGCAGGCCCGTTGGCTCCTCTGTTTTGGAGATTCGATCGCTACAACGCTCGATGCAATAGTGCTACANCGAGATAGTCTCTAATCGACCGAATGTGACGTGTATCGGCCGACCACGCGGCCCGTNATGAGCCAGTAAAGAGCCCTGCGGTCCGTCTCTGATGCCGTCGATGGAAGATATACTGCCTTCTGAACACAACGCCGACCGGGTGNGGGGTCGCAAATTTCAACAGGCTCTTATATNCTTGAATTAGTTCCTTGTCATGGAACCTCTAGGCCGTGCCTTGGANTCCGGCAACTAGCGGGGACAGTACCAGTGAGTCGAAGGAACAACATGGCCGTGATTTTATGCTCGAGCGTCACGTCCCTATCAAGCGGCGTCGCTGCTTGCCGTGACCCGGGGGTCGGGCTGGTAGCGCCATCGAAGCCTGTATAACCGTCCGGAGTGCACAANAGATTGGAACTCCTTGCTGGCACTCTGGAAGCTTATCGCCCGGTCGGAGTGAGTTTAGGTAAGAGTACTCCTGGAGGTGGAATGCAGACCAGCACGCCATAGGCGAGCACGTTGCTTTAGTTCGCGTGCCACCTGGCTAGCCGTGTGTTAGTGCTCGGTTGGCCGCAAGACCCTGCCGCTGCTACTCGATCGAGACGGCCTCGCCACCGAACTGCAGGGCCACACCACACGGTCTCTGGCCACNNNNNNNNNNNNNNNNNNNNNNNNNNNNNNNNNNNNNNNNNNNNNNNNN
	Mrike_set3	ACGATAAGCTTGCAGGCTCGCCGTCGCGTTTGTTTTGGAGATTCGACCGCTACAATGATCGATGCAATAGTGCTACACCGGGATGGTCTCTAANAGCCCACCTGGACCGTGTNGCAACCGACCATGCGGCCCGTGATGAGCCAGTCAAGAGCCCTGCGGTCCGTCTCTGATGCCGTCGATGGAAGATATACTGCTTTCCGAACACAACACCGACCGGGTGGGGGGTCGCAAATTTCAACAGGCGTGCGGGGACTTAAATTAGTTCCTTGTCATGGAACCTCTAGGCCAGGCCTTGAAGTNCGGCACCTANCGGGGGTCACGACGTCAAGTCGAAGGAACGCCATGACCGTGATTTCGGTTCCGAACGTTACGTCCCTATCAGGCGGCGCCGATGCTTGCCGTTGCCCGGGGGTCGGGCTGGTAGCGTCATCGAAGCCTGTACGCCCGTTCGGCTTTAGCAAGAGATTGGGGCTCCTTGCTGGCACGTCGGAAGCTTATCGCCCNAGTGGAGTGAGTCCCGGTAGGAGTGCTTTTGNATGTGGAATGCAGGTCAGCATGCCATGAGCGAGCACTNTGATTTAGTTCGCACGCCACCCGGCCNACTGTGTGTTAATGCTCGGTCGGCTGCAANACCCTGCCGCTGCTAATCGATCGAGACGGCCTTTTTACCGAACTGCAGGGCCACACCGCACGGTCTCTGGCCACNNNNNNNNNNNNNNNNNNNNNNNNNNNNNNNNNNNNNNNNNNNNNNNNN
	Mrondo_set3	TCGATAAGCTTGCAGGCCCGCTGGCTCCTTTGTTTTGGAGATTCGACCGCTACAACGCTCGATGCAATAGTGNTACANCGAGATAGTCTCTAATCGACCNAACGTGACGTGTATCAACTAACCACGCGGCCCGTGATGAGCCAGTAAAGAGCCCTGCGGTCCGTCTCTGATGNCGTCGATGGAAGATGCACTGCTTTCCGACCACAACACCGACCGGGTGGGGGGTCGCAAATTTCAACAGGCTCTTATATACTTGAATTAGTTCCTTGTCATGGAACNTCTAGGCCAGGCCTTGGAATCCGGCAACTAGCGAGGGCAGTACCAGTGAATCGAAGGAACAACGTGGCCGTGACTTTATGCTCGAACGTCACGTCCCTACTAAGCGGCGCCGATGCTTGCCGTGATTCGGGGGTCGGGCTGGTAGCGTCATCGAAGCCTGTATAACCGTCTGGAGTGAACAAGAGATTGGAACTCCTTGCTGGCACGTTGGAAGCTTATCGCCCGGTCGGAGTGAGCTTAGGTAAGAATACTCCCAGAGGTGGAATGCAGACCNGCATGCCATGAGCGAGCGAGTTGCTTTAGTTCGCGTGTTGTCTGGCCGGCTGTGTGTTAGTATTCGGCCGGATGCAAAACCCTGCCGCTGCTACTCGATTGAGATAGCCTTTTTATCGAACTGCAGGGCCGCACCACACGGTCTCTGGCCACNNNNNNNNNNNNNNNNNNNNNNNNNNNNNNNNNNNNNNNNNNNNNNNNN
	Msafiri_set3	ACGATAGGTTTGCAGGCCCGCTGGCGCCTTTGCTTTGGANATTCGATCACTACAACGCTCGATGCAATAGTGCTACACCGAGATAGTCTCTAGCAGCTTACCTAGACCGTGTAGCAATTAACCATGTGGCCCGTNATGAGCCAGTAAAGAGCCCTGCGGTCCGTCTCTGATGCCGTCGATGGAAGATATGTTGCTTTCCGAACACAACACCGACCGGGTGGGGGGTCGCAAATTTTAACAGGCGTTCGGATACTTAAATTAGTTCTTTGTCATGGGNCCTCTAGGCCAGGCCTTGGANTCCGGCACCTAGCGGGGACAGTACCAGTGAGTTGAAGGAACGCCATGACCGTGACTTTATGCTCGAANGTCCCGTCCCTATCAAGCGGCGCCGATGCNTGCCGTTGCCCGGGTGCCGGGCTGGTAGCGTCATCGAAGCCTGTACGCCCGTCTGTAGTTAGCAAGAGATTGGAACTCCTTGCTGGCACGTCGGAAGCTTATCGCCCGGTCGGAGTGCGTTTAGGTANGAGTACTTCTGGAGGTGGAATGCAGACCAGCATGCCATGAGCGAGCACTTTGCTTTAGTCCGCGTGCCACCCAGCCGACTGCGTGTTAGTGCTCGGTTGGCTGCAAAACCCTGCCGCTGCTACTCGATTGAGACGGCCTTTTTACCGAACTGCAGGGTCACACCACATGNTCTTTGGCCACNNNNNNNNNNNNNNNNNNNNNNNNNNNNNNNNNNNNNNNNNNNNNNNNN
	Mshoronyloni_set3	ACGATAAGCTTGCAGGCCCGCCGGCGCCTTTGTTTTTACTGCNCAACCGCTGTCGTGATCGATGCNATAGTGCTACACCGAGATAGTCCATAGTAGCTTACATGTGACGTGTAGCAATTAACCATGCGGCCCGTGATGAGCCAGTCAAGAGCCCTGCGGTCCGCTCCTGATGCCATCGATGGNAAATGCACTGCNTTCCGAACACAACACCGACTAGGTGGGGNGTCGCAAATTTTAACAGGCTTTCGGATACTTAAATTAGTTCCTTGTCATGGANCCTNTAGGCCAGGCCTTAAGATCCGGCACCTAGCGGAGGCAGTACCAGTGAGTCGAAGGAACGCCGTGACCGTGACTTTATGCTCGAACGTCACGTCCCTATCAAGCGGCGCCGATGCTTGCCGTTGCCCGGGGGTCGGGCTGGNAGCGTCATCGAAGCCTGTACGCCCGTCCGGCNTTAGCAAGAGATTGGAACTCCTTGCTGGCACGTTGGAAGCTTATCGCCCNAGTGGAGTGCACTTAGGTAAGAGTACTTCTGGANGTNGAATGCAGACCAGCATGCCATGAGCGAGCACGTTGCTTTAGTTCGAGTNCCACCTGGCCGGCTGTATGTTAGTGCTTGGTTGGCTGAAAAACCCTGCCACTGCTACTCAATCGAGACGGCCTNTTTACCGAACTGTAGGGCCACACCGTACGGTCTTTGGCCACNNNNNNNNNNNNNNNNNNNNNNNNNNNNNNNNNNNNNNNNNNNNNNNNN
	Msoloni_set3	NCNATAAGCTTGCAGGCCCGCTGGCNCCTNTGTTTTGGAGATTCGATCNCTGTCGTGATCGATGCAATAGTGCTACACCGAGATAGTCNNTAATCNACCGAACGTGACGTGTATCAANTAACCATGCGGCCCGTGATGAGCCAGTCAAGAGCCCTGCGGTCCGNCTCTGATGCCGTCGATGGNAGATNNNNTGCTTTCCGANCACAACGCCGACCGGGTGGGGGGTCGCAAATTTNAACAGGCTCTTATATACTTAAATTAGTTCNTTGTCATGGGACCTCTAGGCCAGGCCTTGGAATCCGGCACCTAGCNNGGACANTACCAGTGAATCGAAGGAACNNCATGGNCGTGANTTTATGCTCGAACGTCACGTCCCTATCAAGCGGCGCCGATGCTTGCCGTNNNNCGGGGGTCGGGCTGGTAGCGCCNTCGAAGCCTGTATAACCATCCGGNGTGCACAAGAGATTGGAACTCCTTGCTGGCACGTTGGAAGCTTATCGCCCGAGTGGAGTGAGNTTAGGTANGAGTACTNNNNGAGGTGGAATGCAGACCAGCATGCCATNNGCGAGCGAGTTGCTTTAGTTCGNGTGNNNNCTGGCNNGCTGNGTGTTANTNCTCGGNNGGCTGCAANACCCTGCCNNTGNNNCTCGATNNAGACGGCCTNTTTANCGAACTGCAGGGNCNCACCANACGGTCTNTGGCCACNNNNNNNNNNNNNNNNNNNNNNNNNNNNNNNNNNNNNNNNNNNNNNNNN
	Mukungugu_set3	TCGATAAGCTTGCAGGCCCGTTGGCGCCTTTGTTTTGGAGATTCGACCGCTNCAACGCTCGATGCAATAGTGNTACANCGAGATAGTCCATAATCGACCGAACGTGACGTGTAGCAATTAACCATGCGGCCCGTGATGAGCCAGTCAAGAGCCCTGCGGTCCGTCTCTGATGCCGTCGATGGAAGATGCACTGCCCCACGAACACAACACCGACTAGGTGGGGGGTCGCNAATTTTAACAGGCTCTTATATACTTAAATTAGTTCCTTGTCATGGGACCTCTAGGCCGTGCCTTGGAATCCGGCACCTAGCAAGGGCAGTACCAGTGAGTCGAAGGAACAACATGGCCGTGACTTTATGCTCGAACGTCACGTCCCTATCAAGCGGCGCCGATGCTTGCCGTTGCCCGGGTGTCGGGCTGGTAGCGCCGTCGAAGCCTGTATAACCGTCTAGAGTTAGCAAGAGATTGGAACTCCTTGCTGGCACGTTGGAAGCTTATCGCCCGAGTGGAGTGAGTTTAGGTAAGAGTACTTTCAGAGGTGGAANGCAGACCAGCATGCCATGAGCGAGCGAGTTGCTTTAGTTCGCGTGCCACCTAGCTAACCGTATGTTAGTGCTCGGCCGGCCGCAAAACCCTGCCGCTGTCGCTCAATCGAGATAGCCTTTTTACCGAACTGCAGGGCCACACCACACGGTCTCTGGCCACNNNNNNNNNNNNNNNNNNNNNNNNNNNNNNNNNNNNNNNNNNNNNNNNN
	Musego_set3	ACTTGTGCCTTGTTAGGNGACCGTATTGGCCATTTTGGAGATTCGATCACTACAACACNAAGCANGGCGACGTCGAGTTAGAACGNTCCATAATAGCCCACCCGGACCGCNCATCGGCCGATCACGCGTNTTGTNACAGATTGGGCGGTAGATTTGCGATCCACTTCCACNAATAGTNGCATGGACCGCACTGTCCCATGAACGTAAAACAACCTAGNTGGAAAGNCGTCGACCGCAGTGATCGTGCGGGNATTCGGATTANTTTCCCGTTGCAAAGTCCTTAGGTCAGACCCTGGAATCCTTTGATTATTAGGAGTCACGATATCAGGGCAAAAGAGAGCCGCTGAAACACTCTCGGTTCTGAATGGCACTGTCCTACTGGGTAATGCCACGGCCGGNTANTGNCCAAGGACCGANCTGGCAGCGTAAGCGGNGTTCATCCGNCTGTTCGGCTTGAATAAGGGCGTGGGGTNTTCCGTTGGCACGCCGGGGATNCCCCGACCGGGTGGAGTACACCCCAACGAAAGTACCCCTGAAGATAGGGGACANGCCGGCCCGATCTGAGTGAATGATNCAACTCAGTCCTCACGTTGCCCGACCGGTTGTGCGGCGGCGCTTGGNCGGATACAANATCCCGCCGTGANTNACCGATTNAAGCGACAGCTTTCTCGAGTCGCGTGGCCACATTGCATGACAGCTAGCAGTNNNNNNNNNNNNNNNNNNNNNNNNNNNNNNNNNNNNNNNNNNNNNNNNN
	NABE_12C_set3	ACGATAAGCTTGCAGGCTCGTTGTCGCGTNTGTTTTGGAGATTCGATCACTGCAACGCCAAANATGACGACGCTACACCGGGACAGTCTCTAATCANCCGAACGTGACGTGTAGCAATTAACCATGCGGCCCGTNATGAGCCAGTCAAGAGCCCTGCGGTCCGTCTCTGANGCCGTCGATGGGAGATACACTGCTTTCCGACCACAACACANACCGGGTGGGGGGTCGCAAATTTCAACAGGCGTGCGGGGANTTGAATTAGTTCCTTGTCATGGGACTTCTAGNCCGTACCTTGGAGTCCGGCAACTAGCNGGGGCAGTACCAGTGAATCGAAGGAACGCCATGACCGTGACTTCGTTTCCGAACGTTCAGTCCCTATCAGGTAACACCNCGGCTTGCCGTTGTTCGGGGGTCGGGCTGGTAGCGCAGTCGAAGCCTGTATACCCGTCCGGCTTTAGCAAGAGATTGGAACTCCTTGCTGGCANGTCGGAAGCTTATCGCCCGGGTGGAGTNCGCCCCGGTAAGAGTACTTCTGGATGTGGAATGCAGGTCAGCATGCCATGAGCGAGCGATTTGCCTTAGTTCGCACGTTGCCTGGCCGACCGTGTGTTAGTGCTCGGTTGGCCGCAAAACCCCGTAGCTGCTAACCGATTGAGACGGCCTTTTTACCGAACTGCAGGGCCACACCACACGGTCTCTGGCCACNNNNNNNNNNNNNNNNNNNNNNNNNNNNNNNNNNNNNNNNNNNNNNNNN
	NABE_15_set3	ACGAGAAGTTTATAGGCCCATTNNCGCCGTCGTTTTNNNNNTTCGANNNNTACANTGATCGATGCAATAGTGCTACACCGGGATGGTTTCTAGCAGCCCACCTGGANCGTGTATCAATTAACCACGCGGCCCGTGATGAGCCAGTAAAGAGCCCTNCAGTCCGTCTCTNATGCCGTCGATGGGAGATATACTGCTTTCCGAACACAACGTCGACTAGGTGGGGGGTCNNNNNCCTTAACAGGCGTTCGGATACCTAANTTAGTTCCTTGCCATGGGACCTCTAGGCCGTGCCTTGGAATCCGGCACCTAGCAGGGGCAGTACCAGTGAAGCGAAGGGGNGCCATGACCGTGACTTTATGCTCTAGCGTTCAGNCCCTATCAAGTAACACCGATGCTTGCCGTTGCCCGNGTGTCGGGCTGGTAGCGTANTCGAATTCTGTACGCCCATCTGGAGTTAGCAAGAGATTGGAACTCNTTGCTGGNNCGTCGGAAGCTTACCGCCCGGGCGGAGTGCACTTAGGTAGGAGTACTTTCGGAGGTGGAATGCAGACCATNATGCCATGAGCGAGCACGTTGCTTTAGTTCGAGTGCCACCTAGTCGACCGTGTGTTAGTGCTCGGTCGGCCGCAAAATCCTGNNGCTNNNNCTCGATTGAGGTAGCCTTGCCACCGAGTCGCGGGGCCACNCTATACNGTCTCTGGCCATNNNNNNNNNNNNNNNNNNNNNNNNNNNNNNNNNNNNNNNNNNNNNNNNN
	NABE_16_set3	ACGATAAGCTTGCAGGCCCGCCGGCGCCTTTGTTTTGGAGATTCGACCGCTACAACGCTCGATGCAATAGTGCTACACCGAGATAGTCTCTAATCAACCGAACGTGACGTGTATCGGCCGACCATGCGGCCCGTGATGAGCCAGTCAAGAGATTTGCGGTCCGTCTCTGATGCCGTCGATGGAAGATGCACTGCTTTCCGAACACAACGCCGACCGGGTGGGGGGTCGCAAATTTCAACAGGCTCTTATATACTTAAATTAGTTCCTTGTCATGGANCCNCTAGGCCAGGCCTTGGAATCCGGCACCTAGCGGGGGCAATACCAGTGAATCGAAGGAACAACATGGCCGTGATTTTATGCTCGAACGTTACGTCCCTATCAAGCGGCGCCGATGCTTGCCGTTGCCCGGGTGTCGGGCTGGTAGCGTCATCGAAGCCTGTATAACCGTCTGGAGTTAGNAAGAGATTGGAACTCCTTGCTGGCACGTCGGAAGCTTATCGCCCGAGTGGAGTGAGCTTAGGTAGGAGTACTTTTGGAGGTGGAATGCAGACCAGCATGCCATGAGCGAGCGAGTTGCNTTAGTCCGAGTGCCACCTGGCTAGCTGTGTGTTAATGCTCGGTTGGCTGCAAAACCCTGCCACTGCTACTCGATCGAGACGGCCTTTTTACCGAACTGCNGGGCCACACCGTACGNTCTTTGGCCACNNNNNNNNNNNNNNNNNNNNNNNNNNNNNNNNNNNNNNNNNNNNNNNNN
	NABE_3_set3	TCGATAAGCTTGCAGGCTCGCCGGCGCCTTTGTTTTGGAGATTCGACCGCTACAACGCTCGATGCAATAGTGCTACACCGAGATAGTCTCTAATCGACCNAATGTGACGTGTAGCAATTANCCATGCGGCCCGTGATGAGCCAGTCAAGAGCCCTGCGGNCCGTCTCTGATGCCGTCGATGGAAGANGCACTGCTTTCCGACCACAACACCGACTAGGTGGGGGGTCGCAAATTGTAACAGGCTCTTATATACCTAAATTAGTTCCTTGTCATGGGNCCTCTAGGCCAGGCCTTAAGATCCGGCACCTAGCGGGGACAATACCAGTGAATTGAAGGAACAACGTGACCGTGACTTTATGCTCGAACGTTCAGGTCCTATCAAGCGGCGCCGATGCTTGCCGTGACCCGAGGGCCGGGCTGGTAGCGCCATCGAAGCCTGTATNACCGTCCGTCTTTAGCAAGAGATTGGAACTCCTTGCTGGCACGTTGGAAGCTTATCGCCCGAGTGGAGTGAACTTAGGTAGGAGTACTTTCAGATGTGGAATGCAGGTCAGCATGATATGAGCGAGCACGTTGCTTTAGTTCGAGTGCCATCTGGCTAACTGCATGTTAGTGCTCGGCCGGCTGCAAAACCCTGCCACTGCTACTCANTCGAGACGGCCTTTTTACCGAACTGCAGGGCCACACCGTACGGTCTTTGGCCACNNNNNNNNNNNNNNNNNNNNNNNNNNNNNNNNNNNNNNNNNNNNNNNNN
	NABE_41_set3	ACTTGTGCCATGTTGACCCACCGTATTGGCCATTTTTACTGCGCAACCGATACANCGCCAAGCATGGCGACTTCGAGTTAGAATGATTCATAATAGCCCACCCGGACAACATATCGGCCGGCCGCTCAGCCCACACCAGATTGTGCAAGAGNTTGTAAGTCCGCTCCCACGAATAGTAGCATGGACCGNACTGTCCCATTAACGTAACGCNACCCGGACAAAAAGTCGTCGATTTCAGTGGTTGTGCGGGGGTTTAGATTAGTTCCCTGTTGCAAAGTTTCTGGGCTAGATACCGGAACTTTTTGCTTAGCAAGGGTCACGATGTCAGAGCACCAGAGAGCCGCTNAAACACTCGCGGTNCTTAGTAGCACGGTTAGGCTAAGTAATGCTGCGGCCGATTGCTNCCTGAGGGCCAANTGAACAGTACNANCGGGGCTCATCCGCNTGTTCGGAGTGCACCANGACTCAAGGCNTTCCGCTGGAGCTCCGGGGGTTCCCCAATTNGGTAACATGCACCCCAACGAGAGGATCCTCAAANACGAGGGACGGACCGTCATAATATGGATGGGTGATNCAATTCAACCCTCACGCCACTCGACCGGTTGTGCGGCGATACCCAACCGAATGCGAGATCTCGCCGCTACCGACTGGTTGGAGCGGCCTCGCCCNCGCGTCACGTGGCCGCATTGCATGACATCCAACAGCNNNNNNNNNNNNNNNNNNNNNNNNNNNNNNNNNNNNNNNNNNNNNNNNN
	NABE_42_set3	ACGATAAGTTTGCAGGCCCGCCGTCGCGTTCGCTTTGGAGNTTCGACCGCTGTCGTGATCGATGNAATAGTGNTACACCGAGATAGTCTCTAATCGACCGAATGTGACGTGTAGNAATTANCCATGCGGCCCGTGACAGATTGTGCAAGAGCCCTGCGGTCCGTCTCTGATGCCGTCGATGGAAGATATACTGCTTTCCGACCACAACGTCGACCGNGTGGGGGGTCGCAAATTTTAACAGGCGTGTNTGTACTTAAATTAGTTNCTNGTCATGGAACCTCTAGGCCAGGCCTTGGAATCCGGCACCTAGCGGGGGTCACGATGTCAAANCGANGGAACGCCATGACCGTGACTTCGGTTCCGAACGTCACGTCCCTATCAAGTGGCGCCGATGCTTGCCGTTGCCCGGGGGTCGGGCTGGTAGCGTCATCGAAGCCTGTATAACCATTCGGAGTTAGCAAGAGATTGGGGCTCCTTGCTGGCACGTCGGAAGCTTATCGCCCGAGTGGAGTGCGTCCCGGTAAGAGTGCTTTTGGAGGTGGAATGCAGACCAGCATGCCATGAGNGAGCACTTTGATTTAGTTCGAACGCCACCCAGCCGGCTGTGTGTTAATGCTCGGTCGGCTGCAAAACCCTGTAACTGCTAACCGATCGAGACGGCCTTTTTACCGAACTGCAGGGCCACACCGTACGGTCTCTGGCCACNNNNNNNNNNNNNNNNNNNNNNNNNNNNNNNNNNNNNNNNNNNNNNNNN
	NABE_8_set3	ACGATAAGTTTGCAGGCCCGCCGTCGCGTTCGCTTTGGAGATTCGACCGCTGTCGTGATCGATGCAATAGTGCTACACCGAGATAGTCTCTAATCGACCGAATGTGACGTGTAGCAATTAACCATGCGGCCCGTGACAGATTGTGCAAGAGCCCTGCGGTCCGTCTCTGATGCCGTCGATGGAAGATANACTGCTTTCCGACCACAACGTCGACCGGGTGGGGGGTCGCAAATTTTAACAGGCGTGTATGTACTTAAATTAGTTCCTTGTCNTGGAACCTCTAGGCCAGGCCTTGGAATCCGGNACCTAGCGGGGGTCACGATGTCAAATCGAAGGAACGCCATGACCGTGACTTCGGTTCCGAACGTCACGTCCCTATCAAGTGGCGCCGATGCTTGCCGTTGCCCGGGGGTCGGGCTGGTAGCNTCATCGAAGCCTGTATNACCATTCGGAGTTAGCAAGAGATTGGGGCTCCTTGCTGGCACGTCGGAAGCTTATCGCCCGAGTGGAGTGCGTCCCGGTAAGAGTGCTTTTGGAGGTNGAATGCAGACCAGCATGCCATGAGCGAGCACTTTGATTTAGTTCGAACGCCACCCAGCCGGCTGTGTGTTAATGNTCGGTCGGCTGCAAAACCCTGTAACTGCTAACCGATCGAGACGGCCTTTTTACCGAACTGCAGGGCCACACCGTACGGTCTCTGGCCACNNNNNNNNNNNNNNNNNNNNNNNNNNNNNNNNNNNNNNNNNNNNNNNNN
	NABE_9_set3	TCGATAAGCTTGCAGGCCGGCTGGCGCCTCCGTTTTGGAGANTCGATCGCTGCAACGATCGATGCAATAGTGTCGAGTTAGAGCGGTCCATAGCAGCTTACCCGGACCGTNTATAAACTAATCACGCGGCCCGTGATGAGCCAGTCAAGAGCCCTGCGGTCCGCCTCTGATGCCGTCGATGGGAGATGCACTGCCCCACGACCACAACACCGACTAGGTGGGGGACAATCGCTTTCAACAGGCTCTTGGATACTTGAATGAGGTTCTTATCNTGGAACCTCTAGGCCGGGCCTTGAGATCCGGCAACTANCGGGGACAATACCAGTGAATCGAAGGAACGCTATGACCGTGACTTTATGCTCGAACGTCCAGTCCCTATCAAGTAACACCGCGGCTTGCCATGATTCGGGTGTCGGGCTGGTGACGCCATCGAAGCCTGTACGCCCGTCTAGCNTTAGCAAGAGATTGGAACTCCTTGCTGGCACTCTGGAAGCTTATCGCCCANGTGGAGTGCACTTAGGTAGGAGTACTTCCAGANGTGGAATGCAGACCGGCATGCCATGAGCGAACGAGTTGCTTTAGTTCGAGTGTTGTCTGGCCGGCTNTATGTTAGTGCTCGNCCGNCTGCAAAACCCTGTAACTGCTGCTCAATTGAGACGGCCTCTTTCCCGAACTGCAGAGCCACACCATACAGTCTTTGGCCACNNNNNNNNNNNNNNNNNNNNNNNNNNNNNNNNNNNNNNNNNNNNNNNNN
	NAGAGA_set3	TCTTGTGCCTGGTTAGNTGGCCGTATNGGCCATTTCTACNNCGTANCCGATGCAGCACCAAGCATGGCGACNTCGAGTTAGAACAATTCAGGNCAGCTTACNCGGACNACATGTCGGCCGGCCGCTCAGTTTACGACAGATTGGGCGGTGTCCNTGCGGGAAGCTCTCACNAANAGTAGCATGGACCGCACGTTCCCACGAAAGTANCNTCGCNTATACAAAAANNNNTCGATCTCAGTGATTGTGCGGGTACCNGNANGGGTTNCCTGCTGCAAAGTTCTTANGCCAGGCCTTGGAACTTTTTGCTNNTCAAANGTCACGACGTCAGATCGACGNANNGCCGCTGAAACACTCTCGGTTCTGGATNGCACTGTTAGATCGGNNNGNNCTGCGNACGNTTGCTGNNCAAGGGCTAANNGGACAGNGTCATCGGGTTTCATNCGCCTGNTCGGCTTGCATCANAGCNCAANNCCTTCCGTTGGAGCGTCGGAAGCCCCCCNANCAAGTAGCATGCACNCCAACGAGAAGACCCTTAAATANGNGGGACAGGTCNTCCCAATATGGGNNAGTGATNCAANNCAGTCCNCACGNNNCTCGNTCGGTTATGCGGCGACGTNCNNCCGGATACNAGATNCNNCCGCTACCGANTGGTTGNAGCGAACTCTTTCNCGCGTCGNGTGNCCACANTGCGTGACNTCTAGTAGCNNNNNNNNNNNNNNNNNNNNNNNNNNNNNNNNNNNNNNNNNNNNNNNNN
	Nakanja_set3	TATTGTGCCTGGTTAAGTGACCGTATTGGCCACTGTTACGNCGTACCCGATGCAACGCCAAACATGATAACGTCGCGTTAGAACAGTTCATAATAGNTTACCTAGACCACACATAGGCCGATCACGCAGTTTACACCAGATTGTGCGGTAGATCTGCGGTCCGCTTTCNATGCCATCAATNNGGACCGCNCTGTCCCATTAACGTACAATCGCCCGGACGAGGGACAGTCGCCCGNGGTGATCGTNCGGGTGCCTGGACTGAGCTCCCGCTGCGAAGTCCTTGGGCTAGGCACCGGAATCCTTTGCCTATCAAAGGCCACGACGTCNAAGCGAAGGAGAGCCGCTGAAACACTCTTNTTCTTGAATGGCACTTCCCTACTGGATGGTGCCGCGGACNATCATTGCCCGGGGGCCAANTTGGTAGCATCATTGGGTCTCATANGCCTGTTCGGANTGCATACGGGATTGGAATCTTTTNCTAGCATTCCAGAAGTTCCCCGATTAAGTGGAGGACACTCCAACGAAAGGACCCTCGGCGGNGGGGGACANGTCAGCATGCTCCAGGTTGACACTNCAANTCAGTCCGNACGCCACCCGGTCGGTTATGCAGCGATATCTAACCNAATGCGAGGTCTTGCCGTGGCCGACTGACTAAGACGGCAGCGCCCCCGAGCCANGGGGCCGCATTGCGTAACATCTAGCCATNNNNNNNNNNNNNNNNNNNNNNNNNNNNNNNNNNNNNNNNNNNNNNNNN
	Namwanga_set3	TCGNTAAGCTTGCAGGCCCGCCGGCGCCTTTGTTTTGGAGATTCGATCGCTGTCGTGATCGATGCAATAGTGCTACACCGAGATAGTTTCTAGTAGNTTACCTAGACCGTGCAGCAATTAACCATGTGGCCCGTGATGAGCCAGTCAAGAGCCCTGCGGTCCGCCTNTGATGCCGTCNATGGGAGATGCNCTGCCTTCTGAACACAAAACCGACTAGGTGGGGGGTCGCAAATTTTAACAGGCTTTCGGATACTTAAATTAGTTCCTTGNCATGGAACCTCTAGGCCAGGTATCAAGATCCGGCACCTAGCAAGGGCAGTACCAGTGNATCGAAGGAACGCCATGACCGTGACTTTATGCTNGAACGTCACGTCCCTATCAAGCGGCGCCGATGCTTGCCGTTGTTCGGGGGTCGGGCTGGTNGCGCCGTCGGAGTCTGTACGCCCGTCTGGCNTTAGCAAGNGATTGGAACTCCTTGCTGGCACGTTGGAAGCTTATCGCCCGAGTGGAGTGCATTTAGGTAGGAGTACTTTCAGANGTGGAATGCAGACCGGCATGCCATGAGCGAGCACGTTGCTTTAGTTCGAGTATTGCCTGGCCGGCTGTGTATTAGTGCTTGGCCGGCTGAAAAACCCTGTAACTGTCGCTCGATCGNGACGGCCTTTTTACCGAACTGTAGGGCCACACCGTACGGTCTTTGGCCACNNNNNNNNNNNNNNNNNNNNNNNNNNNNNNNNNNNNNNNNNNNNNNNNN
	Ngwaku_set3	TCGATAAGCTTGCAGGCCCGCTGGCGCCTTTGTTTTGGAGATTCGACCGCTGTCGTGATCGATGCNATAGTGCTACACCGAGATNGTCCATAATCGACCGAACGTGACGTGTATCGGCCGACCACGTGGCCCGTGATGAGCCAGTCAAGAGCCCTGCGGTCCGTCTCTGATGCCGTCGATGGAAGATGCACTGCCTTCTGAACACAACACCGACNGGGTGGGGGGTCGCAAATTNCAANAGGCTCTTATATACTTAANTTAGTTCCTTGTCATGGAACCTCTAGGCCAGGCNTTAAGATCCGGCACCTAGCAAGGACAGTACCAGTGAATCGAAGGAACAACGTGGCCGTGATTTTATGCTCGAACGTTCAGTCCCTATCAAGCGGCGCCGATGCNTGCCGTGACCCGGGGGCCGGGCTGGTAGCGCCGTCGAAGCCTGTATAACCGTCCGGAGTTAGCAAGAGATTGGAACTCCTTGCTGGCACGTTGGAAGCTTATCGCCCGAGTGGAGTGAGCTTAGGTAAGAGTACTTTCAGAGGTGGAATGCAGACCAGCATGCCATGAGCGAGCGAGTTGCTTTAGTTCGCGTGCCACCTAGCTAACTGCATGTTAGTGCTCGGCCGGCTGCAAAACCCTGTAGCTGTCGCTCAATTNAGATAGCCTTTTTACCGAACTGCAGGGCCACACCACACGGTCTCTGGCCACNNNNNNNNNNNNNNNNNNNNNNNNNNNNNNNNNNNNNNNNNNNNNNNNN
	Ngwinxcab_2_set3	NCNATANNCTTGCAGGCCNGCCGTCTCGTCCGNTTTNGAGATTCGANNGCTNCAANGNTCGATGCAATAGTGNNNNNNNNGNNNNGTCTNTNATNNNCCNNNNGNNNCGTGTATNNNCCGANNANGCGGCCCGTGANGAGCCAGTNAAGAGCCCTGCGNTCCNCCTCTGATGCCGTCGNTGGGAGATATATTGCNNNNCGAACNCAACATCGACNNGGTGGGGGGTCGCAAATTNNAACAGGCNNNNNNNNACTTGNATTAGTTCCTTGNCATGGNACCTCTAGGCCAGNCNTTGNAATCCGGNACCTAGCNNGGNCAGTACCAGTGANTCGAAGGAACGCCNNNNNNNNNNTNTNNTNNNCGAANGTCACNTCNNNNNNAAGNNNNNCNGANGNNTGCCGNTGCCCGGGGGNCGGGCTGGTAGCGCCNTCGAAGCCTGTANNNCCGTCNGGCTTNNNCAAGAGATTGGAANTCCTTGCTGGCANNCNGGAAGCTTATCGCCCGGNNGGAGNGNNCNNNGGTAGGAGTACTNNNNGATGTGGAATGCAGACCAGNATGNNATGNGCGANCNNTTTGCNTNAGTTCGCNNGCCACCTGGCCGNCTGTNNGTTANTGCTNGGNNGGCTGCAAGACCCNGTAGCTGCCGNNCNNCTGAGNCGGCNNCNNNACCGAACTGCNGGGTCANANCGCNCGGTCTCTGGCCACNNNNNNNNNNNNNNNNNNNNNNNNNNNNNNNNNNNNNNNNNNNNNNNNN
	Njano_1_set3	TCGATAAGCTTGCAGGCCCGTTGGCGCCTTTGTTTTGGAGATTCGATCGCTACAACGCTCGATGCAATAGTGNTANACCGAGATAGTCTCTAATCAACCGAATGTGACGTGTAGCAATTAACCATGCGGCCCGTGATGAGCCAGTAAAGAGCCCTGCGGTCCGTCTCTGNTGCCGTCGATGGAAGATGCACTGCTTTCCGAACACAACGCCGACCGGGTGGGGGGTCGCAAATTGTAACAGGCTCTTATATACTNGAATTAGTTCCTTATCATGGAACCTCTAGGCCGTGCCTTGGAATCCGGCACCTAGCAAGGACAATACCAGTGAGTCGAAGGAACGCTATGACCGTGACTTTATGCTCGAACGTCACGTCCCTATCAAGCGGCGCCGATGCTTGCCGTGACCCGGGGGTCGGGCTGGTGACGCCGTCGAAGCCTGTATAACCGTCCGGAGTGCACAAGAGATTGGAACTCCTTGCTGGCACGTTGGAAGCTTATCGCCCGGTCGGAGTGCGTTTAGGTAGGNGTACTTCCAGAGGTGGAATGCAGACCAGCATGATATAGGCGAGCACGTTGCTTTAGTTCGAGTGCCACCTGGCCGGCCGTGTGTTAGTGCTCGGCCGGCCGCAAAACCCTGCCACTGTCGCTCGATCGAGACGGCCTTTTTACCGAACTGCAGAGCCACACCATACGGTCTTTGGCCACNNNNNNNNNNNNNNNNNNNNNNNNNNNNNNNNNNNNNNNNNNNNNNNNN
	Njano_2_set3	NCNATAAGCNTGCAGGCNGACNGGCTCCTTTGTNNTNNNNNNNCNATCGCTGCAACGNTCGATGCAATAGTGTCGAGTTAGAGCGGTCCATANNNNNNNNNNNNNNNNGTGTAGCAATTAANNANGNGNCCCGTGATGAGCCAGTCAAGAGCNNTGCGGTCCGNNNCTGATNCCNTCGATGGNANATANACTGCTTTCCGAACACAANACCGACNNGGTGGGGGGTCGCAAATTTNAACAGGCNNNNNNNTACTTNAATTAGTTCCTTGNCATGGNACCTCTAGGCCAGGCCTTNNNATCCGNNACCTAGCNNNNANNANNNNNNNNANGCGAAGGAACNNCATGACCGTGACTTNNNNNNCGAACGTCCCGTCCCTACTAAGCGGCGCCGATGCTTGCCNTTGNNCGGGNGTCGGGCTGGTAGCGCCGTCGAAGCCTGTANNNCCATCNNGCNTGAACAAGAGANTGGAATTCCTTGCTGGCACGNTGGAAGCTTATCGCCCGAGTGNAGTGNGCNNNGGTAGGAGTACTCNNNGANGTGGAATGCAGNNCAGCATGCCNNGAGCNANCNNGTTGCTTNAGTTCNNNNGNNNCCTNGCCGACTNTATGTTAGTATTCGGNNGGATGNAAAATCCTGCCNCTGTCGNNNAATNGAGACGGCCTTTTTANCGAACTGCGGGGCCGTACCNNACGNTCTNTGGNNNCNNNNNNNNNNNNNNNNNNNNNNNNNNNNNNNNNNNNNNNNNNNNNNNNN
	Njano_3_set3	ACGATAAGCTTGCAGGCCCGCCGGCGCCTCTGTTTTGGAGATTCGATCACTGTCGTGATCGATGCAATAGTGCTACACCGAGATAGTCTCTAATCGACCGAATGTGACGTGTNTCAACTAACCACGTGGCCCGTNATGAGCCAGTAAAGAGCCCTGCGGTCCGTCTCTGATGCCGTCGATGGAAGATATACTGCTTTCCGAACACAACGCCGACTAGGTGGGGGGTCGCAAATTTNAACAGGCTCNTATATACTTGAATTAGTTCCNTATCATGGAACCTCTAGGCCGTGCCTTGGAATNCGGCAACTAGCGGGGACAGTACCAGTGAGTCGAAGGAACAACGTGACCGTGACTTTANGCTCGAACGNCACGTCCCTATCAAGCGGCGTCGCTGCNTGCCGTTGCCCGGGGGTCGGGCTGGTAGCGCCATCGAAGCCTGTATAACCGTCCGGAGTTAGCAAGAGATTGGAACTCCTTGCTGGCACTCTGGAAGCTTATCGCCCGGTCGGAGTGAGTTTAGGTAAGAGTACTTTTNGAGGTGGAATGCAGACCAGCACGCCATGAGCGAGCACGTTGCTTTAGTTCGCGTGCCACCTGGCTAGCTGTGCGTTAGTGCTCGGTTGGCCGCAAAACCCTGCCGCTGCTACTCGATCGAGACGGCCTCGCCACCGAACTGCAGGGCCACACCGCACGGTCTCTGGCCACNNNNNNNNNNNNNNNNNNNNNNNNNNNNNNNNNNNNNNNNNNNNNNNNN
	'Nyamhonga Mwekundu_set3'	TCGATAAGCTTGCAGGCCCGCCGGCGCCTTTGTTTTGGAGATTCGATCGCTGTCGTGATCGATGCAATANTGCTACACCGAGATAGTTTCTAGTAGCTTACCTAGACCGTGNAGCAATTAACCATGTGGCCCGTGATGAGCCAGTCAAGAGCCCTGCGGTCCGCCTCTGATGCCGTCGATGGGAGATGCACTGCCTTCTGAACACAAAACCGACTAGGTGGGGGGTCGCAAATTTTAACAGGCTTTCGGATACTTAAATTAGTTCCTTGTCATGGAACCTCTAGGCCAGGTATCAAGATCCGGCACCTAGCAAGGGCAGTACCAGTGAATCGAAGGAACGCCATGACCGTGACTTTATGCTCGAACGTCACGTCCCTATCAAGCGGCGCCGATGCTTGCCGTTGTTCNGGGGTCGGGCTGGTAGCGCCGTCGGAGTCTGTACGCCCGTCTGGCNTTAGCAAGAGATTGGAACTCCTTGCTGGCACGTTGGAAGCTTATCGCCCGAGTGGAGTGCANNTAGGTAGGNGTACTTTCAGANGTGGAATGCAGACCGGCATGCCATGAGCGAGCACGTTGCTTTAGTTCGAGTATTGCCTGGCCGGCTGTGTATTAGTGCTTGGCCGGCTGAAAAACCCTGTANCTGTCGCTCGATCGAGACGGCCTTTTTACCGAACTGTAGGGCCACACCGTACGGTCTTTGGCCACNNNNNNNNNNNNNNNNNNNNNNNNNNNNNNNNNNNNNNNNNNNNNNNNN
	Nyayo_set3	ACGATAAGTTTGCAGGCTCGCCGTCGCGTTCGCTTTGGAGATTCNACCGCTACAATGATCGATGCAATAGTGCTACACCGGGATGGTCTCTAATCANCCGAATGTGACGTGTAGCAATTAACCATGCGGCCCGTGATGAGCCAGTCAAGAGCCCTGCGGTCCGTCTCTGATGCCGTCGATGGAAGATATACTGCTTTCCGACCACAACACCGACCGGGTGGGGGGTCGCAAATTTCAACAGGCTCTTATATACTTAAATTAGTTCCTTGTCATGGGACCTCTAGNCCGTACCTTGGAATCNGGCACCTAGCGGGGGCAGTACCAGTGAATCGAAGGAACGCCATGACCGTGACTTTATGCTCGAACGTTCAGTCCCTATCAGGCGGCGCCGATGCTTGCNGTTGCCCGGGTGTCGGGCTGGTAGCGTCATCGAAGCCTGTATAACCATTTAGCTTTAGCAANAGATTGGGGCTCCTTGCTGGCACGTCGGAAGCTTATCGCCCGAGTGGAGTGCGCTTAGGTAGGAGTACTTTTGGATGCGGAATGCAGGTCAGCATGCCATGAGCGAGCAATTTGATTTAGTTCGCGTGCCACCCGGCCGNCTGTGTGTTAATGCTCGGTTGGCCGCAAAACCCTGTAGCTGCTACTCGATCGAGACGGACTTTTTACCGAACTGCAGGGCCACACCGCACGGTCTCTGGCCACNNNNNNNNNNNNNNNNNNNNNNNNNNNNNNNNNNNNNNNNNNNNNNNNN
	Ohilio_De_Perdiz_set3	ACGATAAGTTTGCAGGCCCGTTGGCGCCTTTGTTTTGGAGATTCGACCGCTGTCGTGATCGATGCAATAGTGCTACACCGAGATAGTCCATAATCAACCGAACGTGACGTGTATCGGCCGACCACGCGGCCCGTGATGAGCCAGTAAAGAGCCCTGCGGTCCGCCTCTGATGCCGTCGATGGGAGATGTATTGCCTTCTGACCACAACACCGACCGGGTGGGGGGTCGCAAATTTCAACAGGCTCTTATATACTTAAATTAGTTCCTTGTCATGGAACCTCTAGGCCAGGCCTTGGNGTCCGGCACCTAGCGGGGACAGTACCAGTGAATTGAAGGAGAGCCATGGAAGTGATTTTNTGCTCGAACGTCACGTCCCTATCAAGCGGCGCCGATGCTTGCCGTTGCCCGGGGGCCGGGCTGGTAGCGTCATCGAAGCNTGTATAACCGTCTGTAGTTAGCAAGAGNTTGGAACTCCTTGCTGGCACGTTGGAAGCNTATCGCCCGGGCGGAGTGCGCTTAGGTAGGAGTACTTTTGGAGGTGGAATGCAGACCAGCATGCCATGAGCGAGCGATTTGCTTTAGTTCGCGTACCACCTGGCCGGCCGCATGTTAGTGCTCGGTTGGCTGCAAAACCCTGCCGCTGCTACTCAATTGAGATAGCCTTTTTATCGAACTGCAGGGTCACACCACACGGTCTCTGGCCACNNNNNNNNNNNNNNNNNNNNNNNNNNNNNNNNNNNNNNNNNNNNNNNNN
	Omo_95_set3	TCTTGTGCCTGATTAACTGACCNTATTGGCCATTTTTACTGCTTGACCGATGNAANGCNAGGTATGGCGACTTCGAGTTAGAGCGGCTTCTANCAGCTTACACGGACCACNTATAGGCCGATTGCGCATTTTACGACAGATTGTGCGATGTCCCTGCAGGAAACTCCTAAGANNAGTAATATGGACTGCACTGCCCCATTAACGCACCATCGCTTATACGGAAAGTCGTCGACCTNAGTGATTGTGCGGGTACTTAGATTAGTNCCCTGCTGCAAAGTTCTTAGGCCAGACCTTGGAACTTTTTGCTCATCAAGAGTCACGACNTCAGAGCAACGAGGAGCCGCNGAAACACTCGCGGTTCTTAGTNGCACTTTTAGATCGGATAATGCTGCTAACGATTGCTNTTTGGGGGCCAGNTGAACAGTATCATCGGATTTCATACGCCTGNTCGGCTTGCATAANGGCGCGAGGCCTTCCGTTGACGCGTCGGGGATCCCCCAATCGGGTGGAATACACCCCAACGAGGGGACCCCCGAATATGAGGGATGGGTCAGCCCAATCCGGACGGGCGATNCAACGCAATCCTCACGTTGCTCGGTCGGTTNTGCGGCGACGTCCAACCGANTAAGAGATACTTCCGCTACCGACCGGTTGGAGCGACATCTTTCTTGCGTCGTGTGACCACANTGNGTGACATCCANTAGCNNNNNNNNNNNNNNNNNNNNNNNNNNNNNNNNNNNNNNNNNNNNNNNNN
	PAD_3_set3	AATTGTGCCTGATTGAGTGACCGTATTGGTCACTGTTACTACGNAACTGANATANCACCAAACATGATGACGTCNAGTTAGAGCAGCCCCGGGTAGCCCACCCGTAAAGTGCNTAGGCCGGTTACGCATTTTGCACCAGATTGTGCAGTAGACCTGCGAGCCGCTCTCACGAANAGTAGCATGGACCGCACTGCCCCACGAACACACAGTAACCCGGGTGGGGGGTCATCGCCNTCAGTGGTCGTGCGGGTGTCTGGACGGAGCTCTTGCNGCAAAGTCCTCAGGCCAGGTCCTGAANCTTNGCAACTATCAAAGGTCACGNCGTCAAGGCGACGGAGAGCCGCTGAAACACTCTCGGTTCTGAATGGCACGTCTAGATCGGGTAACANTACGGCCGGTCGCTGCCTGGGGGCCGGGCTGGTAGCATCATCGAATTTCATACGCCCGTCCGGANTTAGCCANAGCGCAAAATTCTTTNTCAGCACTCCAAGGGTTCCCCGANCAAGTNGCGTGCACTCCGACGAAAGTATTTCTAGAGACGGAGGACANGTCGGTATGATATGGGTGAGCGATNNACTTCAGTCAGCACGCCACCCGGTCAGTTGTGCGGCGATACCTGGNCGGATGCAAGATCCCGCCGTGACCGACCGGTTGAGACGGCCGTGCCACCGCGTCACGGGGCCGCATTGCATGANATCTGATAGTNNNNNNNNNNNNNNNNNNNNNNNNNNNNNNNNNNNNNNNNNNNNNNNNN
	PAD_72_set3	AATTGTGCCTGGNTAAGTGACCGTATTGGCCGTTTCTACTGCGCAACCGCTGCAACGCCAAGCATAATAGTNCCAAGTCGGGANGATTTCGGATCGCTTACCCGGACAACGTGTNGGCCGGCCGCTCAGTTTGTACCAGATTGGGCAATNTCCCGTNAAGAAACTCCCACGAANAGTAGCATGGACCGCACGTTCCCATTAAAGTAACATCGATCGTNCAAGAAGTCGTCGATCGNAGTGATTNTGCGGGTGTTCGGACGGAGCTCCCGTNGCAAAGTTTCTAGGTCAGATCCTGGANTCCTTTGCCCATCAAGAGTCACGACGTCAGAGCACCAGAGAGCCGCTGAAACACTCTCGGTNCCTGATAGCACTGTTAGGCTGGGTAACACTGCTACCGATTGCTGTTTAAGGACCAANTGGGNAGTATCAGCGGGGTTCATACGCCTGNTCGGCTTGCATAANAGCGTAAAACCTTTTNTCGAAGTGTCAAGAATCCCCAAATCAGGTAACGTACACCCCAACGAGNAGATCTTCGAATACAAGGGATGGGTTGTCCCGCTCCGGACGGGTGATNCAACGCNACCCNCACATTGCTCGGCCGGTTATGCGGCGACACCCAANCGAATACGAGATCCTTCCGCGANCGACCGGCTGAAGCGAACTCTTTATCGCGCCGTGTGGCCGTCCTGCATGACATCCAATAGCNNNNNNNNNNNNNNNNNNNNNNNNNNNNNNNNNNNNNNNNNNNNNNNNN
	PAO_3_set3	AATTGTGCCTGATTGAGTGACCGTATTGGTCACTGTTACTACGTAACTGANATNNCACCAAACATGATGACGTCGAGTTAGAGCAGCCCCGGGTAGCCCACCCGTAAAGTGCNTAGGCCGGTTACGCANTTTGCACCAGATTGTGCAGTAGACCTGCGAGCCGCTCTCACGAATAGTAGCATGGACCGCACTGCCCCACGAACACACAGTAACCCGGNTGGGGGGTCATCGCCCTCAGTGGTCGTGCGGGTGTCNGGACGGAGCTCTTGCTGCAAAGTCCTCAGGCCAGGTCCTGAAACTTGGCAACTATCAAAGGTCACGACGTCAAGGCGACGGAGAGCCGCTGAAACANTCTCGGTTCTGAATGGCACGTCTAGATCGGGTAACACTACGGCCGGTCGCTGCCTGGGGGCCGGGCTGGTAGCATCATCGAATTTCATACGNCCGTNCGGANTTAGCCANAGCGCAAAATTCTTTNTCAGCACTCCAAGGGTTCCCCGANCAAGTAGCGTGCACTCCGACGAAAGTATTTCTAGAGACGGAGGACANGTCGGTATGATATGGGTGAGCGATNNACTTCAGTCNGCACGCCACCCGGTCNGTTGTGCGGCGATACCTGGNCGGATGCAAGATCCCGCCGTGACCGACCGGTTGAGACGGCCGTGCCANCGCGTCACGGGGCCGCATTGCATGANATCTGATAGTNNNNNNNNNNNNNNNNNNNNNNNNNNNNNNNNNNNNNNNNNNNNNNNNN
	Pesa_r1_set3	ACNATAAGCTTGCAGGCCGGCNGGCGCCTTTGTTTTGGAGATTCGATCGCTGCAACGCCAAATATGACGACGTCGAGTTAGAGCAGTTCANNATNAACCGAATGTGACGTGTATAGGCCGATTACGCGGCCCGTGACAGATTGTGCAAGAGCCCTGCGGTCCGTCTCTGATGCCGTCGATGGAAGATATATTGCCCCACGANCATAACNNCGACTAGGTGGGGGGTCGCAAATTTCAACAGGCTCTTATATACTTAAATTAGTTCTTTGTCATGGGACCTCTAGGCCAGGCCTTGGAATCNGGCACCTAGCGGGGACAGCGATGTCGAGTCGAAGGAACGCCACTGAAGCACTCTTATGCTCGAATGGCACGTCCCTATCAAGTGGCACCGATGCTTGCCATGACCCGGGTGTCGGGCTGGTAGCGTCATCGAAGCCTGTATAACCGTCTAGNGTTAGCAAGAGATTGGAACTCCTTGCTGGCACGTCGGAAGCTTATCGCCCNAGTGGAGTGCGTTTAGGTAAGAGTACTTCTGGAGGTGGAATGCAGACCGGCACGCCATGAGCGAACACGTTGCTTTAGTCCGAGTACCACCTAGCCGACTGTGTATTAGTGCTCGGTTGGCTGCAAAACCCTGTAACTGCTACTCGATCGAGACGGCCTTGCCACCGAACTGCNGGGTCACACCNTACGGTCTCTGGCCACNNNNNNNNNNNNNNNNNNNNNNNNNNNNNNNNNNNNNNNNNNNNNNNNN
	Pesa_r2_set3	TCTATAAGCTTGCAGGCCCGCCGGCGCCTTTGTTTTGGAGATTCGATCGCTACAACGCTCGATGCAATAGTGCTACACCGAGATAGTTCAGGGCAGCTTACCTAGACCGTGTATCAACTAACCACGCGNCCCGTGATGAGCCAGTCAANAGCCCTGCGGTCCGTCTCTGATGCCGTCGATGGAAGATGTATTGCCCCACGACCATAACGTCGACCGGGTGGGGGGTCGCANATTTCAACAGGCGTGCGGGTACTTAAATTAGTTCTTTATCATGGGACCTCTAGGCCGGGCCTTGGAATCCGGCACCTAGTAAGGATCACGATGTCAAATCGAAGGAACGCTATNGCCGTGATTTCNGTTCCGAATGGCCAGTCCCTATCAAGTGGCACCGAGGCTTGCCGTGACCCGGGGGTCGGGCTGGTGACGTAATCGAAGCCTGTACGCCCGTCCGGCNTTNGCAAGAGATTGGAACTCCTTGCTGGCACGCCGGAAGCTTATCGCCCGAGTGGAGTGCGTCCCGGTAAGAGTACTTCCAGANGTGNAATGCAGACCAGCNTGCCATGAGCGAGCACGTTGCTTTAGTCCGAACGCCACCTAGTCGACTGTGTGTTAGTGCTCGGCCGGCTGCAAAACCCTGTAACTGCTAACCGATCGAGACGGCCTTTTTACCGAACTGCAGAGTCACACCGTACGNTCTCTNGCCACNNNNNNNNNNNNNNNNNNNNNNNNNNNNNNNNNNNNNNNNNNNNNNNNN
	PI207262_set3	TCTTGTGCCAGATTGACCGACCTTATTGGCCATTTTTACTGCTNGACCGATGCANCGCNAAACATGATAACNTCGCGTTAGAACAATCCATAGCAGCCCACCTGGNCAGTGCGTAGGCCGATTGCGCATCCCACGACAGATTGTGCAGGAGATTTGCAGGAAGCTCCTAAGANTAGTAATATGGACTGCACGGCTTTACGAACGCACAATCACCTATACNGAAAACAATCGCCCTCAGTGATCGTGCGGGGACCCGGACGGAGCTCTCGCTGCANAGTCCTCGGGCCAGATATNGGAATCCGGCAACTATCAAAAGTCACGACGTCAAGGCGACGGGGAGCCGCNGNAACACTCTCGGTNCTGAATGTCACGTTTAGACTAAGTGATGCCGAGGATGGCCGCTGCCTGGGGGCCAGNCGGGTAGTATCATCGGATTCTGTCCGCCTGNCCGGAGTTAGCCANAGAGCAAGGCCCNCCGTCAACACGTCGAGGGTTCCCCGANCAAGTGGAGTACACTCCGGTGAAAGGACTCCCGAAGGTAGAGGGCANACCGGTATGATCTGGGTGGGCACTTCACTGCAGTCATCACGCCACTCGGTCGGTTGTGCGGTGATACCTGGCCGAATGCAAGATCCNGCCGCTACCGACCGGTTAAGACGGAAGCGCCCCCGCGTCACGTGGCCGCATTGCATGACAGCTGGCCACNNNNNNNNNNNNNNNNNNNNNNNNNNNNNNNNNNNNNNNNNNNNNNNNN
	PI209802_set3	TCGATAAGCTTGCAGGCCCGCCGGCGCCTTTGTTTTGGAGATTCGANCGCTACAACGCTCGATGCAATAGTGCTACACCGNGATAGTCTCGNATCGACCGAATGTGACGTGTAGCAATTAACCATGCGGCCCGTGATGAGCCAGTAAAGAGCCCTGCGGTCCGTCTCTGATGCCGTCGATGGAAGATATGTTGCTTTCCGAACACAACACCGACCGGGTGGGGGGTCGCAAATTTTAACAGGCTCTTATATACTTAAATTAGTTCTTTGTCATGGGACCTCTAGGCCGTGCCTTGGAGTCCGGCACCTAGCAAGGACAGTACCAGTGAGTTGAAGGAACGCCATGGCCGTGATTTTATGCTCGAACGTTCAGTCCCTATCAAGCGGCGCCGATGCTTGCCGTTGCCCGGGGGCCGGGCTGGTAGCGCCGTCGAAGCCTGTATAACCGTCCGTAGTTAGCAAGAGATTGGANCTCCTTGCTGGCACGTCGGAAGCNTATCGCCCGGTCGGAGTGCGCTTAGGTAAGAGTACTTTCGGAGGTGGAATGCAGACCAGCATGCCATGAGCGAGCACTTTGCTTTAGTCCGAGTGCCACCTAGCCGACTGCGTGTTAGTGCTCGGCCGGCCGAAAAACCCTGTAANTGCTACTCGATCNAGATAGCCTTTTTACCGAACTGCAGGGTCACACCGTACGNTCTTTGGCCACNNNNNNNNNNNNNNNNNNNNNNNNNNNNNNNNNNNNNNNNNNNNNNNNN
	PI209804_set3	TCGATAAGCTTGCAGGCCCGCCGGCGCCTTTGTTTTGGAGATTCGATCGCTGTCGTGATCGATGCNATAGTGCTACACCGAGATAGTCTCTAATCAACCGAATGTGACGTGTAGCAATTAACCATGCGGCCCGNGATGAGCCAGTCNAGAGCCCTGCGGTCCGTCTCTGATGCCGTCGATGGAAGATATGTTGCTTTCCGAACACAACGCCGACTAGGTGGGGGGTCGCAAATTTTAACAGGCTCTTATATACTTAAATTAGTTCTTTGTCATGGAACCTCTAGGCCGTGCCTTGGAATCCGGCACCNAGCAAGGACAGTACCAGTGAGTTGAAGGAACGCCATGACCGTGACTTTATGCTCNAACGTTCAGTCCCTATCAAGCGGCGCCGATGCTTGCCGTTGCCCGGGGGTCGGGCTGGTAGCGCCGTCGAAGCCTGTATAACCGTCTGTAGTTAGCAAGAGATTGGAACTCCTTGCTGGCACGTTGGAAGCTTATCGCCCGAGTGGAGTGCATTTAGGTAGGAGTACTTTCAGNGGTGGAATGCAGACCAGCATGCCATGAGCGAGCACTTTGCTTTAGTTCGAGTGCCACCTGGCCGGCTGCATGTTAATGCTCGGCCGGCCGCAAAACCCTGCCACTGTCGCTCAATCGAGATAGCCTTTTTACCGAACTGCAGGGTCACACCGTANGGTCTCTGGCCACNNNNNNNNNNNNNNNNNNNNNNNNNNNNNNNNNNNNNNNNNNNNNNNNN
	PI209808_set3	TCGATAAGCTTGCAGGCCCGCCGGCGCCTTTGTTTTGGAGATTCGATCGCTGTCGTGATCGATGCAATAGTGCTACACCGAGATAGTCCATAATCAACCGAATGTGACGTGTAGCAATTAACCATGCGGCCCGTGATGAGCCAGTCAAGAGCCCTGCGGTCCGTCTCTGATGCCGTCGATGGAAGATATACTGCNTTCCGAACACAACACCGACTAGGTGGGGGGTCGCAAATTTTAACAGGNTCTTATATACTTAAATTAGTTCCTTGTCATGGAACCTCTAGGCCAGGCCTTGGAATCCGGCACCTAGCAAGGACAATACCAGTGAATCGAAGGAACAACATGACCGTGACTTTATGCTCGAACGTCCCGTCCCTATCAAGCGGCGCCGATGCTTGCCGTTGCCCGGGTGTCGGGCTGGTAGCGCNGTCGAAGCCTGTATAACCGTCTAGAGTTAGCAAGAGATTGGAACTCCTTGCTGGCACGTTGGAAGCTTATCGCCCGAGTGGAGTGAGCTTAGGTAGGAGTACTTTCAGAGGTGGAATGCAGACCAGCATGCCATGAGCGAGCACGTTGCTTTAGTTCGAGTGCCACCTAGCCGACTGTATGTTAGTGCTCGGCCGGCTGCAAAACCCTGTAACTGTCGCTCAATCGAGACGGCCTTTTTACCGAACTGCAGGGCCACACCGTACGGTCTTTGGCCACNNNNNNNNNNNNNNNNNNNNNNNNNNNNNNNNNNNNNNNNNNNNNNNNN
	PI209815_set3	ACGATAAGCTTGCAGGCCCGCTGGCGCCTTTGTTTTGGAGATTCGATCACTGTCGTGATCGATGCAATAGTGCTACNCCGAGATAGTCTCTAATCAACCGAACGTGACGTGTAGCAATTAACCATGCGGCCCGTGATGAGCCANTCAAGAGCCCTGCGGTCCGTCTCTGATGCCGTCGATGGAAGATATGNTGCTTTCCGAACACAACACCGACTAGGTGGGGGGTCGCAAATTTTAACAGGCTCTTATATACTTAAATTAGTTCTTTGTCATGGGACCTCTAGGCCGTGCCTTAAGGTCCGGCACCTAGCGGGGACAGTACCAGTGAATTGAAGGAACGCCATGACCGTGACTTTATGCTCGAACGTCACGTCCCTATCAAGCGGCGCCGATGCTTGCCGTTGCCCGGGTGTCGGGCTGGTAGCGCCATCGAAGCCTGTATAACCGTCTGTAGTTAGCAAGAGATTGGAACTCCTTGCTGGCACGTTGGAAGCTTATCGCCCGAGTGGAGTGAACTTAGGTAAGAGTACTTTTGGAGGTGGAATGCAGACCAGCATGCCATGAGCGAGCGATTTGCTTTAGTTCGCGTGCCACCTGGCCGGCTGCGTGTTAANGCTCGGTTGGCCGCAAAACCCTGCCGCTGCTACTCGATTGAGATAGCCTTGCCACCGAACTGCAGGGTCACACCACACGGTCTCTGGCCACNNNNNNNNNNNNNNNNNNNNNNNNNNNNNNNNNNNNNNNNNNNNNNNNN
	PI319706_set3	ACGATAAGCTTGCAGGCCCGCTGGCTCCTTTGTTTTGGAGATTCGACCGCTACAACGCTCGATGCAATAGTGCTACACCGAGATAGTCTCTAATCGACCGAACGTGACGTGTATCAACTAACCATGCGGCCCGTGATGAGCCAGTAAAGAGCCCTGCGGTCCGTCTCTGATGCCGTCGATGGAAGATGCACTGCTTTCCGACCACAACGCCGACCGGGTGGGGGGTCGCAAATTTCAACAGGCTCTTATATACTTGAATTAGTTCCTTGTCATGGGACCTCTAGGCCGTGCCTTGGAATCCGGCACCTAGCGGGGGCAGTACCAGTGAGTCGAAGGAACAACATGGCCGTGACTTTATGCTCGAATGTCACGTCCCTATCAAGTAACACCGATGCTTGCCGTGACCCGGGGGCCGGGCTGGTAGCGCCATCGAAGCCTGTATAACCGTCCGGAGTGCACAAGAGATTGGAACTCCTTGCTGGCACGTTGGAAGCTTATCGCCCGGTCGGAGTGAGCTTAGGTAAGAGTACTCCTGGAGGTGGAATGCAGACCAGCATGCCATAGGCGAGCGAGTTGCTTTAGTTCGCGTGCCATCTGGCTAGCTGNGTGTTAGTGCTCGGTTGGCCGCAAGACCCTGCCGCTGCTACTCGATTGAGATAGCCTTTTTACCGAACTGCAGGGCCACACCACACGNTCTCTGGCCACNNNNNNNNNNNNNNNNNNNNNNNNNNNNNNNNNNNNNNNNNNNNNNNNN
	PI321094ND_set3	AATTGAGCCATATTGAGCGACCGTATTGGCCATGGTTACTGCGCAACCGATACAACGCTAGATATGACGACGTCGAGTTAGAACGATCCAGGGCAGCTTACCTAGACAGCGNGTAGGCNGGNTACTNGTTTTACGCCAGATTGTGCAGGAGATTTGCGGGCCGCTCCCACGAATAGTAGCATGGACCGCACTTCCCCACGAACGCAAAGTAACCTATGCGGGAAANAATCGCCCGCGGTGATCGTGCGGGTGTCCGGGCGGAGCTCTTGCNGCAAAGTCCCTGGGCCAGACATCGGAACTTGGCAACTAGCAAAGGTCACGNTGTCAAAGCGAAAGAACGCCGCTGAAACACTCGCGGTTCTGAGTAGCACTGCCCTACTGGGTAATGTCAAGGCCGGTTGCTGTTCGGGGACCAANTGGGTAGTATCATTAGGTTTCACCCGCCCGTTCGGCNTGAACACGGAATTAAAATTCCCCTCCAGCACGTCAAGGATCCCCAGATCNAGTGGAGGACACCCCAACGNAAGTATCCTTAAANGNANGGGACANACCAGTATGCTATGAGTTGGCACTNCAATTCAGTCCGCACATTGCTCGGTCGGTTGTGCGGCGGTACCTAATCNAATGAAAAGTCCTGCCGTGGCTGACTGATTAAAACGGAAGCGCCCTCAAGTCATGTGGCNGCANTGCATAACAGCTAGCCGTNNNNNNNNNNNNNNNNNNNNNNNNNNNNNNNNNNNNNNNNNNNNNNNNN
	PI353536_set3	ACTATAAGCTTGCAGGCCCGCTGGCTCCTTTGTTTTGGAGATTCGATCGCTACAACGCTCGATGCAATAGTGCTACACCGAGATAGTCTCTAATCGACCGAACGTGACGTGTATCANTTAACCACGCGGCCCGTNATGAGCCAGTAAAGAGCCCTGCGGTCCGTCTCTGATGCCGTCGATGGAAGATGCACTGCCCCACGACCACAACACCGACCGGGTGGGGGGTCGCAAATTTCAACAGGCTCTTATATACTTGAATTAGTTCCTTGTCATGGANCCTCTAGGCCAGGCCTTGGAATCCGGCACCTAGCGGGGACAGTACCAGTGAATCGAAGGAACAACANGGCCGTGACTTTATGCTCGAACGTCACGTCCCTATCAAGNGGCGCCGATGCTTGCCGTGACCCGGGGGCCGGGCTGGTAGCGCCATCGAAGCCNGTATAACCGTCCGGAGTGCACAAGAGATTGGAACTCCTTGCTGGCACGTTGGAAGCTTATCGNCCGGTCGGAGTGAGCTTAGGTAAGAGTACTCCTGGAGGTGGAATGCAGACCNGCATGCCATAGGCGAGCGAGTTGCTTTAGTTCGCGTGCCATCTGGCTGGCTGTGTGTTAGTGCTCGGTTGGCTGCAAGACCCTGCCGCTGCTACTCGATCGAGATAGCCTTTTTACCGAACTGCAGGGCCACACCACACGGTCTCTGGCCACNNNNNNNNNNNNNNNNNNNNNNNNNNNNNNNNNNNNNNNNNNNNNNNNN
	PI449428_set3	TCGATAAGCTTGCAGGCTCGCCGTCGCGTTCGTTTTGGANATTCGATCACTACAANGATCGATGCAATAGTGCTACACCGGGATGGTCTCTAATCGACCGAATGTGACGTGTAGCAATTAACCATGTGGCCCGTGATGAGCCAGTCAAGAGCCCNGCGGTCCGTCTCTGATGCCGTCGATGGAAGATATACTGCTTTCCGAACACAACACCGACCGGGTGGGGGGTCGCAAATTTTAACAGGCTCTTATATACTTAAATTAGTTCCTTGTCATGGGACCTCTAGGCCGTGCCTTGGAATCCGGCACCTAGCAAGGGCAGTACCAGTGAGTCGAAGGAACGCCATGACCGTGACTTTATGCTCGAACGTCCAGTCCCTATCAAGCGGCGCCGATGCTTGCCGTTGCCCGGGTGTCGGGCTGGTAGCGCCGTCGAAGCCTGTATAACCATTTAGCTTNAGCAAGAGATTGGGGCTCCTTGCTGGCACGTCGGAAGCTTATCGCCCGAGTGGAGTGCGCTTAGGTAGNAGTACTTTCAGATGTGGAANGCAGGTCAGCNTGCCATGAGCGAGCACTTTGATTTAGTTCGAGTGNCACCCGGCCGACTGTGTGTTAATGCTCGGCCGGCCGCAAAACCCTGTAACTGCTACTCGATCGAGACGGACTTGCCACCGAACTGCAGGGCCACACCGTACGNTCTNTGGCCACNNNNNNNNNNNNNNNNNNNNNNNNNNNNNNNNNNNNNNNNNNNNNNNNN
	PI449430_set3	TCGATAAGCTTGCAGGCCCGCCGGCGCCTTTGTTTTGGAGATTCGATCGCTGTCGTGATNGATGCAATAGTGCTACACCGAGATAGTCCATAATCAACCGAATGTGACGTGTAGCAATTAACCATGCGGCCCGTNATGAGCCAGTCAAGAGCCCTGCGGTCCGTCTCTGATGCCGTCNATGGAAGATATACNGCTTTCCGAACACAACACCGACTAGGTGGGGGGTCGCAAATTTTAACAGGCTCTTATATACTTAAATTAGTTCCTTGTCATGGAACCTCTAGGCCAGGCCTTGGAATCCGGCACCTAGCAAGGACAATACCAGTGAATCGAAGGAACAACATGACCGTGACTTTATGCTCGAACGTCCCGTCCCTATCAAGCGGCGCCGATGCTTGCCGTTGCCCGGGTGTCGGGCTGGTAGCGCCGTCGAAGCCTGTATAACCGTCTAGAGTTAGCAANAGATTGGAACTCCTTGCTGGCACGTTGGAAGCTTATCGCCCGAGTGGAGTGAGCTTAGGTAGGAGTACTTTCAGAGGTGGAATGCAGACCAGCATGNCATGAGCGAGCACGTNGCTTTAGTTCGAGTGCCACCTAGCCGACTGTATGTTAGTGCTCNGCCGGCTGCAAAACCCTGTAACTGTCGCTCAATCGAGACGGCCTTTTTACCGAACTGCAGGGCCACACCGTACGGTCTTTGGCCACNNNNNNNNNNNNNNNNNNNNNNNNNNNNNNNNNNNNNNNNNNNNNNNNN
	PI527337NB_set3	TCTNGTGCCATATTAACNGGCCGTATTGGCCACGGTTACTACGCAACCGATGCAACACCAAGCATGGCGACGTCGAGTTAGAGCGATCCATAGCAGCTTACCCAGACCGCGCATCGGCCGGCCGCGCGTTTTACACCAGATTNTGCAGTAGCTTTGCGAGACACTCCCNCGAATAGTAGCATGGACCGCACTTCCCCACGAACACAACACAAACCGGGTAAAAAGTCGTCGATCTCAGTGATTGTGCGGGTATCTGAATGAGGTTCTCGTTGCAAAGTTCTCAGACCAGACCCTGGAATCCGNTAATTATCAAGAGTCACGATGTCAGATCAACGGGGAGCCGCTGAAACACTCGCGGTTCTGAGCGGCACTTCTAGGCTGGGTAACACTGCGGNTTATCATTGCCTAGGGGCCAANTTAACAGTATAAGCGAATTTCATCCGCCTGTTCGGCTTGCATACNGGNTTGGAATTCCCCNTTGACATTCCGGGAACCCCCAGATTAGGTAGCGTACACCCCAACGAGAGTACTCTCAAAGGCAGGGGNCANGCCGNCCCAATCTGGGTGGATGATNCAATTCAGTCCNCACGTTGCCCGACCGGTTATGTGGCGATACCCAACCGAATACAAGATCCTGCCGCTATCGACCGGCTGGAGCGGACTCNTNCTCGCGTCANGTGGCCGCATTGCGTAACAGCTAGCAGCNNNNNNNNNNNNNNNNNNNNNNNNNNNNNNNNNNNNNNNNNNNNNNNNN
	PI527337NC_set3	TCGATAAGCTTGCAGGCCCGCCGGCGCCTTCGTTTTGGAGATTCGATCGCTGTCGTGATCGATGCAATAGTGCTACACCGAGATAGTCNAGGGCAGCTTNCCCAGACCGTGTATCGGCCGACCACGCGGCCCGTGATGAGCCAGTCAAGAGCCCTGCGGTCCGTCTCTGATGCCGTCGATGGAAGATATATTGCCTTCNGAACACAACACAGACCGGGTGGGGGGTCGCAAATTTTAACAGGCTCTTATATACTTAAATTAGTTCNTTATCATGGGACNTCTAGGCCGGNCCTTAAGATCCGGCACCTAGTAGGGACAGTACCAGTGAATCGAAGGAACGCCATGACCGTGATTTTATGCNCGAACGTCCAGTCCCTATCAAGCGGCGCCGATGCTTGCCGTTGCCCGGGGGCCGGGCTGGTAGCGCCGTCGAAGCCTGTACGANCGTCTGGAGTGAACAAGAGATTGGAACNCCTTGCTGGCACGTCGGAAGCTTATCGCCCGAGTGGAGTGCGCTTAGGTAAGAGTACTTCCGGAGGTGGAATGCAGACCAGCATGATATGAGCGAGCGAGTTGCTTTAGTCCGCGTGCCACCTAGCCGACTGTGTGTTAGTGCTCGNCCGGATGCAAAACCCTGTAGCTGNCGCTCGATTGAGACGGCCTTTTTACCGAACTGCAGGGTCACACCGCACGGTCTCTGGCCACNNNNNNNNNNNNNNNNNNNNNNNNNNNNNNNNNNNNNNNNNNNNNNNNN
	PI527337NF_set3	TCTNGTGCCTGGTAGNCCGGCCTTATTGGCCATTTTTACTGCGCAACCGCTGCAACACNAAGNATGGCGACGTCGAGTTAGAGCGACTTCTAGCAGCTTACCTAGACCGCGTGTAGGCCGATTANGCGTTTTACNCCAGATTGTGCAANAGATTTGCGATCCACTCCCACGAATAGTAGCATGGACCGCACTTCCCCACGAACACACAGCAACCCGGGTGGAAAACAATCGCTCTCGGTGATCGTGCGGGTGTCTGAGTGAGGTTCTCGCTGCAAAGTTCTTGGACCAGACCTTGGAATCCGTTAACCGTCAAGAGCCGCGACATCNAATCGACGAGACGCCGCTGAAACACTCGCGGTTCNGAGTAGCACTTCTAGATCGGATAACATTGCGGACGGNTATTGTTTAGGTGTTAAGCGGGTAGCATCGTTGGGTCTCACACGCCCNTTTAGCNTGCACACNGACTTGGGGNNTTCCGTCAACATTCCAAGGATCCCCAGACCAGGTAGCGTACACCNCAACGAAAATACCTTTGGANGTGGGGGACANANCAGCCCGATATAGGTTAATACNNCAATTCAGTCCGCACATTGCTCGGCCGGTTATGTGGCGGCATTCGGCCNGATGCAAGGTCTTGCCGTTACCGACTGGCTGAAACGAACTCTTTCNCGAGTCATGGGGCCGCANTGCATAACATCTAACCACNNNNNNNNNNNNNNNNNNNNNNNNNNNNNNNNNNNNNNNNNNNNNNNNN
	PI527508_set3	ACTATAAGCTNGCAGGCCCGTTGGCGCCTTTGTTTTGGAGATTCGATCACTACAACGCTCGATGCAATAGTGNTACACCGAGATANTTCATAATCGACCGAATGTGACGTGTATCAATTAACCACGCGGCCCGTGATGAGCCAGTCAAGAGCCCTGCGGTCCGTCTCTGANGCCGTCGATGGAAGATGCACTGCTTTCCGACCACAACACCGACCGGGTGGGGGGTCGCAAATTTCAACAGGCTCTTATATACTTAAATTAGTTCCTTGTCATGGGACCTCTAGGCCGTGCCTTAAGATCCGGCACCTAGCGGGGACAGTACCAGTGAATCGAAGGAACAATATGGCCGTGACTTTATGCTCGAATGTCACGTCCCTATCAAGCGGCGCCGATGCTTGCCGTGNCCCGGGGGTCGGGCTGGTAGCGCCATCGAAGCCTGTATAACCGTCCGGAGTTAGCAAGAGATTGGAACTCCTTGCTGGCACGNTGGAAGCTTATCGCCCGANTGGAGTGAATTTAGGTAAGNGTACTTCTNGAGGTGNAATGCAGACCAGCATGCCATGAGCGAGCACGTTGCTTTAGTTCGCGTGCCATCTGGCCGGCCGTGTGTTAGTGCTCGGTTGGCCGCAAAACCCTGTAGCTGCTACTCGATCGAGACGGCCTTTTTACCGAACTGCAGGGCCACACCACACGGTCTCTNGCCACNNNNNNNNNNNNNNNNNNNNNNNNNNNNNNNNNNNNNNNNNNNNNNNNN
	PI527521_set3	TCGATAAGTTTGCAGGCCCGCCGGCGCCTTTGCTTTGGANATTCGACCGCTGTNGTGATCGATGCAATAGTGNTACACCGAGATAGTCCAGGATCGACCGAACGTGACGTGTAGCAATTNACCATGCGGCCCGTGATGAGCCAGTAANGAGCCCTGCGGTCCGTCTCTGATGCCGNCGATGGAAGATGCACTGCCTTCTGAACACAACNCAGACCGGGTGGGGGGTCGCAAATTTCAACAGGCTCNTATATACTTAAATTAGTTCCTTGTCATGGGACCTCTAGGCCGTGCCTTGGAGTCCGGCACCTAGCAAGGGCAGTACCAGTGAATCGANGGAACAACATGACCGTGACTTTATGCNCGAACGTTCNGTCCCTATCAAGCNGCGCCGATGCNTGCCGTGACCCGGGGGCCGGGCTGGTANCGCCATCGAAGCCTGTANAACCGTCCGGAGTTAGCAAGAGATTGGAACTCCTTGCTGGCACGTTGGAAGCTTATCGCCCGGTCGGAGTGAGCTTAGGTAGGAGTACTTTCGGAGGTGGAATGCAGACCAGCATGCCATGAGCGAGCGATTTGCTNTAGTTCGCGTGCCACCTGGCTAGCTGTATGTTAGTGCTCGGCCGGCCGAAAAACCCTGCCGCTGCTACTCAATTGAGATAGCCTTTTTACCGAACTGCAGGGCCACACCGCACGGTCTCTGGCCACNNNNNNNNNNNNNNNNNNNNNNNNNNNNNNNNNNNNNNNNNNNNNNNNN
	PI527530_set3	TCGATAAGCTTGCANGNCCGCCGGCGCCTTCGTTTTGGAGATTCGATCGCTGTNGTGATCGATGCAATAGTGCTACACCGAGATAGTCCAGGNCNGCTTACCCAGACCGTGTATCGGCCGACCANGCGGCCCGTGATGAGCCAGTCAAGAGCCCTGCGGTCCGTCTCTNATGCCGTCGATGGAAGATNTATTGCCTTCTGAACACAACACAGACCGGGTGGGGGGTCGCAAATTTTAACAGGCTCTTATATACTTAAATTAGTTCNTTATCATGGGACCTCTAGGCCGGGCCTTAAGATCCGGCACCTAGTAGGGACAGTACCAGTGAATCGAAGGAACGCCATGACCGTGATTTTATGCTCGAACGTCCAGTCCCTATCAAGCGGCGCCGATGCTTGCCGTTGCCCGGGGGCCGGGCTGGTAGCGCCGTCGAAGCCTGTACGACCGTCTGGAGTGAACAAGAGATTGGNACTCCTTGCTGGCACGTCGGAAGCTTATCGCCCGAGTGGAGTGCGCTTAGGTAAGAGTACTTCCGGAGGTGGAATGCAGACCAGCATGATATGAGCGAGCGAGTTGCTTTAGTCCGCGTGCCACCTAGCCGACTGTGTGTTAGTGCTCGGCCGGATGCAAAACCCTGTAGCTGTCGCTCGATTGAGACGGCCTTTTTACCGAACTGCAGGGTCACACCGCACGGTCTCTGGCCACNNNNNNNNNNNNNNNNNNNNNNNNNNNNNNNNNNNNNNNNNNNNNNNNN
	PI527538_set3	TCTATAGGCTTGCAGGCCCGTTGGCGCGTTTGTTTTGGAGATTCGATCACTGTCGTGATCGATGCAATAGTGCTACACCGAGATAGTCTCTAATCAACCNAATGTGACGTGTATCAATTANCCACGCNNCCCGTGATGAGCCAGTCAAGAGCCCTGCGGTCCGTCTCTGATGCCGTCGATGGAAGATGCACTGCTTTCCGACCACAACACCGACTAGGTGGGGGGTCGCAAATTTCAACAGGCTCTTATATACTTANATTAGTTCCTTATCATGGAACCTCTAGGCCAGGCCTTGGAATCCGGCACCTAGCAAGGACAGTACCAGTGAATCGAAGGAACAATGTGGCCGTGACTTTATGCTCGAACGTCCCGTCCCTATCAAGTAGCACCGATGCTTGCCGTGACCCGGGGGCCGGGCTGGTGACGCCGTCGAAGCCTGTATAACCGTCTGGNGTTAGCAAGAGATTGGAACTCCTTGCTGGCACGTNGGAAGCTTATCGCCCNAGTGGAGTGAGCTTAGGTAAGAGTACTTTCAGAGGTGGAATGCAGACCAGCATGCCATGAGCGAGCACTTTGCTTTAGTTCGAGTGCCATCCGGCCGGCCGTGTGTTAGTGCTCGGCCGGCTGCAAAACCCTGTAACTGTCGCTCGATCGAGACGGCCTTGCCACCGAACTGCAGAGCCACACCATATGNTCTCTNGCCACNNNNNNNNNNNNNNNNNNNNNNNNNNNNNNNNNNNNNNNNNNNNNNNNN
	PI527540NA_set3	AATTGTGCCTTATTGAGCGACCGTATTGGCCATTGTTACGACGTAACCGCTGCAACGCTAGATATGATGACGTCGAGTTAGAACNNCCTCGAGTAGCCCACCTAGACAATGCGTAGGCCGATTACGCAGTTTACACCAGATTGGGCGGNAGACTTGCGGNCCACTCTCACGAATAGTAGCATGGACCGCACTTCCCCACGAACACAAAGTAACCCGGGTGGAANACAATCGCCCTCAGTGATTGTGCGGGTACTTGGGCTGAGCTCTCGCTGCAAAGTTCTCAGACCAGATACCGGAATCCGGCACCTANTAGAAGTCACGACGTCAAGGCGAAGGGGCGCCGCNGAAACACTCTCGGTTCTGAGTGTCACGGCTAGATCAGGTAACANTACGGCTTGTCATTGTTTGGGGACCGGNTTGGTANCATAATTAAATTTCATACGCNCGTTCGGCTTGCACCAGAGATCAGAATTCCCCNCCAACACGTCAAAAACTCCCCGATCGGGTGGAGGACACTCCAACGAAAGTATTCCTGGATGNAGGGGACANACCAGCCTGCCCCGGGTGAACACTNCAATTTAGTCAGCACATTGCTCGGCCGNTTATGCGGCGATACCTAANCGAATGCAAGATCCTGCCGCTANTAACCGGCTAAGACGGCATCGCCATCGCGTCACGGGGCCGTATTGCATAACATCTAACCATNNNNNNNNNNNNNNNNNNNNNNNNNNNNNNNNNNNNNNNNNNNNNNNNN
	PI527540NB_set3	TCTTGTGCCTGGTTAACCGGCCGTATTGGCCATTTTTACTGCNCAACCGCTACAACACCAAGCATGGCGACGTCGAGTTAGAACGATCCATAATAGCCCACCCGGACAACACATCGGCCGGCCGCGCGTNTTGTNACAGATTGTGCAGNAGATTTGCGANCCACTCCCACGAATAGTAGCANGGACCGCACTGTCCCACGAANGTAAAGCCAACTATNCGAAAAGTCGTCGATCGCAGTGATTGTGCGGGGATTTGAATGAGGTTCCCGTTGCNAAGTTCTTAGACCAGACCTTGGAATCCTTTGACCATCAAGAGTCACGACGTCAGATCAACAGAGAGCCGCTGAAACACTCGCGGNTCTGAGTGGCANTGCTAGATCGGGTAACATCNCGACCGGNTATTGTTTAGGGACCAAGCGGGNAGCATAATCGGGTCTCACACGCNNGTTCGGCTTTAGTACNGGCGTGGGGTCTTCCGTTGACATTCCGGGAACCCCCCGACTAGGTAGCGTACACCCCAACGAGAGTACCCTCAGATATAGGGGACANACNGGCCCAATATGGGTGAATGATNCAATTCAGTCCGNACGTTGCCCGACCGGTTGTGTGGCGACACTCNGCCGGCTGCAAGATCTTGCCGCTATCGACCGGCTGGAGCGACCTCTTTCNCGCGTCGTGTGGCCGCACTGCGTGACATCTAACAGCNNNNNNNNNNNNNNNNNNNNNNNNNNNNNNNNNNNNNNNNNNNNNNNNN
	Poto_set3	ACTATAAGCTTGCAGGCCCGTTGGCGCCTTCGTTTTGGAGATTCGATCGCTACAACGCTCGATGCAATAGTGCTACANCGAGATAGTCCATAATCAACCGAATGNGACGTGTATCAACTAACCACGCGGCCCGTGATGAGCCAGTAAAGAGCCCTGCGGTCCGTCTCTGATGCCGTCGATGGAAGATGTATTGCCCCACGACCATAACACCGACCGNGTGGGGGGTCGCAAATTTCAACAGGCTCTTATATACTTAAATTAGTTCNTTATCATGGAACCTCTAGGCCGGGCCTTGAGATCCGGCACCTAGCGGGGACAGTACCAGTGAATCGAAGGAACGCTATNGCCGTGATTTTATGCTCGAATGGCCAGTCCCTATCAAGCGGCGCCGNTGCTTGCCGTGATNCGGGGGTCGGGCTGNTGANGTCATCGAAGCCTGTATAACCGTCCGGCNTTNGCAAGAGATTGGAACTCCTTGCTGGCACGTCGGAAGCTTATCGCCCGGGCGGAGTAAGCTTAGGTAAGAGTACTTCTGGANGTGGAATGCANACCAGCATGCCATGAGCGAGCACGTTGCTTTAGTCCGCGTGTNGCCTGGCCGGCCGTGTGTTNGTGCTCGGTNGGCTGCAANACCCTGTAGCTGCTACTCGATCGAGACGGCCTTTTTACCGAACTGCAGAGTCACACCACACGGTCTCTGGCCACNNNNNNNNNNNNNNNNNNNNNNNNNNNNNNNNNNNNNNNNNNNNNNNNN
	Ranjonomby_set3	TCTATAGGTTTGCAGGCCCGCCGGCGCGTTTGCTTTGGAGATTCGACCGCTGTCGTGATCGATGCAATAGTGCTACACCGAGATAGTTTCTAATCGACCGAATGTGACGTGTATAAATTAATTACGCGGCCCGTGATGAGCCAGTCAAGAGCCCTGCGGTCCGTCTCTGATGCCGTCGATGGAAGATGCACTGCTCCACGACCACAACACCGACCGGGTGGGGGGTCGCAAATTGTAACAGGCTCTTATATACCTAAATTAGTTCCTTATCATGGGNCCTCTAGGCCGTGCCTTGAGGTCCGGCNACTAGTAGGGGCAGTACCAGTGAGTCGAAGGAACAATGTGGCCGTGACTTTATGCTCGAACGTTCAGTCCCTATCAAGCGGCGTCGATGCNTGCCATGACCCGGGTGTCGGGCTGGTGACGCCGTCGAAGCCTGTCTAACCGTCTAGAGTGCACAAGAGATTGGAACTCCTTGCTGGCACGTTGGAAGCTTATCGCCCGAGTGGAGGGAACTTAGGTAAGAGTACTTTCGAAGGTGGAATGCAGACCAGCATGCCATAGGCGAACACTTTGCTTTAGTTCGAGTGCCATCCGGCTAGCTGTATGTTAGTGCTTGGCCGGCCGCAAGACCCTGCCACTGTCGCTCAATCGAGACGGAAGTTTTACCGAACTGCAGANCCACACCGTATANTCGCTGGCCACNNNNNNNNNNNNNNNNNNNNNNNNNNNNNNNNNNNNNNNNNNNNNNNNN
	Red_Olryta_set3	TCTTGTGCCTGATTANCTGACCNTATNGGCCATTTTTACNGCTNNACCGNTNCAACNCCANNNATGGCGACNTCGAGTTAGANCGGCTTCTAACAGCTTACACGGACCNCNTATAGGCCGNNNGCGCANNNNNNGNCAGATTGNGCGNNGTCCCGTNANGAANCTCCNANGAATAGTANNATGGACNGCANNNCCCCANTNACGNACCATNNCTNNTACGGAANNNCNTCGATCTCAGTGATTGTGCGGGTACNTANATNNGTTCCCTGCTGCAAAGTTCTTNNGCCAGNCCTTGGAACTTTTTGCTCATCAAGNGTCACGACGTCAGNGCNNCGNANNGCCGCTGAAACACTCGCGGTTCTNNNTAGCACTNTTAGATCGGNNNNNGCTGCNAACGATTGCTGTTTNGGGGCCAGNTGNACAGTNTCATCGGGNNTCANACGCCTGNTCGGCTTGCATNANNGCGNGNGGCCTTCCGTTGACGCGTCGGGNNNCCCCCAATCGNGTGGANTNCACNCCAACGAGNNGANCCCCNAATATGAGGGATGGGTCAGCCCAATNNGGANNNGTGATNCAANGCANTCCNCACGTTGCTCGGTCGGTTATGCGGCGACGTCCAACCGNATAAGAGATANTNCCGCTACCGANCGGTTGGAGCGACATCTTTCNNGCGNCGNGTGNCCACANTGCGTGACNTNNAGTAGCNNNNNNNNNNNNNNNNNNNNNNNNNNNNNNNNNNNNNNNNNNNNNNNNN
	Red_Woiy_set3	TCTTGTGCCTGATTAACTGACCTTATTGGCCATTTTTACNGCTTGACCGATGCAACGCCAGGTANGGCGACTTCGNGTTAGNGCGGCTTCTAACNGCTTACACGGACCACATATAGGCCGATTGCGCATNTTACGACAGATTGTGCGATGTCCCGTCAGGAAACTCCTAAGAANAGTAATATGGACTGCACTGCCCCATTAACGCACCATCNCTTATACGGAAAGTCGTCGATCNCAGTGATTGTGCGGGTACTTAGATTAGTNCCCTGNTGCAAAGTTCTTAGGCCAGACCTTGGAACTTTTTGCTCATCAAGAGTCACGACNTCAGAGCAACGAAGAGCCGCTGAAACACTCGCGGTTCTTAGTAGCACTTTTAGATCGGATAATGCTGCTAACGATTGCTGTTTAGGGGCCAGNTGAANAGTATNATCGGGTCTCATACGCCTGNTCGGCTTGCATAANGGCGCGAGGCCTTCCGTTGACGCGTCGGGGATCCCCCAATCGGGTGGAATACACCCCAACGAGGGGACCCCCGAATATGAGGGATGGGTCAGCCCAATCCGGACGGGTGATNCAACGCAATCCTCACGTTGCTCGGTCGGTTNTGCGGCGACGTCCAACNGAATAAGAGNTATTTCCGCTACCGACCGGTTGGAGCGACATCTTTCTTGCGTCGTGTGACCACATTGCGTGACATCCAGTAGCNNNNNNNNNNNNNNNNNNNNNNNNNNNNNNNNNNNNNNNNNNNNNNNNN
	Red_Wolaita_set3	TCTTGTGCCTGANTAACTGACCTTATTGGCCATTTTTACTGCTTGACCGATGCAACGCCAGGTNNGGCGACTTCGAGTTAGAGCGGCTTCTAACAGCTTACACGGACCACATATANGCCGATTGCGNATTTTACGACAGATTGTGCGATGTCCCNTCAGGAAACTCCTAAGAATAGTAATATGGACTGCACTGCCCCATTAACGCACCATCGCTTATACGGAAAGTCGTCGATCTCAGTGATTNTGCGGGTACTTAGATTAGTTCCCTGCTGCAAAGTTCTTAGGCCAGACCTTGGAACTTTTTGCTCATCAAGAGTCACGACGTCAGAGCAACGAAGAGCCGCNGAAACNCTCGCGGTTCNTAGTAGCACTTTTAGATCGGATAATGCTGCTAACGATNGCTGTNTAGGGGCCAGNNGAANAGTATCATCGGGTCTCATACGCCNGNTCGGCTTGCATNANGGCGCGAGGCCTTNCGTTGACGCGTCGGGGATCCCCCAATCGGGTGGAATACACCCCAACGAGGGGACCCCCGAATATGAGGGANGGGTCAGCCCAATCCGGACGGGTGATNCAACGCAATCCTCACGTTGCTCGGTCGGTTATGCGGCGACGTCCAACCGAATAAGAGATATTNCCGCTACCGNCCGGTTGGAGCGACATCTTTCNTGCGTCGTGTGACCACATTGCGTGACATCCAGTAGCNNNNNNNNNNNNNNNNNNNNNNNNNNNNNNNNNNNNNNNNNNNNNNNNN
	Red_Wolayta_set3	TCTTGTGCCNGATTAACTGACCTTATTGGCCATTTTTACTGCNTGACCGATGCAACGCCAGGTATGGCGACTTCGAGTTAGAGCGGCTTCTAACAGCTTACACGGNCCACATATAGGCCGATTGCGCATTTTACGACAGATTGTGCGATGTCCCGTCAGGAANCTCCTAAGAATAGTANTATGGACTGCACTGCCCCATTAACGCACCATCGCTTATACGGAAAGTCGTCGATCTCAGTGATTGTGCGGGTACTTAGATTAGTTCCCTGNTGCAAAGTTCTTAGGCCAGACCTTGGAACTTTTTGCTCATCAAGAGTCACGACGTCAGAGCAACGAAGAGCCGCTGAAACACTCGCGNTTCTTAGTANCACTTTTAGATCGGATAATGCTGCTAACGATTGCTGTTTAGGGGCCAGNNGAACAGTATCATCGGGTCTCATACGNCTGNTCGGCTTGCATAANGGCGCGAGGCCTTCCGNTGACGCGTCGGGGATCCCCCAATCGGNTGGAATACNCCCCAACGAGGGGACCCCCGAATATGAGGGATGGGTCAGCCCAATCCGGACGGGTGATNCAACGCAATCCTCACGTTGCTCGGTCGGTTNTGCGGCGACGTCCAACCGAATAAGAGATATTTCCGCTACCGACCGGTTGGAGCGACATCTTTCTTGCGTCGTGTGACCACATTGCGTGACATCCAGTAGCNNNNNNNNNNNNNNNNNNNNNNNNNNNNNNNNNNNNNNNNNNNNNNNNN
	RHNO_11_set3	TCTATAAGCTTGCAGGCCGGCCGGCGCCTTTGTTTTGGAGATTCGATCACTGCAACGCCAAATATGACGACGTCGAGTTAGAGCAGTTCAGGGCAGCTTACCTAGACCGTGTATAGGCCGATTACGCGGCCCGTGACAGATTGTGCAAGAGCCCTGCGGTCCGTCTCTGATGCCGTCGATGGAAGATATATTGCTTTCCGAACGCAACGTCGACTAGGTGGGGGGTCGCAAATTTCAACAGGCGTGCGGGTACTTAAATTAGTTCTTTGTCATGGGACCTCTAGGCCAGGCCTTGGAATCCGGCACCTAGTAAGGATCACGATGTCAAGTCGAAGGAACGCCACTGAAGCACTCTCGGNNCCGAACGTCACGTCCCTATCAAGTGGCACCGAGGCTTGCCATGACCCGGGTGTCGGGCTGGTAGCGTAATCGAAGCCTGTACGCCCGTCTAGAGTTAGCAAGAGATTGGAACTCCTTGCTGGCACGCTGGAAGCCCCCAGCCCGAGNGGAGTGCGTCCCGGTAGGAGTACTTTCAGAGGTGAAATGCAGACCGGCACGCCATGAGCGAACACGTTGCTTTAGTTCGAACACCACCTAGTCGACTGCATATTAGTGCNCGGCCGGCTGCAAAACCCTGTAACTGCTAACCAATCGAGACGGCCTTGCCACCGAGTCACAGGGTCACNCCGTACGGTCTCTGGCCACNNNNNNNNNNNNNNNNNNNNNNNNNNNNNNNNNNNNNNNNNNNNNNNNN
	RHNO_12_set3	ACTATAAGCTTGCAGGCCCGTTGGCGCCTTCGTTTTGGAGATTCGATCGCTACAACGCTCGATGCAATAGTGCTACACCGAGNTAGTCCATAATCAACCGAATGTGACGTGTATCAACTAACCACGCGGCCCGTGATGAGCCAGTAAAGAGCCCTGCGGTCCGTCTCTGANGCCGTCGATGGAAGATGTATTGCCCCACGACCATAACACCGACCGGGTGGGGGGTCGCAAATTTCAANAGGCTCTTATATACTTANATTAGTTCNTTATCATGGAACCTCTAGGCCGGGCCTTGAGATCCGGCACCTAGCGGGGACNGTACCAGTGAATCGANGGAACGCTATNGCCGTGATTTTATGCTCGAATGGCCAGTCCCTATCAAGCGGCGCCGATGCTTGCCGTGATNCGGGGGTCGGGCTGGTGACGTCATCGAAGCCTGTATAACCGTCCGGCNTTAGCAAGAGATTGGAACTCCTTGCTGGCACGTCGGAAGCTTATCGCCCGGGCGGAGTAAGCTTAGGTAAGAGTACTTCTGGANGTGGAATGCAGACCAGCATGCCATGAGCGAGCACGTTGCTTTAGTCCGCGTGTTGCCTGGCCGGCCGTGTGNTAGTGCTCGGTTGGCTGCAAAACCCTGTAGCTGCTACTCGATCGAGACGGCCTTTTTACCGAACTGCAGAGTCACACCACACGGTCTCTGGCCACNNNNNNNNNNNNNNNNNNNNNNNNNNNNNNNNNNNNNNNNNNNNNNNNN
	RHNO_2_set3	ACGAGAGCCTTGNAGGCTGGCCGTCTTGGTCGTTTTGGAGATTCGATCACTACANCGCNAAGCATAATAGTGCTGAGTTAGANCGACCTCGGATCAACCGAATGTGACGTNTATCGGCCGACCACGTGGCCCACACTGAGCCAGTAAAGAGCCCTGCGGTCCGTCTCTGATGCCGTCGATGGAAGATGCACTGCCCCATTAACACAACACAAACTAGGTGGGGGGTCGCAAATCTTAACAGGCTCTTATATNCTTGAGTTAGTTCCTTATCATGGGACCTCTAGGCCAGACCNTAAGGTCCGGCACCTAGCGGGGACNGTACCAGTGAGTTGAAGGGACAACGTGGCCGTGATTTTATGCTCGAACGTCACGTCCCTNTCAAGTAATGCCGAGGCNGGTTGTGATTCAGGTGCCGGNCTGGCNGCGCCATCGAATCTCATATAACCGTTTGTCTTGCACCANAGATTGGGGCCCCNNNCTGGCACGNTGGGGATTTATCGACCGAGTGGAGTGAACTTAAACGNGAGTACTCTTGGATGTGGGGGACAGGTCAGCACGATCCGGGCGAGTACTNCAATTCAGTTNGAGTGTTGCCCGGCTAGTTGCANGGCGATGCTTGGTNGGATGAAAGATCCTGCCNCTACTACTCAATTGAAACGGCCTTGCCACCGCACTGTGGGGCCACATNGTATAACATTTAGCCACNNNNNNNNNNNNNNNNNNNNNNNNNNNNNNNNNNNNNNNNNNNNNNNNN
	RHNO_21_set3	TCGATAAGCTTGCAGGCCCGCCGGCGCCTTTGTTTTGGAGATTCGATCGCTGTCGTGATCGATGCAATAGTGCTACACCGAGNTAGTCCATAATCAACCGAATGTGACGTGTAGCAATTAACCATGCGGCCCGTGATGAGCCAGTCAAGAGCCCTGCGGTCCGTCTCTGATGCCGTCGATGGAAGATATACTGCNTTCCGAACACAACACCGACTAGGTGGGGGGTCGCAAATTTTAACAGGCTCTTATANACTTAAATTAGTTCCTTGTCATGGAACCTCTAGGCCAGGCCTTGGAATCCGGCACCTAGCAAGGACAATACCAGTGAATCGAAGGAACAACATGACCGTGACTTTATGCTCGAACGTCCCGTCCCTATCAAGCGGCGCCGATGCTTGCCGTTGCNCGGGTGTCGGGCTGGTAGCGCCGTCGAAGCCTGTATAACCGTCTAGAGTTAGCAAGAGATTGGAACTCCTTGCTGGCACGTTGGAAGCTTATCGCCCGAGTGGANTGAGCTTAGGTAGGAGTACTTTCAGAGGTNGAATGCAGACCAGCATGCCATGAGCGAGCACGTTGCTTTAGTTCGAGTGCCACCTAGCCGACTGTATGTTAGTGCTCGGCCGGCTGCAAAACCCTGTAACTGTCGCTCAATCNAGACGGCCTTTTTACCGAACTGCAGGGCCACACCGTACGNTCTTTGGCCACNNNNNNNNNNNNNNNNNNNNNNNNNNNNNNNNNNNNNNNNNNNNNNNNN
	RHNO_3_set3	ACTATAAGCTTGCAGGCCCGTTGGCGCCTTCGTTTTGGAGATTCGATCGCTACANCGCTCGATGCAATAGTGCTACACCGAGNTAGTCCATAANCAACCGAATGTGACGTGTATCAACTAACCACGCGGCCCGTGATGAGCCAGTAAAGAGCCCTGCGGTCCGTCTCTGATGCCGTCGATGGAAGATGTATTNCCCCACGACCATAACACCGACCGNGTGGGGGGTCGCAAATTTCAACAGGCTCTTNTATACTTAAATTAGTTNNTTATCATGGAACCTCTAGGCCGGGCCTTGAGATCCGGCACCTAGCGGGGACAGTACCAGTGAATCGAAGGAACGCNATNNCCGTGATTTTATGCTCGAATGGCCAGTCCCTATCAAGCGGCGCCGATGCTTGCCGTGATTCGGGGGTCGGGCTGGTGNCGTCATCGAAGCCTGTATAACCGTCNGGCNTTAGCAAGAGATTGGAACTCCTTGCTGGCACGTCGGAAGCTTATCGCCCGGGCGGAGTAAGCTTAGGTAAGAGTACTTCTGGNNGTGGAATGCAGNCCAGCATGCCATGAGCGAGCACGTTGCTTTAGTCCGCGTGTTGCCTGGCCGGCCGTGTGTTAGTGCTCGGTTGGCTGCAAAACCCTGTAGCTGCTACTCGATCGAGACGGCCTTTTTACCGAACTGCAGAGTCACACCACACGNTCTCTGGCCACNNNNNNNNNNNNNNNNNNNNNNNNNNNNNNNNNNNNNNNNNNNNNNNNN
	RHNO_4_set3	ACGATAAGTTTGCAGGCCCGCTGGCGCCTTTGCTTTGGAGATTCGATCGCTGTCGTGATCGATGCAATAGTGCTACACCGAGNTAACTCATAATCGACCGAACGTGACGCGTATCAACTAACCACGCGGCCCGTGATGAGCCAGTAAAGAGATTTGCGGTCCGTCTCTGATGCCGTCGATGGAAGATATGTTGCCCCACGACCACAACACCGACTAGGTGGGGGGTCGCAAATTTCAACAGGCTCTTATATACTTAAATTAGTTCTTTATCATGGGACCTCTAGGCCGTGCCTTNAGATCCGGCACCTAGCGGGGACAGTACCAGTGAGTTGAAGGAACAANGTGACCGTGACTTTATGCTCGAACGTTCAGNCCCTATCAAGCGGTGCCGATGCNTGCCGTGACCCGGGGGTCGGGCTGGTGACGCCANCGAAGCCTGTNTAACCGTCTGTCNTTAGCAAGAGATTGGNACTCCTTGCTGGCACGTCGGAAGCTTATCGCCCGGTCGGAGTGAGTTTAGGTANGAGTACTTTTGGANGTGGAATGCAGACCAGCATGCCATGAGCGAGCGAGTTGCTTTAGTCCGCGTGCCATCTGGCTAGCTGCGTGTTAGTGCTCGGTTGGCCGCAAAACCCNGCCGCTGCTACTCGATTGAGATAGCCTTTTTACCGAACTGCAGAGTCACNTCACACGGTCTCTGGCCACNNNNNNNNNNNNNNNNNNNNNNNNNNNNNNNNNNNNNNNNNNNNNNNNN
	RHNO_6_set3	TCGATAAGCTTGCAGGCCCGCTGGCGCCTTTGTGTTGGAGATTCGATCACTACAACGCTCGATGCAATAGTGCTACACCGAGNTAGTCCNTAATCGACCGAATGTGACGTGTATCNGCCNACCACGCGGCCCGTNATGAGCCAGTCAAGAGCNCTGCGGTCCGTCTCTGATGCCGTCGATGGAAGATATACNGCTTTCCGAACACAACACCGACTAGGTGGGGGGTCGCAAATTTNAACAGGCTCTTATATACTTAAATTAGTTCCTTGTCATGGAACCTCTAGGCCAGGCCTTAAGATCCGGCACCTAGCAAGGACAGTACCAGTGAGTCGAAGGAACAACATGGCCGTGATTTTATGNTCGAACGTCACGTCCCTATCAAGCGGCGCCGATGCTTGCCGTTGCCCGGGTGCCGGGCTGGTAGCGTCATCGAAGCCTGTATNACCGTCTGGCNTTAGCAAGAGATTGGAACTCCTTGCTGGCACGTTGGAAGCTTATCGCCCGAGNGGAGTGCACTTAGGTAAGAGTACTTCCAGANGTGGAATGCAGACCAGCACGCCATGAGCGAGCACGTTGCTTTAGTTCGCGTGCCACCTAGCCGACTGTGTGTTAGTGCTCGGCCGGCTGCAAAACCCTGCAGCTGCNACTCGATCGAGACGGCCTTGCCACCGAACTGCAGGGCCACACCACACGGTCTCTGGCCACNNNNNNNNNNNNNNNNNNNNNNNNNNNNNNNNNNNNNNNNNNNNNNNNN
	RHNO_9_set3	ACNATAAGCTTGCAGGCCCGTTGGCGCCTTCGTTTTGGAGATTCGATCGCTACAACGCTCGATGCAATAGTGCTACACCGAGNTAGTCCATAATCAACCGAANGTGACGTGTATCAACTAACCACGCGGCCCGTGATGAGCCAGTCANGAGCCCTGCGGTCCNTCTCTGATGCCGTCGATGGAAGATGTATTGCCCCNCGACCATAACACCGACCGGGTGGGGGGTCGCAAATTTCAACANGCTCTTATATACNTAAATTAGTTCNTTATCATGGAACCTCTAGGCCGGGCCTTGAGATCCGGCACCTAGCGGGGACAGTANCAGTGAATCGAAGGAACGCNATNGCCGTGATTTTATGCTCGAATGGCNAGTCCCTATCAAGCGGCGCCGATGCTTGCCGTGATTCGGGGGTCGGGCTGGTGACGTCATCGANGCCTGTATAACCGTCNGGCNTTAGCAAGAGATTGGAACTCCTTGCTGGCACGTCGGAAGCTTATCGCCCGAGTGGAGTACGCTTAGGTAAGAGTACTTCTNGANGTGGAATGCAGACCAGCATGCCATGAGCGAGCNCGTTGCTTTAGTCCGCGTGTTGCCTGGCCGGCCGTGTGTTAGTGCTCGGTTGGCTGCAAAACCCTGTAGCTGCTNCTCGATCGAGACGGCCTTTTTACCGAACTGCAGAGTCACACCANACGGTCTCTGGCCACNNNNNNNNNNNNNNNNNNNNNNNNNNNNNNNNNNNNNNNNNNNNNNNNN
	RI_5.2_set3	TCTATAGGCTTGCAGGCCCGCCGGCGCGTTTGTTTTGGAGATTNGACCGCTGTCGNGATCGATGCAATAGTGCTACACCGAGATAGTCTCTAATCGACCGAATGTGACGTGNATAAATTAATTACGCGGCCCGTGATGAGCCAGTCAAGAGCCNTGCGGTCCGTCTCTGATGCCGTCGATGGAAGATGCACTGCNTTACGACCACAACACCGACNAGGTGGGGGGTCGCAAATTTTAACAGGCTCTTATATACTTAAATTAGTTCCTTATCATGGGACCTCTAGGCCGTGCCTTGAGATCCGGCAACTAGCGAGGGCAATACCAGTGAGTCGAAGGAACAATATGGCCGTGACTTTATGCTCGAACGTTCAGTCCCTANCANGCGGCGTCGATGCNTGCCATGACCCGGGTGCCGGGCTGGTGACGCCGTCGAAGCCTGTCTAACCGTCTAGAGNGCACAAGAGNTTGGAACTCCTTGCTGGCACGTTGGAAGCTTATCGCCCGAGTGGAGGGAACTTAGGTAAGAGTACTTTCGAAGGTGGAATGCAGACCAGCATGCCATAGGCGAACACTTTGCTTTAGTTCGAGTGCCATCCGGCTAGCTNTATGTTAGTGCTTGGCCNGCCGCAAGACCCTGCCACTGCTACTCAATCGAGACGGCAGTTTTACCGAACTGCAGAGCCACACCGTATGGTCGNTGGCCACNNNNNNNNNNNNNNNNNNNNNNNNNNNNNNNNNNNNNNNNNNNNNNNNN
	RJI_set3	TCTATAAGTTTGCAGGCCCGCCGGCGCCTTTGCTTTGGNGATTCGACCGCTACAACGCTCGATGCAATAGTGCTACACCGAGATAGTCTCTAATCGACCGAATGTGACGTGTATAAATTAATTACGCGGCCCGTGATGAGCCAGTCAAGAGCCCTGCGGTCCGTCTCTGATGNCGTCGATGGANGATGCACTGCNTTACGACCACAACACCGACCGGGTGGGGGGNCGCAAATTGTAACAGGCTCTTATATACTTAAATTAGTTCCTTATCATGGGACCTCTAGGCCGTGCCTTGAGATCCGGCAACTAGCAAGGGCAGTACCAGTGAGTCGAAGGAACAATGTGGCCGTGACTTTATGCTCGAACGTTCAGTCCCTATCAAGCGGCGTCGATGCTTGCCATGACCCGGGTGTCGGGCTGGTGACGCCGTCGAAGCCTGTCTAACCGTCTAGAGTGCACAAGAGATTGGAACTCCTTGCTGGCACGTTGGAAGCTTATCGCCCGAGTGGAGGGAACTTAGGTAAGAGTACTTTCGAAGGTGGAATGCAGACCAGCATGATANAGGCGAACACGTTGCTTTAGTTCGAGTGCCATCTGGCTAGCTGTATGTTAATGCTTGGCCGGCCGCAAGACCCTGCCACTGTCGCTCAATCGAGATAGCAGTTTTACCGAACTGCAGAGCCACACCGTACGGTCGCTGGCCACNNNNNNNNNNNNNNNNNNNNNNNNNNNNNNNNNNNNNNNNNNNNNNNNN
	Roba_1_set3	TCTAGTGCCAGGTTAAGTGACCTTATTGGCCATTTTTACTACGTAANCGCTACAACGCCANGNATGATNACNTCGAGTTAGAGCGATTTATAACNGCTTACACGGACAACANATCGGCCGATCGCGCATCCCGTGACAGATTGTGCGGTGTCCCTGCAGGAAACTCTCAANGCCATCGATGGGAACCGCACTGCCCCATTAAAGTACCATCGCTCGTANAAGGGGTCGTCGATCTCAGTGATTGTGCGGGTNCCTGGATGGAGCCCCTGTTGCAAAGTTCCTGNGTCAGACCTTGGAATCCTTTGCTTATCAAAAGTCACGACGTCAGNGCAACAGGGAGCCGCTGAAACNCTCGCGGTTCTTAGTGGCACTGTTAGNCTGGGTAACACTGAGAACGGTTGCTGTTTNAGGGCCAANTGGGCAGTATNATCGNGTCTCATACGCCNGNTNGGCTTGNANCANGGNGTGGGGCCTTCCGTTGACGCGTCGGGGATNCCCCGATTAAGTGGAATACGCCCCAACGAGAGGANCTTCGANTACGNGGGATGGGTTGTNNNGATCCGGATGGGNGATNCANTGCGACCCTCACGTTGCCCGGTCGGTTATGCGGCGATGNCCAACCGAATACAAGATCTCGCCGCTACCGACCGGTTGAAGCGAANTCNNNCNTGCGTCGTGNGGCCACACTGCGTGACATCCAGTAGCNNNNNNNNNNNNNNNNNNNNNNNNNNNNNNNNNNNNNNNNNNNNNNNNN
	Rohondela_set3	TCGAGAAGTTTGTAGGCCCACCGGCGCCGTCGCTTTGGAGATTCGATCACTGTCGTGATCGATGCAATAGTGCTACACCGAGATAGTCTCTAATCAACCGAACGTGACGTGTAGCAATTAACCATGCGGTTTACACTGAGCCAGTCAAGAGCCCTGCGGTCCGTCTNTGATGCCGTCGATGGAAGATGCACTTCTTTCCGAACACAACACCGACTAGGTGGGGGGTCGCAAATTTTAACAGGCTCTTATATACTTNAGTTAGTTCCTTGTCATGGGNCCTCTAGATTAGGCCTTGGAGTCCGGCACCTAGCAAGGGCAGTACCAGTGAGGCGAAGGAACAACGTGACCGTGACTGTATGCTCGAGCGTCACGGCCCTATCAAGTGGCACCGATGCNTGCCGTGNCCCAGGTGTCAGGCTGGTAGCNCCGTCGAATCCTGTNTAACCGTCTAGAGTTAGCAAGAGATTGGAACTCCTTGCTGGCACGTTGGAAGCTTATCGCCCGAGTAGCGTGAACTTAGGTAGGAGTACTTTCAGAGGTGNAATGCAGACCAGCATGCCATGAGCGAGTGATTTGCTTTAGTTCGAGTGCCACCTAGCTAACTGTATGTTAGTGCTTGGCCGGCTGCAANATCCTGCCACTATCGCTCAATCGAGATAGCAGTGCCACCGAACTGTGGGGCCACATTGTACAGTCTTTGGCCACNNNNNNNNNNNNNNNNNNNNNNNNNNNNNNNNNNNNNNNNNNNNNNNNN
	Roja_set3	TCTATAAGCTTGCAGGCCGGCCGGCGCCTTTGTTTTGGNGATTCGATCACTGCAACGCCAAATANGACGACGTCGAGTTAGAGCAGTTCAGGGCAGCTTACCTAGNCCGTGTATAGGCCGATTACGCGGCCCGTGACAGATTGTGCAAGAGCCNTGCGGTCCGTCTCNGATGCCGTCGATGGAAGATATATTGCNTTCCGAACGCAACGTCGACTAGGTGGGGGGTCGCAAATTTCAACAGGCGTGCGGGTACTTAAATTAGTTCTTTGTCATGGGACCTCTAGGCCAGGCCTTGGAATCCGGCACCTAGTAAGGATCACGATGTCAAGTCGAAGGAACGCCACTGAAGCACTCTCGGTTCCGAACGTCACGTCCCTATCAAGTGGCACCGAGGCTTGCCATGACCCGGGTGTCGGGCTGGTAGCGTAATCGAAGCCTGTACGCCCGTCTAGAGTTNGCAAGAGATTGGAACTCCTTGCTGGCACGCTGGAAGCCCCCAGCCCGAGTGGAGTGCGTCCCGGTAGGAGTACTTTCAGAGGTGAAATGCAGACCGGCACGCCATGAGCGAACACGTTGCTTTAGTTCGAACACCACCTAGTCGACTGCATNTTAGTGCTCGGCCGGCTGCAAAACCCTGTAACTGCTAACCAATCGAGACGGCCTTGCCACCGAGTCACAGGGTCACACCGTACGGTCTCTGGCCACNNNNNNNNNNNNNNNNNNNNNNNNNNNNNNNNNNNNNNNNNNNNNNNNN
	Rozikoko_1_set3	TCGATAAGCTTGCAGGCTCGCCGTCGCGTTCGTTTTGGAGATTCGATCNCTACAATGATCGATGCAATAGTGCTACACCGGGATGGTCTCTAATCGACCGAATGTGACGTGTAGCAATTAACCATGTGGCCCGTGATGAGCCAGTCAAGAGCCCTGCGGNCCGTCTCTGNTGCCGTCGATGGAAGATATACTGCTTTCCGAACACAACACCGACCGGGTGGGGGNTCGCAAATTTTAACAGGCTCNTATATACTTAAATTAGTTCCTNGTCATGGGACCTCTAGGCCGTGCCTTGGAATCCGGCACCTAGCAAGGGCAGTACCAGTGAGNCGAAGGAACGCCATGACCGTGACTTTATGCTCGAACGTCCAGTCCCTATCAAGCNGCGCCNATGCTTGCCGTTGCCCGGGTGTCGGGCTGGTAGCGCCGTCGAAGCCTGTATAACCATTTAGCTTTAGCAAGAGATTGGGGCTCCTTGCTGGCACGTCGGAAGCTNATCGCCCGAGTGGAGNGCGCTTAGGTAGGAGTACTTTCAGATGTGNAATGCAGGTCAGCATGCCATGAGCGAGCACTTTGATTTAGTTCGAGNGCCACCCGGCCGACTGTGTGTTAATGCTCGGCCGGCCGCAAAACCCTGTAACTGCTACTCGATCGAGACGGACTTGCCACCGAACTGCAGGGCCACACCGTACGGTCTTTGGCCACNNNNNNNNNNNNNNNNNNNNNNNNNNNNNNNNNNNNNNNNNNNNNNNNN
	RWR_1091_set3	ACGATAAGCATACAGGCCCGCCGGCGCCTTCGTTTTGGAGATTCGACCGCTGCAACGCCAAATATGACGACGCTACACCGAGATAGTCTCTAATCAACCGAATGTGACGTGTATCAATTAACCACGCGGCCCGTGATGAGCCAGTCAAGAGCCCTGCGGTCCGTCTCTGATGCCGTCGATGGAAGATATACTGCCCCATTACCACAACGCCGACTAGGTGAGGGGTCGCAAATNTTAACAGGCTCTTATATACCTNAATTAGTTCCTTGTCATGGGACCTCTAGGCCAGACCTTGGAATCCGGCACCTAGCGGAGGCAATACCAGTGAATCGAAGGAACAATATGACCGTGACTTTANGCTCGAACGTCACGTCCCTATCAAGCGGCACCGATGCTTGCCGTTGCCCGGGTGNCGGGCTGGTAGCGTCATCGAAGCCTGTATAACCGTCTGGAGTTAGCAAGAGATTGGAACTCCTTGCTGGCACGTTGGAAGCTTATCGCCTGAGTGGAGTGANTTTAGGTAGGAGTACTTTTGGAGGTGNAATGCAGACNAGCATGATATGAGCGAGCACGTTGCTTTAGTTCGCGTGCCATCTGGCCGACTGTATGTTAATGCTCGGTTGGCTGCAAAACCTTGTAGCTGCTACTCAATTGAGATAGCCTTGCCCCCGAACTGCAGAGCCACACCGCACGGTCTTTGGCCACNNNNNNNNNNNNNNNNNNNNNNNNNNNNNNNNNNNNNNNNNNNNNNNNN
	RWR_1668_set3	ACGATAAGCTTGCAGGCTCGCCGTCGCGTTTGTTTTGGAGATTCGACCGCTACAATGATCGATGCAATAGTGCTACACCGGGATGGTCCATAATCANCCGAACGTGACGTGTAGCAATTAACCATGCGGCCCGTGATGAGCCAGTCAAGAGCCCTGCGGGAAATCTCTGATGCCGTCGATGGAAGATATGTTGCTTTCCGAACACAACGCAGACCGGGTGGGGGGTCGCAAATTTTAACAGGCTCTTATATACTTAAATTAGTTCTTTGTCATGGAACTTCTAGNCCAGGCCTTGGAATCCGGCACCTAGCGGGGGCAGTACCAGTGAGTCGACGGAACGCCATGACCGTGACTTTATGCTCGAACGTCACGGTCCTATCAGGTAACACCGATGCTTGCCGTTGCCCGAGGGCCGGGNTGATAGCGTCATCGAAGCCTGTATAACCGTTCGGCTTNAGCAAGAGATTGGGGCTCCTTGCTGACACGTCGGAAGCTTATCGCCCGAGTGGAGTGAACTTAGGTAGGAGTACTTTTGGATGTGGAATGCAGGTCAGCATGCCATGAGCGAGCGATTTGATTTAGTTCGCGTGCCACCCAGCCGACTGTGTGTTAATGCTCGGTTGGCTGCAAAACCCTGCCGCTGCTACTCGATCGAGACGGACTTTTTACCGAACTGCAGGGTCACACCGCACGGTCTCTGGCCACNNNNNNNNNNNNNNNNNNNNNNNNNNNNNNNNNNNNNNNNNNNNNNNNN
	RWR_1946_set3	ACGAGAAGCTTGTAGGCCCACCGGCTCCGTCGTTTTGGAGATTCGACCGCTACAATGATCGATGCAATAGTGCTACACCGGGATGGTCTCTNGCAGCTTACCTAGACCGTGTATCAATTAACCATGCGGCCCGTGATGAGCCAGTCAAGAGCCCTGCAGTCCGTCTCTGATGCCGTCGATGGAAGATATGTTGCTTTCCGACCACAACATCGACCGGGTGGGGGGCANTCGCTTTCAACAGGCTCGTATGTACTTAAATTAGTTCCTTGTCATGGAACTTCTAGGCCAGGCCTTGGAATCCGGCACCTAGCGGGGGTCACGATGTCAAGGCGACGGAACGCCATGACCGTGACTTCGGTTCCGAACGTCACGTTCCTATCAGGTAACACCGATGCTTGCCGTTGCCCGGGTGTCGGGCTGATAGCGTAATCGAATCCTGTATAACCATCTAGAGTGCACAANAGATTGGAACTCCTTGCTGACACGTCGGAAGCTTATCGCCCGAGTGGAGNGAANCCCGGTAAGAGTGCTCTTGGAGGTGGAATGCAGACCAGCATGCCATNGGCGAGCACGTTGCTTTAGTTCGAACGCCACCTAGCCGGCTGTNTGTTAATGCTCGGTTGGCTGCAAGATCCTGCCACTACTGACCGATCGAGACGGACTTTTTACCGAACTGCGGGGTCACACTGTACGGTCTCTGGCCACNNNNNNNNNNNNNNNNNNNNNNNNNNNNNNNNNNNNNNNNNNNNNNNNN
	RWR_2075_set3	ACGAGAAGCTTGTAGGCTCACCGTCTCGGTCGTTTTGGAGATTCGACCGCTACAATGATCGATGCAATAGTGCTACACCGGGATGGTCCATAGCAGCTTACCCAGACCGTGTAGCAATTAACCATGCGGCCCGTGATGAGCCAGTAAAGAGCCCTGCAGTCCGTCTCTGNTGCCGTCGNTGGAAGATATGTTGCCCCACGACCACAACATAGACCGGGTGGGGGGCAATCGCTTTNAACAGGCGTGCGGGTACTTAAATTAGTTCTTTGTCATGGAACCTCTAGNCCAGGCCTTGGAATCCGGCACCTAGCGGGGGTCACGATNTCAAGGCGAAGGAACGCCATGACCGTGACTTCGGTTCCGAACGTCANGGTCCTATCAGGTAACACCGATGCTTGCCGTTGTTCGAGTGTCGGGCTGGTAGCGTAATCGAATCCTGTACGCCCATTTAGCTTGCACAAGAGATTGGGGCTCCTTGCTGGCACGTCGAAAGCTTATCGCCCGGGCGGAGTGAGTCCCGGTAGGAGTGCTCTTGGATGTGGAATGCAGGTCAGCATGCCCCAGGCGAGCGATTTGATTTAGTTCGAACGTTGCCCGGCCGGCTGTGTGTTAGTGCTCGGTTGGCTGCAAGATCCTGCCACTACTGACCGATCGAGACGGACTTTTTCCCGAACTGCGNGGTCACACTGTACGGTCTCTGGCCACNNNNNNNNNNNNNNNNNNNNNNNNNNNNNNNNNNNNNNNNNNNNNNNNN
	RWR_719_set3	TCTTGTGCCTGATTAACTGACCTTATTGGCCATTTTTACTNCTNGACCGATGCAACGCNAGGTATGGCGNCNTCGAGTTNGAGCGGCTTNTAACNGCTTACACGGNCCACATATAGGCCGATTGCGCATTTTACGACAGATTGTGCGATNTCCCTGCAGNAAACTCCTAAGANTAGTAATATGGACTGCACTGCCCCATTAACGCACCATCGCTTATNCGGAAAGTCGTCGACCTCAGTGATTGTGCGGGTACTTAGATTAGTTCCCTGCTGCANANTTCTTAGGCCAGACCTTGGAACTTTTTGCTCATCAAGAGTCACGACGTCAGAGCAACGAGGAGCCGCTGAAACACTCGCGGTTCTNAGNAGCACTTTTAGATCGGATAATGCTGCTAACGATTGCTGTTTGGGGGCCAGNNGAACAGTATNATCGGATTTCATACGCCTGNTCGGCTTGCATAANGGCGCGAGGCNTTCCGTTGACGCGTCGGGGATCCCCCAATCGGGTGGAATACACCCCAACGAGGGGACCCCCGAATATGNGGGNTGGGTCAGCCCAANCNGGACGGGCGATNCAACGNAATCCTCANGTTGCTCGGTCGGTTATGCGGCGACGNCCAACCGAATAAGAGATACTTCCGCTACCGACCGGTTGGAGCGACATCNTTCTTGCGTCGTGTGACCACATTGCGTGACATCCAGTAGCNNNNNNNNNNNNNNNNNNNNNNNNNNNNNNNNNNNNNNNNNNNNNNNNN
	Sadzu_set3	ACGATAAGCTTGCAGGCTCGTTGTCGCGTTTGTTTTGGAGATTCGATCGCTGCAACGCCNAATATGACGACGCTACACCGGGACAGTTTCTAATCANCCGAATGTGACGTGTATCAACTAACCATGCGGNCCGTGATGAGCCAGTCAATAGCCCTGCGGTCCGTCTCTGATGCCGTCGATGGAAGATACACTGCCCCACGAACACAACATCGACCGGGTGGGGGGTCGCAAATTTCAACAGGCTCTTATATACTTGAATTAGTTCCTTGTCATGGGACCTCTAGNCCGTGCCTTGGAATCCGGCACCTAGCGGGGGCAGTACCAGTGAATCGAAGGAACGCCGTGACCGTGACTTCGTTTCCGAACGTTNAGTCCCTATCAGGTAACACCGATGCTTGCCGTTGTTCGGGTGCCGGGCTGGTAGCGCAGTCGAAGCCTGTATAACCGTTTGGCTTTAGCAAGNGATTGGGGCTCCTTGCTGGCACGTCGGAAGCTTATCGCCCGNGTGGAGTGCACTTAGGTAGGAGTATTTCTGGATGTGGAATGCAGGTCAGCATGCCATGAGCGAGCACTTTGATTTAGTTCGCACGTTGCCCGGCCGGTCGTGTGTTAGNGCTCGGTTGGCTGCAAAACCCTGCCGCTGCTACTCGATTGAGACGGCCTTGCCACCGAACTGCAGGGCCACACCACACGGTCTCTGGCCACNNNNNNNNNNNNNNNNNNNNNNNNNNNNNNNNNNNNNNNNNNNNNNNNN
	Salunde_set3	TCGATAAGCATGCAGGCCCGCCGGCGCCTTTGCTGTGGAGATTCGACCGCTGNCGTGATCGATGCAATAGTGCTACACCGAGATAGTCTCTAATCAACCGNATGTGACGTGTAGCAATTAACCATGCGGCCCGTGATGAGCCAGTCAAGAGCCCTGCGGTCCGTCTCTGATGCCGTCGATGGAAGATATGTTGCTTTCCGAACACAACACCGACCGGGTGGGGGGTCGCAAATTTTAACAGGCTCTTATATACTTAANTTAGTTCNTTATCNTGGANCCTCTAGGCCAGGCCTTGGAATNCGGCACCTAGCAAGGACAATACCAGTGAATTGAAGGAACAATATGGCCGTGACTTTATGCTCGAACGTCACGTCCCTATCAAGCGGCGCCGATGCTTGCCGTGATNCGGGGGTCGGGCTGGTGACGCCGTCGAAGCCTGTATAACCGTCTGTCNTTAGCAAGAGATTGGAACTCCTTGCTGGCACGTTGGAAGCTTATCGCCCNAGTGGAGTGAGTTTAGGTAAGAGTACTTTCAGAGGTGGAATGCAGACCAGCATGCCATGNGCGAGCACGTTGCTTTAGTTCGAGTGTTGCCTAGCCGACTGCGTGTTAGTGCTCGGCCGGCTGCAAAACCCTGCCACTGTCGCTCGATCGAGACGGCCTTTTTACCGAACTGCAGAGTCACACCGTACGNTCTTTGGCCACNNNNNNNNNNNNNNNNNNNNNNNNNNNNNNNNNNNNNNNNNNNNNNNNN
	SARI_1_set3	TCTTGTGCCTGGTTAACNGACCTTATTGGCCATTTTTACTGCGTACTCACTGCAACGCCAGGTATGGCGACTTCGAGTTAGAGCGGCTTCGGACAGCTTNCACGGACCACATATAGGCCGATTGCTCATTTTACGACAGATTGGGCGGTGTCCCGTCAAGAAACTCTCACGAATAGTAGCATGGANCGNACTGCCCCATTAANGCACCATCGCTTATACGGAAAGTCGTCGATCTCAGTGATTGTGCGGGTACNTAGATTAGTTCCCTGCTGCAAAGTTCTTAGGCCAGACCTTGGAATTTTTTGATCATCAAAAGTCACGACGTCAGGGCAACGAAGAGCCGCTGAAACACTCGCGGTTCTTAGTAGCACTTTTAGATCGGATAACACTGCTAACGATTGCTGTTTAGGGGCCAGNTGAACAGTATCATCGGGTTTCATACGCCTGTTCGGCTTGCATAANGGCGCGAGGCCTTCCGTTGACGCGTCGGGGATCCCCCAATCAAGTGGAATACACCCCAACGAGGGGACCCCCGAATATGAGGGATGGGTCAGCACAATCCGGACGGGTGATNCAACGCAANCCTCACGTTGCTCGGTCGGTTATGCGGCGANGTCCAACCGAATACGAGATACTTCCGCTACCGACCGGTTGGAGCGACATCGCCCTTGCGTCGCGGGACCACACTGCGTGACATCCAGTAGCNNNNNNNNNNNNNNNNNNNNNNNNNNNNNNNNNNNNNNNNNNNNNNNNN
	SARI_3_set3	TCTTGTGCCTGGTTAACTGACCTTATTGGCCATTTTTACTGCGNACTCACTGCAACGCCAGGTATGGCGNCTTCGAGTTAGAGCGGCTTCGGANAGCTTACACGGACCACATATAGGCCGATTGCTCATTTTACNACAGATTGGGCGGTGTCCCGTCAAGAAACTCTCACNAANAGTAGCATGGACCGCACTGCCCCATTAACGCACCATCGCTTATACGGAAAGTCGTCGATCTCAGTGATTGTGCGGGTACTTAGATTAGTTCCCTGCTGCAAANTTCTTAGGCCAGACCTTGGAATTTTTTGNTCATCAAAAGTCACGACGTCAGGGCAACGAAGAGCCGCNGAAACACTCGCGGNTCTTAGTAGCACTTTTAGATCGGATAACACTGCTAACGATTGCTGTTTAGGGGCCAGNTGAACAGTATCATCGGGTTTCATACGCCTGTTCGGCTTGCATAANGGCGCGAGGCCTTCCGTTGACGCGNCGGGGATCCCCCAATCAAGTGGAATACACNCCAACGANGGGACCCCCGAANATNAGGGATGGGTCAGCACNATCCGGACGGGTGATNCAACGCAATCCTCACGTTGCTCGGTCGGTTNTGCGGCGACGTCCAACCGAATACGAGATACTTCCGCTACCGACCGGTTGGAGCGACATCGCCCTTGCGTCGCGGGACCACACTGNGTGACATCCAGTAGCNNNNNNNNNNNNNNNNNNNNNNNNNNNNNNNNNNNNNNNNNNNNNNNNN
	SARI_4_set3	TCTTGTGCCTGGTTAACTGACCTTATTGGCCATTTTTACTGCGTACTCACTGCAACGCCAGGTATGGCGACTTCGAGTTAGAGCGGCTTCGGACAGCTTACACGGACCACATATAGGCCGATTGCTCATTTTACGACAGATTGGGCGGTGTCCCGTCAAGAAACTCTCACGAATAGTAGCATGGACCGCACNGCCCCATTAACGCACCATCGCTTATACGGAAAGTCGTCGATCTCAGTGATTGTGCGGGTACTTAGATTAGTTCCCTGCTGCAAAGTTCTTAGGCCAGACCTTGGAATTTTTTGATCATCAAAAGTCACGACGTCAGGGCAACGAAGAGCCGCNGAAACACTCGCGGTTCTTAGTAGCACTTTTAGATCGGATAACACTGCTAACGATTGCTGTTTAGGGGCCAGNTGAACAGTATCATCGGGTTTCATACGCCTGTTCGGCTTGCATAANGGCGCGAGGCCTTCCGTTGACGCGTCGGGGATCCCCCAATCAANTGGAATACACCCCAACGAGGGGACCCCCGAATATGAGGGATGGGTCAGCACAATCCGGACGGGTGATNCAACGCAATCCTCACGTTGCTCGGTCGGTTATGCGGCGACGTCCAACCGAATACGAGATACTTCCGCTACCGACCGGTTGGAGCGACATCGCCCTTGCGTCGCGGGACCACACTGCGTGACATCCAGTAGCNNNNNNNNNNNNNNNNNNNNNNNNNNNNNNNNNNNNNNNNNNNNNNNNN
	SCR_37_set3	TCTTGTGCCTGGTTGGCNGACCGTATCGGCCATTTCTACGACGCAACCGCTACNACACNAAACANGGCGACGTTAAGTTAGAACGACCTCGGACNGCTTACACGGACAACACATCGGCCGATCGCTCAGTTTACGACAGATTGGGCAGTNTCCTGGCAGGAAACTCTCACGAATAGTAGCNTGGACCGCACGTTCCCACGCAAGTACCGCCGCCCGTACGAGGGACAATCGATCTCGGTGNTTGTGCGGGTATCTGGATGGGTTCCCCGCTGCAAAGTTCTTAAGCCAGNCCTTGGNATTTTTTGCNTATCAAAAGTCNCGACGTCAGAGCAACAGAGAGCCGCTGAAACACTCGCGGTNCTTGATAGCACNGTTAGATCGGGCGGCACCGCTAACGATTGNTGCCTAAGGGCCAANTGAACAGTGTNATTGGGTTTCATACGCCTGNTCGGCTCGCACACNAACGCAAAANCTTCNGTTGGAGCTCCGGGAATCNCCCAATTAAGTGGAGTACACCCCAACGAGGAGATCTTTAACGANANGGGATANGCCGGCCCAATCTAGATTAATGATNCAATTCAATCCTCACGTTGCTCGATCGGTTGTGCGGCGACGTCCAACCNGATACGCAGTCCTGCCGCGACCGNCNGGTTGGAGCGAACTCTTTCTCGAGTCGCGTGNCCACACTGCGTGACCTCCAATAGCNNNNNNNNNNNNNNNNNNNNNNNNNNNNNNNNNNNNNNNNNNNNNNNNN
	SELIAN_051_set3	ACTTGAGCCATATTGACCGACCTTATTGGCCATGTTTACTGCGCAACCGATGCANCGCCAAACATGATAACGTCGCGTTAGAACAATNTCGGGCAGCCCACCTGGACAGTGCGTAGGCCGATTGCTCGTTTTACGACAGATTGTGCAGNAGATCTGCGGGAAGCTCCCACGAATAGTAGCATGGACCGCACGGCTTTACGAACGCAAAATCACCTATACGGGAAACAATCGCCCTCGGTGATCGTGCGGGGACTCGGACGGAGCTNTCGCTGCAAAGTCCTCAGGCCAGATATCGGAATCCGGCAACTAGTAGAAGTCACGACGTCAAGGCGACGGGGAGCCGCTGAAACACTCTCGGNTCTGAATGTCACTTCTAGACTAAGTGATGCCAAGGATGGNCGCTGCCTGGGGACCAGNCGGGTAGTATAATCGGATNCTGTCCGCCCGTCCGGAGTTAGCCCNGAAGCAAGGCCCCCCGCCAAAGCGTCAAGAACTCCCCGNNCAAGTGGAGTACACTCCGGTGAAAGTACTCCTGAAGGTAGAGGGCANACCGGCATGATCTGGGTGGGCACTTCACTGTAGTCATCACGCCACTCGGTCGGTTGTGCGGTGATACCTGGNCNAATGAAAGGTCCCGCCGTGGCCGACCGGTTAAGACGGAAGCGCCACCACGTCACGGGGCNGCATTGCATNACAGCTGGCCGCNNNNNNNNNNNNNNNNNNNNNNNNNNNNNNNNNNNNNNNNNNNNNNNNN
	SELIAN_052_set3	ACTTGNNCCATATTGACNGACCNTNTNGGCCATGTTTGAGNCGTACTCACTGCAACGCCAAACATGNNNACGTCGNGTTAGANCANNTTCGGGCAGCCCACCTGGNCNGTGNATAGGCCGATTACNCNTTTTACNNCAGATTGTGCANTAGATNTGCGNGNAGCTTTCNATGCCATCAATANGGACCGCACGGCTTTACGAACGCAANATCNCCTATACGGGNNACAATCGCCCTCNGTGATCNTGCGGGGACTNGNANNNNGNTCTCGCTGCGAAGTCCTNNGGCNAGATATCGNAATCCGGTACCCATNNGGNGTCACGATGTCAAGGCAACGGGNNGCCGCTGAAACACTCTCGGTTCTGAATGGCACTTCTAGNCTNNGTNATNCNNAGGANGGCCGCTGCCTGGGGGCCNNGCGGGTAGNATNATCGGATTCNGTACGCCNGTNCGGANTNNNNNNGGGCNTGGGGCCCTNNGTTNANGCGNCGGGGGCTCCCCGNCCANGTGGAGGACACNCCGGTNANAGGANTNNTGGAGGTANANNGCANNNCAGCATGATCTGGANGGACACTTNNNTGNAATNCNCACGCCACCNGGNCGGTTGTGCGNTNATNCNTGGTNNNNTGAAAGNTCCNGCCGNGGCCGACCGGNTNAGGCGGAAGCTTTNNCNNGNCACGGGGCCNNATTGCNNNNNNTCCGGCCGCNNNNNNNNNNNNNNNNNNNNNNNNNNNNNNNNNNNNNNNNNNNNNNNNN
	SELIAN_06_set3	TATTGAGCCTGATTGGCTGACCGTNTTGGCCATTTTTACTGCTCAACTGANNTCNCGCCAAATATAATGACGTCGCGTTAGAGCAGCTCAGGATAGNTTGCCTAGAAAGTGTGTAGGCCGATTACTCNTTTTACACCAGATTGGGCAGGAGATTTGCGATCCGCTCCTAATGATAGTAATATGGACTGCACTTCTTTATGAACGTACAGTAAACTAGGCGGAAGGTCGTCGCCCTCGGTGNTCGTGCGGGTGCCTGGATTAGGTTCTTGCTGCNAAGTCCTCAGGCCAGGTATCGGAATCCGGCAACTATCAAAAGTCACGATGTCAAGGCGAAGGGGAGCCGCTGAAGCACNCGCGGTTCTGAATGTCACTTTTAGACTGGGTGGCNCTGCGGACGGCCGCTGCCCGGGGGCCAGGCGGGTAGNGTCATCGAATTCTGTCNGCCCGTCCGGANTGCACCCGGAAGTAANGCTCTCCTCCAGAGCTCCAAGGGTTCACAGCNCAGGTAGCGTGCACTCCGNTGAAAGTATCTCCAAAGNTAGGGGACANGTCGGTATGATCCGGGTGGACAATNCANTTCAGTCNTCACGCCACTCGGCCAGTTATGCGGCGATACCTGGCCGGATGCAAGGTCCCGCCGCTACCGACCGGCTAAGACGGCAGCGCCANCNCGTCACGGGGCCGCACTGCATAANCGCTGGCAGTNNNNNNNNNNNNNNNNNNNNNNNNNNNNNNNNNNNNNNNNNNNNNNNNN
	SELIAN_94_set3	ACGATAAGTTTGCAGGCCCGTTGGCGCCTTTGCTTTGGAGNTTCGATCACTGTCGTGATCGATGCAATAGTGCTACNCCGAGATAGTCTCTAATCAACCGAATGTGACGTGTATCAATTAACCACGCGGCCCGTGATGAGCCAGTAAAGAGCCCTGCGGTCCGTCTCTGATGCCGTCGATGGGAGATGCACTGCTTTCCGACCACAACGTCGACTAGGTGGGGGGTCGCAAATTTTAACAGGCTCNTATATACTTAAATTAGTTCCTTGTCATGGGNCCTCTAGGCCAGGCCTTGGAATCCGGCACCTAGCGGGGGCAGTACCAGTGAATCGAAGGAACGCTATGACCGTGACTTTATGCTCGAACGTCANGTCCCTATCAAGCGGCGCCGATGCTNNCCGTTGCCCGGGTGTCGGGCTGGTGACGTNATCGAAGCCTGTATAACCATCTGGAGTTAGCAAGAGATTGGAACTCCTTGCTGGCACGTTGAAAGCTTATCGCCCGGGCGGAGTGCGCTTAGGTAGGAGTACTTCTGGAGGTGGAATGCAGACCAGCATGCCATGAGCGAGCACGTTGCTTTAGTTCGCGTGCCATCTAGCCGGCCGTATGTTNGTGCTCGGTCGGCTGCAAAACCCTGTAGCTGCTACTCAATTGAGATAGCCTTGCCACCGAACTGCAGAGCCACACCACACGNTCTCTGGCCACNNNNNNNNNNNNNNNNNNNNNNNNNNNNNNNNNNNNNNNNNNNNNNNNN
	SELIAN_97_set3	ACTATAAGTTTGCAGGCCCGCCGGCGCCTTCGCTTTGGANATTCGATCACTGNCGTGATCGATGCAATAGTGCTACACCGAGATAGTCTCTAGCAGCTTACCTAGNCCGTGTNTCAATTAACCACGCGGCCCGTGATGAGCCAGTCAAGAGATTTGCGGTCCGTCTCTGATGCCGTCGATGGGAGATATACTGCTTTCCGACCACAACGTCGACCGGGTGGGGGGTCGCANATTTCAACAGGCGTGCGGGTACTTAAATTAGTTCCTTATCATGGGACCTCTAGGCCAGGCCTTGGAATCCGGCACCTAGCGGGGGTCACGATGTCAAATCGAAGGAACAATGTGGCCGTGACTTCGGTTCCGAACGTCACGTCCCTATCAAGTGGCGCCGATGCTTGCCGTGACCCGGGGGTCGGGCTGGTGACGCCATCGAAGCCTGTACGNCCGTCCGGAGTTAGCAAGAGATTGGAACTCCTTGCTGGCACGTCGGAAGCTTATCGCCCGAGTGGANTGAGCCCCGGTAAGAGTACTTCTGGAGGTGGAATGCAGACCAGCATGCCATGAGCGAGCACTTTGCNTTAGTTCGAACGCCATCTAGCCGACTGTGTGTTANTGCTCGGTTGGCTGCAAAACCCTGTAACTGCTAACCGATCGAGANAGCCTTGCCACCGAACTGCAGAGCCACACCGTACGGTCTCTGGCCACNNNNNNNNNNNNNNNNNNNNNNNNNNNNNNNNNNNNNNNNNNNNNNNNN
	SEN_98_1_set3	TCTTNNGCCTGGNAGGCTCGCCGTNGCGNCNNTTTNTACGACGCAACCGATACAATGATCGATGCAATAGTGCTACACCGGGATGACCTCGGATCNCNNNNNTGNNNAGCGTATCGGCCGATCGCGCNGTTTGTGANNNNNNNGNCAANNNCCCTGCGGGAAACTCTCACGAATAGTAGCATGGACCNNACTGCCCCANNAACGTACCATCGACCGNNNNNNNNGTCGCAAANNTCAGTGATTTNNNNNNTNCNTAAATTAGTTCCTTGCTGCAAAGTTTCTAGGCCAGNCCTTGGAATCCGGCACNNGTCAANNGNNNNNNCNNNNAGTCGANNAAACGCCNCTGANACACTCNNNNNNNNGAANGNCACNNNCCTATCNGACGGCACCGCGNCNNNNNGCTGCCNNNGGGTCNNGNNGACAGNGCCGTNNNNNCNNNTANNNNCGTNCGGCTNNNGCCANAGCGTGGNNCNNTNNGTTGGCANGTCGAAAGCNNNNNAANCAGGTNGNGTGANCNNNNNNNAGANTANTTTCAGATACGANNNNCNGGTCNGCNNAATATNNGTNAGNAANTNNNTNTAGTNCNCNNNCCACCCGGCCGGNTGTGCGGCGNTGCNCNNCCGGNTNCNNNANCCCGCCGCNNCTANNTGANNGGNACGGACTCTTTCNCGNNCNGTNGGGCCACACNGCNTGANCTCTNGCCANNNNNNNNNNNNNNNNNNNNNNNNNNNNNNNNNNNNNNNNNNNNNNNNNN
	SEN_98_2_set3	ACNTTANCCTNGCNNGCTNGCCGNNNNNTNTGTTTNTACGACGCAACCGNTNCAANGNNNGNTNNNNNNNNNNNNNNNNNGNNNGACTTCTANTCANCCGAACGTGAAGCGTNNCNNNNNANCNNGCNGNNNGTGATGAGCCAGTCAATGTCCCTGCGNGAAACTCTCACGAATAGTAGCATGGACCNNACTGCCCCATTAACNNANCANCGCTCGNNNAAGGGGTCGTCGATTTTANNNNNNTCTTATATACCTAAATTAGTTCCTTGTNNNNAAGTTTCTAGGCCAGACCTTGGAATCCGGCACNNNNCAGNGGCAGTACCAGTGAGTCGAAGNANNGCCANGNNNNNNNNNNTATGCTCGAATGGCACGGTNNNNNNGGNCGGCNCNGNNNNNNNNNGNTGCCCGANGGNCNGGNTGANAGNGTAGTNNAAGCNTNTATAANNGTNCGGCTNNNGNNANAGNNNNNNNCNNTNNGNTGGCGNGTCGNAAGCTTATCNNNCAGGTGGAGTGANCTTANNNNNGANNANNNTCGNNTNTGNNNNNCNGGTNNGCNNNATATNNGTGAGCGANTNNNTTCAGTNCGCGTNCCACCNGGTCGGTTNTGNGNNNATGNNCNNTCGGNTACNNNACNCNGCCGCTGTCGCTCGNNCGNNANNNACTNTTTCCCGNACTGNAGGGCCACACCGCANGNNCTCTNNTAGCNNNNNNNNNNNNNNNNNNNNNNNNNNNNNNNNNNNNNNNNNNNNNNNNN
	SER_16_set3	ACTNGTGCCTGGNTAGCTGGCCGTATCGGCCATTTCTACGACGCNACCGATGCAGCACCAAACNTGACGACGTCGNGTTAGAACAACCTNGGNCAGCTTACCCGGACAGCGTNTCGGCCGGCCGCGCAGTTTACGACAGATTGTGCAATGTCCCTGCGAGCNACTCTCACGNANAGTNGCATGGANCGCACGTTCCCACGAAAGTACCATCNCNCGTNCANAAAGTCGTCGATCTCGGTGATTGTGCGGGTACCTAGATGGGTTCNCTGCNGCAAAGTCTCTAGGCCAGGCCTTGGAATTTTTTGCTCGTCAAGAGTCACGACNTCAGATCGAAAAAGAGCCGCNGAAACACTCGCGGTTCTGGATNGCACTGTTAGATCGGACGGCACTGCGAACGATTGCTGCCCAAGGACCAANTGGGCAGTGTCATTAGGTTTCATCCGCCTGNTCGGCTCGCATCANAGCGCAAGGCCTTCCGTTGGAGTGTCGGGGATCCCCANATCNGGTAGCGTACACTCCAACGAGAANNTCCTCGNATATANGGNACGGGTCAGCCCAATATAGGTTAGTGATNCAATTCNGTCCTCNCGCCACTCGGCCGGTTNTGNGGCGACGTCCAANCNGATACGCAATACCGCCGCTACCGATNGGCTGGAGCGAACTCTTTCTCGAGCCGCGTGGCCACACTGCGTGNCCTCTAGTAGCNNNNNNNNNNNNNNNNNNNNNNNNNNNNNNNNNNNNNNNNNNNNNNNNN
	Sewan_97_set3	ACNATAAGNTTGCAGGCCCGCCGNCGCCTTTGNTTTNNNNNNNCNANCNCTGTCGTGATCGATGCNATAGTGCTACACCGAGATAGTCTCTNGTNGNTTACATGTGACGTGTANCAATTAACCANGCGGCCCGTGATGAGCCAGTCAAGAGATTTGCGGTCCGNNNCTGATGCCNTCGATGGGANATNNACTGCTTTCCGANCACAACNNCGACTAGGTGGGGGGTCGCAAATTTNAACAGGCTTNCGGNTACTTAAATTAGTTCCTTNTCATGGNACCTCTAGGCCAGGCCTTNNNATCCGGCACNTAGCGGAGGNNNNNNNNNNNAATCGAAGGAACGCNGTGNCCGTGACTTNNNNNNCGAACGTCACGTCCCTATCAAGNGGCGCCGATGCTTGCCGTNNCCCGGGGGTCGGGCTGGTNNCGCCATCGAAGCCTGTACGCCCGTTNGGNGTTAGCAANAGATTGGGGCTCCTTGCTGGCACGTNGGAAGCTTATCGCCCGAGTGGAGTGCNCNNNGGTAAGAGTACTTCTGGAGGTGGAATGCAGACCAGCATGNCATGAGCGAGCACTTTGATTTAGTTCGANNGCCANCTNGCCGNCTGTNTGTTAGTGCTTGGTTGGCTGNAAAACCCTGCCACTGCTANNCNATCGAGATAGCCTTGCCACCGAACTGTAGNGCCACACCGTACGGTCTNTGGCCACNNNNNNNNNNNNNNNNNNNNNNNNNNNNNNNNNNNNNNNNNNNNNNNNN
	Sisi_set3	TCGATANGCTTGCAGGCCCGCCGGCGCNTTTGTTTTGGAGATTCGATCGCTGTNGTGATCGATGCAATAGTGCTACACCGAGATAGTCTCTAATCAACCNAATGTGACGTGTANCAATTAACCANGTGGCCCGTGATGAGCCAGTAAAGAGNTTTGCGGTCCGTCTCTGATGCCGTCGATGGAAGATGCACTGCNTTACGAACACAACACCNACNNGGTGGGGGGTCGCAAATTNTAACAGGCTNTTATATACTTAAATTAGTTCCTTNTCATGGGNCCTCTAGGCCGGGCCTNGGANTCCGGCACCTAGTAGGGGCAATACCAGTGAGTCGAAGGAACGCNGTGACCGTGACTTTATGCTCGAACGNTACGTCCCTATCAAGCGGCGCCGATGCTTGCCGTNNCCCGGGTGTCGGGCTGGNNNCGCAATCGAAGCCTGTATAACCGTCTAGNGTTAGCAAGAGATTGGNACTCCTTGCTGGCACGTTGAAAGCTTATCGCCCGGNCGGAGTGCACTTAGGTAGGAGTACTTTCGGAGGTGGAATGCAGACCAGCATGNNATGAGCGAGCACTNTGCTTTAGTTCGAGTGCCANCNAGCCGACTGTATGTTAGTGCTCGGCNGGCTGCAAAACCCTGTAACTGTCGCTCAATCGAGACNGCCTTTTTACCGAACTGCAGNGCCACACCGTANGGTCTTTGGCCACNNNNNNNNNNNNNNNNNNNNNNNNNNNNNNNNNNNNNNNNNNNNNNNNN
	Sodan_set3	ACGATAAGCTTGCAGGCCCGCTGGCGCGTTTGTTTTGGAGATTCGATCACTACAACGCTCGATGCNATAGTGCTACACCGAGATAGTTTCTAATCGACCGAANGTGACGTGTATCAACTAACCATGCGGCCCGTGATGAGCCAGTCAAGAGCCCTGCGGTCCGTCTCTGATGCCGTCGNTGGAAGATGCACTGCTTTCCGACCACAACACCGACTAGGTGGGGGGTCGCAAATTTCAACAGGCTCTTATATACTTANATTAGTTCCTTGTCATGGGNCCTCTAGGCCGTGCCTTAAGNTCCGGCACCTAGCGGGGGCAGTACCAGTGAGTCGAAGGAACAACATGGANGTGACTTTATGCTCGAACGTTCAGTNCCTATCAAGCGGCGCCGATGCTTGCCGTTGCCCGGGTGCCGGGCTGGTGGCGTCATCGAAGCCTNTATAACCATCTGGAGTTAGCAAGAGNTTGGAACTCCTTGCTGGCACGTTGGAAGCTTATCGCCCGAGTGGAGTGAGCTTAGGTAAGAGTACTTTTNGAGGTGGAATGCAGACCAGCACGCCATGAGCGAGCACGTTGCTTTAGTTCGCGTGCCATCTGGCTAACTGTATGTTAGTGCTCGGTTGGCCGCAAAACCCTGCCGCTGCTACTCAATTGAGACGGCCTTGCCACCGAACTGCAGGGCCACACCACACGGTCTCTGGCCACNNNNNNNNNNNNNNNNNNNNNNNNNNNNNNNNNNNNNNNNNNNNNNNNN
	Solwezi_Mix_set3	NCGATNNCCTTGCNGNCCCGNTGNCGNNTTCNTTTTGGAGATTCGATCACTACAACGCTCGATGCAATAGTGCTACACCGAGATAANCCAGAATAGCTTACCTGGACCNCNTATNAATTAACCACGCGGCCCGTGANNNNNNNNNAAAGAGCNNTGCGGNNNNTCTCTGATGCCGTCGATGGAAGATATACTGCCTTCCGACCACAACNNNNNCCGGGTGGGGGGTCGCAAATTTCAACAGGNGTGCGGGGACTTGAATTAGTTCCTTGTCATGGAACNTCTAGGCCAGGCCTTGNNATCCGGCACCTAGNNAGGANNNNNNNANNNAATTGANGGAACAATGTNGCCGTGATTTCGGTTCNGAACGTCACGTCCCTATCAAGNNNCNCCGCGGCNNGNNGTGACCNGGGGNNCGGGNNNNNAGCNNNANCGAAGCNNNTACGCCCGTNNGTAGTTAGCAANNGANTGGNNCNCCNNGCTGNCACGTCGGAAGCNNNNNGCNCGGGCGGAGTNANCCCCNNNNAGAGTACTTNCAGAGNNNGNNNNCAGACCAGCATNATATGAGCGNGCACTTNNNTTNAGTCCGNNNGCCATCTGGNCGGCNGCGTGTTAGTGCNCNNCCGGCTGCAAAACCCTGTANCTGNNNACCGATCGAGANNGACTTTTTACCGANNNNCAGGGCNACANCANNNAANCTNTNGCCNCNNNNNNNNNNNNNNNNNNNNNNNNNNNNNNNNNNNNNNNNNNNNNNNNN
	Soya_1_set3	ACTATAAGCTTGCAGGCCCGTTGGCGCCTTCGTTTTGGAGATTCGATCGCTACAACGCTCGATGCAATAGTGCTACACCGAGATAGTCCATNATCAACCGAATGTGACGTGTATCAACTAACCACGCGGCCCGTGATGAGCCAGTAAAGAGCCCTGCGGTCCGTCTCTGATGCCGTCGATGGAAGATGTATTGCCCCNCGACCATAACACCNACCGGGTGGGGGGTCGCAAATTTCAACAGGCTCTTATATACTTAAATTAGTTCNTTATCATGGANCCTCTAGGCCGGGCNTTGAGATCCGGCACCTAGCGGGGACAGTACCAGTGAATCGAAGGAACGCTATNGCCGTGATTTTATGCTCGAATGGCCAGTCCCTATCAAGCGGCGCCGATGCTTGCCGTGATTCGGGGGTCGGGCTGGTGACGTCATCGAAGCCTGTATAACCGTCCGGCNTTAGCAAGAGATTGGAACTCCTTGCTGGCACGTCGGAAGCTTATCGCCCGGGCGGAGTAAGCTTAGGTAAGAGTACTTCTGGANGTGGAATGCAGACCAGCATGCCATGAGCGAGCACGTTGCNTTAGTCCGCGTGTTGCCTGGCCGGCCGTGTGTTAGTGCTCGGTTGGCTGCAAAACCCTGTAGCTGCTACNCGATCGAGACGGCCTTTTTACCGAACTGCAGAGTCACACCACACGGTCTCTGGCCACNNNNNNNNNNNNNNNNNNNNNNNNNNNNNNNNNNNNNNNNNNNNNNNNN
	Soya_2_set3	ACTATAAGCTTGCANGCCCGTTGGCGCCTTCGTTTTGGAGATTCGATCGCTACAACGCTCGATGCAATAGTGCTACACCGAGATAGTCCATAATCAACCGAATGTGACGTGTATCAACTAACCACGCGGCCCGTGATGAGCCAGTAAAGAGCCCTGCGGTCCGTCTCTGATGCCGTCGATGGAAGATGTATTGCCCCACGACCATAACACCGACCGGGTGGGGGGTCGCAAATTTCAACAGGCTCTTATATACTTAAATTAGTTCNTTATCATGGAACCTCTAGGCCGGGCCTTGAGATCCGGCACCTAGCGGGGACAGNACCAGTGAATCGAAGGAACGCTATNGCCGTGATTTTATGCTCGAATGGCCAGTCCCTATCAAGCGGCGCCGATGCTTGCCGTGATTCGGGGGTCGGGCTGGTGACGTCATCGAAGCCTGTATAACCGTCCGGCNTTAGCAAGAGATTGGAACTCCTTGCTGGCACGTCGGAAGCTTATCGCCCGGGCGGAGTAAGCTTAGGTAAGAGTACTTCTGGANGTGGAATGCAGACCAGCATGCNATGAGCGAGCACGTTGCTTTAGTCCGCGTGTTGCCTGGCCGGCCGTGTGTTAGTGCTCGGTTGGCTGCAAAACCCTGTAGCTGCTACTCGATCGAGACGGCCTTTTTACCGAACTGCAGAGTCACACCACACGNTCTCTGGCCACNNNNNNNNNNNNNNNNNNNNNNNNNNNNNNNNNNNNNNNNNNNNNNNNN
	Soya_3_set3	ACTATAAGCTTGCAGGCCCGTTGGCGCCTTCGTTTTGGAGATTCGATCGCTACAACGCTCGATGCAATAGTGCTACACCGAGATAGTCNATAATCAACCGAATGTGACGTGTATCAACTANCCACGCGGCCCGTGATGAGCCAGTAAAGAGCCCTGCGGTCCGTCTCTGATGCCGTCGATGGAAGATGTATTGCCCCACGACCATAACACCGACCGGGTGGGGGGTCGCAAATTTNAACAGGCTCTTATATACTTAAATTAGTTCNTTATCATGGAACCTCTAGGCCGGGCCTTGAGATCCGGCACCTAGCGGGGACAGTACCAGTGAATCGAAGGAACGCTATNGCCGTGATTTTATGCTCGAATGGCCAGTCCCTATCAAGCGGCGCCGATGCNTGCCGTGATTCGGGGGTCGGGCTGGTGACGTCATCGAAGCCTGTATAANCGTCCGGCNTTAGCAAGAGATTGGAACTCCTTGCTGGCACGTCGGAAGCTTATCGCCCGGGCGGAGTAAGCTTAGGTAAGAGTACTTCTGGANGTGGAANGCAGACCAGCATGCCATGAGCGAGCACGNTGCTTTAGTCCGCGTGTTGCCTGGCCGGCCGTGTGTTAGTGCTCGGTTGGCTGCAAAACCCTGTAGCTGCTACTCGATCGAGACGGCCTTTTTACCGAACTGCAGAGTCACACCACACGGTCTCTGGCCACNNNNNNNNNNNNNNNNNNNNNNNNNNNNNNNNNNNNNNNNNNNNNNNNN
	Soya_Njano_set3	ACGATAAGCTTGCAGGCCCGCCGGCTCCTTTGTTTTGGAGATTCGACCGCTACAACGCTCGATGCAATAGTGCTACACCGAGATAGTCTCTANTCGACCGAACGTGACGTGTATCAACTAACCATGCGGCCCGTGATGAGCCAGTCAAGAGCCCTGCGGTCCGTCTCTGATGCCGTCGATGGAAGATATACTGCTTTCCGAACACAACACAGACCGGGTGGGGGGTCGCAAATTTCAACAGGCTCTTATATACTTAAATTAGTTCCTTGTCATGGGACCTCTAGGCCAGGCCTTGAGATCCGGCACCTAGCGGGGACAGTACCAGTGAANCGAAGGAACAACNTGGCCGTGANTTTATGCNCGAACGTCACGTCCCTATCAAGCGGCGCCGATGCTTGCCGTGACCCGGGGGCCGGGCTGGTNGCGCCATCGAAGCCTGTATAACCATCCGGAGTGCACAAGAGATTGGAACTCCTTGCTGGCACGTCGGAAGCTTATCGCCCNAGTGGAGTGAACTTAGGTAAGAGTACTCTTGGAGGTGGAATGCAGACCAGCATGCCATAGGCGAGCGAGTTGCTTTAGTCCGCGTGCCACCTAGCTAACTGTGTGTTAATGCTCGGTTGGCTGCAAGACCCTGCCGCTGCTACTCGATCGAGACGGCCTTTTTANCGAACTGCAGGGCCACACCGCACGGTCTCTGGCCACNNNNNNNNNNNNNNNNNNNNNNNNNNNNNNNNNNNNNNNNNNNNNNNNN
	SUG_131_set3	ACTATAAGTTNGCAGGCCCGCTGGCGCCTTTGCTTTGGAGATTCGATCACTGTCGTGATCGATGCAATAGTGNTACACCGAGATAGTCTCTAATCAACCGAACGTGACGTGTATCAATTAACCACGCGGCCCGTGATGAGCCAGTCAAGAGCCNTGCGGTCCGTCTCTGATGCCGTCGATGGAAGATGCACTGCTTTCCGACCACAACGTCGACTAGNTGGGGGGTCGCAAATNTTAACAGGCTCTTATATACTTGAATTAGTTCCTTGTCATGGGACCTCTAGGCCGTGCCTTGGAATCCGGCACCTAGCGGGGGCAGTANCAGTGNATCGAAGGAACGCTANGACCGTGACTTTATGCTCGAACGTTCAGTCCCTATCAAGCGGCGCCGATGCTTGCCGTTGCCCGGGGGTCGGGCTGGTGACGTCATCGAAGCCTGTANAACCGTCTGGAGTTAGCAAGAGATTGGAACTCCTTGCTGGCACGTTGGAAGCTTATCGCCCGAGTGGAGTGCGCTTAGGTAGGAGTACTTCTGNAGGTGGAATGCAGACCAGCATGCCATGAGCGAGCGAGTTGCTTTAGTTCGCGTGCCATCTAGCCGGNTGTATGTTAGTGCTCGGTCGGCCGCAAAACCCTGTAGCTGCTACTCAATTGAGATAGCCTTGCCACCGAACTGCANAGCCACACCACACGGTCTCTGGCCACNNNNNNNNNNNNNNNNNNNNNNNNNNNNNNNNNNNNNNNNNNNNNNNNN
	Tungulumilyango_set3	AATTGAGCCAGATTGGGTGACCTTCTTGGTCATTTTTACTGCGCAACTGANGCAACACCAAATATGACAACGTCGAGTTAGAACAACCTAGGGCAGCTTGCCTGGANAATGCGTAGGCCGATCACGCGTTTTACACCAGATTGGGCGGNAGATTTGCGGTCCGCTCCTAATGATAGTAATATGGACTGCACTGCCCCATGAACGCACAATAAANTAGGCGGGAAGTAATCGCTCTCAGTGGTCGTGCGGGTACCTGGACTGGGTTCTTGCNGCAAAGTTCTCGGGCCAGATCCTGAAATCCTTCANCTNGCAAAGGCCACGACGTCGAGGCGAAAGAGAGCCGCTGAAACACTCGTNTTTCTGAATGTCACTTTTAGGCTGGGTGGTGCTGAGGACGGNCGCTGCCCGGGGGCCGGNTTGGTAGCGCAATCGAATTCTGTCNGCNCGTCCGGANTGCACAANGAATCAAGGCTCTTTNCCAGANCGCCAAGGATTCCCCGCTCNAGTAGCGGACACCCCGNTGAAAGTACTCTCGAAGGNGGGGGACANGTCGGTATGCTCTGGATGGACACTNCACCTCAGTCCGCACGCCACTNGGTCGGTTGTGCGTTNATACCTAACCGGATGCGAGATCCCGCCGCTACCGACCGGCTAAGACGGCAGTGCCACCGAGTCACGGGGCCGTACTGCGTAACCGCCAATCGTNNNNNNNNNNNNNNNNNNNNNNNNNNNNNNNNNNNNNNNNNNNNNNNNN
	UBR_95N2_set3	TCTTGTGCCTTGTTAACTGGCCGTCTTGGCCATTTTTACGNCGTACCCGNTGCAACACCAAGCATGGCGACGTCGAGTTAGAGCGGNTCATAGCNGCTTACCTAGACCGCNTGTAGGCCGATTACGNGTTTTACACCAGATTGTGCAAGAGNNTTGCGATCCACTTTCNATGCCATCAATNNGGACCGCACTTCCCCACGAACGTAAAGTCGACCGGGTGGGGGACAATCGCCCGNAGTGATCGTGCGGGGATCTGAATTAGGTTCCCGCTGCGAAGTTCTCAGGCCAGACATCGGAATCCTTTGCCCATCAGGGGTCACGACGTCAAATCAACGGAACGCCGCTGANGCACTCTCGGTTCTGAGTGNCACTTCCCTACTGGGTGGTGCCGCGGACGGNTATTGCCTAGGGGCCAGGCTGGCAGCANCGNTGGGTCTCACACGCCTGTTCGGATTGAACAAGGACTCAAGGTCTTTTNTCGACGCGCCGAAAACTCCCCGACCAGGTAGCGGACACTCCAACGAGAGTACTCTCGGAGATAGGGGACANGTCGGCATGCTCTGAGTGGATACTNCAATTCAGTCCGCACACCANCCGGCCGGTTGTGCGGCGGTGTTTGGCCGGATGCAAAATCTCGCCGCTACCGACTGATTAAAACGGAAGCGCCCTCGAGCCATGGGGCCATATTGCNTGACATCTAGCCATNNNNNNNNNNNNNNNNNNNNNNNNNNNNNNNNNNNNNNNNNNNNNNNNN
	Urugezi_set3	ACGATAAGTTTGCAGGCCCGCCGTCGCGTTTGTTTTGGAGATNCGATCACTGTCGTGATCGATGCAATAGTGNTACACCGAGATAGTCTCTAATNAACCGAANGTGACGTGTAGCAATTAACCATGCGGCCCGTGATGAGCCAGTCAAGAGATTTGCGGTCCGTCTCTGATGCCGTCGATGGAAGATATACTGCTTTCCGAACACAACGTCGACTAGGTGGGGGGTCGCAAATTTTAACAGGCTCNTATATACTTAAATTAGTTCCTTGTCATGGANCCTCTAGGCCAGGCCTNGGAATCCGGCACCTAGCGGGGGCAATACCAGTGAGNCGAAGGAACGCCATGACCGTGACTTTNTGCTCGAACGTCACGTCCCTATCAAGCGACGCCGATGCTTGCCGTTGCCCGGGTGTCGGGCTGGTAGCGCCATCGAAGCCTGTATAACCATTTGGAGTTAGCAAGAGATTGGGGCTCCTTGCTGGCACGTTGGNAGCTTATCGCCCGANTGGAGTGCGCTTAGGTAGGAGTACTTTTGGAGGTGGAATGCAGACCAGCNTGATATGAGCGAGCNCTTTGATTTAGTTCGAGTGCCACCCAGCCGACTGTATGTTAATGCTCGNTTGGCTGCAAAATCCTGCCACGGCTACTCAATCGAGACGGCCTTGCCACCGAACTGCAGGGCCACACCGTACGNNCTTTGGCCACNNNNNNNNNNNNNNNNNNNNNNNNNNNNNNNNNNNNNNNNNNNNNNNNN
	Urwera_set3	TCTTGTGCCATATTGACNGACCGTCTTGGCCATTGTTACGNCGTACCTGANGCANCGCCAAACATGGCGACGTCGCNTTAGAGCAGCCCAGGATAGCCCGNCTAGACAGTGTATAGGCCGATTACGCGTTTTACACCAGATTGGGCAATAGATTTGCGAGAAACTTTCNATGCCATCAANNNGGACCGCACTGCTTTATGAACGTAACGTAACCTAGGCAAGGGGTCGTCGCCCTCGGTGATCGTGCGGGGATCTGGATTAGGTTCCCGCNGCGAAGTTCTTGGGCCAGACATCGGAATCCTTTGCCCATCAAAGGTCACGACGTCAAAGCAACGGAACGCCGCTGAAGCACNCGCGTNTCTGAATGTCACTTCCCTACTGGGTGGCGCCGCGGCCNGTCGCTGCCTGGGGGCCAAGCTAATAGCATCATCGAGTCCTGCCNGCCTGTCCGGCTTGAANCCNGGCTTAAAATCTTTTNTTAAAGCTCCGGNAACTCCCCGACTAGGTGGAGTACACCCCGGTAAAAGGACTCTCAACGGTAGGGGACANGCCGGTATGATCTGAATGGACACTNCNCTTCAATCNTCACGTTGCTCGGCCGGTTGTGNGTCGATATCTAACCGGATGCAAGGTCTCGCCGCGGCCGACCGATTAAGACGGCAGCGCCANCGAGCCACGGGGCCGCACTGCGTAACAGCCAGCCATNNNNNNNNNNNNNNNNNNNNNNNNNNNNNNNNNNNNNNNNNNNNNNNNN
	Uyole_96_set3	TCGATAAGCTTGCAGGCCCGCCGGCGCGTTTGTTTTGGAGATTCGATCACTGTCGTGATCGATGCAATAGTGCTACACCGAGATAGTCTCTAATCAACCGAATGTGACGTGTNGCAATTAACCATGCGGCCCGTGATGAGCCAGTCAAGAGCCCTGCGGTCCGTCTCTGATGCCGTCGATGGAAGATANGTTGCTTTCCGAACACAACGCCGACTAGGTGGGGGGTCGCAAATTTTAACAGGCTCTTATATACTTAAATTAGTTCTTTGTCATGGAACCTCTAGGCCAGGCCTTGGAATCCGGCACCTAGCAAGGACAGTACCAGTGAATTGAAGGAACAACGTGACNGTGACTTTNTGCTCGAACGTCCCGTCCCTATCAAGTAACACCGATGCTTGCCGTNGCCCGGGTGTCGGGCTGGTAGCGCCGTCGAAGCCTGTATAACCGTCTGTAGTTAGCAAGAGATTGGAACTCCTTGCTGGCACGTTGGAAGCTTATCGCCCNAGTGGAGTGAACTTAGGTAGGAGTACTTTCAGAGGTGGAATGCAGACCAGCATGCCATGAGCGAGCACGTTGCTTTAGNTCGAGTGCCACCTAGCTGACTGCATGTTAGNGCTCGGCCGGCTGCAAAACCCTGCCACTGTCGCTCAATCGAGACGGCCTTGCCACCGAACTGCAGGGTCACACCGTACGGTCTCTGGCCACNNNNNNNNNNNNNNNNNNNNNNNNNNNNNNNNNNNNNNNNNNNNNNNNN
	Uyole_98_set3	TCGATAGGCTTGCAGGCCCGCCGTCGTGTTCGTTTTGGAGATGTACCCGCTACNATGATCGATGCAATAGTGCTACACCGGGATGGTTTCTAATCGACCGAATGTGACGTGTAGCAATTAACCATGCGGCCCGTGATGAGCCAGTAAAGAGCCCTGCGGTCCGCTCTTGATGCCATCGATGGGAAATATACTGCTTTCCGACCACAACACCGACCGGGTGGGGGGTCGCAAATTTCAACAGGTTCTTATATACTTGAATTAGTTCCTTGTCATGGGACCTCTAGNCCGTACCTTAAGATCCGGCACCTAGCAAGGGCAGTACCAGTGAATCGAAGGAACAACATGACCGTGACTTTATGCTCGAACGTTCAGTCCCTATCANGCGGCGCCGCTACCGGNTGTTGCCCGGGGGCCGGNCTGGNAGCGCCGTCGAAGCTCATATAACCGTTNGGAGTTAGCAAGAGATTNGGGCCNTCCGCTGGCACGTCGGAAGCTTATCGACCGGNCGGAGTGAACTTAAACGGGAGTACTTTCAGAGGTGAGGGACAGACCAGCATGCCATGAGCGAGCAATTCAATTTAGTCCGCGTGCCACCCGGTTNACTGTGTGGCGATGCTCGGCCGGCCGCAAAACCCTGTAGCTGCCGCTCGATTGAAANGGCCTTTTTACCGAACTGCNGGGCCACACCGCATGACATCTAGCCACNNNNNNNNNNNNNNNNNNNNNNNNNNNNNNNNNNNNNNNNNNNNNNNNN
	VAX_6_set3	TCTTGTGCCTGATTAACNGACCTTATTGGCCGTTTTTACGACGCAACCGATACAACGCCAAGCATGACGACTTCGAGTTAGAGCGATTCATAGCAGNTTACCCAGACAACATATCGGCCGGTTGCTCNTCCCACACCAGATTGGGCGGNNTCCCGTAAGNCCGCTCTCACGAATAGTAGCATGGACCGCACGGTCCCATTAACGTACCGTCGACCGGACAAAAAGTAGTCGCCCTCGGTGATTGTGCGGGTGTCCGAACTGGGTTCCTGTTGCAAAGTCCCTGGGCTAGACCTTGGAATCCTTTGCTTANTAGGGGTCACGACGTCAGAGCAAAAGGGANCCGCNGAAACACTCGCGGTTCTTGATAGCACTGTTAGANTAAGCGGCACTGCGAACGGNCACTGCCTAAGGGCCAAGCTGGCAGCACAATTAAAGTTCATACGCCNGNTCGGCTTGCATCANGGCTTGGGGCNCCCCGTTGGAGNGCCAGGGGTCCCCCAACTAAGTAACNTGCACCCCAACGAGAAGATCCTCGAAGATAAGGGNCANACCGGCCCGATANGGATNGATGATNCAACNCAATCCGCACGCCACTCGGTCGGTTATGCGGCGATGTTCGGCCGGATAAAAGATCCTTCCGCGACTANCTGGTTGAAGCGACATCTTTCTCGCGTCGCGTGACCACCCTGCGTGACATCCAGCAGTNNNNNNNNNNNNNNNNNNNNNNNNNNNNNNNNNNNNNNNNNNNNNNNNN
	W616447_set3	ACTATAAGCTTGCAGGCCCGCCGGCTCCTCTGTTTTGGAGATTCGATCGCTACANCGCTCGATGCAATAGTGCTACACCGAGATAGTTTCTAATCGACCGAACGTGACGTGTATCAATTAACCACGCGGCCCGTGATGAGCCAGTCAAGAGCCCTGCGGTCCGTCTCTGATGCCGTCGATGGAAGATGCACTGCTTTCCGACCACAACACNGACCGGGTGGGGGGTCGCAAATTTCAACAGGCTCNTATATACTTAAATTAGTTCTTTATCATGGAACCNCTAGGCCGTGCCTTAAGATCCGGCACCTAGCGGGGACAGTACCAGTGAATCGAAGGAACAATATGGCCGTGACTTTATGCTCGAACGTTCAGTCCCTATCAAGCGGCGCCGATGCTTGCCGTGATTCGGGGGTCGGGCTGGTGACGCCATCGAAGCCTGTATAACCGTCNGGCNTGCACAAGAGATTGGAACTCCTTGCTGGCACGTTGGAAGCTTATCGCCCGAGTGGAGTGAATTTAGGTAAGAGTACTCCTGGNNNTGGAATGCAGACCAGCNCGCCATAGGCGAGCGAGTTGCTTTAGTTCGCGTGTTGTCTGGCCGGCTGTGTGTTAGTGCTCGGTTGGCCGCAAGACCCTGCCGCTGCTACTCGATTGAGACGGCCTCGCCATCGAACTGCAGAGCCACACCGCACGGTCTCTGGCCACNNNNNNNNNNNNNNNNNNNNNNNNNNNNNNNNNNNNNNNNNNNNNNNNN
	W616488_set3	TCGATAGCTTTGCAGGCCCGCTGGCGCGTTTGCGTTGGAGATTCGACCGCTGTCGTGATCGATGCAATAGTGCTACACCGAGATANCCCATAATCAACCGAATGTGACGTGTAGCAATTAACCATGTGGCCCGTGATGAGCCAGTAAAGAGCCCTGCGGTCCGTCTCTGATGCCGTCGATGGAAGATGCACTGCTTTCCGAACACAACGTCGACTAGGTGGGGGGTCGCAAATTTNAACAGGCTCTTATATACTTGAATTAGTTCCTTGTCATGGAACCTCTAGGCCGTGCCTTGAAATCCGGCACCTNGTAGGGGCAGTACCAGTGAANCGAAGGAACGCCGTGACCGTGACTTTATGNTCGAGCGTTCAGTCCCTATCAAGTAGTGCCGATGCTTGCCGTTGCCCGGGGGCCGGGCTGGTAGCGCCGTCGAAGCCTGTATAACCGTCCGGAGTTAGCAAGAGATTGGAACCCCTTNCTGGCACGTTGGAAGCTTATCGCCCGGTCGGAGTGCGCTTAGGTAGGAGTACTTTCGGAGGTGGAATGCAGACCAGCATGCCATGAGCGAGCACTTTGCTTTAGTTCGCGTGCCACCCAGCCGACTGTATGTTAGTGCTCGGCCGGCCGCAAAACCCTGTAACTGTCGCTCAATCGAGACGGCCTTTTTACCGAACTGCAGNGCCACATCACATGGTCTNTGGCCACNNNNNNNNNNNNNNNNNNNNNNNNNNNNNNNNNNNNNNNNNNNNNNNNN
	W616489_set3	ACGATAAGCTTGCAGGCCCGCTGGCGCGTTTGTTTTGGAGATTCGATCACTACAACGCTCGATGCAATAGTGCTACACCGAGATAGTTTCTAATCGACCNAATGTGACGTGTATCAACTANCCATGCGGCCCGTNATGAGCCAGTCAAGAGCCCTGCGGTCCGTCTCTGATGCCGTCGATGGAAGATGCACTGCTTTCCGACCACAACACCGACTAGGTGGGGGGTCGCAAATTTCAACAGGCTCTTATATACTTAAATTAGTTCCTTGTCATGGGACCTCTAGGCCGTGCCTTAAGATCCGGCACCTAGCGGGGGCAGTACCAGTGAGTCGAAGGAACAACATGGANGTGACTTTATGCTCGAACGTTCAGTCCCTATCNAGCGGCGCCGATGCTTGCCGTTGCCCGGGTGCCGGGCTGGTGGCGTCATCGAAGCCTGTATAACCNTCTGGAGTTAGCAAGAGATTGGAACTCCTTGCTGGCACGTTGGAAGCTTATCGCCCGAGTGGAGTGAGCTTAGGTAAGAGTACTTTTGGAGGTGGAATGCAGACCAGCNCGCCATGAGCGAGCACGTTGCTTTAGTTCGCGTGCCATCTGGCTAACTGTATGTTAGTGCTCGGTTGGCCGCAAAACCCTGCCGCTGCTACTCAATTGAGACGGCCTTGCCACCGAACTGCAGGGCCACACCACACGGTCTCTGGCCACNNNNNNNNNNNNNNNNNNNNNNNNNNNNNNNNNNNNNNNNNNNNNNNNN
	W616495_set3	ACGATAAGCTTGCAGGCCCGCTGGCGCGTTTGTTTTGGAGATTCGATCACTACAACGCTCGATGCAATAGTGCTACACCGAGATAGTTTCTAATCGACCGAATGTGACGTGTATNAACTAACCATGCGGCCCGTGATGAGCCAGTCAAGAGCCCTGCGGTCCGTCTCTGATGCCGTCGATGGAAGATGCACTGCTTTCCGACCACAACACCGACTAGNTGGGGGGTCGCAAATTTCAACAGGCTCTTATATACTTAANTTAGTTCCTTGTCATGGGACCTCTAGGCCGTGCCTTAAGATCCGGCACCTAGCGGGGGCAGTACCAGTGAGTCGAAGGAACAACATGGANGTGACTTTATGCTCGAACGTTCAGTCCCTATCAAGCGGCGCCGATGCTTGCCGTTGCCCGGGTGCCGGGCTGGTGGCGTCATCGAAGCCTGTATAACCATCTGGANTTAGCAAGAGATTGGAACTCCTTGCTGGCACGTTGGAAGCTTATCGCCCGAGTGGAGTGAGCTTAGGTAAGAGTACTTTTGGAGGTNGAATGCAGACCAGCACGCCATGAGCGAGCACGTTGCTTTAGTTCGCGTGCCATCTGGCTAACTGTATGTTAGTGCTCGGTTGGCCGCAAAACCCTGCCGCTGCTACTCAATTGAGACGGCCTTGCCACCGAACTGCAGGGCCACACCACACGGTCTCTGGCCACNNNNNNNNNNNNNNNNNNNNNNNNNNNNNNNNNNNNNNNNNNNNNNNNN
	W616500_set3	ACGATAAGCTTGCAGGCCCGCTGGCTCCTTTGTTTTGGNGATTCGATCACTACAACGCTCGATGCAATAGTGNTACACCGAGNTAGTTTCTAATCGACCGAACGTGACGTGTATCAACTAACCATGNGGCCCGTGATGAGCCAGTAAAGAGCCCTGCGGTCCGTCTCTGATGCCGNCGATGGAAGATNTACTGCTTTCCGAACACAACGCCGACCGGGTGGGGGGTCGCAAATTTTAACAGGCTCTTATATACTTGAATTAGTTCCTTGTCATGGAACCTCTAGGCCGTGCCTTGGAATCCGGCACCTAGCGGGGACAGTACCAGTGAGTCGAAGGAACGCCATNGCCGTGACTTTATGCTCGAACGTTCAGTCCCTATCAAGCGGCGCCGATGCTTGCCGTTGCCCGGGGGTCGGGCTGGTAGCGCCATCGAAGCCNGTATAACCGTCCGGAGTGCACAAGAGATTGGAACTCCTTGCTGGCACGTTGGAAGCTTATCGCCCNGTCGGAGTGCATTTAGGTAAGAGTACTCCTGGAGGTGGAATGCAGACCAGCACGCCATAGGCGAGCGAGTTGCTTTAGTTCGCGTGCCACCTGGCCGGCTGTGTGTTAGTGCTCGGTTGGCCGCAAGACCCTGCCGCTGCTACTCGATTGAGACGGCCTTGCCACCGAACTGCAGGGCCACACCACACGNTCTCTNGCCACNNNNNNNNNNNNNNNNNNNNNNNNNNNNNNNNNNNNNNNNNNNNNNNNN
	W616501_set3	ACGATAAGCTTGCAGGCCCGCCGGCGCCTCTGTTTTGGAGATTCGATCGCTGTCGTGATCGATGCAATAGTGCTACACCGAGATAGTCTCTAATCGACCGAACGTGACGTGTAGCAATTAACCATGCGGCCCGTGATGAGCCAGTCAAGAGCCCTGCGGTCCGTCTCTGATGCCGTCGATGGAAGATGCACTGCTTTCCGACCACAACACCGACTAGGTGGGGGGTCGCAAATTTTAACAGGCTCNTATATACTTAAATTAGTTNCTTGTCATGGGACCTCTAGGCCGTGCCTTAAGATCCGGCACCTAGCGGGGGCAGTACCAGTGAGTCGAAGGAACANTGTGACCGTGACTTTATGCTCGAACGTCACGTCCCTATCAAGCGGCGCCGCTGCTTGCCGTGACCCGGGGGTCGGGCTGGTGACGCCATCGAAGCCTGTATAACCGTCCGGAGTTAGCAAGAGATTGGAACTCCTTGCTGGCACTCTGGAAGCTTATCGCCCGAGTGGAGTGAGTTTAGGTAGGAGTACTTCTGGAGGTGGAATGCAGACCAGCATGCCATGAGCGAGCGAGTTGCTTTAGTTCGCGTGCCATCTNGCTAGCTGTGCGTTAGTGCTCGGTTGGCCGCAAAACCCTGCCGCTGCTACTCGATTGAGACGGCCTCTTTACCGAACTGCAGAGCCACACCGCACGNTCTCTGGCCACNNNNNNNNNNNNNNNNNNNNNNNNNNNNNNNNNNNNNNNNNNNNNNNNN
	W616529_set3	ACGATAAGTTTGCAGGCCCGTTGGCGCCTTTGCTTTGGAGATTCGATCGCTACAACGCTCGATGCAATAGTGCTACACCGAGATAGTCTCTAATCAACCGAACGTGACGTGTATCAACTAACCACGCGGCCCGTGATGAGCCAGTCAAGAGCCCTGCGGTCCGTCTCTGATGCCGTCGATGGAAGATGCACTGCTTTCCGACCACAACGCCGACTAGGTGGGGGGTCGCAAATTTCAACAGGCTCTTATATACTTAAATTAGTTCCTTATCATGGAACCTCNAGGCCGGGCCTTGGAATCCGGCACCTAGCGGGGGCAATACCAGTGAATCGAAGGAACGCTGTNGCCGTGATTTTATGCTCGAACGTCCAGTCCCTATCAAGTAACACCGATGCTTGCCGTGACCCGGGGGTCGGGCTGGNGACGCCATCGAAGCCTGTATAACCGTCTGGAGTTAGCAAGAGATTGGAACTCCTTGCTGGCACGTTGGAAGCNTATCGCCCGAGTGGAGTGCGCTTAGGTAAGAGTACTTTTGGAGGTGGAATGCAGACCAGCATGCCATGAGCGAGCGATTTGCTTTAGTTCGAGTGCCATCTAGCCGACCGTATGTTAGTGCTCGGTTGGCTGCAAAACCCTGTAACTGCCGCTCAATCGAGATAGCCTTGCCACCGAACTGCAGAGCCACACCATACGGTCTTTGGCCACNNNNNNNNNNNNNNNNNNNNNNNNNNNNNNNNNNNNNNNNNNNNNNNNN
	W616534_set3	TCTTGTGCCTTGTNAACNGACCGTATTGGCCATTTTTACTACGCAACCGATGNAGCACCAAGCANGGCGACGTCGAGTTAGAACAATCCATAATAGCCCACCCGGANAACACATCGGCCGGCCGCGCAGNTTGTNACAGATTGTGCNGTAGCTTGTCAGGAAACNCCCACGAATAGTAGCATGGACCGCACTGTCCCACGAACGTAACGCCAACTANACGAAAAGTCGTCGATCGCAGTGATTGTGCGGGGATTTGAACTGAGCTCCCGTTGCAAAGTTCTTAGGCTAGACCCTGGAATCCTTTGATTANCAAGAGTCACGATATCAGAGCAACAGAGAGCCGCNGAAACACTCGCGGTNCTGAATNGCACTGTTAGATCGGGTAACACCGCGGCCGGTTATTGCCTAAGGACCAANTGAACAGCATAAGCGGGGTTCACCCGCNTGTTCGGCTTTAGTACNGGCTTGGGGTCCCCCGTNGACATTCCGGGAATCCCCCGCTTGGGTGGAGTACACCCCAACGAGAGTACCCTCAAAGATAGGGGACANGCCGGCCCAATCTGGGCGGATGATNCAANTCAGTCCTCACGTTGCCNGACCGGTTGTGCGTTGACGCCCAACCGGCTACAAGATCCCGCCGCGATCGACCGGCTGAGGCGACCTCTTTCTCGCGTCGNGTGGCCACATTGCGTGACCGCTAACAGCNNNNNNNNNNNNNNNNNNNNNNNNNNNNNNNNNNNNNNNNNNNNNNNNN
	W616535_set3	TCGATAAGCTTGCAGGCCCGCCGGCGCCTTTGTTTNGGAGATTCGATCGCTGTNGTGATCGATGCAATAGTGCTACACCGAGATAGTCCATAATCAACCGAATGTGACGTGTNTCAACTAACCACGCGGCCCGTNATGAGCCAGTAAAGNGCCCTGCGGTCCGCCTCTGATGCCGTCGATGGGAGATGNACTTCCTTCTGACCACAACACCGACTAGGTGGGGGGTCGCAAATTTCAACAGGCTCNTATATACTTGAATGAGTTTCTTATCATGGAACCTCTAGGCCAGGCCTTAAGATCCGGCACCTAGCAAGGGCAATACCAGTGAATCGAAGGAACAATATNGCCGTGACTTTATGCTCGAACGTCACGTCCCTATCAAGCGGCGCCGATGCTTGCCGTGACCCGGGTGTCGGGCTGGTGACGCCGTCGAAGCCTGTATAACCGTCTAGAGTTAGCAAGAGATTGGAACTCCTTGCTGGCACGTTGGAAGCNTATCGCCCGGTCGGAGTGAATTTAGGTAAGNGTACTTCCAGNGGTGGAATGCAGACCAGCATGCCATGAGCGAGCACGTTGCTTTAGTTCGAGTGCCATCTAGCCGACTGTATGTTNGTGCTCGGCCGGCTGCAAAACCCTGTAACTGTCGCTCAATCGAGACGGCCTTTTTACCGAACTGCAGAGCCACACCGTACGGTCTTTGGCCACNNNNNNNNNNNNNNNNNNNNNNNNNNNNNNNNNNNNNNNNNNNNNNNNN
	W616546_set3	TCGATAAGTTTGCAGGNCCGCTGGCGCGTTTGCTTTGGAGATTCGACCGCTGTCGTGATCGATGCAATAGTGCTACACCGAGATAGTCTCTAATCAACCGAATGTGACGTGTAGCAATTAACCATGCGGCCNGTGATGAGCCAGTCAAGAGCCCTGCGGTCCGTCTCTGANGCNGTCGATGGAAGATGCACTGCTTTCNGACCACAACACCGACTAGGTGGGGGGTCGCNAATTGCAACAGGCTCTTATATACTTAAATTAGTTCCTTGTCATGGGACCTCTAGGCCGTGCCTTGGAATCCGGCACCTAGCAAGGGCAATACCAGTGAGTCGAAGGAACAACGTGACNGTGACTTTATGCTCGAACGTCANGTCCCTATCAAGCGGCGCCGATGCTTGCCGTGACCCGGGTGTCGGGCTGGTAGCGCCGTCGAAGCCTGTATAACCGTCTAGAGTTAGCAAGAGATTGGAACTCCTTGCTGGCACGTTGGAAGCTTATCGCCCNAGTGGAGTGAGCTTAGGTAGGAGTACTTTNAGAGGTGGAATGCAGACCAGCATGATATGAGCGAGCACGTTGCTTTAGTTCGAGTGCCATCTAGCTAACTGTATGTTAGTGCTCGGCCGGCCGCAAAACCCTGTAACTGTCGCTCAATCGAGACGGCCTTTTTACCGAACTGCAGGGCCNCACCATACGGTCTTTGGCCACNNNNNNNNNNNNNNNNNNNNNNNNNNNNNNNNNNNNNNNNNNNNNNNNN
	W616547_set3	TCGATAAGCTTGCAGGCCCGCTGGCGCCTTTGTTTTGGAGATTCGACCGCTGTCGTGATCGATGCAATAGTGCTACACCGAGATAGTTTCTAGTAGCTTACCTAGACCGTGTAGCAATTAACCATGTGGCCCGTGATGAGCCAGTCAAGAGCCCTGCGGTCCGCCTCTGATGCCGTCGATGGGAGATATACTGCCTTCTGAACACAAAACCGACTAGGTGGGGGGTCGCNAATTTTAACAGGCTTNCGGATACTTAAATTAGTTCCTTGTCATGGAACCTCTAGGCCAGGTATCAAGATCCGGCACCTAGCAAGGGCAGTACCAGTGAATCGAAGGAACGCCATGACCGTGACTTTATGCTCGAANGTCACGTCCCTATCAAGCGGCGCCGATGCTTGCCGTTGTTCGGGGGTCGGGCTGGTAGCGCCGTCGGAGTCTGTACGCCCGTCTGGCNTTAGCAAGAGATTGGAACTCCTTGCTGGCACGTTGGAAGCTTATCGCCCGAGTGGAGTGCATTTAGGTAGGAGTACTTTCAGANGTGGAATGCAGACCGGCATGCCATGAGCGAGCACGTTGCTTTAGTTCGAGTATTGCCTAGCCGACTGTGTATTAGTGCTCGGCCGGCTGAAAAACCCTGTAACTGTCGCTCGATCGAGACGGCCTTTTTACCGAACTGCAGGGCCACACCATACGGTCTTTGGCCACNNNNNNNNNNNNNNNNNNNNNNNNNNNNNNNNNNNNNNNNNNNNNNNNN
	W661465_set3	ACGATAAGCTTGCAGGCCCGCTGGCGCGTTTGTTTTGGAGATTCGATCACTACAACGCTCGATGCAATAGTGCTACACCGAGATAGTTTCTAATCGACCGAATGTGACGTGTATCAACTAACCATGCGGCCCGTGATGAGCCAGTCAAGAGCCCTGCGGTCCGTCTCTGATGCCGTCGATGGAAGATGCACTGCTTTCCGACCACAACACCGACTAGGTGGGGGGTCGCAAATTTCAACAGGCTCTTATATACTTAAATTAGTTNCTTGTCATGGGACCTCTAGGCCGTGCCTTAAGATCCGGCACCTAGCGGGGGCAGTACCAGTGAGTCGAAGGAACAACATGGANGTGACTTTATGCTCGAACGTTCAGTCCCTATCAAGCGGCGCCGATGCTTGCCGTTGCCCGGGTGCCGGGCTGGTGGCGTCATCGAAGCCTGTATAACCATCTGGAGTTAGCAAGAGATTGGAACTCCTTGCTGGCACGTTGGAAGCTTATCGCCCGAGTGGAGTGAGCTTAGGTAAGAGTACTTTTGGAGGTGGAATGCAGNCCAGCACGCCATGAGCGAGCACGTTGCTTTAGTTCGCGTGCCATCTGGCTAACTGTATGTTAGTGCTCGGTTGGCCGCAAAACCCTGCCGCTGCTACTCAATTGAGACGGCCTTGCCACCGAACTGCAGGGCCACACCACACGNTCTCTGGCCACNNNNNNNNNNNNNNNNNNNNNNNNNNNNNNNNNNNNNNNNNNNNNNNNN
	Yellow_set3	ACGATAAGCTTGCAGGCCCGCTGGCTCCTTTGTTTTGGAGATTCGATCACTGTCGTGATCGATGCAATAGTGCTACACCGAGATAGTCCATAATCGACCGAACGTGACGTGTATCNGCCGACCACGCGGCCCGTGATGAGCCAGTCAAGAGCCCTGCGGTCCGTCTCTGATGCCGTCGATGGAAGATATGTTGCNTTCCGACCACAACACCGACCGGGTGGGGGGTCGCAAANNTCAACNGGCTCTTATATACTTGAATTAGTTCCTTATCATGGAACCNCTAGGCCAGGCCTTAAGATCCGGCACCTAGCGGGGACAGNACCAGTGAATCGAAGGAACAATATGGCCGTGATTTTATGCTCGAACGTCACGTCCCTATCAAGCGGCGCCGATGCTTGCCGTGACCCGGGGGCCGGGCTGGTGACGCCATCGAAGCCTGTATAACCATCCGGAGTGCACAAGAGATTGGAACTCCTTGCTGGCACGTCGGAAGCTTATCGCCCGAGTGGAGTGAGCTTAGGTAAGAGTACTCTTGGAGGTGGAATGCAGACCAGCACGCCATAGGCGAGCGAGTTGCTTTAGTCCGCGTGCCATCTGGCCGGCTGCGTGTTAATGCTCGGTTGGCTGCAAGACCCTGCCGCTGCTACTCGATTGAGACGGCCTTGCCACCGAACTGCAGAGTCACACCACACGGTCTCTGGCCACNNNNNNNNNNNNNNNNNNNNNNNNNNNNNNNNNNNNNNNNNNNNNNNNN
	Zawadi_set3	ACTATAAGCTTGCAGGCCGGCTGGCGCCTTCGTTTTGGAGATTCGATCGCTACAACGCCAAGCATAATAGTGCTGAGTTAGAACGGTTCATAATCAACCGAATGTGACGTGTATAGGCCGATTACGTGGTTTACACTGAGCCAGTAAATAGATTTGCGGTCCGTCTCTGATGCCGTCGATGGAAGATATATTGCCCCACGAANGCAACGTAGACCGGGTGGGGGGTCGCAAATCTCAACAGGCTCNTATATACTTAAATTAGTTCTTTGTCATGGGACCTCTAGGNTAGGCCTTGGAATCCGGCACCTAGCGGGGACAGTACCAGTGAGTCGAAGGGACGCCACTGAAGCACTCTTATGCTCGAACGTCACGTCCCTATCGGGTGGCACCGAGGCTTGCCATGATTCGGGGGTCGGGCTGGTAGCGCCATNGAAGCCTGTATAACCGTCCGGCNTTAGCAAGAGATTGGAACTCCTTGCTGGCACGCTGGAAGCTTATCGCCCGGTCGGAGTGCGCTTAGGTAGGAGTACTTTTGGANGTGAAATGCAGACCAGCATGCCATGAGCGAACACGTTGCTTTAGTTCGNGTGTTGCCTGGCCGGTTGCATGTTAGTGCTCGGTTGGCTGCAAAACCCTGTAGCTGCTACTCAATCGAGACGGCCTTTTTACCGAACTGCAGGGTCACACCACACGGTCTCTGGCCACNNNNNNNNNNNNNNNNNNNNNNNNNNNNNNNNNNNNNNNNNNNNNNNNN
	ALB_123_set4	NCTAGTNCCTGGTTAGCTGNCCGTATCGGCCATTTCTGNTNCNTGACCGCTGCAGCACCAAACATGACGACGTCGAGTTAGAACAACCTCGGGCAGCTTACCCGGACAGCGTNTNGGCCGGCCGCGCNGTTTACGACAGATTGTGCAATGTCCCTGCGAGCAACCNCTNCTGCTATCNGCANGNACNGCACGTTCCCACGAAAGTAACATCGCTCGTACAAAAAGTCGTCGATCTCNGCGNGTGTGCGGGTACCTANATGGGTTCCCTGCTACGNAGTCTCTAGGCCAGGCCTTGAAATTTTTTGCTTAGCAAGAGTCACGACGTCAGATCGAANGAGAGCCGCTGAAACACTCGCGGTTCTGGATAGCACTGTTAGATCGGNTNGCGCTGCGAACGATTGCTGCCCAAGGACCANNTGGGCAGTGTCATNNGGTTTCATCCGCCTGNTCGGCTCGCATCANAGAGCAAGGCCTTCCGNTGGAGTGTCGGGGATCCCCAAATCAGGTAGCGTACACTCCAACGAGAGGATCCTCGAATATANGGGACGGGTCAGCCCAATATAGGTTAGTGATCCAATTCGGTCCTCACGCCACTCGGCCGGTTATGCGGCGACGTCNAANCNGATACGCAATACCGCCGNTACCGATTGGCTGGAGNNAACTCTTTCTCNAGCCGCGTGGCNACATTGCGTGACCTCNAGTAGCTTNCNNGCNGCCAGGATCNGGAGACACGACTAATTGTCCCCGTGCAGGA
	ALB_21_set4	NCTTGTNCCTGGTTAACTGNCCGTATTGGCCGTTTCTACTGCNTACCCGATGCAGCACCAAACATGACGACGTCGAGTTAGAACAANNNNNNGCAGCTTACCCGGACNNCNTNTNGGCCGGCCGCNCAGCCCGTACCAGATTGGGCAATGTCCTNNNNATCCGCTCTCACGAATAGTAGCATGGACCGCACGTTCCCANNCAAGTACCNTCGCNCGTACNAGGGGTCGTCGATCTCGGTGATTGTGCGGGTACCTNAATNNGTTCCCTGCTGCAAAGTCNNTAAGCTAGGCATTGGAANTTTTTGCTCGTCAANAGTCACGACGTCAGANCGNAAAAGAGCCGCTGAAACACTCGCGGTTCTGGANNNCACTGTTAGATCGGATAGNGCTNCGAACGNTTGCTGCCTNAGGNNCAAGCTGGCAGNATCATTAGGNTTCANCCGCCTGGTCGGCTNGCATCANAGCTCNGNACCTTCCGTTGGAGNNNCGGNNNNCCCCCGANCNGGTNGNGTGCACTCCAACGAGANGATCCTCGAATACGNGGGATNGGTCAGCCCAATATNGGTTGGTGATCCAATTCGGTCCTCACGCCACNCGGCCGGTTATGCGGCGACGTNCNNCCNGATACNNNATACTGCCGCTACCGATTGGNTGGAGNNAACTCTTTNTCGNGTCGTGTGGCCACATTGCGTGACATCNAGTAGCTTNNNNGCCGCCGGGATCCGGAGACNCGACTAATTGTCCCCGTGCAGGA
	Bolivar_set4	NCGATANGCTTGCAGGCCCNCCGTCTCGTTCGTTTCGGAGATNCGACNACTACAATGATCGATGCGATGACGCTACACCGGGATGGTCTCTGATCAACCGNATGTGACGTGTNTCAACCGACCATGCGGCCCGTGATGAGCCAGTCAAGAGCCCTGCGGTCCGCCTCTGATGCCGTCGATGGGAGATATATTGCNTTACGACCACAACGCAGACCGGGTGGGNGGTCGCAANTTTCAACAGGCTCTTATATACTTGAATTAGTCCCTTGTCATGGGACCTCTAGGCCAGACCTTGGAATCCGGCANCTAGCAAGGGCAATACCAGTGAGTCGAAGGAACNCCGTGACCGTGATTTTATGCTCGAACGTCACGTCCNGNTCAGGCGGCGCCGCGGCTTGCCGTTGCCCGGGGGTNGGGCTGGTAGCGTCATCGAAGCCTGTATAACCGNCCGGCTCTAGCAANAGATTGGGGCTCCTTGCTGGCATNCCGGAAGCTTNTCGCCCGAGCGGAGTGAACTTAGGTAGGAGTATTCCTAGANGTGNAAGGCAGACCAGCATGATATGAGCGAGCGATTCACCTNAGTTCGCANGCCACCTGGTCGACTGTGTGTTAGTGTTCGGNCNGCTGCACGACCCCGCCGCTGCTACTCGACCGAGACNGCCTTTTTACCGAACTGCAGGGTCACACCGNACGGTCTCNGGCCACCCNCNNACAATNAGAGTNTANGTGAATANTGACTTTTCCNCGTGCAGGG
	BRB_191_set4	NCGATANGCATACAGGCTGNCTGGAGCCTTCGTGGTGGAGATNCGACCGCTGCAACGCCAGGTATGGCGACTTCGAGTTAGAGCGGTCTCTAATCANCCGAATGTGACGTGTNTCGGCCGACCACGTGGCCCGTGATGAGCCAGTCAATGTCCCTGCGGNNNNTCTCTGATGCCGTCGATGGAAGATGCACTGTCCCACGACCACAACNCAAATCGGACGGGGGGTCGCAAATTTCGACAGGCTCTTATATACTTAAATTAGTTCCTTGTCATGGGACCNTTAGGCCGTGCCTTGGAATCCGGCACCTAGCAGNGGCAGTACCAGTGAATCGAAGGAACAACGTGGCCGTGATTGTATGCTCGAACGTTCAGTCCCTATCGGGTNNCNCCGCGGATTGCCGTTGCCCGGGTGCCAGGCTGGTAGCGTAATCGAAGTCTGTATAACCGTCTGGCTTTAGCACNAGATTGGAACTCCTTGCTGGCACGTCGGAAGCTTATCGCCCGAGTGGAATGANCTTAGGTAAGAGTACTTCCGGANGCGNAATGCAGGTCAGCATGCCATGAGCGAGCGATTTGCTTCAGCCCGCGTGCCACCCGGTTAGCTGTGTGTTAATGCTCGGTTNGCCACAAAGCCCCGTAGCTGTCGCTCGATTGAGANNGCCTTTTTATCGAANTGCAGGGCCACACCACATGGTCTCNGGTAGCCTNNNNGCAGTCAGAGTATGGGTGAATAATGACTTTCTCTCATGCAGGA
	BRB_203_set4	NCGATANGCTTGCAGGCTCNCTGGCGCCTTTGTTTTGGAGATNCGATCACTACAATGATCGATGCANTAGTGCTACACCGGGATGGTCTCTAATCGACCGAATGTGACGTGTNTCAATTAACCACTTGGCCCGTGATGAGCCAGTAAAGAGCCCTGCGGTCCGTCTCTGATGCCGTCGATGGGAGATGCNCTGCTTTCCGACCACAACGTCGACTAGGTGGGGGGTCGCAAATTTTAACAGGCTCTTATATACTTAAATTAGTTCCTTGTCATGGGACCTCTAGGCCGTGCCTTGGAATCCGGCACCTAGCGGGGACAGTACCAGTGAATCGAAGGAACGCCGTGACCGTGACTTTATGCTCGAACGTCACGTCCCTATCAAGCGGCGCCGATGCTTGCCGTTGCCCGGGTGTCGGGCTGGTGACGTCATCGAAGCCTGTATAACCATCTGGCTTTAGCAANAGATTGGAACTCCTTGCTGGCACGTTGGAAGCTTATCGCCCGAGTGGAGTGCGCTTAGGTAGNAGTACTTCTGGATGTGNAATGCAGGTCAGCATGCCATGAGCGAGCGAGTTGCTTTAGTTCGCGTGCCACCTAGCCGACTGTATGTTAGTGCTCGGTCNGCCGCAAAACCCTGTAGCTGCTACTCAATTGAGANNGCCTTGCCACCGAACTGCAGAGCCACACCACACGGTCTCNGGCCACCCNANNGCAATCAGAGTATGGGTGAATAGTGACTTTTCCNCGTGCAGGA
	BRB_211_set4	NCGATANGCTTGCAGGCCCNCCGGNGCCTTTGTTTTGGAGATNCGATNACTACAATGATCGATGCAATAGTGCTACACCGGGATGNTCTCTNATCAACCGAATGTGACGTGTNTCAATTAACCACTCGGCCCGTGATGAGCCAGTCANGAGCCCTGCGGTCCGTCTCTGATGCCGTCGATGGAAGATATACTGCCCCACGACCACAACACAGACTAGGNGGGGGGTCGCANATTTTAACAGGCTCTTATATNCTTAAATTAGTTCCTTNTCATGGAACCTCTAGGCCGTGCCTTAAGATCCGGCACCTAGCGGGGGCAGTACCAGTGAANCGAAGGAACGCTATGACCGTGACTTTATGCTCGNACGTTCAGTCCCTATCAAGCGGCGCCGATGCTTGCCGTTGCCCGGGTGTCGGGCTGGTGACGTCATCGAAGCCTGTATAACCATCTAGAGTTAGCAANAGATTGGANCTCCTTGCTGGCACGTCGGAAGCTTNTCGCCCNANTGGAGTGCGCTTAGGTAGGAGTANTTCTNGAGGTGNAATGCAGACCAGCATGCCNTGAGCGAGCGAGTTGCTTNAGTTCGCNTGCCATCTAGCCGACTGTGTGTTAGTGCTCGGTTNGCCGCAAAACCCTNTAGCTGCTACTCGATTGAGANNGACTTGCCACCGAACTGCAGAGCCACACCGCACGGTCTCNGGCCACCCNANNGCAATCNGAGTATANGTGAATAGTGANNTNTCCTCATGCAGGA
	BRB_214NA_set4	ACNTNANGCNNGNNGNNTCNCCGTNTCGNCNNTTTTTACNNCNCAACCGCTACAANNNTCGATGCANNNNNGCTACACCGNGATNGTTCANNNNNNCNNNNNNNNNNCGTGTNNCNNNNNNCCNNNTNGCCCNNNNTGAGCCAGTNAANAGCCCNNNNGGNNNCTCTNANNNNNANNANNATGGACCNNACTGCCCCANNAACNNANCACNGACNNGGTGGGGGGTCGNNNATNTNANNNNNNNNGNNNGTANTTNAATNNNNNNCTNGTNNNNNNNNCTCTAGGNCAGGCCTTNGAATCCGGCACNTANCNGNGGTCACGACNNNANGNCGAAGGNNNGCCNNNNNNNTNNNNTCGGTTCNGANNGTCACGNNTAGATCNGGNNNCNCTGCGACCGGNCGNTGCCCNNGNGNCNGNNNGGNAGNNTCATCGNNGCNTGTNNNNCNGTCNNGCTTGCACCANAGNTTNNAACNNNTNGNTGGCACGTCGGNNGNTTATCNNNCGNNNNNNGTNANCTCCGNNNNGAGNANNCNTGNANNNNNANNGNAGGTCAGCNNGCCATGGGNGNGNAATTNNCTTTANTNCNCACGCCACCCGNNCGGNTNTGCGNNNACGNNCNNNTNGATNCNAGANCNNGNNGCNNNNGANNGGTTGNNNCNAANTCTTTNTCGCACTGCNGGGCCACNCNGCANGNNCTCNNGNNNCNTNANNGCAANCAGANTCCNGGTANNNNNCNACTNTCCCTCGTGCAGGA
	BRB_214NB_set4	TCGATANGTTTGCNGGCTCNCTGGCGCCTTTGCTTTGGAGATNCGACCGCTGTCGTGATCGATGCAATAGTGCTACACCGAGATAGTCTCTAATCANCCGAATGTGACGTGTNGCAATTAACCATGCGGCCCGTGATGAGCCAGTCAATAGCCCTGCGGTCCGTCTCTGATGCCGTCGATGGAAGATGCACTGCCCCACGAACACAACACAGACTAGGTGGGGGGTCGCAAATTGTAACAGGCTCTTATATACTTAANTTAGTTCCTTGTCATGGGACCTCTAGGCCAGGCCTTAGAATCCGGCACCTAGCAAGGGCAATACCAGTGAGTCGAAGGAACGCCGTGACCGTGACTTTATGCTCGAATGTCACGTCCCTATCAGGTAGCACCGATGCTTGCCGTTGCCCGGGTGCCGGGCTGGTAGCGCCGTCGAAGCCTGTATAACCGTCTGGCTTTAGCAANAGATTGGAACTCCTTGCTGGCACGTTGGAAGCTTATCGCCCGAGTGGAGTGAGCTTAGGTAGGAGTACTTCCAGATGTGNAATGCAGGTCAGCCCGATATGAGCGAGCGAGTTGCTTTAGTTCGAGTGCCACCTGGCCGGCTGTATGTTAGTGCTCGGCCNGCTACAAAACCCTGTAACTGCTACTCAATCGAGNNNGCCTTTTTACCGAACTGCAGGGCCANACCATACGGTCTTNGGCCACCCNCNNGACATCAGAGTATGGGTGAATAATGACTTGTTCTCGTGCAGGA
	BRB_215_r2_set4	NCGATANGCTTGCAGGGCCNCCGTCGTGTTTGTTTTGGAGATNCGACCGCTACAATGATCGATGCAATAGTGCTACACCGGGATGGTCTCTAGCAGCTTACCCAGACCGTGTNTCAACTAACCATTTGGCCCACGATGAGCCAGTAAATAGCCCTGCGGTCCGTCTCTGATGCCGTCGATGGAAGATGCACTGCCCCACGACCATAACACAGACCGGGTGGGGGGTCNCAAATTTTAACAGGCGTGCGGGTACTCGAACGGAGCTCTTGTCATGGGACCTCTAGGCTAGGCCTTGGAGTCCGGCACCTAGCGGGGATCACGATGTCAAATCGAAGGAACGCCATGACCGTGACTTCGGTTCCGAACGTCACGTCCCTATCAGGTGGCACCGATGCTTATCGTTGCCCGGGGGTCGGTTTGGCAGTGCCATCGAAGCCTGTACGCCCGTCCGGAGTTAGCAANAGATTGGAACTCCTTGCTGGCACGTTGAAAGCCCCCAAATCGGTCGGAGTGCGCCCCGGTAAGAGTGCTTTTGGAGGTGNAATGCAGACCAGCATGCCATGAGCGAGCAATTTGCTTNAGTTCGAACGCCACCCGGCCGGCTGCATGGCGATGCCCAATTNACTACGAAACCCTGCCACTGCTAACCAATCNAAACNGACTTTTTACCGAGTCACAGGGCCACATCGTATGACATCNAGCCACCTNANNGCAACTAGAGTATGGGTACATAGCTACTTTTCCNCATGCGATA
	BRB_215_r1_set4	ACGATANGNTTGCAGGNCCNCCGTCGNGTTTGNTTTGGAGATNCGACCGCTACAATGATCGATGCAATAGTGCTACACCGGGATGGTCTCTAGCAGCTTACCCAGACCGTGTNNCAANTAACCATGNGGCCCACGATGAGCCAGTCAANAGCCCTGCGGTCCGTCTCTGATGCCGTCGATGGAAGATNNACTGCNNCNCGANCATAACACNGACNNGGTGGGGGGTCGCAAATTTTAACAGGCNNNNGGNTACTNNAATNNNTNNCTTGTCATGGGACCTCTAGGCTNGGCCTTNNNGTCCGGCACCTAGCGGGGNNNNNGNNNNNNANNCGAAGGAACGCCATGACCGTGACTTNNNNNNCGAACGTCANGTCCCTATCAGGNGGCGCCGATGCTTNNCGTTGCCCGGGNGTCGGNNTGGNAGNGCCATCGAAGCCTGTACGCCCGTNNNGNNTTAGCAANAGATTGGNACTCCTTGCTGGCACGTNGAAAGCNNNNNNNNCGAGNGGAGTGNNCNNNGGTAAGAGTNCTTTTGGANGTGNAATGCAGNNCNGCATGCCATGAGCGAGCAATTTGNTTTAGTTCGNANNCCACCCGGCCGGCTGNNTNNNNNTGCNCNNTTNNCTNCGAAACCCTGCCNCTGCTANNCNATNGAAACNGACTTTTTACCGANNNNCAGGGCCACANCGNANGANNTCNNGCCACCCNNNNGCAACCAGAGTATNGGTNNATAGNNACTTTTCCNCNTGCGNNA
	BRB_217_set4	NCGATANGCTTGCAGGGCCNCCGTCGTGNTTGTTTTGGAGATNCGACCGCTACAATGATCGATGCAATAGTGCTACACCGGGATGGTCTCTAGCAGCTTACCCAGACCGTGTNTCAACTAACCATTTGGCCCACGATGAGCCAGTAAATAGCCCTGCGGTCCGTCTCTGATGCCGTCGATGGAAGATGCACTGCCCCACGAACATAACACAGACCGGGTGGGGGGTCNNAAATTTTAACAGGCGTGCGGGTACTCGAACGGAGCTCTTGTCATGGGACCTCTAGGCTAGGCCTTAGAGTCCGGCACCTAGCGGGGATCACGATGTCAAGTCGAAGGAACGCCATGACCGTGACTTCGGTTCCGAACGTCACGTCCCTATCAGGCGGCGCCGATGCTTATCGTTGCCCGGGGGTCGGTNTGGCAGTGCCATCGAAGCCTGTACGCCCGTCCGGAGTTAGCAANAGATTGGAACTCCTTGCTGGCACGTTGAAAGCCCCCAAATCGGTCGGAGTGAGCCCCGGTAAGAGTGCTTTTGGAGGTGNAATGCAGACCAGCATGCCATGAGCGAGCAATTTGCTTNAGTTCGAACGCCACCCGGCCGGCTGCATGGCGATGCCCAATTNACTACGAAACCCTGCCACTGCTAACCAATCGAAACNGACTTTTTACCGAGTCACAGGGCCACACCGTANGACNTCNAGCCACCTNANNGCAACTAGAGTATGGGTACATAGCTACTTTTCCNCATGCGATA
	BRB_263_set4	NCGATANGNTTGCANGCNNNCCGGNNCCTTTGNTTTGGANATNCGATNACTACAACGCTCGATNCAGCGACGNTACACCGANATANTNTCGGGCAGNTTACCCAGACCGTGTNGCAATTAACCANTTGGNCCGTGATNAGCCNGTCANGAGCCNTNCGGGCCGNCTCTGNTNCCGTNGATGGGAGATGNACTGCCCCACGAACACAANGTCNACTAGGNNGGGGNNCGCANATCTTANCNGGNNTGCGNGTNCCTAAATTAGTTCCTTNTCANGGGNCCTCTNGNCCAGNCCTTGGAATCCGGCANCTAGCAGGGGTCACGNCGTCAAGNCGANGGGACNCCATNACCGTGNCTGCGGNTCCGNATGTCACGNTTAGATCAAGNGGCGCTNANGCTTGCCGTTGCCCGANNGTNNGGCNGGNAGCGTNATCGAAGCCTGTACGCCCGTNTANAGTTAGCAANGAATTGGANCTCCTTGCTNGCACGTCGGAAGCTNNTCGCCCNANNGGAGTGAGCTCCGGTNGGAGTANTTTNGGANGTGNAATGCAGACNAGCANNCCNTGAGCGAGCACGTTGCNTNAGTCCTNNCGCCANCTGGNCGGTTGTGTGTTANTGCTCGGCNNGCTGCNAANCCCTNTANCTGCCGNTCGATTGAGANNGCCNTGCNANCGAACTGNAGGGCCACACCGNANGGTNTCNGGCCACCCNANNGCANNCNGAGTNTGNGTACANAACNANTTTCCNNNNTNNNGGA
	BRB_264_r2_set4	NCGAGANGTTTGTAGGCCCNTTGGCTCCGTCGCTTTGGAGATNCGATCACTACAACGCTCGATGCAGCGACGCTACACCGAGATAGTCTCGGGCAGCTTACCCAGACCGTGTNGCAATTAACCATTTGGCCCGTGATGAGCCAGTCAAGAGCCCTGCAGGCCGTCTCTGATGCCGTCGATGGGAGATGCACTGCCCCACGAACACAACACCGACTAGGTGAGGGGTCGCAAATTTTAACAGGNGTGCGGGTACCTAAATTAGTTCCTTGTCATGGGACCTCTAGGCCAGACCTTAGAATCCGGCACCTAGCAGGGGTCACGACGTCAAGGCGAAGGAACGCCATGACCGTGACTGCGGTTCCGAATGTCACGGTTAGATCAAGCGGCGCTGATGCTTGCCGTTGCCCAAGTGTCGGGCTGGTAGCGTCATCGAAGCCTGTACGCCCGTCTAGAGTGCACAANAGATTGGAANTCCTTGCTGGCACGTCGGAAGCTTATCGCCTGAGTAACGTGAGCTCCGGTAGGAGTACTTTCGGAGGTGNAATGCAGACCAGCATGCCATGGGCGAGTACGTTGCTTNAGTCCTCACGCCACCTGGTCGGTCGTGTGTTAATGCTCGGCNNGCTGCAAGATCCTGCCGCGACCGATCGATTGAGANNGCCTTGCCANCGCACTGCGGGGCCACCCTACACGGTCTCNGGCCACCTNANNGCAACCAGAGTATGGGTACATAACTAATTTCCCTCATGCAGGA
	BRB_264_r1_set4	ACGAGANGTTTGNAGGCCCNTTGGCTCCGTCGCTTTGGAGATNCGATCACTACAACGCTCGATGCAGCGACGCTACACCGAGATAGTCTCGGGCAGCTTACCCAGACCGTGTNGCAATTAACCATTTGGCCCGTGATGAGCCAGTCAAGAGCCCTGCAGGCCGTCTCTGATGCCGTCGATGGGAGATGCACTGCCCCACGAACACAACANCGACTAGGTGAGGGGTCGCAAATTTTAACAGGCGTGCGGGTACCTAAATTAGTTCCTTGTCATGGGACCTCTAGGCCAGACCTTAGAATCCGGCACCTAGCAGGGGTCACGACGTCAAGGCGAAGGAACGCCATGACCGTGACTGCGGTTCCGAATGTCACGGTTAGATCAAGCGGCGCTGATGCTTGCCGTTGCCCAAGTGTCGGGCTGGTAGCGNCATCGAAGCCTGTACGCCCGTCTAGAGTGCACAANAGATTGGAATTCCTTGCTGGCACGTCGGAAGCTTATCGCCTGAGTAACGTGAGCTCCGGTAGGAGTACTTTNGGAGGTGNAATGCAGACCAGCATGCCATGGGCGAGTACGTTGCTTTAGTCCTCACGCCACCTGGTCGGTCGTGTGTTAATGCTCGGCNNGCTGCAAGATCNTGCCGCGACCGATCGATTGAGANNGCCTTGCCANCGCACTGCGGGGCCACCCTACACGNTCTCNGGCCACCTNANNGCAACCAGAGTATGGGTACATAACTAATTTCCCTCATGCAGGA
	BRB_265NA_set4	ACTTGTNCCTGATTAACTGNCCGTATCGGCCGTTTTTACGACNCAACCGCTGCAACGCCAGGTATGGCGACTNCGAGTTAGAGCGGCTCAGGGCAGCTTACCCAGACAACATNTCGGCCGGCCGCGCAGCCCACACCAGATTGGGCAATGTCCCGTAANGCCNCTCTCACGAATAGTAGCATGGACCGCACTGTCCCATTAACGTACCGCAAACCGGACGGAAAGTCGTCGATCTCGGTGATTGTGCGGGTACCCAAATGAGGTTCCTGTTGCAAAGTTCTTAGGCTAGACCTTGGAACTTTTTGCTTATCAGAGGTCACGACGTCAGAGCACCGGGGAGCCGCTGAAACACTCGCGGTTCCGAATAGCACTGTTAGATCGGGTGGCGCTGCGAACGATTGCTGCCTAAGGGCCAGTTGGACAGTATCATCGAAGTTCATCCGCCTGGTCGGCTTGCATCANGGCTTGGGGCCTTCCGTTGGCGCGTCGGGGGTCCCCAAATCAGGTAACATGCACTCCAACGAGAGGATCCCCGAAGACGNGGGATGGGTCGGCCCAATATGGATGGGTGATCCAANNCAACCCTCACGCCACTCGGTCGGTTATGCGGCGACGTCCAACNNGATNCGAGATACTTCCGCGACCGATTGGTTGGAGNNACATCTTTCNTGCGCCGCGTGACCACCNTGCGTGACCTCNAGCAGCTTNCNNGCAGCCAGGATCNGAATACATGACTAATCTCCCCCGTGCAGGA
	BRB_265NB_set4	ACGATANGCATGCAGGCTCNCCGGCTCCTTTGCTGTGGAGATNCGATCGCTACAATGATCGATGCAATAGTGCTACACCGGGATGGTCTCGAGCAGCTTACCCAGACCGTGTNGCAATTAACCATGCGTCCCGTGATGAGCCAGTAAATGTATCTGCGGTCCGTCTCTGATGCCGTCGATGGAAGATATACTGCCCCACGAACACAACGTAAACCGGGTGGGGGGTCGCAAATCTTAACAGGCTCTTATATACCTAAATTAGTTCCTTGTCATGGAACCCTCGGNCCAGACCTTGGAATCCGGCACCTAGCGGGGGCAGTACCAGTGAATCGAAGGGACAACATGACCGTGACTTTATGCTCGAATGTTACGGTTAGATCAAGTGGCACTAATGCTTGCCGTTGTTCGAGTGTCGGGCTGGTAGCGTCATTAAAGCCTGTATAACCATCTAGCTTTAGCAANGAATTGGAACTCCTTGCTGGAGCGTCGGAAGCTTACCGCCCGGGCGGAGTGAGTTTAGGTAGGAGTATTTTTGGATGTGNAATGCAGGTCAGCATGCCCCGAGCGAGCACGTTGCTTCAGTTCGCGTGTTGCCTGGCCGGTTGTGTGTTAGTGCTCGGTTNGCTACAAAACCCTGTAGCTGCTACTCGATTGAGANNGACTTTTTACCGAGTCGCAGGGCCACATCGCACAGTCTCNGGCAGCCCNCNNGCAATCAGAGTATGGGTGAATAGTGAATTGTCCTCGTGCAGGA
	BRB_265_set4	NCGAGANCCTTATAGAGCCNTTGGNGCCGTCGTTTTGGAGATNCGATNACTACAATGATCGATGCAATAGTGCTACACCGGGATGGCTCATNATCAACCGAATGTGAAACATNGCAATTANCCATTTGGCCCGTGATGAGCCAGTAAATNTCCCGTAAGGCCGTCTCTGATGCCGTCGATGGAAGATGNACTGCCCCACGAACACAACGTAAACTAGGTGGGGGGTCGCAAATCTTAACAGGCGTGCGGGTACCCGAACGGAGCTCTTNTCATGGGACTTCTAGGCCAGGCCTTGGAATCCGGCANCTAGCAGGGGTCACGACGTCAAGGCGCCGGGACGCCGTGACCGTGACTTCNGTTCCGAACGTCACGGTCCTATCAGGCGGCGCCGATGCTTGCCGTTGCCTAAGTGTCGGGCGGATAGCACCGTCGAAGTCTGTATACCCGTCTAGAGTTAGCAANGAATTGGAACTCCTTGCTGGCACGTTGGAAGCTTATCGCCCGGNCAACGTGAGCTCCGGTAGGAGTANTTCCGGAGGCGNAATGCGGACNAGCATGATNTGAGTGGGTACGTTGCTTCAGCTCTCACGCCACCTNGCCGGCCGTATGTTAATGCTCGGCCNGATACAAANTCCTGCCGCGATCGATCAATTGAGANNGCCTTGCCCNTGAACTGCGGGGCCACCCTACACGGTCTCNGGCCACCTNANNGCAATCAGAGNATGGATACATAACTANTTGTTNNCNTGCAGGA
	BRB_266_r2_set4	NCGTTANGCTTGCAGGGNCNTTGGCTCCTTTGTTTTTACGACNCAATCGCTACAACGCTCGATGCAGCGACTTCGAGTCGAGATAGTCTCTAATCAACCGAATGTGACGTGTNGCAATTAACCATTTGGCCCACACTGAGCCAGTAAAGAGCCCTGCGGTCCACTCTCACGAATAGTAGCATGGACCGCACTGCCCCACGAACACAACGTCGACTAGGTGGGGGGTCGCAAATTTTAGTGATCTCTTATATACCCGAACGGAGCTCTTGTTGCAAAGTCTCTAGGCTAGACCTTGGAATCCGGCACCTATCAAGGGCAGTACCAGTGAATCGAAGGAACAACATGACCGTGACTGTATGCTCGAACGTCCCGTCTAGATCAAGCGGCGCTGATGCTTGCCGTTGCCCGGGTGTCGGGCTGGTAGCGCCGTCGAAGCCTGTATAACCGTCTAGCTTGCACAANGAATTGGAATTCCTTGTTGGCACGTCGGAAGCTTATCGCCCGGTCGGAGTAAGCTTAGGTAGGAGTACTTCCAGAGGTGNAATGCAGACCAGCACGCCATGGGCGAGCACGTTGCTTTAGTCCGCGTGCCACCTGGCTGGTCGTGTGTTAATGCTCGGCCNGCTGCAAGACCCTNTAGCTGCTACTCGATTGAGANNGCCTTGCCATCGCACTGCAGGGCCACACCACACGGTCTCNGGCCACCTNANNGCAGTCAGAGTCCGGGTGAATGATGAATTGTTCTCGTGCAGGA
	BRB_266_r1_set4	NCGATANGNTTGCAGGNNNNTTGTCTCGTTTGNTTTGGAGATNCGACCGCTNCAANGNNNGNTNNANNNNNNNNNNNNNNGNNNGGTCTCTAATCAACCGAATGTGACGTGTNGCAATTAACCATNNGGCCCGTGATGAGCCAGTAAAGAGCCCTGCGGTCCNTCTCTGATGCCGTCGATGGAAGATNNACTGCCCCACGAACACAACACCGACTAGGTGGGGGGTCGCAAATTTTAACAGGCTCTTATATACTCGAACGGAGCTCTTGTCATGGGACCTCTAGGCTAGNCCTTGGAATCCGGCACCTAGCNNGGGCAGTACCAGTGAGTCGAAGGAACNCCATGACCGTGACTGTATGCTCGAACGTCACGTCTAGATCAAGTGGCACTGATGCTTGCCGTTGCCCGGGTGTCGGGCTGGTAGCGNCNTCGAAGCCTGTATAACCGTTTAGCTTGCACAANAGATTGGGGTTCCTTGCTGGCACGTCGGAAGCTTATCGCCCGGTCGGAGTNAGCTTAGGTAGGAGTACTTCNNGAGGTGNAATGCAGACCAGCATGCCATGGGCGAGCAATTTGATTNAGTTCGCGTGCCACCCGGCCGGNCGTGTGTTAATGCTCGGNNNGCTGCAAGACCCTNNAGCTGCTACTCGATTGAGACNGACTTTTTATCGCACTGCAGGGCCACATCACACGGTCTCNGGCCACCTNNNNGCANTCAGAGTATNGGTGAATANTGANTTGTNCCCGTGCAGGA
	BRB_267NA_set4	ACGATANGTTTGCAGGGCCNTTGGCGCCTTTGTTTTGGAGATNCGACCGCTACAACGCTCGATGCAGCGACGCTACACCGAGATAGTCTCTAATCAACCGAATGTGACGTGTNGCAATTANCCATTTGGCCCGTGATGAGCCAGTAAAGAGCCCTGCGGTCCATCTCTGATGCCGTCGATGGGAGATGCACTGCCCCACGAACACAACACCGACTAGGTGGGGGGTCGCAAATTTTAACAGGCTCTTATATACTCGAACGGAGCTCTTGTCATGGGACCTCTAGGCCGGGCCTTAGAATCCGGCACCTAGCGGGGGCAGTACCAGTGAATCGAAGGAACAACNTGACCGTGACTGTATGCTCGAACGTTAAGTCCCTATCAAGCGGCGCCGATGCTTGCCGTTGCCCGGGTGTCGGGCTGGTAGCGTCATCGAAGCCTGTATAACCGTCTAGAGTTAGCAANGAATTGGAACTCCTTGCTGGCACGTCGGAAGCTTATCNCCCGGTCGGAGTGAGTTTAGGTAGGAGTACTTTTGGAGGTGNAATGCAGACCAGCATGCCATNAGCGAGCACGTTGCTTNAGTCCGCGTGCCACCTAGCTGACCGTGTGTTAATGCTCGGTTNGCTGCAAAACCCTGCCGCTGCTACTCGATCGAGANNGCCTTTTTACCGAACTGCAGGGCCACACCACACGGTCTCNGGCCACCTNANNGCAATCAGAGTATGGGTGAATGGTGACTTTTCCTCATGCAGGA
	BRB_267NB_set4	TCGAGANGCNTGTNNNNTCNCCGGAGCCGNCNTTTTGGAGATNCGATCACTNNNNNNNNNNNNNNANNNNNGCTACACCGNGATNGTNCATAATCANCCGAATGTGACGTGTNTCGGCCGACCACGNNGCCCGTGATGAGCCAGTNAATANCCCGTAAGNNNNTCTCTGATGCCGTCGATGGAAGATGCACTGNNNNNNNACCACAACACANANCGGNNGGGGGGTCGNNNATNTCAACAGGCTCTTATATANTNNAANNNNNNNCTNGTCATGGGACCTCTAGGNCGTGCCTTGGAATCCGGCACCTAGCAGGGNCAGTACCAGTGAAGCNAAGGAACAACGTGGCCGTGATTGTATGCTNNANCGTTCAGGTCCTATCAGGTAACACCGCGNCNNGCCGTTGCCNAAGGGCCAGGCNGGTAGCNTCATCGNNGCCTGTATAACNGTCNGGCTTTAGNNANNGATTGGAACNNNNNGCTGGCACGTCGGNNGNTTATCGCCCGNNNAACGTNAGCTTAGGTAGGAGNANTTCCAGATGNNNAANGCAGGTCANCCCGCCATGANCGNGTGAGTNNCTTNANNCCGCGTGCCACCTGGCTAGNTGTGNGTTANTGCTCGGCCNGCCACAAAATNNCNCCGCGATCGCTCGATCGAGANNGNCTNTTTACCGAACTGCGGGNCCACCCTGCACGGTCTCNGGNNNCCCNNNNGNNATNAGANTATGGGTGANNAATGACTNTCCCTCGTGCAGGA
	BRB_267_set4	TCGTGANGCNGATTGAGCGNCCGTCGCGGCCGTTTTGGAGATNCGACCGCTGCANCGCCAGGTATGGCGACTTCGAGTTAGAGCGNTCTCTAATCAACCGAATGTGAAACATNGCAATTAACCATGTATCCCGTGATGAGCCAGTAAATGTCCCGTAAAGAAATCTTCACGAATGGTAGCATGGGCCGCACTGTCCCACGAACACACCGTAAATCGGACGGGGGGTCGTCGACCTTAGTGATTTCTTATATACCCGAACGGAGCTCTTGTTGCAAAGTCCTTAGGCTGGGCCTTGGAATCCGGCACCTATCAAAGGCAGTACCAGTGAAGCGACGGGACAACATGACCGTGACTGTATGCTCGAATAGTAAGGTCCTATCGGGCGGCGCCGCGACCGATTGTTGCCTAAGGGCCGGTTTGGCAGTATCATCGAAGTTCATCTAACCGTTCGGAGTTAGCCANGAATTGGGGCCTTCCGTTGGAGCGTCGGGGATTTATCAATCGGTCAACATGAGTTTAAACGGGAGTACTTTTAAAGACGNGGGACAGACCGGCATGCCATGAGTGGGTGATCCAATTCAGCCCGCGTGCCACTCGGTCNGTTGTGCGGCGATGCCCAACCNGCTACGAAATCCCGCCGCGACCGCTCGATCGGANNNGCCTCTTTACCGAACTGCGGGGCCACCCTGCATGACCTCNAGTAGTCTNCNNGCAGTCAGGATCCGGGTGAATGATGAATTTTCCCCATGCAGGA
	BRB_268_set4	NCGATANGTTTGCAGGCCCNTTGGCGCCTTTGTTTTGGAGATNCGACCGCTACNACGCTCGATGCAGCGACGCTACACCGAGATAGTCTCTAATCAACCGAATGTGACGTGTNGCAATTAACCATTTGGCCCGTGATGAGCCAGTCAAGAGCCCTGCGGTCCGTCTCTGATGCCGTCGATGGGAGATGCACTGCCCCACGAACACAACACCGACTAGGTGGGGGGTCGCAAATTTTAACAGGCTCTTATATACTTAAATTAGTTCCTTGTCATGGGACCTCTAGGCCGGGCCTTAGAATCCGGCACCTAGCGGGGGCAGTACCAGTGAATCGAAGGAACAACATGACCGTGACTGTATGCTCGAACGTTAAGTCCCTATCAAGCGGCGCCGATGCTTGCCGTTGCCCGGGTGTCGGGCTGGTNGCGTCATCGAAGCCTGTATAACCGTCTAGAGTTAGCAANGAATTGGAACTCCTTGCTGGCACGTCGGAAGCTTATCGCCCGAGTGGAGTGAGTTTAGGTAGGAGTACTTTTGGAGGTGNAATGCAGACCAGCATGCCATGAGCGAGCACGTTGCTTTAGTCCGCGTGCCACCTAGCTGACCGTGTGTTAATGCTCGGTTNGCTGCAAAACCCTGCCGCTGCTACTCGATCGAGANNGCCTTTTTACCGAACTGCAGGGCCACACCACACGGTCTCNGGCCACCTNANNGCAATCAGAGTATGGNTGAATGGTGACTTTTCCTCATGCAGGA
	Cherry_set4	ACGATANCTTTGCAGGCTCNCCGTCGCGTTCGCTTTGGAGATNCGACCGCTGTCGTGATCGATGCAATAGTGCTACACCGAGATAGTCTCTAATCANCCGAATGTGACGCGTNTCAATTAACCATGCGGCCCGTGATGAGCCAGTCAATAGCCCTGCGGTCCGTCTCTGATGCCGTCGATGGAAGATATGTTGCCCCACGACCACAACACAGACCGGGTGGGGGGTCGCAAATTGTAACAGGCTCTTATATACTTAAATTAGTTCTTTGTCATGGGACCTCTAGGCCGTGCCTTGGAATCCGGCACCTAGCAGGGACAGTACCAGTGAATTGAAGGAACAACGTGACCGTGACTTTATGCTCGAACGTTCAGTCCCTATCAGGTAACACCGATGCTTGCCGTTGCCCGGGTGCCGGGCTGGTAGCGTAATCGAAGCCTGTATAACCGTTTGTCTTTAGCAANAGATTGGGGCTCCTTGCTGGCACGTCGGAAGCTTATCGCCCGAGTGGAGTGAGCTTAGGTAGGAGTACTTCCGGATGTGNAATGCAGGTCAGCATGATATGAGCGAGCAATTTGATTTAGTTCGCGTGCCACCCGGTTAGCTGCGTGTTAGTGCTCGGNCNGCCACAAAACCCTGTAGCTGTCGCTCGATCGAGACNGCCTTTTTACCGAACTGCAGGGTCACACCGCACGGTCTCNGGCCACCCNCNNGACATCAGAGTATAGGTGAATAATGACTTTCTCCCGTGCAGGA
	DAB_194_set4	NCGNGANNCAGNTTNNNNCNNNGTNNCGGNCNTTTTNNNNNNNCNACCGCTACAANGNTCGATGCANNNNNGCTACACCGNGATNGNTCATANNNNCNNNNNNNNNNCNNNTNNCNNNNNNCCNNNNNNCCCGTGATGAGCCAGTNAATANCCCGTAANGNNNNNNNTGATGCCNTCNATNNGNNNNGCACTGTCCCANNANCACACCNNANANCGGACGGGGGGTCGTCGANCTNAGTGATTTCNTATNTACNTNAANNNNNNNCTNGTTGCAANNNNNNTAGGNCNGGCCTTGGAATCCGGCACTTATCNNNGGNNNNNNCAGTNANGCNANNGNGAAACNNNNNNNTGANTGNNNNNNNNANCGTNANGGTNNNATCGGGNNNCNCNGCGACCGATTGNTGCCNAAGGGCCNNTTNGNCAGTNTCATCGNNGNTCATNNNNCTGTTCGGNNTNNNTCANNNCTNNAGGCCTTCCGTTGGNNCGTCNGGGNTTTATCAATCGNNNAACATGAGCTNNAACGGGAGGACNNNTNNAGANNNGGGACAGNNCAGCATNNNATGNNNGNGTNATCCAATTNAANCCNCNNGCCACCCGNNCGGTNNTGNGGCGANGNCCAANNNGNTACGANATCNNGCCGCGANCGNNNGNTNGNAANNNNCTNTTTNCCGNACTGCGGGNCCACCCTNCATGACCTCNAGTAGNNNNNNNGCAANCAGANTNNGNGTNANTGNNGANTCTNCCCCNTGCAGGA
	DAB_250_set4	ACGATANGNTTGCAGGCTCNCTGGCGCCTTTGNTTNGGAGATNCGACCGCTACANTGATCGATGCAATAGTGCTACACCGGGATGGTCTCTAATCAACCGAATGTGACGTGTNTCGGCCGACCATGCGGCCCGTGATGAGCCAGTCAATAGCCCTGCGGTCCGTCTCTGATGCCGTCGATGGAAGATATGTTGCTTTCCGAACACAACACAGACTAGGTGGGGGGTCGCAAATTTTAACAGGCTCTTATATACTTAANTTAGTTCTTTGTCATGGGACCTCTAGGCCAGGCCTTGGAATCCGGCACCTAGCAGGGACAGTACCAGTGAGTTGAAGGAACGCCGTNGCCGTGATTTTATGCTCGAATGTCACGTCCCTATCAGGTAACACCGATGCTTGCCGTTGCCCGGGTGCCGGGCTGGTAGCGTAATCGAAGCCTGTATAACCGTCTGTCTTTAGCAANAGATTGGAACTCCTTGCTGGCACGTCGGAAGCTTATCGCCCGAGTGGAGTGAGCTTAGGTAAGAGTACTTCCGGATGTGNAATGCAGGTCAGCCCGCCATGAGCGAGCGAGTTGCTTTAGTTCGCGTGCCACCTGGTCGGCTGCGTGTTAGTGCTCGGNCNGCTACAAAACCCTGTAGCTGTCGCTCGATCGAGANNGCCTTTTTACCGAACTGCAGGGTCACACCACACGGTCTCNGGCCACCCNCNNGCAATCAGAGTATAGGTGAATAATGACTTTCTCTCGTGCAGGA
	DAB_252_set4	ACGATANGTTTGCAGGCCCNCCGTCTCGTTTGCTTTGGAGATNCGACCGCTATCGTGCTCGATGCAATAGTGCTACACCGAGATAGTCTCTAATCAACCGAATGTGACGTGCNTCAACTAACCATGCATCCCGTGATGAGCCAGTCAAGAGCCCTGCGGTCCGTCTCTGATGCCGTCGATGGAAGATATGTTGCTTTCCGACCACAACGTCGACCGGGTGGGGGGTCGCAAATTTCAACAGGCTCTTATATACTTAAATTAGTTCTTTGTCATGGGACCTCTAGGCCGTGCCTTGGAATCCGGCACCTAGTAAGGACAATACCAGTGAATTGAAGGAACAACATGGCCGTGATTTTATGCTCGAACGTTCAGTCCCTATCAAGTAACACCGATGCTTGCCGTGACCCGGGGGCCGGGCTGGTAGCGTAATCGAAGCCTGTATAACCATTCGTAGTGCACAANAGATTGGGGCTCCTTGCTGGCACGTTGGGGGTTTATCGCCCGAGTGGAGTGAGCTTAGGTAAGAGTGTTCCTGGAGGTGNAATGCAGACCAGCATGCCATAGGCGAGCACTTTGATTTAGTTCGAGTGCCACCCAGCTAACTGCATGTTAGTGCTCGGTTNGCCGCAAGACCCTGTAACTGCTACTCAATCGAGACNGCCTTTTTACCGNACTGCAGGGTCACACCGTACGGTCTTNGGCCACCCNCNNGCCATTAGAATATAGGTGAATAATGACTTTCTCCCATGCAGGA
	DAB_262_set4	ACGATANGTTTGCAGGCCCNCNGGCGCCTTTGCTTTGGAGATNCGANCNCNACAATGATCGATGCAATAGTGCTACACCGAGATGGTCTCTAATCAACCGAATGTGACGTGNNNCAATTAACCANGCGGCCCGTGATGAGCCAGTCAAGAGCCCTGCGGTCCGTCTCTGATGCCGTCGATGGAAGNTATGTNGCTTTCCGAACACAACGNCGACNNGNTGGGGGGTCGCAAATTTTAACAGGCGTGTATGTACTTAAATTAGTTCTTTGTCATGGGACCTCTAGGCCGTGCCTTGGAATCCGGCACCTAGTAAGGATCACGATGTCAAATTGAAGGAACAACATGACCGTGACTTCGGTTCCGNNCGTTCAGTCCCTATCAAGTAACACCGATGCTTGCCGTTGCCCGGGTGCCGGGCTGGTAGCGTAATCGAAGCCTGTATAACCGTCTGTAGTTAGCAANAGATTGGAACTCCTTGCTGGCACGTCGGAAGCTTATCGCCCGAGTGGAGTGAGNCCCGGTANGAGTGCTTCTGGAGGTGNAATGCAGACCAGCATGCCATGAGCGAGCGAGTTGCTTTAGTTCGAACGCCACCTAGCTAACTGCGNGTTAGTGCTCGGTTNGCCGCAAAACCCTGTAACTGCTAACCGATCGAGANNGCCTTNNNACCGAACTGCAGGGTCACACCNTACGGTCTCNGGCCACCCNCNNGCAATNAGAGTATAGGTACACAACTACNTTCTCTCATGTAATA
	DAB_295_set4	NCGATANGTTTGCAGGCCCNCCGGCGCCTTTGCTTTGGAGATNCGATCACTACAATGATCGATGCAATAGTGCTACACCGAGATGGTCTCTAATCAACCGAATGTGACGTGTNTCAATTAACCACGCGGCCCGTGATGAGCCAGTCAAGAGATCTGCGGTCCGTCTCTGATGCCGTCGATGGAAGATGCATGGCTTTCCGACCACAACACAACCTAGGTGGGGGGTCGCAAATTTTAACAGGCTCTTATATACTTAAATTAGTTCTTTGTCATGGGACCTCTAGGCCGTGTATCGGAATCCGGCACCTAGTAAGGGCAGTACCAGTGAGTCGAAGGAACGCCATGACCGTGACTTTATGCTCGGGCGTTCAGTCCCTATCAAGCGGCGCCGATGCTTGCCGTTGCCCGGGTGCCGGGCTGGTAGCGTAATCGAAGCCTGTATAACCGTTTAGAGTTAGCAANAGATTGGGGCTCCTTGCTGGCACGTTGGAAGCTTATCGCCCGAGTGGAGTGAGCTTAGGTAAGAGTGCTTCTGGAGGNGNAATGCAGACCAGCATGCCATGAGCGAGCGAGTTGATTCAGTTCGCGTGCCACCTGGCCGGCTGTACGTTAGTGCTCGGTTNGCCGCAAAACCCTGTAGCTGTCGCTCAATTGAGANNGCCTTGCCCCCGAACTGCAGGGTCACACCGCACAGTCTCNGGTCGCCCNCNNGCAATCAGAGTATAGGTGAATAATGACCTTCTCCCATGCAGGA
[truncated: 155,441 more chars]
